# Supplementary material for: A newly identified small tRNA fragment reveals the regulation of different wool types and oxidative stress in lambs
Source: Sci Rep. 2023 Jun 23;13:10213. doi: 10.1038/s41598-023-36895-7 (PMC10290153; doi:10.1038/s41598-023-36895-7)
Supplement: Supplementary file 1 — Supplementary Table S1. [file 41598_2023_36895_MOESM1_ESM.xlsx]

## Sheet: Sheet1
Table S1. The detected small RNAs in 32nt of miRNA-seq data.
Sample Name	Sequence	Count	Percentage
Coarse-1	GCATTGGTGGTTCAGTGGTAGAATTCTCGCCT	818266	0.771871
	GCATGGGTGGTTCAGTGGTAGAATTCTCGCCT	74159	0.0699543
	GCATTTGTGGTTCAGTGGTAGAATTCTCGCCT	43020	0.0405808
	GCATTGGTGGTTCAGTGGTAGAATTCTCGCCA	23841	0.0224892
	GTTTCCGTAGTGTAGTGGTTATCACGTTCGCC	22233	0.0209724
	GCATTGGTGGTTCAGTGGTAGAATTCTCGCCG	15851	0.0149523
	ATTGAAAGTCAGCCCTCGACACAAGGGTTTGT	5600	0.00528249
	TCCCTGTGGTCTAGTGGTTAGGATTCGGCGCT	4704	0.00443729
	GGCCGTGATCGTATAGTGGTTAGTACTCTGCG	4623	0.00436088
	GCATTGTGGTTCAGTGGTAGAATTCTCGCCTA	4490	0.00423542
	GGGGGTATAGCTCAGTGGTAGAGCATTTGACT	3226	0.00304309
	TCCCTGGTGGTCTAGTGGTTAGGATTCGGCGC	2995	0.00282519
	GCATTAGTGGTTCAGTGGTAGAATTCTCGCCT	2909	0.00274406
	GCATTGTGGTTCAGTGGTAGAATTCTCGCCTG	2493	0.00235165
	ACCATTCGTAGACGACCTGCTTCTGGGTCGGG	2398	0.00226204
	CCGCGGTTCTATTTTGTTGGTTTTCGGAACTG	2350	0.00221676
	GGCTGGTCCGATGGTAGTGGGTTACCAGAACT	2339	0.00220638
	AGGTTCGAAGACGATCAGATACCGTCGTAGTT	2242	0.00211488
	GCATGGGTGGTTCAGTGGTAGAATTCTCGCCA	2198	0.00207338
	GCATGTGTGGTTCAGTGGTAGAATTCTCGCCT	2139	0.00201772
	AAATATTCAAACGAGAACTTTGAAGGCCGAAG	2068	0.00195075
	ACCCTGTTGAGCTTGACTCTAGTCTGGCACGG	1862	0.00175643
	GGCTGGTCCGAAGGTAGTGAGTTATCTCAATT	1809	0.00170643
	GCATTGTGGTTCAGTGGTAGAATTCTCGCCTC	1686	0.00159041
	TAACTGTGGTAATTCTAGAGCTAATACATGCC	1604	0.00151305
	GTGGGGGGCCCAAGTCCTTCTGATCGAGGCCC	1586	0.00149608
	TAGCAGCCGACTTAGAACTGGTGCGGACCAGG	1577	0.00148759
	CTGTTGAGCTTGACTCTAGTCTGGCACGGTGA	1517	0.00143099
	CCATTCGTAGACGACCTGCTTCTGGGTCGGGG	1502	0.00141684
	GCATGGGTGGTTCAGTGGTAGAATTCTCGCCG	1446	0.00136401
	GACCCTGTTGAGCTTGACTCTAGTCTGGCACG	1374	0.0012961
Coarse-2	GCATTGGTGGTTCAGTGGTAGAATTCTCGCCT	2360943	0.840878
	GCATGGGTGGTTCAGTGGTAGAATTCTCGCCT	158130	0.0563199
	GCATTTGTGGTTCAGTGGTAGAATTCTCGCCT	117682	0.0419138
	GCATTGGTGGTTCAGTGGTAGAATTCTCGCCG	59670	0.0212522
	GCATTGGTGGTTCAGTGGTAGAATTCTCGCCA	28780	0.0102503
	TCCCTGTGGTCTAGTGGTTAGGATTCGGCGCT	16319	0.0058122
	GTTTCCGTAGTGTAGTGGTTATCACGTTCGCC	12874	0.00458523
	GCATTAGTGGTTCAGTGGTAGAATTCTCGCCT	10182	0.00362644
	AAATATTCAAACGAGAACTTTGAAGGCCGAAG	6440	0.00229368
	TCCCTGGTGGTCTAGTGGTTAGGATTCGGCGC	6102	0.0021733
	GCATGTGTGGTTCAGTGGTAGAATTCTCGCCT	5610	0.00199807
	GCATTGTGGTTCAGTGGTAGAATTCTCGCCTA	5205	0.00185382
	ATTGAAAGTCAGCCCTCGACACAAGGGTTTGT	4397	0.00156604
	GCATGGGTGGTTCAGTGGTAGAATTCTCGCCG	4199	0.00149552
	GCATTGTGGTTCAGTGGTAGAATTCTCGCCTG	3908	0.00139188
	GGCCGTGATCGTATAGTGGTTAGTACTCTGCG	3690	0.00131424
	TAGCAGCCGACTTAGAACTGGTGCGGACCAGG	3582	0.00127577
Coarse-3	GCATTGGTGGTTCAGTGGTAGAATTCTCGCCT	343650	0.670262
	GCATGGGTGGTTCAGTGGTAGAATTCTCGCCT	25645	0.0500185
	GCATTTGTGGTTCAGTGGTAGAATTCTCGCCT	19430	0.0378967
	GTTTCCGTAGTGTAGTGGTTATCACGTTCGCC	17965	0.0350393
	GCATTGGTGGTTCAGTGGTAGAATTCTCGCCG	8764	0.0170935
	GCATTGGTGGTTCAGTGGTAGAATTCTCGCCA	6189	0.0120712
	ATTGAAAGTCAGCCCTCGACACAAGGGTTTGT	4023	0.00784654
	TCCCTGTGGTCTAGTGGTTAGGATTCGGCGCT	3616	0.00705272
	GCATTGTGGTTCAGTGGTAGAATTCTCGCCTA	3224	0.00628816
	TAGCAGCCGACTTAGAACTGGTGCGGACCAGG	2707	0.00527979
	GGCCGTGATCGTATAGTGGTTAGTACTCTGCG	2413	0.00470636
	CGCGACCTCAGATCAGACGTGGCGACCCGCTG	2392	0.00466541
	TCCCTGGTGGTCTAGTGGTTAGGATTCGGCGC	2266	0.00441965
	ACCCTGTTGAGCTTGACTCTAGTCTGGCACGG	2205	0.00430068
	GACCGCCTGGGAATACCGGGTGCTGTAGGCTT	2186	0.00426362
	AAATATTCAAACGAGAACTTTGAAGGCCGAAG	2110	0.00411539
	GTCTACGGCCATACCACCCTGAACGCGCCCGA	2033	0.0039652
	CCGCGGTTCTATTTTGTTGGTTTTCGGAACTG	1942	0.00378772
	AGGTTCGAAGACGATCAGATACCGTCGTAGTT	1887	0.00368044
	CTGTTGAGCTTGACTCTAGTCTGGCACGGTGA	1838	0.00358487
	ACCATTCGTAGACGACCTGCTTCTGGGTCGGG	1796	0.00350295
	TAACTGTGGTAATTCTAGAGCTAATACATGCC	1791	0.0034932
	ACGCGCATGAATGGATGAACGAGATTCCCACT	1757	0.00342689
	GACCCTGTTGAGCTTGACTCTAGTCTGGCACG	1715	0.00334497
	GCATTGTGGTTCAGTGGTAGAATTCTCGCCTG	1616	0.00315188
	TTAATTCCGATAACGAACGAGACTCTGGCATG	1609	0.00313823
	TAATTCCGATAACGAACGAGACTCTGGCATGC	1520	0.00296464
	CTAGCAGCCGACTTAGAACTGGTGCGGACCAG	1443	0.00281446
	AGAAGACCCTGTTGAGCTTGACTCTAGTCTGG	1441	0.00281056
	AAACGAGAACTTTGAAGGCCGAAGTGGAGAAG	1320	0.00257455
	CGGCGGCGGCGACTCTGGACGCGAGCCGGGCC	1313	0.0025609
	ATACCCGGCCGTCGCCGGCAGTCGGAGAGGCG	1253	0.00244388
	GCATTAGTGGTTCAGTGGTAGAATTCTCGCCT	1221	0.00238146
	ATTAAAGTTGCTGCAGTTAAAAAGCTCGTAGT	1220	0.00237951
	CCATTCGTAGACGACCTGCTTCTGGGTCGGGG	1219	0.00237756
	ATAACGAACGAGACTCTGGCATGCTAACTAGT	1196	0.0023327
	TGGTATTGCAGTACTTCCAGGAACGGTGCACC	1161	0.00226444
	GGGGGTATAGCTCAGTGGTAGAGCATTTGACT	1157	0.00225664
	TCGTACGACTCTTAGCGGTGGATCACTCGGCT	1148	0.00223908
	ACGGACCAGAGCGAAAGCATTTGCCAAGAATG	1134	0.00221178
	GATGAACCGAACGCCGGGTTAAGGCGCCCGAT	1130	0.00220397
	GTGGGGGGCCCAAGTCCTTCTGATCGAGGCCC	1129	0.00220202
	GCAGCCGACTTAGAACTGGTGCGGACCAGGGG	1110	0.00216497
	AGACCCTGTTGAGCTTGACTCTAGTCTGGCAC	1061	0.0020694
	CTGAAAATGGATGGCGCTGGAGCGTCGGGCCC	1053	0.00205379
	AACGAGAACTTTGAAGGCCGAAGTGGAGAAGG	1046	0.00204014
	TCTGGACGCGAGCCGGGCCCTTCCCGTGGATC	1022	0.00199333
	GCGGCGGCGACTCTGGACGCGAGCCGGGCCCT	991	0.00193287
	CTGTGGGATTATGACTGAACGCCTCTAAGTCA	985	0.00192116
	CAAACGAGAACTTTGAAGGCCGAAGTGGAGAA	973	0.00189776
	ATCGACACTTCGAACGCACTTGCGGCCCCGGG	969	0.00188996
	AATATTCAAACGAGAACTTTGAAGGCCGAAGT	945	0.00184315
	TAACGAACGAGACTCTGGCATGCTAACTAGTT	936	0.00182559
	TGTTAGGACCCGAAAGATGGTGAACTATGCCT	918	0.00179049
	GGCTGGTCCGATGGTAGTGGGTTACCAGAACT	914	0.00178268
	TCAAACGAGAACTTTGAAGGCCGAAGTGGAGA	913	0.00178073
	AGCGAGCGCACGGGGTCCGCGGCGATGTCGGC	912	0.00177878
	GCATGTGTGGTTCAGTGGTAGAATTCTCGCCT	910	0.00177488
	GCATTGTGGTTCAGTGGTAGAATTCTCGCCTC	902	0.00175928
	TGAACGCGCCCGATCTCGTCTGATCTCGGAAG	901	0.00175733
	GTTGCTGCAGTTAAAAAGCTCGTAGTTGGATC	896	0.00174758
	CAGAGTGGTTCATTTCCACCTTTCGGGCGCCA	893	0.00174173
	GGCGGCGGCGACTCTGGACGCGAGCCGGGCCC	886	0.00172807
	TCGACACTTCGAACGCACTTGCGGCCCCGGGT	882	0.00172027
	TGGCCATGGAAGTCGGAACCCGCTAAGGAGTG	845	0.00164811
	CCAAGCGTTGGATTGTTCACCCACTAATAGGG	826	0.00161105
	GCCTAGCAGCCGACTTAGAACTGGTGCGGACC	824	0.00160715
	TGTTGAGCTTGACTCTAGTCTGGCACGGTGAA	815	0.00158959
	CTGTTGAGCTTGACTCTAGTCTGGCACGGTGG	805	0.00157009
	CGACACTTCGAACGCACTTGCGGCCCCGGGTT	803	0.00156619
Fine-1	GCATTGGTGGTTCAGTGGTAGAATTCTCGCCT	86950	0.387148
	GTTTCCGTAGTGTAGTGGTTATCACGTTCGCC	8857	0.0362115
	GCATGGGTGGTTCAGTGGTAGAATTCTCGCCT	22126	0.0904612
	GCATTTGTGGTTCAGTGGTAGAATTCTCGCCT	7170	0.0293142
	GCATTGGTGGTTCAGTGGTAGAATTCTCGCCA	6786	0.0277443
	GGCCGTGATCGTATAGTGGTTAGTACTCTGCG	4995	0.0204218
	ATTGAAAGTCAGCCCTCGACACAAGGGTTTGT	3997	0.0163416
	GACCGCCTGGGAATACCGGGTGCTGTAGGCTT	3769	0.0154094
	TCCCTGTGGTCTAGTGGTTAGGATTCGGCGCT	3370	0.0137781
	GCATTGGTGGTTCAGTGGTAGAATTCTCGCCG	3330	0.0136146
	TCCCTGGTGGTCTAGTGGTTAGGATTCGGCGC	2568	0.0104992
	ACCATTCGTAGACGACCTGCTTCTGGGTCGGG	2251	0.00920312
	ACCCTGTTGAGCTTGACTCTAGTCTGGCACGG	2195	0.00897417
	AAATATTCAAACGAGAACTTTGAAGGCCGAAG	2071	0.0084672
	AGGTTCGAAGACGATCAGATACCGTCGTAGTT	2037	0.00832819
	CTGTTGAGCTTGACTCTAGTCTGGCACGGTGA	1857	0.00759227
	CGGCGGCGGCGACTCTGGACGCGAGCCGGGCC	1723	0.00704441
	GCATTGTGGTTCAGTGGTAGAATTCTCGCCTG	1715	0.00701171
	GACCCTGTTGAGCTTGACTCTAGTCTGGCACG	1576	0.00644341
	TAGCAGCCGACTTAGAACTGGTGCGGACCAGG	1549	0.00633302
	GCATTGTGGTTCAGTGGTAGAATTCTCGCCTC	1464	0.0059855
	CGCGACCTCAGATCAGACGTGGCGACCCGCTG	1453	0.00594053
	GCCCGGCTAGCTCAGTCGGTAGAGCATGAGAC	1343	0.0054908
	CCGCGGTTCTATTTTGTTGGTTTTCGGAACTG	1322	0.00540494
	GTCTACGGCCATACCACCCTGAACGCGCCCGA	1298	0.00530682
	GCGGCGGCGACTCTGGACGCGAGCCGGGCCCT	1294	0.00529046
	CCATTCGTAGACGACCTGCTTCTGGGTCGGGG	1271	0.00519643
	AGAAGACCCTGTTGAGCTTGACTCTAGTCTGG	1259	0.00514737
	ACGCGCATGAATGGATGAACGAGATTCCCACT	1187	0.004853
	GCATGGGTGGTTCAGTGGTAGAATTCTCGCCA	1165	0.00476305
	GGGGGTATAGCTCAGTGGTAGAGCATTTGACT	1161	0.0047467
	GGCGGCGGCGACTCTGGACGCGAGCCGGGCCC	1145	0.00468128
	TAACTGTGGTAATTCTAGAGCTAATACATGCC	1098	0.00448913
	GTTTCCGTAGTGTAGTGGTTATCACTTTCGCC	1075	0.00439509
	ATACCCGGCCGTCGCCGGCAGTCGGAGAGGCG	1054	0.00430923
	AGACCCTGTTGAGCTTGACTCTAGTCTGGCAC	1052	0.00430106
	GGCTGGTCCGATGGTAGTGGGTTACCAGAACT	1036	0.00423564
	TTAATTCCGATAACGAACGAGACTCTGGCATG	1031	0.0042152
	AATATTCAAACGAGAACTTTGAAGGCCGAAGT	1011	0.00413343
	GCATTGTGGTTCAGTGGTAGAATTCTCGCCTA	1011	0.00413343
	TAATTCCGATAACGAACGAGACTCTGGCATGC	992	0.00405575
	CAAATATTCAAACGAGAACTTTGAAGGCCGAA	950	0.00388403
	AAACGAGAACTTTGAAGGCCGAAGTGGAGAAG	915	0.00374094
	TCGTACGACTCTTAGCGGTGGATCACTCGGCT	904	0.00369597
	GATGAACCGAACGCCGGGTTAAGGCGCCCGAT	899	0.00367552
	ACGGACCAGAGCGAAAGCATTTGCCAAGAATG	856	0.00349972
	TGTTGAGCTTGACTCTAGTCTGGCACGGTGAA	853	0.00348745
	CTGTTGAGCTTGACTCTAGTCTGGCACGGTGG	798	0.00326259
	TGAACGCGCCCGATCTCGTCTGATCTCGGAAG	787	0.00321762
	GTTGCTGCAGTTAAAAAGCTCGTAGTTGGATC	786	0.00321353
	TTGCTGCAGTTAAAAAGCTCGTAGTTGGATCT	784	0.00320535
	CAAACGAGAACTTTGAAGGCCGAAGTGGAGAA	762	0.0031154
	ATTAAAGTTGCTGCAGTTAAAAAGCTCGTAGT	758	0.00309905
	TCAAACGAGAACTTTGAAGGCCGAAGTGGAGA	742	0.00303364
	AACGAGAACTTTGAAGGCCGAAGTGGAGAAGG	739	0.00302137
	TCTGGACGCGAGCCGGGCCCTTCCCGTGGATC	737	0.00301319
	GCAGCCGACTTAGAACTGGTGCGGACCAGGGG	714	0.00291916
	ATGACTGTAATTCGCGTTAGCAGCCTTTGTTT	710	0.00290281
	ATAACGAACGAGACTCTGGCATGCTAACTAGT	702	0.0028701
	GTGGGGGGCCCAAGTCCTTCTGATCGAGGCCC	693	0.0028333
	AACTGTGGTAATTCTAGAGCTAATACATGCCG	683	0.00279242
	TGGTATTGCAGTACTTCCAGGAACGGTGCACC	681	0.00278424
	TGGCCATGGAAGTCGGAACCCGCTAAGGAGTG	680	0.00278015
	GCCCGGCTAGCTCAGTCGGTAGAGCATGGGAC	656	0.00268203
	TAGAGGTCTTGGGGCCGAAACGATCTCAACCT	650	0.0026575
	ATGAACCGAACGCCGGGTTAAGGCGCCCGATG	648	0.00264932
	TAGCAAATATTCAAACGAGAACTTTGAAGGCC	640	0.00261661
	CTGAAAATGGATGGCGCTGGAGCGTCGGGCCC	635	0.00259617
	GGCTGGTCCGAAGGTAGTGAGTTATCTCAATT	630	0.00257573
	AGGTGTAGAATAAGTGGGAGGCCCCCGGCGCC	619	0.00253076
	TCGCGGCCCGCGGCGGCGGGCGCGTCGGTCCC	619	0.00253076
	ACATGAGAGGTGTAGAATAAGTGGGAGGCCCC	598	0.0024449
	CCGGATCCGTAACTTCGGGATAAGGATTGGCT	598	0.0024449
	TAACGAACGAGACTCTGGCATGCTAACTAGTT	595	0.00243263
	GCCCGGATAGCTCAGTCGGTAGAGCATCAGAC	565	0.00230998
	CGCTGAGAAGACGGTCGAACTTGACTATCTAG	561	0.00229362
	CTAGCAGCCGACTTAGAACTGGTGCGGACCAG	560	0.00228954
	ATCGACACTTCGAACGCACTTGCGGCCCCGGG	557	0.00227727
	TAACAGGTCTGTGATGCCCTTAGATGTCCGGG	554	0.00226501
	TCCGATAACGAACGAGACTCTGGCATGCTAAC	551	0.00225274
	TCGACACTTCGAACGCACTTGCGGCCCCGGGT	547	0.00223639
	GCCTAGCAGCCGACTTAGAACTGGTGCGGACC	536	0.00219141
	CGTGGGGGGCCCAAGTCCTTCTGATCGAGGCC	525	0.00214644
Fine-2	GCATTGGTGGTTCAGTGGTAGAATTCTCGCCT	105065	0.401491
	GTTTCCGTAGTGTAGTGGTTATCACGTTCGCC	7577	0.0289544
	GCATGGGTGGTTCAGTGGTAGAATTCTCGCCT	33989	0.129884
	GCATTTGTGGTTCAGTGGTAGAATTCTCGCCT	20225	0.077287
	GGCCGTGATCGTATAGTGGTTAGTACTCTGCG	6029	0.023039
	TCCCTGGTGGTCTAGTGGTTAGGATTCGGCGC	8899	0.0340063
	GCATTGGTGGTTCAGTGGTAGAATTCTCGCCG	6828	0.0260922
	TCCCTGTGGTCTAGTGGTTAGGATTCGGCGCT	6705	0.0256222
	GCATTGGTGGTTCAGTGGTAGAATTCTCGCCA	6168	0.0235701
	GTGGGGGGCCCAAGTCCTTCTGATCGAGGCCC	5980	0.0228517
	GGCTGGTCCGATGGTAGTGGGTTACCAGAACT	4435	0.0169477
	GTTTCCGTAGTGTAGTGGTTATCACTTTCGCC	3679	0.0140588
	GCATTGTGGTTCAGTGGTAGAATTCTCGCCTA	3365	0.0128589
	GCATTGTGGTTCAGTGGTAGAATTCTCGCCTG	3352	0.0128092
	CGTGGGGGGCCCAAGTCCTTCTGATCGAGGCC	3125	0.0119417
	ATTGAAAGTCAGCCCTCGACACAAGGGTTTGT	2527	0.00965657
	GCCCGGCTAGCTCAGTCGGTAGAGCATGAGAC	2356	0.00900312
	GGCTGGTCCGAAGGTAGTGAGTTATCTCAATT	2163	0.0082656
	GTCTACGGCCATACCACCCTGAACGCGCCCGA	2147	0.00820446
	GCATTGGTGGTTCAGTGGTAGAATTCTCGCCC	1523	0.00581993
	AGGTTCGAAGACGATCAGATACCGTCGTAGTT	1471	0.00562122
	CGCGACCTCAGATCAGACGTGGCGACCCGCTG	1375	0.00525437
	GGGGGTATAGCTCAGTGGTAGAGCATTTGACT	1356	0.00518176
	AAATATTCAAACGAGAACTTTGAAGGCCGAAG	1300	0.00496777
	GCATTAGTGGTTCAGTGGTAGAATTCTCGCCT	1282	0.00489898
	CCGCGGTTCTATTTTGTTGGTTTTCGGAACTG	1279	0.00488752
	AGCGAGCGCACGGGGTCCGCGGCGATGTCGGC	1211	0.00462767
	ACCATTCGTAGACGACCTGCTTCTGGGTCGGG	1207	0.00461238
	GCCCGGATAGCTCAGTCGGTAGAGCATCAGAC	1149	0.00439074
	ACCCTGTTGAGCTTGACTCTAGTCTGGCACGG	1145	0.00437546
	GTTTCCGTAGTGTAGTGGTTATCACATTCGCC	1120	0.00427992
	GACCCTGTTGAGCTTGACTCTAGTCTGGCACG	1094	0.00418057
	TAGCAGCCGACTTAGAACTGGTGCGGACCAGG	1087	0.00415382
	CTGTTGAGCTTGACTCTAGTCTGGCACGGTGA	1073	0.00410032
	ATGACTGTAATTCGCGTTAGCAGCCTTTGTTT	1049	0.00400861
	GCATGTGTGGTTCAGTGGTAGAATTCTCGCCT	992	0.00379079
	GCATTGTGGTTCAGTGGTAGAATTCTCGCCTC	989	0.00377932
	CCCTGTGATGCAAACTGTGTGGTGCTGAGGCT	977	0.00373347
	GGGGGTATAGCTCAGGGGTAGAGCATTTGACT	912	0.00348508
	GCCCGGCTAGCTCAGTCGGTAGAGCATGGGAC	897	0.00342776
	TCGTACGACTCTTAGCGGTGGATCACTCGGCT	876	0.00334751
	CCATTCGTAGACGACCTGCTTCTGGGTCGGGG	869	0.00332076
	TAACTGTGGTAATTCTAGAGCTAATACATGCC	840	0.00320994
Fine-3	GCATTGGTGGTTCAGTGGTAGAATTCTCGCCT	106664	0.449738
	GTTTCCGTAGTGTAGTGGTTATCACGTTCGCC	4677	0.0197201
	GCATGGGTGGTTCAGTGGTAGAATTCTCGCCT	15109	0.0637056
	GCATTTGTGGTTCAGTGGTAGAATTCTCGCCT	8394	0.0353925
	GACCGCCTGGGAATACCGGGTGCTGTAGGCTT	5007	0.0211115
	GGCCGTGATCGTATAGTGGTTAGTACTCTGCG	4689	0.0197707
	GCATTGGTGGTTCAGTGGTAGAATTCTCGCCA	4631	0.0195262
	TCCCTGGTGGTCTAGTGGTTAGGATTCGGCGC	4613	0.0194503
	TCCCTGTGGTCTAGTGGTTAGGATTCGGCGCT	3452	0.014555
	GCATTGGTGGTTCAGTGGTAGAATTCTCGCCG	3272	0.0137961
	ATTGAAAGTCAGCCCTCGACACAAGGGTTTGT	3044	0.0128347
	GGGGGTATAGCTCAGTGGTAGAGCATTTGACT	2383	0.0100477
	ACCCTGTTGAGCTTGACTCTAGTCTGGCACGG	2064	0.00870266
	AAATATTCAAACGAGAACTTTGAAGGCCGAAG	1926	0.00812079
	GCCCGGCTAGCTCAGTCGGTAGAGCATGAGAC	1849	0.00779613
	ACCATTCGTAGACGACCTGCTTCTGGGTCGGG	1845	0.00777926
	GCATTGTGGTTCAGTGGTAGAATTCTCGCCTG	1802	0.00759796
	TAGCAGCCGACTTAGAACTGGTGCGGACCAGG	1798	0.00758109
	AGGTTCGAAGACGATCAGATACCGTCGTAGTT	1677	0.00707091
	CGCGACCTCAGATCAGACGTGGCGACCCGCTG	1671	0.00704561
	GTCTACGGCCATACCACCCTGAACGCGCCCGA	1648	0.00694863
	CGGCGGCGGCGACTCTGGACGCGAGCCGGGCC	1560	0.00657759
	CTGTTGAGCTTGACTCTAGTCTGGCACGGTGA	1553	0.00654807
	GACCCTGTTGAGCTTGACTCTAGTCTGGCACG	1409	0.00594091
	ACGCGCATGAATGGATGAACGAGATTCCCACT	1370	0.00577647
	TAACTGTGGTAATTCTAGAGCTAATACATGCC	1283	0.00540964
	TTAATTCCGATAACGAACGAGACTCTGGCATG	1283	0.00540964
	GTTTCCGTAGTGTAGTGGTTATCACTTTCGCC	1268	0.0053464
	GCGGCGGCGACTCTGGACGCGAGCCGGGCCCT	1222	0.00515244
	GGCGGCGGCGACTCTGGACGCGAGCCGGGCCC	1174	0.00495006
	GTGGGGGGCCCAAGTCCTTCTGATCGAGGCCC	1163	0.00490368
	TAATTCCGATAACGAACGAGACTCTGGCATGC	1144	0.00482356
	ATACCCGGCCGTCGCCGGCAGTCGGAGAGGCG	1137	0.00479405
	AGAAGACCCTGTTGAGCTTGACTCTAGTCTGG	1094	0.00461274
	AAACGAGAACTTTGAAGGCCGAAGTGGAGAAG	1055	0.0044483
	AATATTCAAACGAGAACTTTGAAGGCCGAAGT	1006	0.0042417
	GGCTGGTCCGATGGTAGTGGGTTACCAGAACT	1002	0.00422484
	CCATTCGTAGACGACCTGCTTCTGGGTCGGGG	1002	0.00422484
	GCCCGGCTAGCTCAGTCGGTAGAGCATGGGAC	985	0.00415316
	GCCCGGATAGCTCAGTCGGTAGAGCATCAGAC	967	0.00407726
	CCGCGGTTCTATTTTGTTGGTTTTCGGAACTG	965	0.00406883
	TGGTATTGCAGTACTTCCAGGAACGGTGCACC	936	0.00394655
	TCGTACGACTCTTAGCGGTGGATCACTCGGCT	924	0.00389596
	ATGACTGTAATTCGCGTTAGCAGCCTTTGTTT	923	0.00389174
	AGACCCTGTTGAGCTTGACTCTAGTCTGGCAC	917	0.00386644
	GATGAACCGAACGCCGGGTTAAGGCGCCCGAT	868	0.00365984
	CAAACGAGAACTTTGAAGGCCGAAGTGGAGAA	853	0.00359659
	GGGGGTATAGCTCAGGGGTAGAGCATTTGACT	813	0.00342794
	GCAGCCGACTTAGAACTGGTGCGGACCAGGGG	809	0.00341107
	TCAAACGAGAACTTTGAAGGCCGAAGTGGAGA	801	0.00337734
	GTTGCTGCAGTTAAAAAGCTCGTAGTTGGATC	793	0.00334361
	ATAACGAACGAGACTCTGGCATGCTAACTAGT	788	0.00332253
	AACGAGAACTTTGAAGGCCGAAGTGGAGAAGG	782	0.00329723
	ATTAAAGTTGCTGCAGTTAAAAAGCTCGTAGT	776	0.00327193
	CTGAAAATGGATGGCGCTGGAGCGTCGGGCCC	770	0.00324663
	TGAACGCGCCCGATCTCGTCTGATCTCGGAAG	767	0.00323398
	TCGACACTTCGAACGCACTTGCGGCCCCGGGT	762	0.0032129
	CTGTTGAGCTTGACTCTAGTCTGGCACGGTGG	756	0.0031876
	CAAATATTCAAACGAGAACTTTGAAGGCCGAA	756	0.0031876
	ACGGACCAGAGCGAAAGCATTTGCCAAGAATG	743	0.00313279
	ATCGACACTTCGAACGCACTTGCGGCCCCGGG	741	0.00312435
	TGTTGAGCTTGACTCTAGTCTGGCACGGTGAA	737	0.00310749
	TAACGAACGAGACTCTGGCATGCTAACTAGTT	687	0.00289667
	TTGCTGCAGTTAAAAAGCTCGTAGTTGGATCT	683	0.0028798
	CGACACTTCGAACGCACTTGCGGCCCCGGGTT	657	0.00277018
	CTAGCAGCCGACTTAGAACTGGTGCGGACCAG	655	0.00276174
	AGGTGTAGAATAAGTGGGAGGCCCCCGGCGCC	645	0.00271958
	TCTGGACGCGAGCCGGGCCCTTCCCGTGGATC	633	0.00266898
	GCATTGTGGTTCAGTGGTAGAATTCTCGCCTC	627	0.00264368
	TGGCCATGGAAGTCGGAACCCGCTAAGGAGTG	614	0.00258887
	AGCGAGCGCACGGGGTCCGCGGCGATGTCGGC	612	0.00258044
	CTGTGGGATTATGACTGAACGCCTCTAAGTCA	610	0.00257201
	GCATTGTGGTTCAGTGGTAGAATTCTCGCCTA	589	0.00248346
	TCGCGGCCCGCGGCGGCGGGCGCGTCGGTCCC	587	0.00247503
	CGTGGGGGGCCCAAGTCCTTCTGATCGAGGCC	583	0.00245816
	ATGAACCGAACGCCGGGTTAAGGCGCCCGATG	583	0.00245816
	GGCCCATACCCGGCCGTCGCCGGCAGTCGGAG	581	0.00244973
	ACATGAGAGGTGTAGAATAAGTGGGAGGCCCC	575	0.00242443
	TAGAGGTCTTGGGGCCGAAACGATCTCAACCT	569	0.00239913
	GCGGAGGAAAAGAAACTAACCAGGATTCCCTC	558	0.00235275
	GCCTAGCAGCCGACTTAGAACTGGTGCGGACC	553	0.00233167
	GACATGAGAGGTGTAGAATAAGTGGGAGGCCC	553	0.00233167
	CGCTGAGAAGACGGTCGAACTTGACTATCTAG	547	0.00230637
	GCATGGGTGGTTCAGTGGTAGAATTCTCGCCA	540	0.00227686
	AACTGTGGTAATTCTAGAGCTAATACATGCCG	531	0.00223891
	AGGACCCGAAAGATGGTGAACTATGCCTGGGC	525	0.00221361
