# Supplementary material for: A newly identified small tRNA fragment reveals the regulation of different wool types and oxidative stress in lambs
Source: Sci Rep. 2023 Jun 23;13:10213. doi: 10.1038/s41598-023-36895-7 (PMC10290153; doi:10.1038/s41598-023-36895-7)
Supplement: Supplementary file 2 — Supplementary Table S2. [file 41598_2023_36895_MOESM2_ESM.xlsx]

## Sheet: tRNF vs DEPs down
AASS
ABCB10
ABCF1
ABHD14B
ABI1
ABLIM1
ABRAXAS2
ACP3
ACSBG1
ACSF2
ACTB
ACTR1A
ADSL
AEBP1
AFG3L2
AHCYL1
AHR
AIF1
AKT1
ALAD
ALB
ALOX12B
AMBP
ANAPC7
ANXA1
ANXA7
ANXA9
AOX1
AP1G1
AP1G2
AP1M2
AP3M1
API5
APOA2
APP
ARF5
ARF6
ARFGEF1
ARHGDIB
ARL1
ARL3
ARL6IP1
ARMC1
ARMCX3
ARMH3
ARPC3
ARPC4
ARRB1
ASRGL1
ATAD1
ATIC
ATL3
ATP1A1
ATP1B1
ATP1B3
ATP2B1
ATP6V0C
ATP6V1A
ATP6V1B2
ATP6V1E1
ATP6V1F
ATP6V1H
ATP7A
ATXN3
B2M
BAG3
BBOX1
BDH1
BGN
BLVRA
BNIPL
BORCS5
BRCC3
BZW2
C2
C6
C7
C9
CADM1
CAMK2D
CAP1
CAPG
CAPN1
CAPN2
CAPZA1
CAPZA2
CARHSP1
CASK
CASP14
CAV1
CCDC18
CD82
CD9
CDC37
CDC37L1
CDC42
CDC42BPA
CDC5L
CDH13
CFI
CGGBP1
CHI3L1
CHMP2B
CHMP5
CKAP5
CLDN4
CLIC2
CLIC4
CMBL
CNN2
CNN3
COL11A1
COL15A1
COL4A6
COLGALT2
COMMD2
COMMD3
COPS2
CORO1A
COTL1
CP
CPT2
CPXM2
CRABP2
CRADD
CRYAB
CRYZ
CSNK2B
CST6
CSTA
CTNNA1
CTTNBP2NL
CUL5
CUX1
CYRIA
CYTH2
DBNL
DCTN3
DCTN5
DCUN1D1
DDX39B
DDX6
DECR1
DERA
DGKA
DHRS1
DHX15
DIAPH2
DMAC2L
DMKN
DMXL1
DNAJB1
DNAJC21
DNAJC8
DNASE2
DNMT1
DPP3
DPP8
DSC1
DSC2
DSG1
DSG3
DSN1
DYNLL1
DYNLT3
ECH1
ECHDC1
ECM1
EFHD2
EFNA3
EFNB2
EIF2B2
EIF2B3
EIF3D
EIF3K
ELOVL1
ENDOD1
EPCAM
EPHA4
EPHX1
ERAP1
ERMP1
ESYT1
ETFB
F13A1
FABP5
FADD
FAM162A
FARSB
FBP1
FCER1G
FETUB
FGA
FGB
FGFBP1
FGG
FHL2
FILIP1L
FLNB
FLOT1
FMR1
FUCA1
G3BP1
GALT
GAS7
GATM
GDI1
GDI2
GDPD3
GET1
GGA3
GGCT
GJA1
GLMN
GLRX
GLYATL2
GLYCTK
GMEB1
GNAI2
GNL2
GNMT
GNPDA1
GNPDA2
GNS
GOSR1
GPD1L
GPD2
GPX1
GPX2
GSDMA
GSN
GSTA1
GSTM3
GSTZ1
GUCY1A1
H3F3A
HACD3
HACL1
HADH
HADHA
HADHB
HAPLN1
HAPLN3
HBB
HDAC2
HDHD2
HINT1
HMGCL
HMGCR
HMGCS1
HNRNPH1
HNRNPUL2
HPCAL4
HPX
HRG
HSD11B1
HSD17B12
HSD17B4
HSPA2
IDH1
IDH3B
IMPA1
IMPDH2
INTS3
IRF6
IST1
ITGAV
ITGB1
ITIH1
ITIH2
ITIH3
ITIH4
ITPRID2
JCHAIN
K38
KLC4
KLK10
KLK7
KNG1
KPNA6
KRT17
KRT2.11
KRT25
KRT35
KRT36
KRT40
KRT71
KRT8
KRT82
KRTAP6-1
KRTDAP
LAMA3
LAMC2
LANCL1
LAP3
LASP1
LGALS1
LGALS3
LGALS7
LIMA1
LIN7C
LMCD1
LNPK
LOC100526782
LOC101102714
LOC101103232
LOC101103602
LOC101104705
LOC101104808
LOC101107266
LOC101107401
LOC101108092
LOC101108520
LOC101108705
LOC101109747
LOC101111440
LOC101113086
LOC101113728
LOC101114082
LOC101116002
LOC101116273
LOC101116336
LOC101116756
LOC101117272
LOC101119050
LOC101119379
LOC101119629
LOC101120001
LOC101121602
LOC101123010
LOC106990104
LOC443162
LSM8
LUZP1
LY6G6D
LYPD3
LYPLA2
LZTFL1
MAP2K6
MAP7
MAPRE2
MAT2A
MAT2B
MATR3
MAVS
MCMBP
MDK
MECR
MICAL1
MMUT
MOB1A
MON2
MPDU1
MRPL1
MRPL22
MRPL24
MSN
MTHFD1L
MTMR9
MTOR
MUSTN1
MYO1B
MYO1E
MYOF
NAA10
NAGK
NAXE
NCAPH
NDE1
NDRG2
NDRG3
NDUFA11
NDUFA7
NDUFB11
NDUFB5
NDUFB7
NDUFS3
NEBL
NECTIN4
NELFE
NFKB1
NFYA
NIPBL
NMI
NOP58
NT5C3A
NUBP1
NUDT12
NUDT16
NUDT2
NUP155
NUP85
OLA1
OSBPL1A
OSTF1
OTUD6B
OXA1L
OXCT1
PACSIN2
PAFAH2
PDCD10
PDCD11
PDGFD
PDLIM2
PDLIM5
PDXP
PDZD11
PEX5
PFDN1
PFKFB4
PGD
PGRMC2
PHF5A
PHKA2
PIAS1
PIK3R1
PIP4K2B
PKM
PLAA
PLBD1
PLGRKT
PLS3
POF1B
PON1
PON3
POSTN
PPA2
PPIG
PPP1CA
PPP2R5E
PPT1
PRDX2
PRDX3
PRDX5
PRELP
PRKACB
PRKD2
PROS1
PRPF39
PRXL2A
PSMA1
PSMA3
PSMA4
PSMB1
PSMB3
PSMB8
PSMC5
PSMD13
PSMD2
PSMD5
PSMD7
PSME1
PSME2
PSPH
PTBP3
PTER
PTGR1
PTGR2
PTGS1
PTN
PTPN14
PTPN6
PTPN9
PURB
PWP1
PYGB
PYGL
RAB10
RAB13
RAB24
RAB27B
RAB2B
RAB4A
RABAC1
RAC1
RALBP1
RBBP9
RBKS
RBM39
RBX1
RCSD1
RDH12
REEP3
REEP4
REPS1
RHEB
RHOA
RILPL1
RIPK1
ROCK1
RP2
RPL29
RPL8
RPS19BP1
RPS20
RPS8
RTN1
RTN4
RUVBL2
S100A11
S100A14
S100A16
SAMHD1
SAMM50
SARNP
SCAMP3
SCIN
SCPEP1
SCRN1
SDCBP
SDHC
SDR9C7
SEPTIN4
SERINC1
SERPINA5
SERPINB5
SF3B3
SH3KBP1
SLC25A11
SLC25A3
SLC25A35
SLC4A1
SLC6A14
SLC9A3R1
SMARCB1
SMARCE1
SMNDC1
SMPD1
SNRNP40
SNRPC
SNX33
SOAT1
SOD3
SORBS3
SPG21
SPINK5
SPINT1
SPP1
SPR
SPTLC1
SQOR
SRBD1
SRI
SRP14
SRP54
SRSF7
STARD5
STIM1
STK38L
STK4
STUB1
STX4
STXBP3
SULT2B1
SYAP1
TAGLN2
TAP1
TAP2
TAX1BP3
TBCB
TBCE
THEM5
THUMPD3
TIAL1
TIMM8A
TIMM8B
TIPRL
TJP2
TKT
TMBIM6
TMEM109
TMEM256
TNPO1
TPMT
TPP1
TRAPPC4
TTR
TUBA4A
TUFT1
TXNDC17
TXNIP
TXNRD1
U2SURP
UACA
UBA6
UBE2D3
UEVLD
URI1
V15
VAMP8
VASP
VCAN
VIM
VNN2
VPS26C
VPS35
VSNL1
VTA1
VWA5A
WASHC3
WDR33
WDR36
WDR44
WDR47
WDR70
WDR77
YBX3
ZNF185

## Sheet: Table S1
Table S2. The predicted target genes of tRNFGly
Transcripts	Gene symbol	Tot Score	Tot Energy	Max Score	Max Energy	Strand	Len1	Len2	Positions and Gene
XM_012177031.3	AASS	423	-80.8	149	-38.8	162354	32	5525	159 2218 5333 XM_012177031.3 PREDICTED: Ovis aries alpha-aminoadipic semialdehyde synthase, mitochondrial (LOC101103973), transcript variant X2, mRNA
XM_012104929.3	ABCB10	415	-79.74	147	-30.43	160152	32	4071	936 4022 821 XM_012104929.3 PREDICTED: Ovis aries ATP binding cassette subfamily B member 10 (ABCB10), mRNA
XM_004018973.3	ABCF1	277	-50.58	146	-26.08	156999	32	4776	2852 2802 XM_004018973.3 PREDICTED: Ovis aries ATP binding cassette subfamily F member 1 (ABCF1), transcript variant X2, mRNA
XM_012100972.2	ABCF1	277	-50.58	146	-26.08	159424	32	4778	2854 2804 XM_012100972.2 PREDICTED: Ovis aries ATP binding cassette subfamily F member 1 (ABCF1), transcript variant X1, mRNA
XM_004018415.3	ABHD14A	413	-84.73	145	-30.94	156819	32	1815	218 448 1587 XM_004018415.3 PREDICTED: Ovis aries abhydrolase domain containing 14A (ABHD14A), transcript variant X3, mRNA
XM_012099976.3	ABHD14A	407	-80.75	139	-30.94	159254	32	2231	461 864 2003 XM_012099976.3 PREDICTED: Ovis aries abhydrolase domain containing 14A (ABHD14A), transcript variant X2, mRNA
XM_004018416.4	ABHD14B	462	-74.71	161	-28.66	156820	32	1652	1263 511 1064 XM_004018416.4 PREDICTED: Ovis aries abhydrolase domain containing 14B (ABHD14B), mRNA
XM_004014196.4	ABI1	130	-20.64	130	-20.64	155507	32	3237	2309 XM_004014196.4 PREDICTED: Ovis aries abl interactor 1 (ABI1), transcript variant X3, mRNA
XM_004014197.4	ABI1	130	-20.64	130	-20.64	155508	32	3174	2246 XM_004014197.4 PREDICTED: Ovis aries abl interactor 1 (ABI1), transcript variant X5, mRNA
XM_004014199.4	ABI1	130	-20.64	130	-20.64	155509	32	2988	2060 XM_004014199.4 PREDICTED: Ovis aries abl interactor 1 (ABI1), transcript variant X9, mRNA
XM_004014200.4	ABI1	130	-20.64	130	-20.64	155510	32	2972	2044 XM_004014200.4 PREDICTED: Ovis aries abl interactor 1 (ABI1), transcript variant X10, mRNA
XM_004014201.4	ABI1	130	-20.64	130	-20.64	155511	32	3336	2408 XM_004014201.4 PREDICTED: Ovis aries abl interactor 1 (ABI1), transcript variant X11, mRNA
XM_004014202.4	ABI1	130	-20.64	130	-20.64	155512	32	3148	2220 XM_004014202.4 PREDICTED: Ovis aries abl interactor 1 (ABI1), transcript variant X8, mRNA
XM_004014203.4	ABI1	130	-20.64	130	-20.64	155513	32	3360	2325 XM_004014203.4 PREDICTED: Ovis aries abl interactor 1 (ABI1), transcript variant X1, mRNA
XM_004014204.4	ABI1	130	-20.64	130	-20.64	155514	32	3250	2322 XM_004014204.4 PREDICTED: Ovis aries abl interactor 1 (ABI1), transcript variant X12, mRNA
XM_012102967.3	ABLIM1	447	-88.37	164	-36.53	159809	32	7758	2725 5388 1402 XM_012102967.3 PREDICTED: Ovis aries actin binding LIM protein 1 (ABLIM1), transcript variant X1, mRNA
XM_012102968.3	ABLIM1	296	-56.74	164	-36.53	159810	32	2903	2719 1402 XM_012102968.3 PREDICTED: Ovis aries actin binding LIM protein 1 (ABLIM1), transcript variant X2, mRNA
XM_012102969.3	ABLIM1	296	-56.74	164	-36.53	159811	32	3134	2473 1150 XM_012102969.3 PREDICTED: Ovis aries actin binding LIM protein 1 (ABLIM1), transcript variant X3, mRNA
XM_012102970.3	ABLIM1	296	-56.74	164	-36.53	159812	32	3290	2629 1306 XM_012102970.3 PREDICTED: Ovis aries actin binding LIM protein 1 (ABLIM1), transcript variant X5, mRNA
XM_012102971.3	ABLIM1	296	-56.74	164	-36.53	159813	32	2780	2596 1390 XM_012102971.3 PREDICTED: Ovis aries actin binding LIM protein 1 (ABLIM1), transcript variant X6, mRNA
XM_012102972.3	ABLIM1	296	-56.74	164	-36.53	159814	32	2774	2590 1390 XM_012102972.3 PREDICTED: Ovis aries actin binding LIM protein 1 (ABLIM1), transcript variant X7, mRNA
XM_012102973.3	ABLIM1	296	-56.74	164	-36.53	159815	32	2759	2575 1399 XM_012102973.3 PREDICTED: Ovis aries actin binding LIM protein 1 (ABLIM1), transcript variant X9, mRNA
XM_012102974.3	ABLIM1	296	-56.74	164	-36.53	159816	32	2673	2489 1289 XM_012102974.3 PREDICTED: Ovis aries actin binding LIM protein 1 (ABLIM1), transcript variant X12, mRNA
XM_012102975.3	ABLIM1	296	-56.74	164	-36.53	159817	32	2661	2477 1376 XM_012102975.3 PREDICTED: Ovis aries actin binding LIM protein 1 (ABLIM1), transcript variant X13, mRNA
XM_012102976.3	ABLIM1	296	-56.74	164	-36.53	159818	32	2654	2470 1375 XM_012102976.3 PREDICTED: Ovis aries actin binding LIM protein 1 (ABLIM1), transcript variant X14, mRNA
XM_012102978.3	ABLIM1	296	-56.74	164	-36.53	159819	32	2662	2478 1302 XM_012102978.3 PREDICTED: Ovis aries actin binding LIM protein 1 (ABLIM1), transcript variant X15, mRNA
XM_012102979.3	ABLIM1	296	-56.74	164	-36.53	159820	32	3106	2445 1386 XM_012102979.3 PREDICTED: Ovis aries actin binding LIM protein 1 (ABLIM1), transcript variant X17, mRNA
XM_012102980.3	ABLIM1	296	-56.74	164	-36.53	159821	32	2562	2378 1283 XM_012102980.3 PREDICTED: Ovis aries actin binding LIM protein 1 (ABLIM1), transcript variant X19, mRNA
XM_012102981.3	ABLIM1	296	-56.74	164	-36.53	159822	32	3007	2346 1287 XM_012102981.3 PREDICTED: Ovis aries actin binding LIM protein 1 (ABLIM1), transcript variant X20, mRNA
XM_012102982.3	ABLIM1	296	-56.74	164	-36.53	159823	32	2511	2327 1373 XM_012102982.3 PREDICTED: Ovis aries actin binding LIM protein 1 (ABLIM1), transcript variant X21, mRNA
XM_012102983.3	ABLIM1	296	-56.74	164	-36.53	159824	32	2419	2235 1281 XM_012102983.3 PREDICTED: Ovis aries actin binding LIM protein 1 (ABLIM1), transcript variant X22, mRNA
XM_004020255.3	ABRAXAS2	820	-136.68	144	-30.92	157408	32	2968	8 2454 2936 630 1497 2393 XM_004020255.3 PREDICTED: Ovis aries abraxas 2, BRISC complex subunit (ABRAXAS2), mRNA
XM_004004737.4	ACMSD	142	-28.74	142	-28.74	152421	32	2505	810 XM_004004737.4 PREDICTED: Ovis aries aminocarboxymuconate semialdehyde decarboxylase (ACMSD), transcript variant X1, mRNA
XM_012139175.3	ACMSD	142	-28.74	142	-28.74	161131	32	1216	810 XM_012139175.3 PREDICTED: Ovis aries aminocarboxymuconate semialdehyde decarboxylase (ACMSD), transcript variant X2, mRNA
XM_012178915.3	ACOT12	285	-52.19	149	-28.15	162766	32	3362	3065 1714 XM_012178915.3 PREDICTED: Ovis aries acyl-CoA thioesterase 12 (ACOT12), mRNA
XM_004014607.4	ACOT8	283	-65.91	147	-33.71	105596	32	1183	544 115 XM_004014607.4 PREDICTED: Ovis aries acyl-CoA thioesterase 8 (ACOT8), mRNA
XM_004003957.3	ACP1	130	-28.01	130	-28.01	152069	32	1415	925 XM_004003957.3 PREDICTED: Ovis aries acid phosphatase 1 (ACP1), transcript variant X3, mRNA
XM_004003958.3	ACP1	285	-50.41	155	-28.01	152070	32	1407	224 917 XM_004003958.3 PREDICTED: Ovis aries acid phosphatase 1 (ACP1), transcript variant X1, mRNA
XM_004003341.4	ACP3	408	-75.68	137	-28.64	151981	32	1439	238 1085 76 XM_004003341.4 PREDICTED: Ovis aries acid phosphatase, prostate (ACPP), transcript variant X1, mRNA
XM_012103427.3	ACP3	272	-51.16	137	-28.64	159907	32	1553	238 76 XM_012103427.3 PREDICTED: Ovis aries acid phosphatase, prostate (ACPP), transcript variant X2, mRNA
NM_001252177.2	ACP5	150	-31.47	150	-31.47	150983	32	1428	746 NM_001252177.2 Ovis aries acid phosphatase 5, tartrate resistant (ACP5), mRNA
XM_012177576.3	ACP5	150	-31.47	150	-31.47	162454	32	1570	884 XM_012177576.3 PREDICTED: Ovis aries acid phosphatase 5, tartrate resistant (ACP5), transcript variant X1, mRNA
XM_004002403.4	ACP6	276	-50.77	140	-25.66	151524	32	1805	1435 86 XM_004002403.4 PREDICTED: Ovis aries acid phosphatase 6, lysophosphatidic (ACP6), transcript variant X4, mRNA
XM_004007058.4	ACR	301	-60.76	160	-30.91	153302	32	1506	272 786 XM_004007058.4 PREDICTED: Ovis aries acrosin (ACR), mRNA
XM_004019520.4	ACRV1	140	-16.69	140	-16.69	57013	32	837	753 XM_004019520.4 PREDICTED: Ovis aries acrosomal vesicle protein 1 (ACRV1), transcript variant X1, mRNA
XM_012098628.3	ACSBG1	848	-144.86	161	-27.61	158969	32	2475	1704 2329 1674 1477 746 1923 XM_012098628.3 PREDICTED: Ovis aries acyl-CoA synthetase bubblegum family member 1 (ACSBG1), transcript variant X2, mRNA
XM_004012763.4	ACSF2	550	-110.41	146	-30.78	105015	32	2334	1967 615 1599 271 XM_004012763.4 PREDICTED: Ovis aries acyl-CoA synthetase family member 2 (ACSF2), mRNA
XM_004020199.4	ACSL5	716	-147.74	157	-36.65	107301	32	2776	1223 206 401 46 254 XM_004020199.4 PREDICTED: Ovis aries acyl-CoA synthetase long chain family member 5 (ACSL5), transcript variant X1, mRNA
XM_012102934.3	ACSL5	716	-149.52	157	-36.65	109715	32	2566	1013 181 376 21 229 XM_012102934.3 PREDICTED: Ovis aries acyl-CoA synthetase long chain family member 5 (ACSL5), transcript variant X3, mRNA
XM_012178141.2	ACSL6	433	-85.98	147	-29.01	162598	32	5781	1501 1729 953 XM_012178141.2 PREDICTED: Ovis aries acyl-CoA synthetase long chain family member 6 (ACSL6), transcript variant X1, mRNA
XM_012178143.2	ACSL6	433	-85.98	147	-29.01	162599	32	5776	1496 1724 948 XM_012178143.2 PREDICTED: Ovis aries acyl-CoA synthetase long chain family member 6 (ACSL6), transcript variant X2, mRNA
XM_004020815.3	ACSM1	140	-26.71	140	-26.71	157544	32	2130	1793 XM_004020815.3 PREDICTED: Ovis aries acyl-CoA synthetase medium chain family member 1 (ACSM1), mRNA
XM_012104196.2	ACSM2B	696	-138.48	161	-32.75	109945	32	2780	1744 237 1 366 1340 XM_012104196.2 PREDICTED: Ovis aries acyl-coenzyme A synthetase ACSM2B, mitochondrial (LOC101120131), mRNA
XM_004020816.4	ACSM4	420	-70.28	148	-23.62	157545	32	1743	914 113 801 XM_004020816.4 PREDICTED: Ovis aries acyl-CoA synthetase medium chain family member 4 (ACSM4), mRNA
XM_012104195.3	ACSM5	535	-98.71	140	-31.63	160026	32	2727	1678 1724 245 2407 XM_012104195.3 PREDICTED: Ovis aries acyl-CoA synthetase medium chain family member 5 (ACSM5), transcript variant X1, mRNA
XM_004014513.4	ACSS2	276	-52.07	138	-26.32	155640	32	2937	1749 1794 XM_004014513.4 PREDICTED: Ovis aries acyl-CoA synthetase short chain family member 2 (ACSS2), transcript variant X2, mRNA
XM_004014514.4	ACSS2	276	-52.07	138	-26.32	155641	32	2964	1776 1821 XM_004014514.4 PREDICTED: Ovis aries acyl-CoA synthetase short chain family member 2 (ACSS2), transcript variant X1, mRNA
XM_004021341.3	ACTA1	274	-48.61	142	-26.09	157662	32	1654	1432 472 XM_004021341.3 PREDICTED: Ovis aries actin alpha 1, skeletal muscle (ACTA1), transcript variant X4, mRNA
XM_004020019.3	ACTA2	299	-61.12	166	-39.07	157310	32	1423	1058 334 XM_004020019.3 PREDICTED: Ovis aries actin alpha 2, smooth muscle (ACTA2), mRNA
NM_001009784.2	ACTB	441	-76.56	157	-29.26	150455	32	1864	1669 641 667 NM_001009784.2 Ovis aries actin beta (ACTB), mRNA
XM_004020147.3	ACTR1A	688	-121.1	148	-27.9	157363	32	2921	189 2459 2076 280 2011 XM_004020147.3 PREDICTED: Ovis aries actin related protein 1A (ACTR1A), mRNA
XM_004006649.4	ACTR6	130	-27.97	130	-27.97	153103	32	1890	81 XM_004006649.4 PREDICTED: Ovis aries actin related protein 6 (ACTR6), transcript variant X1, mRNA
XM_012174869.3	ACTR6	130	-27.97	130	-27.97	161964	32	1821	81 XM_012174869.3 PREDICTED: Ovis aries actin related protein 6 (ACTR6), transcript variant X2, mRNA
XM_004013769.4	ACTRT2	168	-32.19	168	-32.19	155404	32	1134	967 XM_004013769.4 PREDICTED: Ovis aries actin related protein T2 (ACTRT2), mRNA
NM_001009293.1	ACVR2A	297	-50.97	154	-30.43	150288	32	1542	1470 655 NM_001009293.1 Ovis aries activin A receptor type 2A (ACVR2A), mRNA
XM_012099394.3	ACVR2B	405	-74.36	138	-26.15	159117	32	1885	1251 772 1511 XM_012099394.3 PREDICTED: Ovis aries activin A receptor type 2B (ACVR2B), mRNA
XM_004018411.4	ACY1	417	-87.56	152	-32.21	106736	32	1502	45 748 76 XM_004018411.4 PREDICTED: Ovis aries aminoacylase 1 (ACY1), transcript variant X1, mRNA
XM_012099973.3	ACY1	417	-87.56	152	-32.21	109171	32	1515	45 761 76 XM_012099973.3 PREDICTED: Ovis aries aminoacylase 1 (ACY1), transcript variant X2, mRNA
XM_004010797.4	ACYP1	148	-33.9	148	-33.9	104383	32	658	255 XM_004010797.4 PREDICTED: Ovis aries acylphosphatase 1 (ACYP1), transcript variant X2, mRNA
XM_004007004.4	ADSL	269	-46.74	136	-25.73	153276	32	1729	97 374 XM_004007004.4 PREDICTED: Ovis aries adenylosuccinate lyase (ADSL), transcript variant X1, mRNA
XM_012175677.3	ADSL	133	-21.01	133	-21.01	162137	32	1573	218 XM_012175677.3 PREDICTED: Ovis aries adenylosuccinate lyase (ADSL), transcript variant X2, mRNA
XM_012176971.3	AEBP1	548	-97.43	146	-29.21	162342	32	3834	3104 3493 3795 2138 XM_012176971.3 PREDICTED: Ovis aries AE binding protein 1 (AEBP1), mRNA
XM_004008954.4	AFAP1L1	131	-21.17	131	-21.17	153828	32	2678	31 XM_004008954.4 PREDICTED: Ovis aries actin filament associated protein 1 like 1 (AFAP1L1), mRNA
XM_004008791.4	AFF4	665	-95.54	137	-22.61	153760	32	9263	901 1038 1563 8913 7725 XM_004008791.4 PREDICTED: Ovis aries AF4/FMR2 family member 4 (AFF4), transcript variant X2, mRNA
XM_004008792.4	AFF4	665	-95.54	137	-22.61	153761	32	9346	984 1121 1646 8996 7808 XM_004008792.4 PREDICTED: Ovis aries AF4/FMR2 family member 4 (AFF4), transcript variant X3, mRNA
XM_004020512.4	AFG3L2	529	-96.45	137	-27.43	157466	32	2887	1145 855 37 2602 XM_004020512.4 PREDICTED: Ovis aries AFG3 like matrix AAA peptidase subunit 2 (AFG3L2), mRNA
XM_004018915.4	AGER	271	-48.68	141	-24.65	156971	32	1833	818 502 XM_004018915.4 PREDICTED: Ovis aries advanced glycosylation end-product specific receptor (AGER), transcript variant X3, mRNA
XM_004018916.4	AGER	271	-48.68	141	-24.65	156972	32	1866	818 502 XM_004018916.4 PREDICTED: Ovis aries advanced glycosylation end-product specific receptor (AGER), transcript variant X1, mRNA
XM_012100908.3	AGER	271	-48.68	141	-24.65	159407	32	1845	818 502 XM_012100908.3 PREDICTED: Ovis aries advanced glycosylation end-product specific receptor (AGER), transcript variant X2, mRNA
XM_012100909.3	AGER	271	-48.68	141	-24.65	159408	32	1748	630 507 XM_012100909.3 PREDICTED: Ovis aries advanced glycosylation end-product specific receptor (AGER), transcript variant X4, mRNA
XM_012100910.2	AGER	141	-24.65	141	-24.65	159409	32	1302	184 XM_012100910.2 PREDICTED: Ovis aries advanced glycosylation end-product specific receptor (AGER), transcript variant X5, mRNA
XM_004021014.4	AGFG2	134	-21.41	134	-21.41	157624	32	2905	1210 XM_004021014.4 PREDICTED: Ovis aries ArfGAP with FG repeats 2 (AGFG2), transcript variant X1, mRNA
XM_012104543.3	AGFG2	847	-179.08	176	-34.44	110028	32	2860	1464 684 1179 1751 1072 2677 XM_012104543.3 PREDICTED: Ovis aries ArfGAP with FG repeats 2 (AGFG2), transcript variant X2, mRNA
XM_012180676.3	AGGF1	699	-120.31	152	-31.64	163109	32	5522	187 1751 2705 47 3662 XM_012180676.3 PREDICTED: Ovis aries angiogenic factor with G-patch and FHA domains 1 (AGGF1), mRNA
XM_004008114.4	AGK	163	-31.31	163	-31.31	153546	32	2612	1426 XM_004008114.4 PREDICTED: Ovis aries acylglycerol kinase (AGK), transcript variant X1, mRNA
XM_012177252.3	AGK	163	-31.31	163	-31.31	162401	32	2682	1496 XM_012177252.3 PREDICTED: Ovis aries acylglycerol kinase (AGK), transcript variant X3, mRNA
XM_012176989.3	AGL	574	-99.52	148	-27.75	162344	32	7973	3323 5770 173 98 XM_012176989.3 PREDICTED: Ovis aries amylo-alpha-1, 6-glucosidase, 4-alpha-glucanotransferase (AGL), transcript variant X1, mRNA
XM_012176992.3	AGL	295	-50.63	148	-25.44	162345	32	7860	3210 5657 XM_012176992.3 PREDICTED: Ovis aries amylo-alpha-1, 6-glucosidase, 4-alpha-glucanotransferase (AGL), transcript variant X2, mRNA
XM_004013796.4	AGMAT	289	-56.13	149	-30.15	155414	32	1639	1304 167 XM_004013796.4 PREDICTED: Ovis aries agmatinase (AGMAT), mRNA
XM_004001795.4	AGO3	678	-118.49	143	-27.19	151251	32	16048	1693 11297 10665 2576 15463 XM_004001795.4 PREDICTED: Ovis aries argonaute RISC catalytic component 3 (AGO3), transcript variant X1, mRNA
XM_012097219.2	AGO3	678	-118.49	143	-27.19	158743	32	16032	1677 11281 10649 2560 15447 XM_012097219.2 PREDICTED: Ovis aries argonaute RISC catalytic component 3 (AGO3), transcript variant X3, mRNA
XM_004018920.4	AGPAT1	403	-74.97	140	-31.72	156974	32	2644	407 1714 1482 XM_004018920.4 PREDICTED: Ovis aries 1-acylglycerol-3-phosphate O-acyltransferase 1 (AGPAT1), transcript variant X1, mRNA
XM_012100434.3	AGPAT1	263	-43.25	132	-23.36	159336	32	2587	1657 1425 XM_012100434.3 PREDICTED: Ovis aries 1-acylglycerol-3-phosphate O-acyltransferase 1 (AGPAT1), transcript variant X3, mRNA
XM_004007772.3	AGR2	132	-23.46	132	-23.46	103313	32	865	123 XM_004007772.3 PREDICTED: Ovis aries anterior gradient 2, protein disulphide isomerase family member (AGR2), transcript variant X1, mRNA
XM_004007773.3	AGR2	132	-23.46	132	-23.46	103314	32	880	138 XM_004007773.3 PREDICTED: Ovis aries anterior gradient 2, protein disulphide isomerase family member (AGR2), transcript variant X3, mRNA
XM_012176449.3	AGR2	262	-42.61	132	-23.46	112167	32	959	217 20 XM_012176449.3 PREDICTED: Ovis aries anterior gradient 2, protein disulphide isomerase family member (AGR2), transcript variant X2, mRNA
XM_004007774.4	AGR3	162	-33.52	162	-33.52	103315	32	885	506 XM_004007774.4 PREDICTED: Ovis aries anterior gradient 3, protein disulphide isomerase family member (AGR3), transcript variant X2, mRNA
XM_012105586.3	AGT	143	-26.59	143	-26.59	160277	32	2081	992 XM_012105586.3 PREDICTED: Ovis aries angiotensinogen (AGT), mRNA
NM_001009744.1	AGTR1	137	-23.9	137	-23.9	150416	32	2358	1458 NM_001009744.1 Ovis aries angiotensin II receptor type 1 (AGTR1), mRNA
XM_012107488.2	AGTR2	420	-60	151	-23.14	60450	32	2994	1091 141 1406 XM_012107488.2 PREDICTED: Ovis aries angiotensin II receptor type 2 (AGTR2), mRNA
XM_004017055.4	AGXT2	404	-78.23	141	-29.8	106344	32	1843	1 1094 322 XM_004017055.4 PREDICTED: Ovis aries alanine--glyoxylate aminotransferase 2 (AGXT2), transcript variant X1, mRNA
XM_012097090.2	AGXT2	263	-56.46	133	-29.8	108647	32	1808	1059 287 XM_012097090.2 PREDICTED: Ovis aries alanine--glyoxylate aminotransferase 2 (AGXT2), transcript variant X2, mRNA
XM_004014506.3	AHCY	275	-55.15	143	-29.85	155638	32	2163	817 598 XM_004014506.3 PREDICTED: Ovis aries adenosylhomocysteinase (AHCY), mRNA
XM_004002302.3	AHCYL1	811	-158.39	142	-39.77	151469	32	1860	896 335 1261 706 1612 1333 XM_004002302.3 PREDICTED: Ovis aries adenosylhomocysteinase like 1 (AHCYL1), mRNA
XM_004008055.4	AHCYL2	1096	-179.5	150	-27.81	153521	32	4850	4409 2967 525 2334 1581 1661 2370 756 XM_004008055.4 PREDICTED: Ovis aries adenosylhomocysteinase like 2 (AHCYL2), transcript variant X4, mRNA
XM_012177108.3	AHCYL2	1096	-179.5	150	-27.81	162378	32	4853	4412 2970 528 2337 1584 1664 2373 759 XM_012177108.3 PREDICTED: Ovis aries adenosylhomocysteinase like 2 (AHCYL2), transcript variant X3, mRNA
XM_004007775.4	AHR	701	-132.59	154	-35.9	103316	32	4889	2363 513 2118 2775 3059 XM_004007775.4 PREDICTED: Ovis aries aryl hydrocarbon receptor (AHR), mRNA
NM_001009802.1	AHSG	138	-29.44	138	-29.44	100390	32	1518	7 NM_001009802.1 Ovis aries alpha 2-HS glycoprotein (AHSG), mRNA
XM_004013613.4	AIDA	405	-58.53	136	-22.45	155332	32	2815	1106 914 704 XM_004013613.4 PREDICTED: Ovis aries axin interactor, dorsalization associated (AIDA), mRNA
XM_004018957.4	AIF1	152	-34.8	152	-34.8	106908	32	682	106 XM_004018957.4 PREDICTED: Ovis aries allograft inflammatory factor 1 (AIF1), transcript variant X1, mRNA
NM_001161857.1	AKT1	133	-28.81	133	-28.81	150780	32	1443	650 NM_001161857.1 Ovis aries AKT serine/threonine kinase 1 (AKT1), mRNA
XM_004015382.4	AKT1S1	274	-64.33	138	-36.39	155905	32	1719	699 37 XM_004015382.4 PREDICTED: Ovis aries AKT1 substrate 1 (AKT1S1), transcript variant X3, mRNA
XM_004014986.4	AKTIP	131	-18.82	131	-18.82	105661	32	1755	341 XM_004014986.4 PREDICTED: Ovis aries AKT interacting protein (AKTIP), transcript variant X6, mRNA
XM_004003992.4	ALAD	564	-85.69	154	-24.9	152085	32	6765	5124 1500 317 1388 XM_004003992.4 PREDICTED: Ovis aries aminolevulinate dehydratase (ALAD), transcript variant X1, mRNA
XM_012112861.3	ALAD	564	-85.69	154	-24.9	160735	32	6601	4960 1336 283 1224 XM_012112861.3 PREDICTED: Ovis aries aminolevulinate dehydratase (ALAD), transcript variant X2, mRNA
XM_004018407.4	ALAS1	147	-28.88	147	-28.88	156814	32	2241	2 XM_004018407.4 PREDICTED: Ovis aries 5'-aminolevulinate synthase 1 (ALAS1), mRNA
XM_004022048.4	ALAS2	130	-21.61	130	-21.61	157898	32	1987	4 XM_004022048.4 PREDICTED: Ovis aries 5'-aminolevulinate synthase 2 (ALAS2), transcript variant X1, mRNA
NM_001009376.1	ALB	411	-80.44	140	-30.97	100233	32	2089	1202 857 818 NM_001009376.1 Ovis aries albumin (ALB), mRNA
XM_012104360.2	ALDOA	160	-30.44	160	-30.44	160060	32	1449	885 XM_012104360.2 PREDICTED: Ovis aries aldolase, fructose-bisphosphate A (ALDOA), transcript variant X1, mRNA
XM_012104361.2	ALDOA	160	-30.44	160	-30.44	160061	32	1443	879 XM_012104361.2 PREDICTED: Ovis aries aldolase, fructose-bisphosphate A (ALDOA), transcript variant X4, mRNA
NM_001009809.1	ALDOB	132	-28.83	132	-28.83	100396	32	1649	979 NM_001009809.1 Ovis aries aldolase, fructose-bisphosphate B (ALDOB), mRNA
XM_012111144.2	ALDOB	266	-55.95	134	-28.83	110644	32	1935	13 1309 XM_012111144.2 PREDICTED: Ovis aries aldolase, fructose-bisphosphate B (ALDOB), transcript variant X1, mRNA
XM_004017618.3	ALKBH2	407	-72.64	140	-25.38	156594	32	3364	2012 2739 1903 XM_004017618.3 PREDICTED: Ovis aries alkB homolog 2, alpha-ketoglutarate dependent dioxygenase (ALKBH2), transcript variant X1, mRNA
XM_012097947.3	ALKBH2	407	-72.64	140	-25.38	158871	32	3121	1769 2496 1660 XM_012097947.3 PREDICTED: Ovis aries alkB homolog 2, alpha-ketoglutarate dependent dioxygenase (ALKBH2), transcript variant X2, mRNA
XM_012097948.3	ALKBH2	407	-72.64	140	-25.38	158872	32	3133	1781 2508 1672 XM_012097948.3 PREDICTED: Ovis aries alkB homolog 2, alpha-ketoglutarate dependent dioxygenase (ALKBH2), transcript variant X3, mRNA
XM_012096270.3	ALKBH3	282	-54.93	146	-28.55	158543	32	1685	1051 1278 XM_012096270.3 PREDICTED: Ovis aries alkB homolog 3, alpha-ketoglutaratedependent dioxygenase (ALKBH3), mRNA
XM_004023544.4	ALKBH5	138	-25.98	138	-25.98	158199	32	3356	2996 XM_004023544.4 PREDICTED: Ovis aries alkB homolog 5, RNA demethylase (ALKBH5), mRNA
XM_004012678.4	ALOX12B	261	-51.91	131	-28.88	155065	32	2389	1892 1174 XM_004012678.4 PREDICTED: Ovis aries arachidonate 12-lipoxygenase, 12R type (ALOX12B), mRNA
XM_004010032.4	ALPK1	552	-119.01	142	-33.66	154166	32	4440	2773 3698 1705 902 XM_004010032.4 PREDICTED: Ovis aries alpha kinase 1 (ALPK1), transcript variant X5, mRNA
XM_012179485.3	ALPK1	552	-119.01	142	-33.66	162855	32	4733	3066 3991 1998 1195 XM_012179485.3 PREDICTED: Ovis aries alpha kinase 1 (ALPK1), transcript variant X1, mRNA
XM_012179488.3	ALPK1	552	-119.01	142	-33.66	162856	32	4492	2825 3750 1757 954 XM_012179488.3 PREDICTED: Ovis aries alpha kinase 1 (ALPK1), transcript variant X2, mRNA
XM_012179489.3	ALPK1	552	-119.01	142	-33.66	162857	32	4681	3014 3939 1946 1143 XM_012179489.3 PREDICTED: Ovis aries alpha kinase 1 (ALPK1), transcript variant X3, mRNA
XM_012179490.3	ALPK1	552	-119.01	142	-33.66	162858	32	4544	2877 3802 1809 1006 XM_012179490.3 PREDICTED: Ovis aries alpha kinase 1 (ALPK1), transcript variant X4, mRNA
XM_012179492.3	ALPK1	552	-119.01	142	-33.66	162859	32	4492	2825 3750 1757 954 XM_012179492.3 PREDICTED: Ovis aries alpha kinase 1 (ALPK1), transcript variant X6, mRNA
XM_012179495.3	ALPK1	413	-85.35	142	-32.84	162860	32	3989	3066 1998 1195 XM_012179495.3 PREDICTED: Ovis aries alpha kinase 1 (ALPK1), transcript variant X9, mRNA
XM_012152818.3	ALPL	408	-80.83	146	-29.77	161371	32	2523	2180 836 37 XM_012152818.3 PREDICTED: Ovis aries alkaline phosphatase, biomineralization associated (ALPL), transcript variant X2, mRNA
XM_012152824.3	ALPL	278	-51.06	146	-26.66	161372	32	2527	2184 840 XM_012152824.3 PREDICTED: Ovis aries alkaline phosphatase, biomineralization associated (ALPL), transcript variant X1, mRNA
XM_012152832.3	ALPL	278	-51.06	146	-26.66	161373	32	2476	2133 789 XM_012152832.3 PREDICTED: Ovis aries alkaline phosphatase, biomineralization associated (ALPL), transcript variant X4, mRNA
XM_004004830.4	ALS2	414	-64.34	152	-26.83	152459	32	6424	3515 1090 2758 XM_004004830.4 PREDICTED: Ovis aries alsin Rho guanine nucleotide exchange factor ALS2 (ALS2), transcript variant X1, mRNA
XM_012142668.3	ALS2	563	-88.39	152	-26.83	161189	32	6417	3508 1 1083 2751 XM_012142668.3 PREDICTED: Ovis aries alsin Rho guanine nucleotide exchange factor ALS2 (ALS2), transcript variant X2, mRNA
XM_012142690.3	ALS2	414	-64.34	152	-26.83	161190	32	6421	3515 1090 2758 XM_012142690.3 PREDICTED: Ovis aries alsin Rho guanine nucleotide exchange factor ALS2 (ALS2), transcript variant X3, mRNA
XM_012106972.3	ALX3	989	-230.68	153	-40.7	110457	32	1898	1498 78 782 1191 583 1022 1286 XM_012106972.3 PREDICTED: Ovis aries ALX homeobox 3 (ALX3), mRNA
XM_004017063.4	AMACR	402	-75.96	139	-26.56	156430	32	1919	769 944 994 XM_004017063.4 PREDICTED: Ovis aries alpha-methylacyl-CoA racemase (AMACR), mRNA
XM_004003983.4	AMBP	574	-113.69	169	-34.12	101999	32	1541	1052 1429 603 418 XM_004003983.4 PREDICTED: Ovis aries alpha-1-microglobulin/bikunin precursor (AMBP), mRNA
XM_004017223.4	ANAPC10	133	-24.04	133	-24.04	106386	32	841	1 XM_004017223.4 PREDICTED: Ovis aries anaphase promoting complex subunit 10 (ANAPC10), transcript variant X1, mRNA
XM_012097422.3	ANAPC10	147	-29.72	147	-29.72	158780	32	984	133 XM_012097422.3 PREDICTED: Ovis aries anaphase promoting complex subunit 10 (ANAPC10), transcript variant X2, mRNA
XM_012097423.3	ANAPC10	143	-18.07	143	-18.07	108699	32	1537	1454 XM_012097423.3 PREDICTED: Ovis aries anaphase promoting complex subunit 10 (ANAPC10), transcript variant X3, mRNA
XM_004013064.4	ANAPC11	149	-37.83	149	-37.83	105152	32	759	39 XM_004013064.4 PREDICTED: Ovis aries anaphase promoting complex subunit 11 (ANAPC11), transcript variant X1, mRNA
XM_004013065.4	ANAPC11	149	-37.83	149	-37.83	105153	32	711	45 XM_004013065.4 PREDICTED: Ovis aries anaphase promoting complex subunit 11 (ANAPC11), transcript variant X3, mRNA
XM_004003324.4	ANAPC13	140	-29.14	140	-29.14	51807	32	648	531 XM_004003324.4 PREDICTED: Ovis aries anaphase promoting complex subunit 13 (ANAPC13), transcript variant X2, mRNA
XM_004003325.4	ANAPC13	132	-22.61	132	-22.61	151972	32	629	56 XM_004003325.4 PREDICTED: Ovis aries anaphase promoting complex subunit 13 (ANAPC13), transcript variant X3, mRNA
XM_012103050.2	ANAPC13	140	-29.14	140	-29.14	59684	32	615	498 XM_012103050.2 PREDICTED: Ovis aries anaphase promoting complex subunit 13 (ANAPC13), transcript variant X1, mRNA
XM_012103075.3	ANAPC13	140	-25.21	140	-25.21	159851	32	627	58 XM_012103075.3 PREDICTED: Ovis aries anaphase promoting complex subunit 13 (ANAPC13), transcript variant X4, mRNA
XM_012103086.3	ANAPC13	270	-45.77	138	-23.16	159852	32	1170	199 67 XM_012103086.3 PREDICTED: Ovis aries anaphase promoting complex subunit 13 (ANAPC13), transcript variant X6, mRNA
XM_012103091.3	ANAPC13	132	-22.61	132	-22.61	159853	32	596	7 XM_012103091.3 PREDICTED: Ovis aries anaphase promoting complex subunit 13 (ANAPC13), transcript variant X7, mRNA
XM_012103097.3	ANAPC13	138	-23.16	138	-23.16	159857	32	1072	63 XM_012103097.3 PREDICTED: Ovis aries anaphase promoting complex subunit 13 (ANAPC13), transcript variant X5, mRNA
XM_004021449.3	ANAPC16	169	-29.25	169	-29.25	157710	32	1175	529 XM_004021449.3 PREDICTED: Ovis aries anaphase promoting complex subunit 16 (ANAPC16), transcript variant X3, mRNA
XM_004021450.3	ANAPC16	169	-29.25	169	-29.25	157711	32	1307	661 XM_004021450.3 PREDICTED: Ovis aries anaphase promoting complex subunit 16 (ANAPC16), transcript variant X1, mRNA
XM_004021451.3	ANAPC16	169	-29.25	169	-29.25	157712	32	1293	647 XM_004021451.3 PREDICTED: Ovis aries anaphase promoting complex subunit 16 (ANAPC16), transcript variant X2, mRNA
XM_012105243.3	ANAPC16	169	-29.25	169	-29.25	160223	32	1312	666 XM_012105243.3 PREDICTED: Ovis aries anaphase promoting complex subunit 16 (ANAPC16), transcript variant X4, mRNA
XM_012105244.3	ANAPC16	169	-29.25	169	-29.25	160224	32	1273	627 XM_012105244.3 PREDICTED: Ovis aries anaphase promoting complex subunit 16 (ANAPC16), transcript variant X5, mRNA
XM_012105245.3	ANAPC16	169	-29.25	169	-29.25	160225	32	1214	568 XM_012105245.3 PREDICTED: Ovis aries anaphase promoting complex subunit 16 (ANAPC16), transcript variant X6, mRNA
XM_012105246.3	ANAPC16	169	-29.25	169	-29.25	160226	32	1197	551 XM_012105246.3 PREDICTED: Ovis aries anaphase promoting complex subunit 16 (ANAPC16), transcript variant X7, mRNA
XM_004009748.4	ANAPC4	266	-38.25	134	-20.56	154053	32	2735	742 1368 XM_004009748.4 PREDICTED: Ovis aries anaphase promoting complex subunit 4 (ANAPC4), transcript variant X1, mRNA
XM_004017352.4	ANAPC5	144	-29.43	144	-29.43	156528	32	2600	181 XM_004017352.4 PREDICTED: Ovis aries anaphase promoting complex subunit 5 (ANAPC5), transcript variant X1, mRNA
XM_004017360.3	ANAPC7	130	-28.03	130	-28.03	156529	32	2446	100 XM_004017360.3 PREDICTED: Ovis aries anaphase promoting complex subunit 7 (ANAPC7), transcript variant X4, mRNA
XM_012173824.3	ANKRD39	286	-59.5	149	-34.22	161706	32	1730	932 1381 XM_012173824.3 PREDICTED: Ovis aries ankyrin repeat domain 39 (ANKRD39), transcript variant X1, mRNA
XM_012173825.3	ANKRD39	834	-183.48	154	-33.3	111625	32	1546	275 1167 175 318 1520 533 XM_012173825.3 PREDICTED: Ovis aries ankyrin repeat domain 39 (ANKRD39), transcript variant X2, mRNA
XM_004010266.3	ANP32A	148	-26.2	148	-26.2	154215	32	2050	1057 XM_004010266.3 PREDICTED: Ovis aries acidic nuclear phosphoprotein 32 family member A (ANP32A), transcript variant X1, mRNA
XM_012180823.3	ANP32A	148	-26.2	148	-26.2	163145	32	2035	1042 XM_012180823.3 PREDICTED: Ovis aries acidic nuclear phosphoprotein 32 family member A (ANP32A), transcript variant X2, mRNA
XM_004004305.3	ANXA1	131	-25.07	131	-25.07	102146	32	1568	427 XM_004004305.3 PREDICTED: Ovis aries annexin A1 (ANXA1), mRNA
XM_012105285.2	ANXA7	552	-95.67	144	-26.43	160238	32	5500	526 5412 293 3191 XM_012105285.2 PREDICTED: Ovis aries annexin A7 (ANXA7), mRNA
XM_012180846.3	ANXA9	436	-94.92	162	-37.01	113071	32	1668	1015 888 1311 XM_012180846.3 PREDICTED: Ovis aries annexin A9 (ANXA9), transcript variant X1, mRNA
XM_012180858.3	ANXA9	436	-94.92	162	-37.01	113072	32	1628	975 848 1271 XM_012180858.3 PREDICTED: Ovis aries annexin A9 (ANXA9), transcript variant X2, mRNA
XM_004012950.4	AOC2	531	-101.46	136	-28.87	155182	32	3470	2972 170 1937 1244 XM_004012950.4 PREDICTED: Ovis aries amine oxidase copper containing 2 (AOC2), mRNA
XM_004004810.3	AOX1	544	-98.91	142	-26.35	152450	32	4916	691 3115 3491 4078 XM_004004810.3 PREDICTED: Ovis aries aldehyde oxidase 1 (AOX1), mRNA
XM_004015118.4	AP1G1	268	-46.63	135	-25.24	155799	32	6881	1439 323 XM_004015118.4 PREDICTED: Ovis aries adaptor related protein complex 1 subunit gamma 1 (AP1G1), transcript variant X2, mRNA
XM_004015119.4	AP1G1	268	-46.63	135	-25.24	155800	32	6890	1448 323 XM_004015119.4 PREDICTED: Ovis aries adaptor related protein complex 1 subunit gamma 1 (AP1G1), transcript variant X1, mRNA
XM_004010322.4	AP1G2	555	-108.49	160	-30.85	154237	32	2779	1793 1401 1150 2300 XM_004010322.4 PREDICTED: Ovis aries adaptor related protein complex 1 subunit gamma 2 (AP1G2), mRNA
XM_004008521.3	AP1M2	685	-120.24	147	-27.83	153638	32	1727	194 391 963 922 642 XM_004008521.3 PREDICTED: Ovis aries adaptor related protein complex 1 subunit mu 2 (AP1M2), transcript variant X2, mRNA
XM_012177889.2	AP1M2	685	-120.24	147	-27.83	162532	32	1733	194 391 969 928 642 XM_012177889.2 PREDICTED: Ovis aries adaptor related protein complex 1 subunit mu 2 (AP1M2), transcript variant X1, mRNA
XM_004012454.4	AP2B1	564	-93.46	151	-26.01	154962	32	5557	400 1603 5269 2867 XM_004012454.4 PREDICTED: Ovis aries adaptor related protein complex 2 subunit beta 1 (AP2B1), transcript variant X1, mRNA
XM_004003097.3	AP2M1	545	-109.44	140	-30.34	101790	32	1966	185 1506 517 95 XM_004003097.3 PREDICTED: Ovis aries adaptor related protein complex 2 subunit mu 1 (AP2M1), transcript variant X2, mRNA
XM_004003098.3	AP2M1	545	-109.44	140	-30.34	101791	32	1926	151 1466 483 61 XM_004003098.3 PREDICTED: Ovis aries adaptor related protein complex 2 subunit mu 1 (AP2M1), transcript variant X4, mRNA
XM_004021484.4	AP3M1	438	-73.58	154	-28.52	157725	32	3588	1249 1867 246 XM_004021484.4 PREDICTED: Ovis aries adaptor related protein complex 3 subunit mu 1 (AP3M1), transcript variant X1, mRNA
XM_012105379.3	AP3M1	297	-45.06	154	-22.83	160244	32	3648	1309 1927 XM_012105379.3 PREDICTED: Ovis aries adaptor related protein complex 3 subunit mu 1 (AP3M1), transcript variant X2, mRNA
XM_004014361.3	AP5S1	136	-24.05	136	-24.05	155582	32	1452	276 XM_004014361.3 PREDICTED: Ovis aries adaptor related protein complex 5 subunit sigma 1 (AP5S1), transcript variant X2, mRNA
XM_004014362.3	AP5S1	278	-48.64	142	-24.59	155583	32	1524	18 348 XM_004014362.3 PREDICTED: Ovis aries adaptor related protein complex 5 subunit sigma 1 (AP5S1), transcript variant X1, mRNA
XM_004006637.4	APAF1	271	-39.1	140	-19.61	153101	32	7683	2409 525 XM_004006637.4 PREDICTED: Ovis aries apoptotic peptidase activating factor 1 (APAF1), transcript variant X1, mRNA
XM_012174851.3	APAF1	271	-39.1	140	-19.61	161963	32	3511	2409 525 XM_012174851.3 PREDICTED: Ovis aries apoptotic peptidase activating factor 1 (APAF1), transcript variant X4, mRNA
XM_012179864.3	APBB2	268	-42.68	137	-21.44	162942	32	3995	663 602 XM_012179864.3 PREDICTED: Ovis aries amyloid beta precursor protein binding family B member 2 (APBB2), transcript variant X10, mRNA
XM_012179865.3	APBB2	268	-42.68	137	-21.44	162943	32	3615	283 222 XM_012179865.3 PREDICTED: Ovis aries amyloid beta precursor protein binding family B member 2 (APBB2), transcript variant X11, mRNA
XM_012179866.3	APBB2	268	-42.68	137	-21.44	162944	32	3768	436 375 XM_012179866.3 PREDICTED: Ovis aries amyloid beta precursor protein binding family B member 2 (APBB2), transcript variant X12, mRNA
XM_012103585.3	APCDD1	274	-52.31	143	-29.79	159940	32	3202	437 2700 XM_012103585.3 PREDICTED: Ovis aries APC down-regulated 1 (APCDD1), transcript variant X1, mRNA
XM_004002650.4	APCS	270	-67.2	136	-34.6	101561	32	675	367 329 XM_004002650.4 PREDICTED: Ovis aries amyloid P component, serum (APCS), mRNA
XM_004018457.4	APEH	716	-140.37	159	-32.93	156837	32	2389	1017 1612 2066 1251 2300 XM_004018457.4 PREDICTED: Ovis aries acylaminoacyl-peptide hydrolase (APEH), mRNA
XM_004010390.3	APEX1	149	-25.95	149	-25.95	154270	32	1385	899 XM_004010390.3 PREDICTED: Ovis aries apurinic/apyrimidinic endodeoxyribonuclease 1 (APEX1), transcript variant X3, mRNA
XM_012181085.2	APEX1	281	-54.23	149	-28.28	163215	32	1411	925 25 XM_012181085.2 PREDICTED: Ovis aries apurinic/apyrimidinic endodeoxyribonuclease 1 (APEX1), transcript variant X1, mRNA
XM_012181086.2	APEX1	149	-25.95	149	-25.95	163216	32	1407	921 XM_012181086.2 PREDICTED: Ovis aries apurinic/apyrimidinic endodeoxyribonuclease 1 (APEX1), transcript variant X2, mRNA
XM_012106626.3	APEX2	134	-29.41	134	-29.41	160452	32	1688	541 XM_012106626.3 PREDICTED: Ovis aries apurinic/apyrimidinic endodeoxyribonuclease 2 (APEX2), transcript variant X3, mRNA
XM_012106627.3	APEX2	134	-29.41	134	-29.41	160453	32	1863	716 XM_012106627.3 PREDICTED: Ovis aries apurinic/apyrimidinic endodeoxyribonuclease 2 (APEX2), transcript variant X2, mRNA
XM_004002443.4	APH1A	145	-27.54	145	-27.54	151544	32	1720	817 XM_004002443.4 PREDICTED: Ovis aries aph-1 homolog A, gamma-secretase subunit (APH1A), mRNA
XM_004016416.4	API5	135	-20.94	135	-20.94	156172	32	3746	2120 XM_004016416.4 PREDICTED: Ovis aries apoptosis inhibitor 5 (API5), transcript variant X1, mRNA
XM_012096265.3	API5	135	-20.94	135	-20.94	158542	32	3761	2135 XM_012096265.3 PREDICTED: Ovis aries apoptosis inhibitor 5 (API5), transcript variant X2, mRNA
XM_012167807.3	APLF	537	-84.72	139	-27.79	111459	32	2021	1036 197 914 1007 XM_012167807.3 PREDICTED: Ovis aries aprataxin and PNKP like factor (APLF), transcript variant X1, mRNA
XM_012167837.3	APLF	403	-56.93	139	-20.23	111460	32	1620	635 513 606 XM_012167837.3 PREDICTED: Ovis aries aprataxin and PNKP like factor (APLF), transcript variant X4, mRNA
XM_012167855.3	APLF	403	-56.93	139	-20.23	111461	32	1606	621 499 592 XM_012167855.3 PREDICTED: Ovis aries aprataxin and PNKP like factor (APLF), transcript variant X6, mRNA
XM_004014307.4	APMAP	418	-73.46	141	-28.47	155555	32	3042	76 357 2609 XM_004014307.4 PREDICTED: Ovis aries adipocyte plasma membrane associated protein (APMAP), mRNA
XM_012095497.2	APOA1	136	-28.2	136	-28.2	108264	32	1187	115 XM_012095497.2 PREDICTED: Ovis aries apolipoprotein A-I (LOC101117785), mRNA
XM_004002693.4	APOA2	130	-26.22	130	-26.22	101585	32	518	276 XM_004002693.4 PREDICTED: Ovis aries apolipoprotein A2 (APOA2), mRNA
XM_004018954.4	APOM	689	-124.62	145	-31.52	106907	32	2692	2133 396 1121 1955 1563 XM_004018954.4 PREDICTED: Ovis aries apolipoprotein M (APOM), transcript variant X1, mRNA
XM_012100948.3	APOM	307	-61.8	162	-31.52	109337	32	744	130 185 XM_012100948.3 PREDICTED: Ovis aries apolipoprotein M (APOM), transcript variant X5, mRNA
XM_004021968.4	APOO	143	-33.26	143	-33.26	157860	32	1080	53 XM_004021968.4 PREDICTED: Ovis aries apolipoprotein O (APOO), transcript variant X3, mRNA
XM_004022229.3	APOOL	143	-25.74	143	-25.74	157975	32	1265	769 XM_004022229.3 PREDICTED: Ovis aries apolipoprotein O like (APOOL), mRNA
XM_004002799.4	APP	274	-40.61	142	-22.24	151718	32	3364	2925 2091 XM_004002799.4 PREDICTED: Ovis aries amyloid beta precursor protein (APP), transcript variant X5, mRNA
XM_004002800.4	APP	415	-65.99	142	-25.38	151719	32	3589	3150 1077 2316 XM_004002800.4 PREDICTED: Ovis aries amyloid beta precursor protein (APP), transcript variant X1, mRNA
XM_004002801.4	APP	415	-65.99	142	-25.38	151720	32	3532	3093 1077 2259 XM_004002801.4 PREDICTED: Ovis aries amyloid beta precursor protein (APP), transcript variant X3, mRNA
XM_004002804.4	APP	415	-65.99	142	-25.38	151721	32	3535	3096 1077 2262 XM_004002804.4 PREDICTED: Ovis aries amyloid beta precursor protein (APP), transcript variant X2, mRNA
XM_004002805.4	APP	415	-65.99	142	-25.38	151722	32	3478	3039 1077 2205 XM_004002805.4 PREDICTED: Ovis aries amyloid beta precursor protein (APP), transcript variant X4, mRNA
XM_004002806.4	APP	274	-40.61	142	-22.24	151723	32	3310	2871 2037 XM_004002806.4 PREDICTED: Ovis aries amyloid beta precursor protein (APP), transcript variant X6, mRNA
NM_001009279.1	AQP4	133	-23.6	133	-23.6	150283	32	1047	400 NM_001009279.1 Ovis aries aquaporin 4 (AQP4), mRNA
XM_012103243.3	AQP4	264	-44.32	133	-23.6	159876	32	1443	657 259 XM_012103243.3 PREDICTED: Ovis aries aquaporin 4 (AQP4), transcript variant X2, mRNA
XM_012103244.3	AQP4	133	-23.6	133	-23.6	159877	32	1354	568 XM_012103244.3 PREDICTED: Ovis aries aquaporin 4 (AQP4), transcript variant X3, mRNA
NM_001009273.2	AQP5	141	-24.58	141	-24.58	50116	32	811	387 NM_001009273.2 Ovis aries aquaporin 5 (AQP5), mRNA
XM_012159416.3	AQP5	842	-179.74	152	-34.36	111335	32	1248	791 1092 914 967 759 1165 XM_012159416.3 PREDICTED: Ovis aries aquaporin 5 (AQP5), transcript variant X1, mRNA
XM_004004143.4	AQP7	280	-59.44	149	-30.61	152150	32	3129	3095 74 XM_004004143.4 PREDICTED: Ovis aries aquaporin 7 (AQP7), transcript variant X1, mRNA
XM_012118370.3	AQP7	280	-59.44	149	-30.61	160817	32	3145	3111 74 XM_012118370.3 PREDICTED: Ovis aries aquaporin 7 (AQP7), transcript variant X2, mRNA
XM_012118379.3	AQP7	280	-59.44	149	-30.61	160818	32	3080	3046 74 XM_012118379.3 PREDICTED: Ovis aries aquaporin 7 (AQP7), transcript variant X3, mRNA
XM_012118386.3	AQP7	280	-59.44	149	-30.61	160819	32	3096	3062 74 XM_012118386.3 PREDICTED: Ovis aries aquaporin 7 (AQP7), transcript variant X4, mRNA
NM_001165890.1	ARAF	277	-46.84	139	-25.55	150876	32	1821	1300 1064 NM_001165890.1 Ovis aries A-Raf proto-oncogene, serine/threonine kinase (ARAF), mRNA
XM_012106111.3	ARAF	277	-46.84	139	-25.55	160348	32	2407	1457 1221 XM_012106111.3 PREDICTED: Ovis aries A-Raf proto-oncogene, serine/threonine kinase (ARAF), transcript variant X1, mRNA
XM_012106112.3	ARAF	277	-46.84	139	-25.55	160349	32	2392	1442 1206 XM_012106112.3 PREDICTED: Ovis aries A-Raf proto-oncogene, serine/threonine kinase (ARAF), transcript variant X2, mRNA
XM_004023576.4	ARC	276	-51.82	143	-29.74	108122	32	1191	1 609 XM_004023576.4 PREDICTED: Ovis aries activity regulated cytoskeleton associated protein (ARC), mRNA
XM_004016078.4	ARCN1	130	-24.35	130	-24.35	156024	32	3659	1027 XM_004016078.4 PREDICTED: Ovis aries archain 1 (ARCN1), mRNA
XM_012180163.3	AREG	266	-43.07	136	-22.58	162998	32	1188	950 619 XM_012180163.3 PREDICTED: Ovis aries amphiregulin (AREG), transcript variant X1, mRNA
XM_012180164.3	AREG	266	-43.07	136	-22.58	162999	32	1217	962 619 XM_012180164.3 PREDICTED: Ovis aries amphiregulin (AREG), transcript variant X2, mRNA
NM_001162544.1	ARF1	133	-25.05	133	-25.05	150815	32	546	391 NM_001162544.1 Ovis aries ADP ribosylation factor 1 (ARF1), mRNA
NM_001162545.1	ARF3	142	-30.53	142	-30.53	100734	32	546	387 NM_001162545.1 Ovis aries ADP ribosylation factor 3 (ARF3), mRNA
XM_012158906.3	ARF3	141	-27.92	141	-27.92	161406	32	3610	292 XM_012158906.3 PREDICTED: Ovis aries ADP ribosylation factor 3 (ARF3), transcript variant X1, mRNA
NM_001162546.1	ARF4	134	-24.89	134	-24.89	100735	32	543	455 NM_001162546.1 Ovis aries ADP ribosylation factor 4 (ARF4), mRNA
NM_001162547.1	ARF5	131	-24.28	131	-24.28	150818	32	543	231 NM_001162547.1 Ovis aries ADP ribosylation factor 5 (ARF5), mRNA
NM_001162548.1	ARF6	268	-53.61	137	-31.51	100737	32	528	219 475 NM_001162548.1 Ovis aries ADP ribosylation factor 6 (ARF6), mRNA
XM_004007030.4	ARFGAP3	569	-108.28	151	-33.59	153292	32	2704	1978 1069 1683 1524 XM_004007030.4 PREDICTED: Ovis aries ADP ribosylation factor GTPase activating protein 3 (ARFGAP3), mRNA
XM_004011722.4	ARFGEF1	708	-113.39	153	-25.2	154762	32	7350	3606 1844 4719 3251 6470 XM_004011722.4 PREDICTED: Ovis aries ADP ribosylation factor guanine nucleotide exchange factor 1 (ARFGEF1), mRNA
XM_004017190.4	ARFIP1	424	-64.33	144	-25.77	156457	32	3103	329 406 1130 XM_004017190.4 PREDICTED: Ovis aries ADP ribosylation factor interacting protein 1 (ARFIP1), transcript variant X2, mRNA
XM_004017192.4	ARFIP1	424	-64.33	144	-25.77	156458	32	2968	194 271 995 XM_004017192.4 PREDICTED: Ovis aries ADP ribosylation factor interacting protein 1 (ARFIP1), transcript variant X6, mRNA
XM_012097346.3	ARFIP1	424	-64.33	144	-25.77	158761	32	3179	405 482 1206 XM_012097346.3 PREDICTED: Ovis aries ADP ribosylation factor interacting protein 1 (ARFIP1), transcript variant X3, mRNA
XM_012097347.3	ARFIP1	424	-64.33	144	-25.77	158762	32	3282	508 585 1309 XM_012097347.3 PREDICTED: Ovis aries ADP ribosylation factor interacting protein 1 (ARFIP1), transcript variant X4, mRNA
XM_012097350.2	ARFIP1	424	-64.33	144	-25.77	158764	32	2916	142 219 943 XM_012097350.2 PREDICTED: Ovis aries ADP ribosylation factor interacting protein 1 (ARFIP1), transcript variant X7, mRNA
NM_001162549.1	ARFIP2	148	-28.54	148	-28.54	100738	32	1026	168 NM_001162549.1 Ovis aries ADP ribosylation factor interacting protein 2 (ARFIP2), mRNA
XM_012095242.3	ARFIP2	565	-119	148	-34.31	108195	32	1729	300 861 1306 1343 XM_012095242.3 PREDICTED: Ovis aries ADP ribosylation factor interacting protein 2 (ARFIP2), transcript variant X1, mRNA
XM_004021555.4	ARHGAP22	298	-53.06	165	-28.29	157753	32	2828	2295 748 XM_004021555.4 PREDICTED: Ovis aries Rho GTPase activating protein 22 (ARHGAP22), transcript variant X3, mRNA
XM_012105509.3	ARHGAP22	298	-53.06	165	-28.29	160260	32	2876	2343 748 XM_012105509.3 PREDICTED: Ovis aries Rho GTPase activating protein 22 (ARHGAP22), transcript variant X1, mRNA
XM_012105513.2	ARHGAP22	298	-53.06	165	-28.29	160261	32	2800	2267 672 XM_012105513.2 PREDICTED: Ovis aries Rho GTPase activating protein 22 (ARHGAP22), transcript variant X2, mRNA
XM_004009967.4	ARHGAP24	147	-20.87	147	-20.87	154146	32	3831	3133 XM_004009967.4 PREDICTED: Ovis aries Rho GTPase activating protein 24 (ARHGAP24), transcript variant X1, mRNA
XM_004009968.4	ARHGAP24	147	-20.87	147	-20.87	154147	32	4609	3911 XM_004009968.4 PREDICTED: Ovis aries Rho GTPase activating protein 24 (ARHGAP24), transcript variant X5, mRNA
XM_004009969.4	ARHGAP24	147	-20.87	147	-20.87	154148	32	3746	3048 XM_004009969.4 PREDICTED: Ovis aries Rho GTPase activating protein 24 (ARHGAP24), transcript variant X4, mRNA
XM_004009970.3	ARHGAP24	147	-20.87	147	-20.87	154149	32	3883	3185 XM_004009970.3 PREDICTED: Ovis aries Rho GTPase activating protein 24 (ARHGAP24), transcript variant X2, mRNA
XM_012180294.3	ARHGAP24	147	-20.87	147	-20.87	163036	32	4654	3956 XM_012180294.3 PREDICTED: Ovis aries Rho GTPase activating protein 24 (ARHGAP24), transcript variant X3, mRNA
XM_004008912.4	ARHGAP26	564	-88.2	152	-24.36	153810	32	8905	7030 3315 4189 2470 XM_004008912.4 PREDICTED: Ovis aries Rho GTPase activating protein 26 (ARHGAP26), transcript variant X1, mRNA
XM_004008913.4	ARHGAP26	433	-66.08	152	-24.36	153811	32	8740	6865 3150 4024 XM_004008913.4 PREDICTED: Ovis aries Rho GTPase activating protein 26 (ARHGAP26), transcript variant X3, mRNA
XM_012178663.3	ARHGAP26	433	-66.08	152	-24.36	162716	32	8770	6895 3180 4054 XM_012178663.3 PREDICTED: Ovis aries Rho GTPase activating protein 26 (ARHGAP26), transcript variant X2, mRNA
XM_012178665.3	ARHGAP26	433	-66.08	152	-24.36	162717	32	8629	6754 3039 3913 XM_012178665.3 PREDICTED: Ovis aries Rho GTPase activating protein 26 (ARHGAP26), transcript variant X4, mRNA
XM_004006829.4	ARHGDIB	130	-21.46	130	-21.46	153191	32	1192	755 XM_004006829.4 PREDICTED: Ovis aries Rho GDP dissociation inhibitor beta (ARHGDIB), transcript variant X2, mRNA
XM_004006830.4	ARHGDIB	130	-21.46	130	-21.46	153192	32	1373	936 XM_004006830.4 PREDICTED: Ovis aries Rho GDP dissociation inhibitor beta (ARHGDIB), transcript variant X1, mRNA
XM_004016575.4	ARHGEF12	421	-78.6	142	-28.32	156226	32	5269	3788 4794 869 XM_004016575.4 PREDICTED: Ovis aries Rho guanine nucleotide exchange factor 12 (ARHGEF12), transcript variant X2, mRNA
XM_012095611.3	ARHGEF12	720	-132.09	156	-28.32	158372	32	9105	8367 7885 3845 4851 926 XM_012095611.3 PREDICTED: Ovis aries Rho guanine nucleotide exchange factor 12 (ARHGEF12), transcript variant X1, mRNA
XM_004018371.3	ARHGEF3	551	-93.6	158	-24.6	156797	32	3564	119 2737 1096 436 XM_004018371.3 PREDICTED: Ovis aries Rho guanine nucleotide exchange factor 3 (ARHGEF3), transcript variant X4, mRNA
XM_012099858.3	ARHGEF3	523	-95.09	132	-26.09	159220	32	3707	2880 1239 55 579 XM_012099858.3 PREDICTED: Ovis aries Rho guanine nucleotide exchange factor 3 (ARHGEF3), transcript variant X1, mRNA
XM_012099859.3	ARHGEF3	393	-69	132	-24.06	159221	32	3648	2821 1180 520 XM_012099859.3 PREDICTED: Ovis aries Rho guanine nucleotide exchange factor 3 (ARHGEF3), transcript variant X2, mRNA
XM_012099860.3	ARHGEF3	393	-69	132	-24.06	159222	32	4312	3485 1844 1184 XM_012099860.3 PREDICTED: Ovis aries Rho guanine nucleotide exchange factor 3 (ARHGEF3), transcript variant X3, mRNA
XM_012099863.3	ARHGEF3	393	-69	132	-24.06	159223	32	3568	2741 1100 440 XM_012099863.3 PREDICTED: Ovis aries Rho guanine nucleotide exchange factor 3 (ARHGEF3), transcript variant X5, mRNA
XM_004022312.4	ARHGEF6	134	-21.19	134	-21.19	158002	32	4929	240 XM_004022312.4 PREDICTED: Ovis aries Rac/Cdc42 guanine nucleotide exchange factor 6 (ARHGEF6), transcript variant X1, mRNA
XM_012107256.3	ARHGEF6	134	-21.19	134	-21.19	160583	32	4908	240 XM_012107256.3 PREDICTED: Ovis aries Rac/Cdc42 guanine nucleotide exchange factor 6 (ARHGEF6), transcript variant X2, mRNA
XM_012107257.3	ARHGEF6	134	-21.19	134	-21.19	160584	32	4803	240 XM_012107257.3 PREDICTED: Ovis aries Rac/Cdc42 guanine nucleotide exchange factor 6 (ARHGEF6), transcript variant X3, mRNA
XM_012107258.3	ARHGEF6	134	-21.19	134	-21.19	160585	32	4782	240 XM_012107258.3 PREDICTED: Ovis aries Rac/Cdc42 guanine nucleotide exchange factor 6 (ARHGEF6), transcript variant X4, mRNA
XM_012107260.3	ARHGEF6	1450	-242.19	163	-29.19	110504	32	4449	230 2442 1186 2412 3667 1376 3731 3757 3798 98 XM_012107260.3 PREDICTED: Ovis aries Rac/Cdc42 guanine nucleotide exchange factor 6 (ARHGEF6), transcript variant X5, mRNA
XM_012107262.3	ARHGEF6	1450	-242.19	163	-29.19	110505	32	4448	229 2441 1185 2411 3666 1375 3730 3756 3797 97 XM_012107262.3 PREDICTED: Ovis aries Rac/Cdc42 guanine nucleotide exchange factor 6 (ARHGEF6), transcript variant X6, mRNA
XM_004022026.4	ARHGEF9	158	-33.67	158	-33.67	157883	32	5477	861 XM_004022026.4 PREDICTED: Ovis aries Cdc42 guanine nucleotide exchange factor 9 (ARHGEF9), transcript variant X4, mRNA
XM_012106570.3	ARHGEF9	158	-33.67	158	-33.67	160433	32	5473	857 XM_012106570.3 PREDICTED: Ovis aries Cdc42 guanine nucleotide exchange factor 9 (ARHGEF9), transcript variant X5, mRNA
XM_012106574.3	ARHGEF9	158	-33.67	158	-33.67	160434	32	5466	850 XM_012106574.3 PREDICTED: Ovis aries Cdc42 guanine nucleotide exchange factor 9 (ARHGEF9), transcript variant X6, mRNA
XM_012106575.2	ARHGEF9	158	-33.67	158	-33.67	160435	32	5562	946 XM_012106575.2 PREDICTED: Ovis aries Cdc42 guanine nucleotide exchange factor 9 (ARHGEF9), transcript variant X8, mRNA
XM_004006425.4	ARID2	278	-45.93	143	-26.52	152993	32	7095	245 6552 XM_004006425.4 PREDICTED: Ovis aries AT-rich interaction domain 2 (ARID2), mRNA
XM_004021392.4	ARID5B	423	-82.98	148	-32.17	157684	32	7524	2273 2300 6723 XM_004021392.4 PREDICTED: Ovis aries AT-rich interaction domain 5B (ARID5B), transcript variant X1, mRNA
XM_004021393.4	ARID5B	423	-82.98	148	-32.17	157685	32	7100	1849 1876 6299 XM_004021393.4 PREDICTED: Ovis aries AT-rich interaction domain 5B (ARID5B), transcript variant X2, mRNA
NM_001126367.2	ARL1	136	-20.98	136	-20.98	150619	32	2841	2068 NM_001126367.2 Ovis aries ADP ribosylation factor like GTPase 1 (ARL1), mRNA
XM_004002849.4	ARL13B	424	-64.79	146	-23.97	151743	32	3550	1703 1528 827 XM_004002849.4 PREDICTED: Ovis aries ADP ribosylation factor like GTPase 13B (ARL13B), transcript variant X1, mRNA
XM_004002850.4	ARL13B	424	-64.79	146	-23.97	151744	32	3229	1382 1207 506 XM_004002850.4 PREDICTED: Ovis aries ADP ribosylation factor like GTPase 13B (ARL13B), transcript variant X3, mRNA
XM_004016364.4	ARL14EP	267	-37.17	137	-21.14	156153	32	2296	935 1620 XM_004016364.4 PREDICTED: Ovis aries ADP ribosylation factor like GTPase 14 effector protein (ARL14EP), transcript variant X2, mRNA
XM_012096140.3	ARL14EP	267	-37.17	137	-21.14	158514	32	2048	687 1372 XM_012096140.3 PREDICTED: Ovis aries ADP ribosylation factor like GTPase 14 effector protein (ARL14EP), transcript variant X1, mRNA
XM_012180640.3	ARL14EPL	298	-58.57	161	-32.92	113017	32	1200	215 657 XM_012180640.3 PREDICTED: Ovis aries ADP ribosylation factor like GTPase 14 effector protein like (ARL14EPL), transcript variant X2, mRNA
XM_004016996.4	ARL15	151	-33.18	151	-33.18	156394	32	3281	181 XM_004016996.4 PREDICTED: Ovis aries ADP ribosylation factor like GTPase 15 (ARL15), mRNA
NM_001162553.2	ARL3	275	-40.41	139	-21.8	150824	32	798	477 384 NM_001162553.2 Ovis aries ADP ribosylation factor like GTPase 3 (ARL3), mRNA
NM_001126365.1	ARL4A	132	-31.38	132	-31.38	150617	32	603	484 NM_001126365.1 Ovis aries ADP ribosylation factor like GTPase 4A (ARL4A), mRNA
XM_012176232.2	ARL4A	132	-31.38	132	-31.38	162211	32	2503	725 XM_012176232.2 PREDICTED: Ovis aries ADP ribosylation factor like GTPase 4A (ARL4A), transcript variant X1, mRNA
XM_012176233.3	ARL4A	132	-31.38	132	-31.38	162212	32	2500	722 XM_012176233.3 PREDICTED: Ovis aries ADP ribosylation factor like GTPase 4A (ARL4A), transcript variant X2, mRNA
NM_001162557.1	ARL6IP1	144	-23.17	144	-23.17	582	32	612	2 NM_001162557.1 Ovis aries ADP ribosylation factor like GTPase 6 interacting protein 1 (ARL6IP1), mRNA
XM_004011704.4	ARMC1	133	-19.08	133	-19.08	154751	32	3078	2701 XM_004011704.4 PREDICTED: Ovis aries armadillo repeat containing 1 (ARMC1), transcript variant X1, mRNA
XM_004022490.4	ARMCX1	262	-43.84	132	-23.72	158070	32	2203	1270 425 XM_004022490.4 PREDICTED: Ovis aries armadillo repeat containing X-linked 1 (ARMCX1), transcript variant X1, mRNA
XM_012107694.3	ARMCX1	262	-43.84	132	-23.72	160655	32	2255	1322 477 XM_012107694.3 PREDICTED: Ovis aries armadillo repeat containing X-linked 1 (ARMCX1), transcript variant X2, mRNA
XM_004022496.4	ARMCX2	415	-79.71	141	-28.94	158075	32	2600	1690 1650 333 XM_004022496.4 PREDICTED: Ovis aries armadillo repeat containing X-linked 2 (ARMCX2), transcript variant X1, mRNA
XM_012107699.3	ARMCX2	415	-79.71	141	-28.94	160657	32	2596	1686 1646 329 XM_012107699.3 PREDICTED: Ovis aries armadillo repeat containing X-linked 2 (ARMCX2), transcript variant X2, mRNA
XM_004022494.4	ARMCX3	131	-26.08	131	-26.08	158073	32	6634	4957 XM_004022494.4 PREDICTED: Ovis aries armadillo repeat containing X-linked 3 (ARMCX3), transcript variant X1, mRNA
XM_004022495.4	ARMCX3	131	-26.08	131	-26.08	158074	32	6554	4877 XM_004022495.4 PREDICTED: Ovis aries armadillo repeat containing X-linked 3 (ARMCX3), transcript variant X2, mRNA
XM_012107842.2	ARMCX5	144	-20.7	144	-20.7	160678	32	2590	819 XM_012107842.2 PREDICTED: Ovis aries armadillo repeat containing X-linked 5 (ARMCX5), mRNA
XM_012101187.2	ARMH2	400	-78.16	135	-27.67	109393	32	773	654 36 233 XM_012101187.2 PREDICTED: Ovis aries armadillo-like helical domain containing 2 (ARMH2), mRNA
XM_004020136.4	ARMH3	530	-93.81	134	-32.44	157359	32	3702	3638 2191 2481 2543 XM_004020136.4 PREDICTED: Ovis aries armadillo-like helical domain containing 3 (ARMH3), transcript variant X1, mRNA
XM_012102828.3	ARMH3	530	-93.81	134	-32.44	159754	32	3728	3664 2217 2507 2569 XM_012102828.3 PREDICTED: Ovis aries armadillo-like helical domain containing 3 (ARMH3), transcript variant X2, mRNA
NM_001287465.1	ARNT	134	-32.84	134	-32.84	151051	32	2373	375 NM_001287465.1 Ovis aries aryl hydrocarbon receptor nuclear translocator (ARNT), mRNA
NM_001308560.1	ARNT2	290	-44.19	160	-24.17	151091	32	2154	991 834 NM_001308560.1 Ovis aries aryl hydrocarbon receptor nuclear translocator 2 (ARNT2), mRNA
XM_004017362.4	ARPC3	140	-23.5	140	-23.5	156530	32	893	101 XM_004017362.4 PREDICTED: Ovis aries actin related protein 2/3 complex subunit 3 (ARPC3), mRNA
XM_004018281.4	ARPC4	139	-29.19	139	-29.19	106679	32	2030	322 XM_004018281.4 PREDICTED: Ovis aries actin related protein 2/3 complex subunit 4 (ARPC4), mRNA
XM_004013863.3	ARPC5	272	-47.27	142	-26.94	105363	32	1986	341 659 XM_004013863.3 PREDICTED: Ovis aries actin related protein 2/3 complex subunit 5 (ARPC5), mRNA
XM_004010601.4	ARPP19	137	-26.91	137	-26.91	104291	32	4511	357 XM_004010601.4 PREDICTED: Ovis aries cAMP regulated phosphoprotein 19 (ARPP19), transcript variant X1, mRNA
XM_004016327.4	ARRB1	696	-124.82	157	-28.74	156139	32	7467	7079 1619 2649 645 7035 XM_004016327.4 PREDICTED: Ovis aries arrestin beta 1 (ARRB1), transcript variant X3, mRNA
XM_012096065.3	ARRB1	696	-124.82	157	-28.74	158493	32	7595	7207 1747 2777 773 7163 XM_012096065.3 PREDICTED: Ovis aries arrestin beta 1 (ARRB1), transcript variant X1, mRNA
XM_012096067.3	ARRB1	696	-124.82	157	-28.74	158495	32	7486	7098 1638 2668 664 7054 XM_012096067.3 PREDICTED: Ovis aries arrestin beta 1 (ARRB1), transcript variant X4, mRNA
XM_004009079.4	ARRDC3	263	-29.51	132	-15.55	153888	32	4170	2246 1521 XM_004009079.4 PREDICTED: Ovis aries arrestin domain containing 3 (ARRDC3), transcript variant X1, mRNA
XM_004007057.4	ARSA	1050	-240.8	182	-40.66	103219	32	1789	297 481 176 231 1232 1666 1573 XM_004007057.4 PREDICTED: Ovis aries arylsulfatase A (ARSA), transcript variant X1, mRNA
XM_012175808.3	ARSA	1050	-240.8	182	-40.66	112084	32	1759	267 451 146 201 1202 1636 1543 XM_012175808.3 PREDICTED: Ovis aries arylsulfatase A (ARSA), transcript variant X2, mRNA
XM_012178801.3	ARSI	267	-47.97	135	-25.63	162742	32	3137	830 1750 XM_012178801.3 PREDICTED: Ovis aries arylsulfatase family member I (ARSI), mRNA
XM_004009597.3	ARSJ	263	-46.29	133	-24.97	153981	32	1877	1134 100 XM_004009597.3 PREDICTED: Ovis aries arylsulfatase family member J (ARSJ), mRNA
XM_012106163.3	ARSL	469	-78.63	169	-28.87	160360	32	2802	891 1467 544 XM_012106163.3 PREDICTED: Ovis aries arylsulfatase E (ARSE), transcript variant X1, mRNA
XM_012106164.3	ARSL	469	-78.63	169	-28.87	160361	32	2920	1009 1585 662 XM_012106164.3 PREDICTED: Ovis aries arylsulfatase E (ARSE), transcript variant X2, mRNA
XM_012175310.3	ART4	412	-66.88	144	-23.99	61888	32	1650	29 987 396 XM_012175310.3 PREDICTED: Ovis aries ADP-ribosyltransferase 4 (Dombrock blood group) (ART4), transcript variant X1, mRNA
XM_012175311.3	ART4	412	-66.88	144	-23.99	61889	32	1581	29 918 327 XM_012175311.3 PREDICTED: Ovis aries ADP-ribosyltransferase 4 (Dombrock blood group) (ART4), transcript variant X3, mRNA
XM_004021349.4	ARV1	286	-47.09	145	-25.79	157666	32	1526	1222 215 XM_004021349.4 PREDICTED: Ovis aries ARV1 homolog, fatty acid homeostasis modulator (ARV1), transcript variant X1, mRNA
XM_012104946.3	ARV1	286	-47.09	145	-25.79	160157	32	1407	1103 216 XM_012104946.3 PREDICTED: Ovis aries ARV1 homolog, fatty acid homeostasis modulator (ARV1), transcript variant X2, mRNA
XM_004021924.4	ASB11	267	-34.73	136	-21.76	57681	32	1464	737 1321 XM_004021924.4 PREDICTED: Ovis aries ankyrin repeat and SOCS box containing 11 (ASB11), transcript variant X1, mRNA
XM_004021925.4	ASB11	554	-78.27	144	-23.81	57682	32	1468	150 125 741 1325 XM_004021925.4 PREDICTED: Ovis aries ankyrin repeat and SOCS box containing 11 (ASB11), transcript variant X4, mRNA
XM_012106253.2	ASB11	267	-34.73	136	-21.76	60213	32	1514	787 1371 XM_012106253.2 PREDICTED: Ovis aries ankyrin repeat and SOCS box containing 11 (ASB11), transcript variant X2, mRNA
XM_012106254.2	ASB11	267	-34.73	136	-21.76	60214	32	1509	782 1366 XM_012106254.2 PREDICTED: Ovis aries ankyrin repeat and SOCS box containing 11 (ASB11), transcript variant X3, mRNA
XM_012106256.3	ASB11	406	-61.55	139	-26.82	60215	32	1429	1 702 1286 XM_012106256.3 PREDICTED: Ovis aries ankyrin repeat and SOCS box containing 11 (ASB11), transcript variant X7, mRNA
XM_004021684.4	ASB5	139	-27.3	139	-27.3	157778	32	3095	580 XM_004021684.4 PREDICTED: Ovis aries ankyrin repeat and SOCS box containing 5 (ASB5), transcript variant X1, mRNA
XM_012105692.2	ASB5	139	-27.3	139	-27.3	160299	32	3042	527 XM_012105692.2 PREDICTED: Ovis aries ankyrin repeat and SOCS box containing 5 (ASB5), transcript variant X2, mRNA
XM_012105694.3	ASB5	139	-27.3	139	-27.3	160300	32	2693	178 XM_012105694.3 PREDICTED: Ovis aries ankyrin repeat and SOCS box containing 5 (ASB5), transcript variant X3, mRNA
XM_004017712.4	ASB7	418	-79.43	141	-33.65	156599	32	4589	3014 1075 185 XM_004017712.4 PREDICTED: Ovis aries ankyrin repeat and SOCS box containing 7 (ASB7), transcript variant X1, mRNA
XM_012098320.3	ASB7	277	-52.71	140	-33.65	158913	32	1410	1086 196 XM_012098320.3 PREDICTED: Ovis aries ankyrin repeat and SOCS box containing 7 (ASB7), transcript variant X2, mRNA
XM_004006405.4	ASB8	531	-104.38	136	-29.92	152987	32	2252	628 191 269 33 XM_004006405.4 PREDICTED: Ovis aries ankyrin repeat and SOCS box containing 8 (ASB8), transcript variant X1, mRNA
XM_012174379.3	ASB8	531	-104.38	136	-29.92	161843	32	2254	630 193 271 31 XM_012174379.3 PREDICTED: Ovis aries ankyrin repeat and SOCS box containing 8 (ASB8), transcript variant X2, mRNA
XM_004021921.3	ASB9	442	-87.79	162	-32.72	157843	32	1558	345 617 1474 XM_004021921.3 PREDICTED: Ovis aries ankyrin repeat and SOCS box containing 9 (ASB9), transcript variant X1, mRNA
XM_004021448.4	ASCC1	269	-45.34	137	-25.35	157709	32	2039	296 106 XM_004021448.4 PREDICTED: Ovis aries activating signal cointegrator 1 complex subunit 1 (ASCC1), transcript variant X1, mRNA
XM_012105247.3	ASCC1	269	-45.34	137	-25.35	160227	32	2012	269 79 XM_012105247.3 PREDICTED: Ovis aries activating signal cointegrator 1 complex subunit 1 (ASCC1), transcript variant X2, mRNA
XM_012105248.2	ASCC1	269	-45.34	137	-25.35	160228	32	2033	290 100 XM_012105248.2 PREDICTED: Ovis aries activating signal cointegrator 1 complex subunit 1 (ASCC1), transcript variant X3, mRNA
XM_012105249.2	ASCC1	269	-45.34	137	-25.35	160229	32	2015	272 82 XM_012105249.2 PREDICTED: Ovis aries activating signal cointegrator 1 complex subunit 1 (ASCC1), transcript variant X4, mRNA
NM_001166188.1	ASF1A	140	-21.91	140	-21.91	100805	32	1630	760 NM_001166188.1 Ovis aries anti-silencing function 1A histone chaperone (ASF1A), mRNA
XM_004008474.3	ASF1B	280	-62.64	143	-35.1	153619	32	1840	86 1462 XM_004008474.3 PREDICTED: Ovis aries anti-silencing function 1B histone chaperone (ASF1B), mRNA
XM_004006367.4	ASIC1	134	-21.6	134	-21.6	152968	32	3592	1320 XM_004006367.4 PREDICTED: Ovis aries acid sensing ion channel subunit 1 (ASIC1), transcript variant X1, mRNA
XM_004006368.4	ASIC1	266	-44.78	134	-23.18	152969	32	3734	1462 239 XM_004006368.4 PREDICTED: Ovis aries acid sensing ion channel subunit 1 (ASIC1), transcript variant X2, mRNA
XM_004007747.4	ASNS	296	-51.14	165	-30.76	103303	32	1910	176 1235 XM_004007747.4 PREDICTED: Ovis aries asparagine synthetase (glutamine-hydrolyzing) (ASNS), transcript variant X3, mRNA
XM_012176371.3	ASNS	144	-23.98	144	-23.98	162235	32	2300	17 XM_012176371.3 PREDICTED: Ovis aries asparagine synthetase (glutamine-hydrolyzing) (ASNS), transcript variant X1, mRNA
XM_012176372.3	ASNS	431	-76.79	165	-30.76	112154	32	1894	160 33 1219 XM_012176372.3 PREDICTED: Ovis aries asparagine synthetase (glutamine-hydrolyzing) (ASNS), transcript variant X4, mRNA
XM_012176373.3	ASNS	145	-28.33	145	-28.33	162237	32	1942	68 XM_012176373.3 PREDICTED: Ovis aries asparagine synthetase (glutamine-hydrolyzing) (ASNS), transcript variant X5, mRNA
XM_004019598.4	ASRGL1	130	-24.64	130	-24.64	157203	32	2178	926 XM_004019598.4 PREDICTED: Ovis aries asparaginase like 1 (ASRGL1), mRNA
XM_012103531.3	ASTE1	977	-163.22	154	-28.17	159925	32	7008	3532 5359 3196 656 1555 560 2154 XM_012103531.3 PREDICTED: Ovis aries asteroid homolog 1 (ASTE1), transcript variant X1, mRNA
XM_012103575.3	ASTE1	536	-100.83	135	-28.17	159937	32	2949	656 1555 560 2154 XM_012103575.3 PREDICTED: Ovis aries asteroid homolog 1 (ASTE1), transcript variant X7, mRNA
XM_004020011.3	ATAD1	690	-128.78	147	-29.49	107224	32	2707	2352 497 687 1303 758 XM_004020011.3 PREDICTED: Ovis aries ATPase family AAA domain containing 1 (ATAD1), mRNA
XM_004005715.4	ATAD2B	857	-144.11	177	-31.78	152684	32	7798	7089 3388 1351 3164 3265 3612 XM_004005715.4 PREDICTED: Ovis aries ATPase family AAA domain containing 2B (ATAD2B), mRNA
XM_004020241.4	ATE1	403	-70.32	136	-28.36	157402	32	5554	1038 1076 1474 XM_004020241.4 PREDICTED: Ovis aries arginyltransferase 1 (ATE1), transcript variant X2, mRNA
XM_012103055.3	ATE1	403	-70.32	136	-28.36	159849	32	5554	1038 1076 1474 XM_012103055.3 PREDICTED: Ovis aries arginyltransferase 1 (ATE1), transcript variant X1, mRNA
XM_012174289.2	ATF1	136	-23.24	136	-23.24	161818	32	2747	437 XM_012174289.2 PREDICTED: Ovis aries activating transcription factor 1 (ATF1), transcript variant X2, mRNA
XM_012174295.3	ATF1	136	-23.24	136	-23.24	161819	32	2861	551 XM_012174295.3 PREDICTED: Ovis aries activating transcription factor 1 (ATF1), transcript variant X1, mRNA
XM_004004570.4	ATF2	411	-84.29	145	-33.57	152352	32	4199	1804 278 525 XM_004004570.4 PREDICTED: Ovis aries activating transcription factor 2 (ATF2), mRNA
NM_001142518.1	ATF4	132	-12.04	132	-12.04	485	32	1219	31 NM_001142518.1 Ovis aries activating transcription factor 4 (ATF4), mRNA
XM_012158819.2	ATF4	160	-28.7	160	-28.7	161405	32	1479	226 XM_012158819.2 PREDICTED: Ovis aries activating transcription factor 4 (ATF4), transcript variant X1, mRNA
XM_012104091.3	ATF7IP2	282	-48.54	142	-26	160007	32	3236	1389 2315 XM_012104091.3 PREDICTED: Ovis aries activating transcription factor 7 interacting protein 2 (ATF7IP2), transcript variant X3, mRNA
XM_012104095.3	ATF7IP2	282	-48.54	142	-26	160010	32	4382	2535 3461 XM_012104095.3 PREDICTED: Ovis aries activating transcription factor 7 interacting protein 2 (ATF7IP2), transcript variant X1, mRNA
XM_012104096.3	ATF7IP2	282	-48.54	142	-26	160011	32	3542	1695 2621 XM_012104096.3 PREDICTED: Ovis aries activating transcription factor 7 interacting protein 2 (ATF7IP2), transcript variant X5, mRNA
XM_004006334.4	ATG101	275	-67.91	143	-38.98	102876	32	1489	150 247 XM_004006334.4 PREDICTED: Ovis aries autophagy related 101 (ATG101), transcript variant X1, mRNA
XM_012174232.3	ATG101	146	-37.66	146	-37.66	61642	32	1203	612 XM_012174232.3 PREDICTED: Ovis aries autophagy related 101 (ATG101), transcript variant X2, mRNA
XM_004010186.4	ATG12	143	-32.8	143	-32.8	154177	32	2354	135 XM_004010186.4 PREDICTED: Ovis aries autophagy related 12 (ATG12), transcript variant X2, mRNA
XM_004016441.4	ATG13	409	-77.82	140	-29.3	156178	32	4087	25 3074 2546 XM_004016441.4 PREDICTED: Ovis aries autophagy related 13 (ATG13), transcript variant X7, mRNA
XM_004016443.4	ATG13	560	-107.8	151	-29.98	156179	32	4185	1134 26 3172 2644 XM_004016443.4 PREDICTED: Ovis aries autophagy related 13 (ATG13), transcript variant X2, mRNA
XM_012096347.3	ATG13	560	-107.8	151	-29.98	158551	32	4298	1247 26 3285 2757 XM_012096347.3 PREDICTED: Ovis aries autophagy related 13 (ATG13), transcript variant X1, mRNA
XM_012096349.3	ATG13	560	-107.8	151	-29.98	158552	32	4271	1247 26 3258 2730 XM_012096349.3 PREDICTED: Ovis aries autophagy related 13 (ATG13), transcript variant X3, mRNA
XM_012096350.3	ATG13	560	-107.8	151	-29.98	158553	32	4256	1247 26 3243 2715 XM_012096350.3 PREDICTED: Ovis aries autophagy related 13 (ATG13), transcript variant X4, mRNA
XM_012096351.3	ATG13	409	-77.82	140	-29.3	158554	32	4199	26 3186 2658 XM_012096351.3 PREDICTED: Ovis aries autophagy related 13 (ATG13), transcript variant X5, mRNA
XM_004017983.3	ATG2B	555	-99.21	147	-31.92	156714	32	7783	643 5899 2550 3760 XM_004017983.3 PREDICTED: Ovis aries autophagy related 2B (ATG2B), transcript variant X1, mRNA
XM_012099021.2	ATG2B	555	-99.21	147	-31.92	159057	32	7777	643 5893 2550 3760 XM_012099021.2 PREDICTED: Ovis aries autophagy related 2B (ATG2B), transcript variant X2, mRNA
XM_004002919.4	ATG3	130	-23.84	130	-23.84	151784	32	1520	521 XM_004002919.4 PREDICTED: Ovis aries autophagy related 3 (ATG3), mRNA
XM_004022431.4	ATG4A	531	-96.51	135	-31.37	158043	32	2801	2366 709 1471 1385 XM_004022431.4 PREDICTED: Ovis aries autophagy related 4A cysteine peptidase (ATG4A), transcript variant X1, mRNA
XM_012107574.3	ATG4A	531	-96.51	135	-31.37	160627	32	2729	2294 637 1399 1313 XM_012107574.3 PREDICTED: Ovis aries autophagy related 4A cysteine peptidase (ATG4A), transcript variant X2, mRNA
XM_004002036.4	ATG4C	293	-49.35	158	-27.44	101275	32	2571	212 478 XM_004002036.4 PREDICTED: Ovis aries autophagy related 4C cysteine peptidase (ATG4C), transcript variant X3, mRNA
XM_012164245.3	ATG4C	293	-49.35	158	-27.44	111405	32	2524	165 431 XM_012164245.3 PREDICTED: Ovis aries autophagy related 4C cysteine peptidase (ATG4C), transcript variant X1, mRNA
XM_012164395.3	ATG4C	293	-49.35	158	-27.44	111407	32	2623	264 530 XM_012164395.3 PREDICTED: Ovis aries autophagy related 4C cysteine peptidase (ATG4C), transcript variant X2, mRNA
XM_004004944.3	ATG9A	419	-81.63	142	-32.05	152512	32	3873	1198 1913 1305 XM_004004944.3 PREDICTED: Ovis aries autophagy related 9A (ATG9A), transcript variant X1, mRNA
XM_012146540.2	ATG9A	419	-81.63	142	-32.05	161252	32	3930	1255 1970 1362 XM_012146540.2 PREDICTED: Ovis aries autophagy related 9A (ATG9A), transcript variant X3, mRNA
XM_012146543.2	ATG9A	419	-81.63	142	-32.05	161253	32	3869	1194 1909 1301 XM_012146543.2 PREDICTED: Ovis aries autophagy related 9A (ATG9A), transcript variant X2, mRNA
XM_012146564.2	ATG9A	419	-81.63	142	-32.05	161254	32	3814	1139 1854 1246 XM_012146564.2 PREDICTED: Ovis aries autophagy related 9A (ATG9A), transcript variant X4, mRNA
XM_004004905.3	ATIC	270	-49.01	138	-30.12	102405	32	2733	757 878 XM_004004905.3 PREDICTED: Ovis aries 5-aminoimidazole-4-carboxamide ribonucleotide formyltransferase/IMP cyclohydrolase (ATIC), mRNA
XM_012173507.3	ATL2	289	-40.45	152	-22	161638	32	3941	2380 3038 XM_012173507.3 PREDICTED: Ovis aries atlastin GTPase 2 (ATL2), transcript variant X3, mRNA
XM_004019633.3	ATL3	820	-138.51	144	-31.28	157222	32	6492	2819 466 1502 3407 6452 18 XM_004019633.3 PREDICTED: Ovis aries atlastin GTPase 3 (ATL3), transcript variant X1, mRNA
XM_004019634.3	ATL3	689	-116.8	144	-31.28	157223	32	6352	2679 326 1362 3267 6312 XM_004019634.3 PREDICTED: Ovis aries atlastin GTPase 3 (ATL3), transcript variant X2, mRNA
XM_004010600.4	ATOSA	549	-87.54	146	-24.31	154372	32	4386	512 631 3373 927 XM_004010600.4 PREDICTED: Ovis aries family with sequence similarity 214 member A (FAM214A), transcript variant X3, mRNA
NM_001009429.1	ATOX1	133	-19.44	133	-19.44	100267	32	466	168 NM_001009429.1 Ovis aries antioxidant 1 copper chaperone (ATOX1), mRNA
XM_012178897.3	ATP10B	711	-128.75	160	-31.8	162762	32	6482	1153 6173 1497 522 131 XM_012178897.3 PREDICTED: Ovis aries ATPase phospholipid transporting 10B (putative) (ATP10B), transcript variant X1, mRNA
XM_012179904.3	ATP10D	541	-97.89	141	-27.52	162952	32	6134	2627 5530 1072 2035 XM_012179904.3 PREDICTED: Ovis aries ATPase phospholipid transporting 10D (putative) (ATP10D), transcript variant X1, mRNA
XM_012179906.3	ATP10D	541	-97.89	141	-27.52	162954	32	6262	2755 5658 1200 2163 XM_012179906.3 PREDICTED: Ovis aries ATPase phospholipid transporting 10D (putative) (ATP10D), transcript variant X2, mRNA
XM_004012313.4	ATP12A	986	-173.06	150	-33.82	154922	32	4062	3595 1945 1274 1677 3664 446 960 XM_004012313.4 PREDICTED: Ovis aries ATPase H+/K+ transporting non-gastric alpha2 subunit (ATP12A), mRNA
NM_001009360.1	ATP1A1	871	-154.53	160	-33.8	150311	32	3667	2847 1254 1121 2098 889 705 NM_001009360.1 Ovis aries ATPase Na+/K+ transporting subunit alpha 1 (ATP1A1), mRNA
XM_004002661.3	ATP1A2	1149	-222.38	166	-33.28	151650	32	5152	2767 1965 751 2117 1426 597 548 2738 XM_004002661.3 PREDICTED: Ovis aries ATPase Na+/K+ transporting subunit alpha 2 (ATP1A2), mRNA
NM_001009796.1	ATP1B1	275	-47.94	140	-29.89	150466	32	2569	1004 1726 NM_001009796.1 Ovis aries ATPase Na+/K+ transporting subunit beta 1 (ATP1B1), mRNA
XM_004012670.3	ATP1B2	133	-24.81	133	-24.81	155059	32	3294	2290 XM_004012670.3 PREDICTED: Ovis aries ATPase Na+/K+ transporting subunit beta 2 (ATP1B2), mRNA
XM_012102251.3	ATP1B3	133	-23.84	133	-23.84	159672	32	1570	56 XM_012102251.3 PREDICTED: Ovis aries ATPase Na+/K+ transporting subunit beta 3 (ATP1B3), mRNA
XM_004022349.4	ATP1B4	272	-43.76	142	-23.86	158014	32	4679	3519 3547 XM_004022349.4 PREDICTED: Ovis aries ATPase Na+/K+ transporting family member beta 4 (ATP1B4), transcript variant X2, mRNA
XM_012107348.3	ATP1B4	272	-43.76	142	-23.86	160601	32	4665	3505 3533 XM_012107348.3 PREDICTED: Ovis aries ATPase Na+/K+ transporting family member beta 4 (ATP1B4), transcript variant X5, mRNA
XM_004020863.4	ATP2A1	861	-148.73	179	-36.03	157567	32	4468	3201 2330 3004 1536 2863 842 XM_004020863.4 PREDICTED: Ovis aries ATPase sarcoplasmic/endoplasmic reticulum Ca2+ transporting 1 (ATP2A1), transcript variant X2, mRNA
XM_004020864.3	ATP2A1	731	-125.94	179	-36.03	157568	32	3485	2263 1392 2066 598 1925 XM_004020864.3 PREDICTED: Ovis aries ATPase sarcoplasmic/endoplasmic reticulum Ca2+ transporting 1 (ATP2A1), transcript variant X1, mRNA
XM_012097784.3	ATP2A2	285	-47.32	144	-24.04	158840	32	4337	2756 2415 XM_012097784.3 PREDICTED: Ovis aries ATPase sarcoplasmic/endoplasmic reticulum Ca2+ transporting 2 (ATP2A2), transcript variant X2, mRNA
XM_004006247.3	ATP2B1	1368	-232.37	146	-35.82	152917	32	7163	3106 1767 2985 2507 3472 3715 630 2609 3777 6466 XM_004006247.3 PREDICTED: Ovis aries ATPase plasma membrane Ca2+ transporting 1 (ATP2B1), transcript variant X3, mRNA
XM_012174072.2	ATP2B1	1368	-232.37	146	-35.82	161756	32	7250	3106 1767 2985 2507 3472 3715 630 2609 3777 6553 XM_012174072.2 PREDICTED: Ovis aries ATPase plasma membrane Ca2+ transporting 1 (ATP2B1), transcript variant X2, mRNA
XM_004003345.4	ATP2C1	706	-112.14	150	-31.33	151984	32	3879	3695 3482 1620 1316 3280 XM_004003345.4 PREDICTED: Ovis aries ATPase secretory pathway Ca2+ transporting 1 (ATP2C1), transcript variant X3, mRNA
XM_004003346.4	ATP2C1	706	-112.14	150	-31.33	151985	32	4051	3867 3654 1792 1488 3452 XM_004003346.4 PREDICTED: Ovis aries ATPase secretory pathway Ca2+ transporting 1 (ATP2C1), transcript variant X1, mRNA
XM_012103499.3	ATP2C1	706	-112.14	150	-31.33	159921	32	3943	3759 3546 1684 1380 3344 XM_012103499.3 PREDICTED: Ovis aries ATPase secretory pathway Ca2+ transporting 1 (ATP2C1), transcript variant X2, mRNA
XM_004014180.3	ATP5F1C	130	-27.53	130	-27.53	155497	32	1186	855 XM_004014180.3 PREDICTED: Ovis aries ATP synthase F1 subunit gamma (ATP5F1C), transcript variant X1, mRNA
XM_004014181.3	ATP5F1C	130	-27.53	130	-27.53	155498	32	1100	806 XM_004014181.3 PREDICTED: Ovis aries ATP synthase F1 subunit gamma (ATP5F1C), transcript variant X2, mRNA
NM_001009468.1	ATP5MC2	139	-31.89	139	-31.89	100299	32	585	363 NM_001009468.1 Ovis aries ATP synthase membrane subunit c locus 2 (ATP5MC2), mRNA
XM_012159908.3	ATP5MC2	139	-31.89	139	-31.89	111350	32	686	456 XM_012159908.3 PREDICTED: Ovis aries ATP synthase membrane subunit c locus 2 (ATP5MC2), transcript variant X1, mRNA
XM_004002807.3	ATP5PF	138	-20.43	138	-20.43	151724	32	585	494 XM_004002807.3 PREDICTED: Ovis aries ATP synthase peripheral stalk subunit F6 (ATP5PF), transcript variant X1, mRNA
XM_004002808.3	ATP5PF	138	-20.43	138	-20.43	151725	32	561	470 XM_004002808.3 PREDICTED: Ovis aries ATP synthase peripheral stalk subunit F6 (ATP5PF), transcript variant X2, mRNA
XM_004002810.4	ATP5PF	138	-20.43	138	-20.43	151726	32	643	552 XM_004002810.4 PREDICTED: Ovis aries ATP synthase peripheral stalk subunit F6 (ATP5PF), transcript variant X3, mRNA
NM_001165889.2	ATP5PO	132	-25.49	132	-25.49	150875	32	762	321 NM_001165889.2 Ovis aries ATP synthase peripheral stalk subunit OSCP (ATP5PO), mRNA
XM_004012926.3	ATP6V0A1	696	-126.99	143	-36.95	155172	32	4106	938 3506 1441 3661 2720 XM_004012926.3 PREDICTED: Ovis aries ATPase H+ transporting V0 subunit a1 (ATP6V0A1), transcript variant X4, mRNA
XM_004012927.3	ATP6V0A1	696	-126.99	143	-36.95	155173	32	3801	938 3488 1441 3643 2702 XM_004012927.3 PREDICTED: Ovis aries ATPase H+ transporting V0 subunit a1 (ATP6V0A1), transcript variant X5, mRNA
NM_001009195.1	ATP6V0C	416	-80.34	143	-29.65	150251	32	468	156 21 214 NM_001009195.1 Ovis aries ATPase H+ transporting V0 subunit c (ATP6V0C), mRNA
XM_004002928.4	ATP6V1A	131	-19.41	131	-19.41	151790	32	4329	678 XM_004002928.4 PREDICTED: Ovis aries ATPase H+ transporting V1 subunit A (ATP6V1A), transcript variant X2, mRNA
XM_004006053.4	ATP6V1B1	411	-75.74	139	-31.56	152821	32	3251	2068 1241 505 XM_004006053.4 PREDICTED: Ovis aries ATPase H+ transporting V1 subunit B1 (ATP6V1B1), mRNA
XM_004004217.4	ATP6V1B2	134	-23.14	134	-23.14	152179	32	1698	1239 XM_004004217.4 PREDICTED: Ovis aries ATPase H+ transporting V1 subunit B2 (ATP6V1B2), mRNA
XM_004011800.4	ATP6V1C1	134	-28.6	134	-28.6	154806	32	2208	2028 XM_004011800.4 PREDICTED: Ovis aries ATPase H+ transporting V1 subunit C1 (ATP6V1C1), transcript variant X1, mRNA
XM_004006972.3	ATP6V1E1	134	-36	134	-36	103177	32	1224	997 XM_004006972.3 PREDICTED: Ovis aries ATPase H+ transporting V1 subunit E1 (ATP6V1E1), mRNA
XM_012172264.2	ATP6V1E2	150	-29.88	150	-29.88	111529	32	965	492 XM_012172264.2 PREDICTED: Ovis aries ATPase H+ transporting V1 subunit E2 (ATP6V1E2), transcript variant X3, mRNA
XM_004008049.4	ATP6V1F	274	-50.76	141	-26.18	103437	32	742	407 297 XM_004008049.4 PREDICTED: Ovis aries ATPase H+ transporting V1 subunit F (ATP6V1F), mRNA
XM_004018963.4	ATP6V1G2	132	-23.84	132	-23.84	156994	32	1483	824 XM_004018963.4 PREDICTED: Ovis aries ATPase H+ transporting V1 subunit G2 (ATP6V1G2), mRNA
XM_004013931.4	ATP6V1G3	132	-31.28	132	-31.28	155470	32	1107	545 XM_004013931.4 PREDICTED: Ovis aries ATPase H+ transporting V1 subunit G3 (ATP6V1G3), mRNA
XM_004011677.4	ATP6V1H	405	-80.8	143	-33.99	104658	32	1984	1922 1429 675 XM_004011677.4 PREDICTED: Ovis aries ATPase H+ transporting V1 subunit H (ATP6V1H), transcript variant X2, mRNA
XM_004011678.4	ATP6V1H	275	-61.29	143	-33.99	104659	32	2060	1998 1505 XM_004011678.4 PREDICTED: Ovis aries ATPase H+ transporting V1 subunit H (ATP6V1H), transcript variant X1, mRNA
XM_004022208.4	ATP7A	557	-80.08	143	-24.7	157964	32	5087	4619 862 3422 998 XM_004022208.4 PREDICTED: Ovis aries ATPase copper transporting alpha (ATP7A), mRNA
XM_012106950.3	ATRX	436	-72.9	160	-30	160529	32	11258	1220 5571 10418 XM_012106950.3 PREDICTED: Ovis aries ATRX chromatin remodeler (ATRX), transcript variant X1, mRNA
XM_012106951.3	ATRX	436	-72.9	160	-30	160530	32	11255	1217 5568 10415 XM_012106951.3 PREDICTED: Ovis aries ATRX chromatin remodeler (ATRX), transcript variant X2, mRNA
XM_012106952.3	ATRX	436	-72.9	160	-30	160531	32	11171	1220 5484 10331 XM_012106952.3 PREDICTED: Ovis aries ATRX chromatin remodeler (ATRX), transcript variant X3, mRNA
XM_012106953.3	ATRX	436	-72.9	160	-30	160532	32	11144	1106 5457 10304 XM_012106953.3 PREDICTED: Ovis aries ATRX chromatin remodeler (ATRX), transcript variant X4, mRNA
XM_012106954.3	ATRX	436	-72.9	160	-30	160533	32	11141	1103 5454 10301 XM_012106954.3 PREDICTED: Ovis aries ATRX chromatin remodeler (ATRX), transcript variant X5, mRNA
XM_012106956.3	ATRX	436	-72.9	160	-30	160535	32	11044	1006 5357 10204 XM_012106956.3 PREDICTED: Ovis aries ATRX chromatin remodeler (ATRX), transcript variant X7, mRNA
XM_012106959.3	ATRX	302	-53.34	160	-30	160536	32	6630	1218 5569 XM_012106959.3 PREDICTED: Ovis aries ATRX chromatin remodeler (ATRX), transcript variant X10, mRNA
XM_004015117.3	ATXN1L	797	-130.67	139	-29.71	155798	32	7987	2618 7577 5707 7010 3785 4891 XM_004015117.3 PREDICTED: Ovis aries ataxin 1 like (ATXN1L), transcript variant X1, mRNA
XM_012104795.3	ATXN2L	268	-47.08	136	-23.86	160143	32	4438	1204 3734 XM_012104795.3 PREDICTED: Ovis aries ataxin 2 like (ATXN2L), transcript variant X1, mRNA
NM_001130936.1	ATXN3	270	-46.25	140	-32.41	430	32	876	686 539 NM_001130936.1 Ovis aries ataxin 3 (ATXN3), mRNA
XM_012098272.3	ATXN3	707	-119.31	151	-27.19	108822	32	5200	1160 5024 4933 1449 4835 XM_012098272.3 PREDICTED: Ovis aries ataxin 3 (ATXN3), transcript variant X1, mRNA
XM_012176688.2	ATXN7L1	727	-142.86	165	-34.33	112201	32	5447	1544 2925 339 855 438 XM_012176688.2 PREDICTED: Ovis aries ataxin 7 like 1 (ATXN7L1), transcript variant X1, mRNA
XM_012176690.2	ATXN7L1	727	-142.86	165	-34.33	112203	32	5444	1544 2922 339 855 438 XM_012176690.2 PREDICTED: Ovis aries ataxin 7 like 1 (ATXN7L1), transcript variant X2, mRNA
XM_012176693.2	ATXN7L1	562	-110.73	152	-34.33	112204	32	5141	2619 339 855 438 XM_012176693.2 PREDICTED: Ovis aries ataxin 7 like 1 (ATXN7L1), transcript variant X3, mRNA
XM_012176694.2	ATXN7L1	562	-110.73	152	-34.33	112205	32	5138	2616 339 855 438 XM_012176694.2 PREDICTED: Ovis aries ataxin 7 like 1 (ATXN7L1), transcript variant X4, mRNA
XM_012176695.2	ATXN7L1	737	-138.04	165	-34.33	112206	32	5535	1632 3013 271 943 526 XM_012176695.2 PREDICTED: Ovis aries ataxin 7 like 1 (ATXN7L1), transcript variant X5, mRNA
XM_012176698.3	ATXN7L1	151	-24.51	151	-24.51	162289	32	904	873 XM_012176698.3 PREDICTED: Ovis aries ataxin 7 like 1 (ATXN7L1), transcript variant X6, mRNA
XM_004012978.4	ATXN7L3	414	-68.15	151	-24.59	155194	32	3710	1072 345 2428 XM_004012978.4 PREDICTED: Ovis aries ataxin 7 like 3 (ATXN7L3), transcript variant X4, mRNA
XM_004012979.4	ATXN7L3	414	-68.15	151	-24.59	155195	32	3731	1093 345 2449 XM_004012979.4 PREDICTED: Ovis aries ataxin 7 like 3 (ATXN7L3), transcript variant X3, mRNA
XM_004013783.3	AURKAIP1	413	-99.41	151	-33.74	105327	32	986	536 251 308 XM_004013783.3 PREDICTED: Ovis aries aurora kinase A interacting protein 1 (AURKAIP1), transcript variant X2, mRNA
XM_004013784.4	AURKAIP1	415	-99.4	151	-33.74	105328	32	897	447 161 219 XM_004013784.4 PREDICTED: Ovis aries aurora kinase A interacting protein 1 (AURKAIP1), transcript variant X1, mRNA
XM_004012681.4	AURKB	402	-79.11	136	-28.8	155067	32	1272	623 11 389 XM_004012681.4 PREDICTED: Ovis aries aurora kinase B (AURKB), transcript variant X2, mRNA
XM_004015443.3	AURKC	272	-52.25	140	-26.64	155923	32	1536	975 653 XM_004015443.3 PREDICTED: Ovis aries aurora kinase C (AURKC), mRNA
XM_004006513.3	AVIL	407	-69.96	144	-29.09	153035	32	3805	2309 3065 3432 XM_004006513.3 PREDICTED: Ovis aries advillin (AVIL), transcript variant X3, mRNA
XM_012174642.2	AVIL	407	-69.96	144	-29.09	161892	32	3907	2411 3167 3534 XM_012174642.2 PREDICTED: Ovis aries advillin (AVIL), transcript variant X1, mRNA
XM_004007917.4	AVL9	158	-25.61	158	-25.61	153460	32	6529	2016 XM_004007917.4 PREDICTED: Ovis aries AVL9 cell migration associated (AVL9), mRNA
NM_001126341.1	AVP	135	-33.29	135	-33.29	150594	32	501	177 NM_001126341.1 Ovis aries arginine vasopressin (AVP), mRNA
XM_004020087.4	AVPI1	137	-27.69	137	-27.69	157337	32	1171	843 XM_004020087.4 PREDICTED: Ovis aries arginine vasopressin induced 1 (AVPI1), transcript variant X1, mRNA
XM_004020088.4	AVPI1	280	-57.07	143	-29.38	157338	32	1530	420 1202 XM_004020088.4 PREDICTED: Ovis aries arginine vasopressin induced 1 (AVPI1), transcript variant X2, mRNA
XM_004015278.4	AXL	538	-104.12	138	-30.78	155865	32	4636	2258 1073 2373 564 XM_004015278.4 PREDICTED: Ovis aries AXL receptor tyrosine kinase (AXL), transcript variant X1, mRNA
XM_004015279.4	AXL	538	-104.12	138	-30.78	155866	32	4610	2232 1074 2347 565 XM_004015279.4 PREDICTED: Ovis aries AXL receptor tyrosine kinase (AXL), transcript variant X2, mRNA
XM_012104859.3	AZGP1	293	-53.75	163	-31.26	160147	32	1270	1133 376 XM_012104859.3 PREDICTED: Ovis aries alpha-2-glycoprotein 1, zinc-binding (AZGP1), mRNA
XM_004018197.4	AZI2	143	-18.6	143	-18.6	156735	32	1922	1667 XM_004018197.4 PREDICTED: Ovis aries 5-azacytidine induced 2 (AZI2), transcript variant X1, mRNA
XM_012099295.3	AZI2	143	-18.6	143	-18.6	159101	32	1926	1671 XM_012099295.3 PREDICTED: Ovis aries 5-azacytidine induced 2 (AZI2), transcript variant X2, mRNA
NM_001291506.1	AZIN1	268	-47.71	137	-24.37	151061	32	3811	3416 2847 NM_001291506.1 Ovis aries antizyme inhibitor 1 (AZIN1), transcript variant 1, mRNA
NM_001291507.1	AZIN1	268	-47.71	137	-24.37	151062	32	3808	3413 2844 NM_001291507.1 Ovis aries antizyme inhibitor 1 (AZIN1), transcript variant 2, mRNA
NM_001293722.1	AZIN2	144	-23.96	144	-23.96	151063	32	1803	1381 NM_001293722.1 Ovis aries antizyme inhibitor 2 (AZIN2), mRNA
XM_004009470.4	AZU1	551	-117.7	144	-31.14	103877	32	964	68 878 338 586 XM_004009470.4 PREDICTED: Ovis aries azurocidin 1 (AZU1), mRNA
NM_001009284.2	B2M	132	-19.08	132	-19.08	150284	32	385	294 NM_001009284.2 Ovis aries beta-2-microglobulin (B2M), mRNA
XM_004020234.4	BAG3	280	-61.18	141	-34.07	157400	32	2637	572 1903 XM_004020234.4 PREDICTED: Ovis aries BCL2 associated athanogene 3 (BAG3), mRNA
XM_004016354.4	BBOX1	276	-49.5	146	-25.39	156147	32	2151	1622 536 XM_004016354.4 PREDICTED: Ovis aries gamma-butyrobetaine hydroxylase 1 (BBOX1), transcript variant X1, mRNA
XM_012096650.3	BDH1	275	-48.89	144	-28.52	158619	32	1705	268 995 XM_012096650.3 PREDICTED: Ovis aries 3-hydroxybutyrate dehydrogenase 1 (BDH1), transcript variant X2, mRNA
NM_001009201.1	BGN	267	-65.48	136	-34.24	100171	32	1110	491 952 NM_001009201.1 Ovis aries biglycan (BGN), mRNA
XM_004007991.3	BLVRA	535	-120.92	137	-31.18	103409	32	2499	954 1591 20 1945 XM_004007991.3 PREDICTED: Ovis aries biliverdin reductase A (BLVRA), mRNA
XM_004002470.4	BNIPL	267	-54.91	135	-31.65	151556	32	2179	548 1348 XM_004002470.4 PREDICTED: Ovis aries BCL2 interacting protein like (BNIPL), mRNA
XM_012097204.3	BOD1	148	-22.09	148	-22.09	8496	32	1484	445 XM_012097204.3 PREDICTED: Ovis aries biorientation of chromosomes in cell division 1 (BOD1), mRNA
XM_004002434.4	BOLA1	266	-59.43	136	-31.38	101457	32	983	552 195 XM_004002434.4 PREDICTED: Ovis aries bolA family member 1 (BOLA1), mRNA
XM_004004798.4	BOLL	276	-52.46	139	-26.51	152443	32	3956	2815 871 XM_004004798.4 PREDICTED: Ovis aries boule homolog, RNA binding protein (BOLL), transcript variant X1, mRNA
XM_004012182.4	BORA	133	-27.01	133	-27.01	154892	32	2178	1357 XM_004012182.4 PREDICTED: Ovis aries BORA aurora kinase A activator (BORA), transcript variant X1, mRNA
XM_004006853.3	BORCS5	135	-26.05	135	-26.05	153205	32	1374	9 XM_004006853.3 PREDICTED: Ovis aries BLOC-1 related complex subunit 5 (BORCS5), transcript variant X1, mRNA
XM_012175341.3	BORCS5	272	-61.98	139	-32.59	111977	32	1053	608 641 XM_012175341.3 PREDICTED: Ovis aries BLOC-1 related complex subunit 5 (BORCS5), transcript variant X2, mRNA
XM_004023625.4	BORCS6	556	-105.21	158	-33.43	158210	32	4883	540 1065 383 2948 XM_004023625.4 PREDICTED: Ovis aries BLOC-1 related complex subunit 6 (BORCS6), mRNA
XM_004008078.4	BPGM	436	-75.06	164	-27.19	153532	32	3011	472 2168 710 XM_004008078.4 PREDICTED: Ovis aries bisphosphoglycerate mutase (BPGM), transcript variant X1, mRNA
XM_012177164.3	BPGM	567	-99.82	164	-27.19	162389	32	3233	694 2390 238 932 XM_012177164.3 PREDICTED: Ovis aries bisphosphoglycerate mutase (BPGM), transcript variant X2, mRNA
XM_004019149.3	BPHL	447	-85.61	159	-32.7	157087	32	1116	776 435 257 XM_004019149.3 PREDICTED: Ovis aries biphenyl hydrolase like (BPHL), transcript variant X2, mRNA
XM_012101349.2	BPHL	288	-54.24	150	-32.7	159503	32	1469	430 252 XM_012101349.2 PREDICTED: Ovis aries biphenyl hydrolase like (BPHL), transcript variant X1, mRNA
NM_001306124.1	BPI	422	-87.06	156	-31.67	151088	32	1836	753 93 127 NM_001306124.1 Ovis aries bactericidal permeability increasing protein (BPI), mRNA
NM_001301405.2	BPIFA1	133	-16.65	133	-16.65	151064	32	1059	507 NM_001301405.2 Ovis aries BPI fold containing family A member 1 (BPIFA1), mRNA
XM_004014493.4	BPIFB1	266	-46.98	136	-27.48	155631	32	1697	435 718 XM_004014493.4 PREDICTED: Ovis aries BPI fold containing family B member 1 (BPIFB1), transcript variant X1, mRNA
XM_004014488.4	BPIFB3	137	-20.94	137	-20.94	155630	32	1636	494 XM_004014488.4 PREDICTED: Ovis aries BPI fold containing family B member 3 (BPIFB3), mRNA
XM_004013604.3	BPNT1	283	-42.86	153	-22.08	155328	32	1593	134 753 XM_004013604.3 PREDICTED: Ovis aries 3'(2'), 5'-bisphosphate nucleotidase 1 (BPNT1), transcript variant X2, mRNA
XM_004011964.4	BPNT2	671	-120.16	141	-28.35	154837	32	6899	719 2657 4228 1192 1308 XM_004011964.4 PREDICTED: Ovis aries inositol monophosphatase domain containing 1 (IMPAD1), mRNA
XM_012177243.2	BRAF	578	-87.6	168	-29.39	162397	32	9388	6871 7248 397 5373 XM_012177243.2 PREDICTED: Ovis aries B-Raf proto-oncogene, serine/threonine kinase (BRAF), transcript variant X2, mRNA
XM_012177246.3	BRAF	136	-22.55	136	-22.55	162398	32	2143	397 XM_012177246.3 PREDICTED: Ovis aries B-Raf proto-oncogene, serine/threonine kinase (BRAF), transcript variant X4, mRNA
XM_004017370.4	BRAP	131	-39.55	131	-39.55	156533	32	4018	20 XM_004017370.4 PREDICTED: Ovis aries BRCA1 associated protein (BRAP), mRNA
XM_004012136.4	BRCA2	539	-87.74	137	-28.52	154875	32	11112	3837 8829 2721 7320 XM_004012136.4 PREDICTED: Ovis aries BRCA2 DNA repair associated (BRCA2), transcript variant X1, mRNA
XM_012107038.3	BRCC3	394	-63.42	133	-26.73	160551	32	2803	385 733 97 XM_012107038.3 PREDICTED: Ovis aries BRCA1/BRCA2-containing complex subunit 3 (BRCC3), transcript variant X2, mRNA
XM_004007770.4	BZW2	145	-26.37	145	-26.37	153393	32	1848	823 XM_004007770.4 PREDICTED: Ovis aries basic leucine zipper and W2 domains 2 (BZW2), transcript variant X1, mRNA
XM_004018930.4	C2	266	-40.53	135	-21.25	156978	32	2701	576 1651 XM_004018930.4 PREDICTED: Ovis aries complement C2 (C2), transcript variant X3, mRNA
XM_012100921.3	C2	266	-40.53	135	-21.25	159413	32	2816	580 1655 XM_012100921.3 PREDICTED: Ovis aries complement C2 (C2), transcript variant X1, mRNA
XM_012100922.3	C2	266	-40.53	135	-21.25	159414	32	2721	578 1653 XM_012100922.3 PREDICTED: Ovis aries complement C2 (C2), transcript variant X2, mRNA
XM_004017016.4	C6	552	-97.85	151	-28.9	156405	32	3503	844 996 1769 1634 XM_004017016.4 PREDICTED: Ovis aries complement C6 (C6), transcript variant X2, mRNA
XM_012096997.3	C6	552	-97.85	151	-28.9	158695	32	3555	896 1048 1821 1686 XM_012096997.3 PREDICTED: Ovis aries complement C6 (C6), transcript variant X1, mRNA
XM_004017017.4	C7	150	-33.72	150	-33.72	156406	32	3774	2710 XM_004017017.4 PREDICTED: Ovis aries complement C7 (C7), mRNA
XM_004017026.3	C9	970	-143.66	154	-27.78	56247	32	2030	383 650 1602 1575 1732 1344 542 XM_004017026.3 PREDICTED: Ovis aries complement C9 (C9), mRNA
XM_004016040.4	CADM1	131	-26.13	131	-26.13	156011	32	4255	1099 XM_004016040.4 PREDICTED: Ovis aries cell adhesion molecule 1 (CADM1), transcript variant X4, mRNA
XM_012095482.3	CADM1	417	-72.54	151	-26.42	158339	32	4348	1107 1078 1192 XM_012095482.3 PREDICTED: Ovis aries cell adhesion molecule 1 (CADM1), transcript variant X1, mRNA
XM_012095483.3	CADM1	266	-46.12	135	-26.13	158340	32	4294	1078 1138 XM_012095483.3 PREDICTED: Ovis aries cell adhesion molecule 1 (CADM1), transcript variant X2, mRNA
XM_012095484.3	CADM1	422	-78.71	151	-26.42	158341	32	4267	1026 996 1111 XM_012095484.3 PREDICTED: Ovis aries cell adhesion molecule 1 (CADM1), transcript variant X3, mRNA
XM_012095485.3	CADM1	271	-52.29	140	-26.16	158342	32	4198	981 1042 XM_012095485.3 PREDICTED: Ovis aries cell adhesion molecule 1 (CADM1), transcript variant X5, mRNA
XM_004008016.4	CADPS2	550	-101.22	149	-33.58	153502	32	4182	2288 38 1507 4120 XM_004008016.4 PREDICTED: Ovis aries calcium-dependent secretion activator 2 (LOC101104231), transcript variant X18, mRNA
XM_004008017.4	CADPS2	684	-121.7	149	-33.58	153503	32	4940	2298 39 4505 1508 4244 XM_004008017.4 PREDICTED: Ovis aries calcium-dependent secretion activator 2 (LOC101104231), transcript variant X9, mRNA
XM_004008018.4	CADPS2	684	-121.7	149	-33.58	153504	32	4822	2288 38 4387 1507 4126 XM_004008018.4 PREDICTED: Ovis aries calcium-dependent secretion activator 2 (LOC101104231), transcript variant X16, mRNA
XM_004008019.4	CADPS2	684	-121.7	149	-33.58	153505	32	4952	2298 39 4517 1508 4256 XM_004008019.4 PREDICTED: Ovis aries calcium-dependent secretion activator 2 (LOC101104231), transcript variant X7, mRNA
XM_012177037.3	CADPS2	684	-121.7	149	-33.58	162357	32	4976	2298 39 4541 1508 4280 XM_012177037.3 PREDICTED: Ovis aries calcium-dependent secretion activator 2 (LOC101104231), transcript variant X1, mRNA
XM_012177040.3	CADPS2	550	-101.22	149	-33.58	162358	32	4333	2298 39 1508 4271 XM_012177040.3 PREDICTED: Ovis aries calcium-dependent secretion activator 2 (LOC101104231), transcript variant X2, mRNA
XM_012177041.3	CADPS2	684	-121.7	149	-33.58	162359	32	4961	2298 39 4526 1508 4265 XM_012177041.3 PREDICTED: Ovis aries calcium-dependent secretion activator 2 (LOC101104231), transcript variant X3, mRNA
XM_012177042.3	CADPS2	684	-121.7	149	-33.58	162360	32	4959	2299 40 4524 1509 4263 XM_012177042.3 PREDICTED: Ovis aries calcium-dependent secretion activator 2 (LOC101104231), transcript variant X4, mRNA
XM_012177043.3	CADPS2	550	-101.22	149	-33.58	162361	32	4321	2298 39 1508 4259 XM_012177043.3 PREDICTED: Ovis aries calcium-dependent secretion activator 2 (LOC101104231), transcript variant X5, mRNA
XM_012177044.3	CADPS2	684	-121.7	149	-33.58	162362	32	4952	2289 39 4517 1508 4256 XM_012177044.3 PREDICTED: Ovis aries calcium-dependent secretion activator 2 (LOC101104231), transcript variant X6, mRNA
XM_012177046.3	CADPS2	684	-121.7	149	-33.58	162363	32	4945	2300 41 4510 1510 4249 XM_012177046.3 PREDICTED: Ovis aries calcium-dependent secretion activator 2 (LOC101104231), transcript variant X8, mRNA
XM_012177047.3	CADPS2	684	-121.7	149	-33.58	162364	32	4931	2289 39 4496 1508 4235 XM_012177047.3 PREDICTED: Ovis aries calcium-dependent secretion activator 2 (LOC101104231), transcript variant X10, mRNA
XM_012177049.3	CADPS2	550	-101.22	149	-33.58	162365	32	4221	2297 38 1507 4159 XM_012177049.3 PREDICTED: Ovis aries calcium-dependent secretion activator 2 (LOC101104231), transcript variant X11, mRNA
XM_012177051.3	CADPS2	551	-101.56	149	-33.58	162366	32	4139	2302 43 1512 3906 XM_012177051.3 PREDICTED: Ovis aries calcium-dependent secretion activator 2 (LOC101104231), transcript variant X13, mRNA
XM_012177052.3	CADPS2	684	-121.7	149	-33.58	162367	32	4831	2288 38 4396 1507 4135 XM_012177052.3 PREDICTED: Ovis aries calcium-dependent secretion activator 2 (LOC101104231), transcript variant X14, mRNA
XM_012177053.3	CADPS2	684	-121.7	149	-33.58	162368	32	4831	2297 38 4396 1507 4135 XM_012177053.3 PREDICTED: Ovis aries calcium-dependent secretion activator 2 (LOC101104231), transcript variant X15, mRNA
XM_012177054.3	CADPS2	684	-121.7	149	-33.58	162369	32	4801	2288 38 4366 1507 4105 XM_012177054.3 PREDICTED: Ovis aries calcium-dependent secretion activator 2 (LOC101104231), transcript variant X20, mRNA
XM_004011846.4	CALB1	295	-46.12	158	-25.06	154821	32	2554	1477 223 XM_004011846.4 PREDICTED: Ovis aries calbindin 1 (CALB1), mRNA
XM_004015126.4	CALB2	278	-60.87	147	-34.95	105720	32	1451	1 57 XM_004015126.4 PREDICTED: Ovis aries calbindin 2 (CALB2), mRNA
XM_004016130.4	CALCA	137	-21.45	137	-21.45	156036	32	789	690 XM_004016130.4 PREDICTED: Ovis aries calcitonin-related polypeptide alpha (CALCA), mRNA
NM_001130155.1	CALCB	132	-16.69	132	-16.69	424	32	646	542 NM_001130155.1 Ovis aries calcitonin-related polypeptide beta (CALCB), mRNA
XM_004012799.4	CALCOCO2	140	-24.67	140	-24.67	155112	32	2312	1309 XM_004012799.4 PREDICTED: Ovis aries calcium binding and coiled-coil domain 2 (CALCOCO2), transcript variant X1, mRNA
XM_004004517.4	CALCRL	549	-75.71	145	-26.57	152323	32	5358	1293 2059 880 997 XM_004004517.4 PREDICTED: Ovis aries calcitonin receptor like receptor (CALCRL), transcript variant X2, mRNA
XM_012131509.3	CALCRL	549	-75.71	145	-26.57	161011	32	5426	1361 2127 948 1065 XM_012131509.3 PREDICTED: Ovis aries calcitonin receptor like receptor (CALCRL), transcript variant X1, mRNA
XM_004010262.4	CALML4	138	-20.35	138	-20.35	154213	32	860	477 XM_004010262.4 PREDICTED: Ovis aries calmodulin like 4 (CALML4), transcript variant X1, mRNA
XM_012180830.3	CALML4	138	-20.35	138	-20.35	163148	32	717	333 XM_012180830.3 PREDICTED: Ovis aries calmodulin like 4 (CALML4), transcript variant X2, mRNA
XM_012180831.3	CALML4	272	-47.54	138	-27.19	163149	32	1691	1307 1021 XM_012180831.3 PREDICTED: Ovis aries calmodulin like 4 (CALML4), transcript variant X3, mRNA
XM_004008972.4	CAMK2A	404	-73.65	139	-29.91	153836	32	4755	892 1756 420 XM_004008972.4 PREDICTED: Ovis aries calcium/calmodulin dependent protein kinase II alpha (CAMK2A), transcript variant X1, mRNA
XM_004008973.4	CAMK2A	404	-73.65	139	-29.91	153837	32	4780	950 1781 478 XM_004008973.4 PREDICTED: Ovis aries calcium/calmodulin dependent protein kinase II alpha (CAMK2A), transcript variant X2, mRNA
XM_004009602.4	CAMK2D	689	-117.48	148	-26.84	153982	32	3708	117 2779 867 768 1599 XM_004009602.4 PREDICTED: Ovis aries calcium/calmodulin dependent protein kinase II delta (CAMK2D), transcript variant X5, mRNA
XM_012179428.3	CAMK2D	689	-117.48	148	-26.84	162844	32	4155	468 3226 1218 1119 1950 XM_012179428.3 PREDICTED: Ovis aries calcium/calmodulin dependent protein kinase II delta (CAMK2D), transcript variant X1, mRNA
XM_012179429.3	CAMK2D	689	-117.48	148	-26.84	162845	32	4022	338 3093 1088 989 1817 XM_012179429.3 PREDICTED: Ovis aries calcium/calmodulin dependent protein kinase II delta (CAMK2D), transcript variant X2, mRNA
XM_012179431.3	CAMK2D	689	-117.48	148	-26.84	162846	32	3735	108 2806 858 759 1530 XM_012179431.3 PREDICTED: Ovis aries calcium/calmodulin dependent protein kinase II delta (CAMK2D), transcript variant X3, mRNA
XM_012179432.3	CAMK2D	689	-117.48	148	-26.84	162847	32	3962	338 3033 1088 989 1757 XM_012179432.3 PREDICTED: Ovis aries calcium/calmodulin dependent protein kinase II delta (CAMK2D), transcript variant X4, mRNA
XM_012179434.3	CAMK2D	689	-117.48	148	-26.84	162849	32	3723	105 2794 855 756 1518 XM_012179434.3 PREDICTED: Ovis aries calcium/calmodulin dependent protein kinase II delta (CAMK2D), transcript variant X7, mRNA
XM_012179435.3	CAMK2D	689	-117.48	148	-26.84	162850	32	3720	105 2791 855 756 1515 XM_012179435.3 PREDICTED: Ovis aries calcium/calmodulin dependent protein kinase II delta (CAMK2D), transcript variant X8, mRNA
XM_012179436.3	CAMK2D	689	-117.48	148	-26.84	162851	32	3690	105 2761 855 756 1485 XM_012179436.3 PREDICTED: Ovis aries calcium/calmodulin dependent protein kinase II delta (CAMK2D), transcript variant X9, mRNA
XM_012179437.3	CAMK2D	689	-117.48	148	-26.84	162852	32	3687	105 2758 855 756 1482 XM_012179437.3 PREDICTED: Ovis aries calcium/calmodulin dependent protein kinase II delta (CAMK2D), transcript variant X10, mRNA
XM_004009496.3	CAMLG	414	-88.76	147	-32.45	103878	32	1426	240 383 494 XM_004009496.3 PREDICTED: Ovis aries calcium modulating ligand (CAMLG), mRNA
XM_004006488.4	CAND1	802	-129.44	139	-26.72	153017	32	13865	5711 7868 352 3506 874 11754 XM_004006488.4 PREDICTED: Ovis aries cullin associated and neddylation dissociated 1 (CAND1), mRNA
XM_012103672.3	CAP1	400	-67.47	140	-27.77	159952	32	2638	108 866 2317 XM_012103672.3 PREDICTED: Ovis aries cyclase associated actin cytoskeleton regulatory protein 1 (CAP1), mRNA
XM_012101253.3	CAP2	267	-47.6	134	-28.15	159487	32	3617	1313 1846 XM_012101253.3 PREDICTED: Ovis aries cyclase associated actin cytoskeleton regulatory protein 2 (CAP2), mRNA
XM_004005869.3	CAPG	430	-84.14	159	-34.36	102659	32	1280	385 830 578 XM_004005869.3 PREDICTED: Ovis aries capping actin protein, gelsolin like (CAPG), transcript variant X1, mRNA
XM_004005870.4	CAPG	430	-84.14	159	-34.36	102660	32	1255	360 805 553 XM_004005870.4 PREDICTED: Ovis aries capping actin protein, gelsolin like (CAPG), transcript variant X2, mRNA
XM_012169230.2	CAPG	430	-84.14	159	-34.36	111479	32	1421	526 971 719 XM_012169230.2 PREDICTED: Ovis aries capping actin protein, gelsolin like (CAPG), transcript variant X3, mRNA
XM_012169237.3	CAPG	430	-84.14	159	-34.36	111480	32	1252	357 802 550 XM_012169237.3 PREDICTED: Ovis aries capping actin protein, gelsolin like (CAPG), transcript variant X6, mRNA
XM_012169242.2	CAPG	430	-84.14	159	-34.36	111481	32	1277	382 827 575 XM_012169242.2 PREDICTED: Ovis aries capping actin protein, gelsolin like (CAPG), transcript variant X5, mRNA
NM_001127267.1	CAPN1	145	-22.26	145	-22.26	150623	32	2151	117 NM_001127267.1 Ovis aries calpain 1 (CAPN1), mRNA
NM_001112817.1	CAPN2	151	-24.83	151	-24.83	150561	32	2103	1712 NM_001112817.1 Ovis aries calpain 2 (CAPN2), mRNA
NM_001009212.1	CAPN3	277	-44.78	142	-23.09	150257	32	3165	908 710 NM_001009212.1 Ovis aries calpain 3 (CAPN3), mRNA
XM_004022417.4	CAPN6	407	-71.03	138	-25.68	158038	32	3521	1698 1331 1560 XM_004022417.4 PREDICTED: Ovis aries calpain 6 (CAPN6), mRNA
XM_012096203.3	CAPRIN1	684	-122.6	143	-32.24	158532	32	4078	1049 2858 1 501 1236 XM_012096203.3 PREDICTED: Ovis aries cell cycle associated protein 1 (CAPRIN1), mRNA
XM_012175077.3	CAPRIN2	277	-42.6	143	-21.92	162016	32	3625	3127 3547 XM_012175077.3 PREDICTED: Ovis aries caprin family member 2 (CAPRIN2), transcript variant X8, mRNA
XM_012175078.3	CAPRIN2	277	-42.6	143	-21.92	162017	32	3656	3158 3578 XM_012175078.3 PREDICTED: Ovis aries caprin family member 2 (CAPRIN2), transcript variant X1, mRNA
XM_012175086.3	CAPRIN2	533	-96.79	136	-27.86	111936	32	2935	2144 212 2201 2672 XM_012175086.3 PREDICTED: Ovis aries caprin family member 2 (CAPRIN2), transcript variant X11, mRNA
XM_012173937.3	CAPS2	130	-20.99	130	-20.99	161734	32	2238	1341 XM_012173937.3 PREDICTED: Ovis aries calcyphosine 2 (CAPS2), transcript variant X1, mRNA
XM_012097064.3	CAPSL	140	-27.67	140	-27.67	158723	32	863	339 XM_012097064.3 PREDICTED: Ovis aries calcyphosine like (CAPSL), transcript variant X1, mRNA
XM_012097065.2	CAPSL	140	-27.67	140	-27.67	158724	32	1176	337 XM_012097065.2 PREDICTED: Ovis aries calcyphosine like (CAPSL), transcript variant X4, mRNA
XM_012097071.3	CAPSL	140	-27.67	140	-27.67	158725	32	784	338 XM_012097071.3 PREDICTED: Ovis aries calcyphosine like (CAPSL), transcript variant X6, mRNA
XM_004002331.4	CAPZA1	133	-20.62	133	-20.62	151486	32	2765	593 XM_004002331.4 PREDICTED: Ovis aries capping actin protein of muscle Z-line subunit alpha 1 (CAPZA1), mRNA
XM_004007870.4	CAPZA2	135	-23.95	135	-23.95	153439	32	2260	1100 XM_004007870.4 PREDICTED: Ovis aries capping actin protein of muscle Z-line subunit alpha 2 (CAPZA2), mRNA
XM_004006807.4	CAPZA3	285	-57.38	148	-30.53	103102	32	900	533 378 XM_004006807.4 PREDICTED: Ovis aries capping actin protein of muscle Z-line subunit alpha 3 (CAPZA3), mRNA
XM_004017018.4	CARD6	443	-86.54	161	-42.02	156407	32	4290	2852 115 2116 XM_004017018.4 PREDICTED: Ovis aries caspase recruitment domain family member 6 (CARD6), transcript variant X1, mRNA
XM_012097000.3	CARD6	443	-86.54	161	-42.02	158696	32	4288	2850 116 2114 XM_012097000.3 PREDICTED: Ovis aries caspase recruitment domain family member 6 (CARD6), transcript variant X2, mRNA
XM_012142988.2	CARF	264	-42.6	133	-24.2	161195	32	6068	2051 993 XM_012142988.2 PREDICTED: Ovis aries calcium responsive transcription factor (CARF), transcript variant X1, mRNA
XM_012143028.3	CARF	133	-18.4	133	-18.4	161196	32	4938	921 XM_012143028.3 PREDICTED: Ovis aries calcium responsive transcription factor (CARF), transcript variant X6, mRNA
XM_012143048.2	CARF	133	-18.4	133	-18.4	161197	32	4961	944 XM_012143048.2 PREDICTED: Ovis aries calcium responsive transcription factor (CARF), transcript variant X7, mRNA
XM_004020761.4	CARHSP1	406	-76.44	140	-29.34	107438	32	2520	1674 2021 1839 XM_004020761.4 PREDICTED: Ovis aries calcium regulated heat stable protein 1 (CARHSP1), mRNA
XM_004019095.4	CARMIL1	582	-88.51	157	-25.3	157061	32	5285	2966 493 1102 2271 XM_004019095.4 PREDICTED: Ovis aries capping protein regulator and myosin 1 linker 1 (CARMIL1), transcript variant X3, mRNA
XM_012101177.3	CARMIL1	582	-88.51	157	-25.3	159474	32	5436	2967 494 1103 2272 XM_012101177.3 PREDICTED: Ovis aries capping protein regulator and myosin 1 linker 1 (CARMIL1), transcript variant X1, mRNA
XM_004012858.4	CASC3	417	-79.14	145	-32.11	155148	32	4563	2133 1721 3708 XM_004012858.4 PREDICTED: Ovis aries CASC3 exon junction complex subunit (CASC3), mRNA
XM_012106528.3	CASK	555	-90.66	148	-30.7	160431	32	8239	3732 1527 92 1404 XM_012106528.3 PREDICTED: Ovis aries calcium/calmodulin dependent serine protein kinase (CASK), transcript variant X1, mRNA
XM_004008465.4	CASP14	138	-23.07	138	-23.07	103534	32	1723	601 XM_004008465.4 PREDICTED: Ovis aries caspase 14 (CASP14), mRNA
XM_012177298.3	CASP2	263	-53.06	132	-30.44	162411	32	3557	638 2722 XM_012177298.3 PREDICTED: Ovis aries caspase 2 (CASP2), transcript variant X1, mRNA
XM_012177299.3	CASP2	132	-30.44	132	-30.44	162412	32	1107	638 XM_012177299.3 PREDICTED: Ovis aries caspase 2 (CASP2), transcript variant X2, mRNA
XM_004020204.4	CASP7	139	-24.32	139	-24.32	157387	32	1105	12 XM_004020204.4 PREDICTED: Ovis aries caspase 7 (CASP7), transcript variant X4, mRNA
XM_012102953.3	CASP7	139	-24.32	139	-24.32	159805	32	1189	12 XM_012102953.3 PREDICTED: Ovis aries caspase 7 (CASP7), transcript variant X1, mRNA
XM_012102956.3	CASP7	541	-108.54	143	-32	109724	32	1282	1043 325 133 915 XM_012102956.3 PREDICTED: Ovis aries caspase 7 (CASP7), transcript variant X2, mRNA
XM_012142477.3	CASP8	407	-81.16	139	-31.12	111104	32	2714	609 1463 974 XM_012142477.3 PREDICTED: Ovis aries caspase 8 (CASP8), transcript variant X1, mRNA
XM_012142484.3	CASP8	407	-81.16	139	-31.12	111105	32	2670	565 1419 930 XM_012142484.3 PREDICTED: Ovis aries caspase 8 (CASP8), transcript variant X2, mRNA
XM_012142493.3	CASP8	407	-81.16	139	-31.12	111106	32	2607	502 1356 867 XM_012142493.3 PREDICTED: Ovis aries caspase 8 (CASP8), transcript variant X3, mRNA
NM_001009477.1	CAV1	140	-33.16	140	-33.16	100306	32	711	1 NM_001009477.1 Ovis aries caveolin 1 (CAV1), mRNA
XM_012143392.3	CC2D1B	410	-68.11	139	-26.76	161206	32	4127	1591 3046 2865 XM_012143392.3 PREDICTED: Ovis aries coiled-coil and C2 domain containing 1B (CC2D1B), transcript variant X2, mRNA
XM_012102653.3	CC2D2B	269	-47.61	137	-29.41	159718	32	6634	3707 5155 XM_012102653.3 PREDICTED: Ovis aries coiled-coil and C2 domain containing 2B (CC2D2B), transcript variant X3, mRNA
XM_004021418.3	CCAR1	271	-46	140	-24.67	157695	32	4370	979 120 XM_004021418.3 PREDICTED: Ovis aries cell division cycle and apoptosis regulator 1 (CCAR1), transcript variant X2, mRNA
XM_004020403.4	CCDC102B	554	-111.16	147	-35.06	107346	32	1901	125 1380 257 1317 XM_004020403.4 PREDICTED: Ovis aries coiled-coil domain containing 102B (CCDC102B), transcript variant X1, mRNA
XM_012103298.3	CCDC102B	554	-111.16	147	-35.06	109803	32	1945	124 1379 256 1316 XM_012103298.3 PREDICTED: Ovis aries coiled-coil domain containing 102B (CCDC102B), transcript variant X2, mRNA
XM_012177770.3	CCDC105	132	-26.41	132	-26.41	162501	32	1618	802 XM_012177770.3 PREDICTED: Ovis aries coiled-coil domain containing 105 (CCDC105), mRNA
XM_004004281.3	CCDC107	321	-53.29	171	-31.13	102133	32	815	635 707 XM_004004281.3 PREDICTED: Ovis aries coiled-coil domain containing 107 (CCDC107), transcript variant X1, mRNA
XM_012121504.2	CCDC107	321	-53.29	171	-31.13	110793	32	812	632 704 XM_012121504.2 PREDICTED: Ovis aries coiled-coil domain containing 107 (CCDC107), transcript variant X2, mRNA
XM_012130041.3	CCDC115	140	-25.36	140	-25.36	160987	32	2319	213 XM_012130041.3 PREDICTED: Ovis aries coiled-coil domain containing 115 (CCDC115), transcript variant X4, mRNA
XM_004017458.4	CCDC117	686	-128.11	150	-29.14	106489	32	3648	804 3089 525 881 1015 XM_004017458.4 PREDICTED: Ovis aries coiled-coil domain containing 117 (CCDC117), mRNA
XM_004018503.4	CCDC12	148	-25.45	148	-25.45	156854	32	3341	1331 XM_004018503.4 PREDICTED: Ovis aries coiled-coil domain containing 12 (CCDC12), mRNA
XM_004007237.4	CCDC121	146	-23.48	146	-23.48	153319	32	2348	175 XM_004007237.4 PREDICTED: Ovis aries coiled-coil domain containing 121 (CCDC121), mRNA
XM_012096805.3	CCDC125	703	-134.04	146	-30.47	108571	32	3297	179 229 2500 2098 1124 XM_012096805.3 PREDICTED: Ovis aries coiled-coil domain containing 125 (CCDC125), transcript variant X1, mRNA
XM_012096806.3	CCDC125	572	-105.34	146	-30.47	108572	32	3189	179 229 2392 1990 XM_012096806.3 PREDICTED: Ovis aries coiled-coil domain containing 125 (CCDC125), transcript variant X3, mRNA
XM_004007794.4	CCDC126	138	-19.24	138	-19.24	153408	32	2379	268 XM_004007794.4 PREDICTED: Ovis aries coiled-coil domain containing 126 (CCDC126), transcript variant X1, mRNA
XM_012176519.3	CCDC126	138	-19.24	138	-19.24	162261	32	2460	349 XM_012176519.3 PREDICTED: Ovis aries coiled-coil domain containing 126 (CCDC126), transcript variant X2, mRNA
XM_004017096.4	CCDC127	130	-22.71	130	-22.71	156447	32	2831	2330 XM_004017096.4 PREDICTED: Ovis aries coiled-coil domain containing 127 (CCDC127), mRNA
XM_004007021.4	CCDC134	262	-44.79	132	-25.35	153285	32	3178	29 371 XM_004007021.4 PREDICTED: Ovis aries coiled-coil domain containing 134 (CCDC134), transcript variant X1, mRNA
XM_012175707.3	CCDC134	132	-25.35	132	-25.35	162146	32	2237	29 XM_012175707.3 PREDICTED: Ovis aries coiled-coil domain containing 134 (CCDC134), transcript variant X2, mRNA
XM_004013074.4	CCDC137	267	-59.85	134	-31.55	155239	32	2028	1492 1389 XM_004013074.4 PREDICTED: Ovis aries coiled-coil domain containing 137 (CCDC137), mRNA
XM_012170551.3	CCDC138	275	-63.65	145	-35.05	161580	32	2388	1 1666 XM_012170551.3 PREDICTED: Ovis aries coiled-coil domain containing 138 (CCDC138), transcript variant X2, mRNA
XM_012095854.3	CCDC14	402	-56.14	136	-20.98	158420	32	3558	1511 2537 2653 XM_012095854.3 PREDICTED: Ovis aries coiled-coil domain containing 14 (CCDC14), mRNA
XM_004004541.4	CCDC141	535	-86.64	137	-23.54	152337	32	6543	4420 1438 5341 304 XM_004004541.4 PREDICTED: Ovis aries coiled-coil domain containing 141 (CCDC141), transcript variant X1, mRNA
XM_012132415.3	CCDC141	535	-86.64	137	-23.54	161028	32	6540	4417 1438 5338 304 XM_012132415.3 PREDICTED: Ovis aries coiled-coil domain containing 141 (CCDC141), transcript variant X2, mRNA
XM_012132430.3	CCDC141	535	-86.64	137	-23.54	161029	32	5928	4420 1438 4726 304 XM_012132430.3 PREDICTED: Ovis aries coiled-coil domain containing 141 (CCDC141), transcript variant X3, mRNA
XM_012132448.3	CCDC141	535	-86.64	137	-23.54	161031	32	6426	4303 1438 5224 304 XM_012132448.3 PREDICTED: Ovis aries coiled-coil domain containing 141 (CCDC141), transcript variant X4, mRNA
XM_004007819.4	CCDC146	456	-73.86	163	-27.4	103336	32	3533	3357 1619 461 XM_004007819.4 PREDICTED: Ovis aries coiled-coil domain containing 146 (CCDC146), mRNA
XM_012136609.2	CCDC148	721	-88.94	157	-21.65	60942	32	3039	1775 1652 1542 461 159 XM_012136609.2 PREDICTED: Ovis aries coiled-coil domain containing 148 (CCDC148), mRNA
XM_012101843.3	CCDC15	130	-18.06	130	-18.06	159571	32	3385	787 XM_012101843.3 PREDICTED: Ovis aries coiled-coil domain containing 15 (CCDC15), transcript variant X1, mRNA
XM_012101845.3	CCDC15	130	-18.06	130	-18.06	159572	32	3197	599 XM_012101845.3 PREDICTED: Ovis aries coiled-coil domain containing 15 (CCDC15), transcript variant X2, mRNA
XM_012101848.3	CCDC15	130	-18.06	130	-18.06	159573	32	3329	787 XM_012101848.3 PREDICTED: Ovis aries coiled-coil domain containing 15 (CCDC15), transcript variant X6, mRNA
XM_004016568.4	CCDC153	421	-81.8	154	-30.09	106143	32	781	17 173 436 XM_004016568.4 PREDICTED: Ovis aries coiled-coil domain containing 153 (CCDC153), transcript variant X17, mRNA
XM_012180203.3	CCDC158	277	-51.26	146	-26.32	112931	32	3623	837 2695 XM_012180203.3 PREDICTED: Ovis aries coiled-coil domain containing 158 (CCDC158), transcript variant X1, mRNA
XM_012180212.3	CCDC158	277	-51.26	146	-26.32	112933	32	3611	837 2683 XM_012180212.3 PREDICTED: Ovis aries coiled-coil domain containing 158 (CCDC158), transcript variant X3, mRNA
XM_012180213.3	CCDC158	277	-51.26	146	-26.32	112934	32	3593	837 2665 XM_012180213.3 PREDICTED: Ovis aries coiled-coil domain containing 158 (CCDC158), transcript variant X4, mRNA
XM_012180214.3	CCDC158	277	-51.26	146	-26.32	112935	32	3631	837 2695 XM_012180214.3 PREDICTED: Ovis aries coiled-coil domain containing 158 (CCDC158), transcript variant X5, mRNA
XM_012180216.3	CCDC158	277	-51.26	146	-26.32	112936	32	3563	837 2695 XM_012180216.3 PREDICTED: Ovis aries coiled-coil domain containing 158 (CCDC158), transcript variant X6, mRNA
XM_004022333.4	CCDC160	135	-18.27	135	-18.27	107928	32	1245	258 XM_004022333.4 PREDICTED: Ovis aries coiled-coil domain containing 160 (CCDC160), mRNA
XM_012125914.3	CCDC163	276	-60.83	142	-33.72	110844	32	1496	224 752 XM_012125914.3 PREDICTED: Ovis aries coiled-coil domain containing 163 (CCDC163), transcript variant X1, mRNA
XM_012125990.3	CCDC163	276	-60.83	142	-33.72	110847	32	1493	224 749 XM_012125990.3 PREDICTED: Ovis aries coiled-coil domain containing 163 (CCDC163), transcript variant X2, mRNA
XM_012126073.3	CCDC163	276	-60.83	142	-33.72	110848	32	1490	224 752 XM_012126073.3 PREDICTED: Ovis aries coiled-coil domain containing 163 (CCDC163), transcript variant X3, mRNA
XM_012126525.3	CCDC163	276	-60.83	142	-33.72	110854	32	1188	224 752 XM_012126525.3 PREDICTED: Ovis aries coiled-coil domain containing 163 (CCDC163), transcript variant X4, mRNA
XM_004022704.4	CCDC169	133	-23.27	133	-23.27	108013	32	642	400 XM_004022704.4 PREDICTED: Ovis aries coiled-coil domain containing 169 (CCDC169), mRNA
XM_004004388.4	CCDC171	702	-109.12	155	-23.29	152264	32	6388	3952 3686 4585 1086 5789 XM_004004388.4 PREDICTED: Ovis aries coiled-coil domain containing 171 (CCDC171), transcript variant X2, mRNA
XM_012126174.3	CCDC171	702	-109.12	155	-23.29	160933	32	6549	4113 3847 4746 1247 5950 XM_012126174.3 PREDICTED: Ovis aries coiled-coil domain containing 171 (CCDC171), transcript variant X1, mRNA
XM_004018549.4	CCDC174	566	-102.77	158	-26.86	156879	32	3067	74 556 2519 1347 XM_004018549.4 PREDICTED: Ovis aries coiled-coil domain containing 174 (CCDC174), mRNA
XM_012176428.3	CCDC18	568	-77.41	154	-24.68	162248	32	4226	675 2568 2672 3689 XM_012176428.3 PREDICTED: Ovis aries coiled-coil domain containing 18 (CCDC18), transcript variant X7, mRNA
XM_004002715.4	CCDC190	162	-28.5	162	-28.5	101600	32	1578	459 XM_004002715.4 PREDICTED: Ovis aries coiled-coil domain containing 190 (CCDC190), transcript variant X2, mRNA
XM_012094732.3	CCDC191	263	-46.87	132	-24.07	158225	32	3685	3045 2059 XM_012094732.3 PREDICTED: Ovis aries coiled-coil domain containing 191 (CCDC191), transcript variant X1, mRNA
XM_012094753.2	CCDC191	263	-46.87	132	-24.07	158226	32	3329	2689 1703 XM_012094753.2 PREDICTED: Ovis aries coiled-coil domain containing 191 (CCDC191), transcript variant X3, mRNA
XM_012097729.3	CCDC62	144	-28.14	144	-28.14	158832	32	3117	2148 XM_012097729.3 PREDICTED: Ovis aries coiled-coil domain containing 62 (CCDC62), transcript variant X1, mRNA
XM_012097730.3	CCDC62	144	-28.14	144	-28.14	158833	32	3116	2147 XM_012097730.3 PREDICTED: Ovis aries coiled-coil domain containing 62 (CCDC62), transcript variant X2, mRNA
XM_012097731.3	CCDC62	144	-28.14	144	-28.14	158834	32	2963	1994 XM_012097731.3 PREDICTED: Ovis aries coiled-coil domain containing 62 (CCDC62), transcript variant X3, mRNA
XM_012101607.3	CCDC81	143	-28.48	143	-28.48	159534	32	2993	623 XM_012101607.3 PREDICTED: Ovis aries coiled-coil domain containing 81 (CCDC81), transcript variant X2, mRNA
XM_012101609.2	CCDC81	143	-28.48	143	-28.48	159535	32	2316	223 XM_012101609.2 PREDICTED: Ovis aries coiled-coil domain containing 81 (CCDC81), transcript variant X3, mRNA
XM_004015982.3	CCDC82	396	-65.09	136	-22.47	155982	32	3965	2444 1587 1718 XM_004015982.3 PREDICTED: Ovis aries coiled-coil domain containing 82 (CCDC82), transcript variant X2, mRNA
XM_012095346.2	CCDC82	530	-83.82	136	-22.47	158310	32	3352	1831 126 974 1105 XM_012095346.2 PREDICTED: Ovis aries coiled-coil domain containing 82 (CCDC82), transcript variant X1, mRNA
XM_012095348.2	CCDC82	396	-65.09	136	-22.47	158311	32	3395	1874 1017 1148 XM_012095348.2 PREDICTED: Ovis aries coiled-coil domain containing 82 (CCDC82), transcript variant X4, mRNA
XM_004005941.4	CCDC88A	130	-23.75	130	-23.75	152776	32	7472	2088 XM_004005941.4 PREDICTED: Ovis aries coiled-coil domain containing 88A (CCDC88A), transcript variant X1, mRNA
XM_012171256.3	CCDC88A	130	-23.75	130	-23.75	161599	32	7470	2089 XM_012171256.3 PREDICTED: Ovis aries coiled-coil domain containing 88A (CCDC88A), transcript variant X2, mRNA
XM_012171260.3	CCDC88A	130	-23.75	130	-23.75	161600	32	7388	2088 XM_012171260.3 PREDICTED: Ovis aries coiled-coil domain containing 88A (CCDC88A), transcript variant X3, mRNA
XM_004018977.3	CCHCR1	949	-207.68	148	-32.84	106919	32	2648	1214 816 20 402 552 1649 2033 XM_004018977.3 PREDICTED: Ovis aries coiled-coil alpha-helical rod protein 1 (CCHCR1), transcript variant X1, mRNA
XM_004018978.4	CCHCR1	292	-56.48	161	-32.67	157002	32	2929	305 235 XM_004018978.4 PREDICTED: Ovis aries coiled-coil alpha-helical rod protein 1 (CCHCR1), transcript variant X6, mRNA
XM_012101007.3	CCHCR1	1083	-239.44	148	-32.84	109351	32	2582	1148 750 21 105 336 486 1583 1967 XM_012101007.3 PREDICTED: Ovis aries coiled-coil alpha-helical rod protein 1 (CCHCR1), transcript variant X3, mRNA
XM_012095888.3	CCKBR	151	-32.05	151	-32.05	158429	32	2350	9 XM_012095888.3 PREDICTED: Ovis aries cholecystokinin B receptor (CCKBR), mRNA
XM_004013206.4	CCL1	434	-90.13	162	-33.28	105195	32	839	568 451 169 XM_004013206.4 PREDICTED: Ovis aries C-C motif chemokine ligand 1 (CCL1), mRNA
XM_004012451.4	CCL16	282	-51.13	141	-26.44	154961	32	1574	1218 1286 XM_004012451.4 PREDICTED: Ovis aries C-C motif chemokine ligand 16 (CCL16), mRNA
XM_004004120.4	CCL19	266	-39.7	136	-20.35	152138	32	736	122 147 XM_004004120.4 PREDICTED: Ovis aries C-C motif chemokine ligand 19 (CCL19), mRNA
XM_012147649.3	CCL20	412	-58.55	142	-21.33	11019	32	921	210 191 569 XM_012147649.3 PREDICTED: Ovis aries C-C motif chemokine ligand 20 (CCL20), transcript variant X1, mRNA
XM_012147668.3	CCL20	412	-58.55	142	-21.33	11020	32	918	207 188 566 XM_012147668.3 PREDICTED: Ovis aries C-C motif chemokine ligand 20 (CCL20), transcript variant X2, mRNA
XM_004004119.3	CCL21	136	-24.33	136	-24.33	152137	32	919	675 XM_004004119.3 PREDICTED: Ovis aries C-C motif chemokine ligand 21 (CCL21), mRNA
XM_004015022.4	CCL22	267	-40.01	135	-21.11	155758	32	2275	2060 1212 XM_004015022.4 PREDICTED: Ovis aries C-C motif chemokine ligand 22 (CCL22), mRNA
NM_001040290.1	CCL25	131	-23.26	131	-23.26	100424	32	506	1 NM_001040290.1 Ovis aries C-C motif chemokine ligand 25 (CCL25), mRNA
XM_012177597.3	CCL25	264	-39.38	134	-20.25	162463	32	2329	2014 1124 XM_012177597.3 PREDICTED: Ovis aries C-C motif chemokine ligand 25 (CCL25), transcript variant X9, mRNA
XM_012106699.3	CCNB3	924	-173.55	137	-31.05	110388	32	4268	2837 3828 233 3158 1694 1816 3801 XM_012106699.3 PREDICTED: Ovis aries cyclin B3 (CCNB3), transcript variant X1, mRNA
XM_012106700.3	CCNB3	924	-173.55	137	-31.05	110389	32	4262	2831 3822 227 3152 1688 1810 3795 XM_012106700.3 PREDICTED: Ovis aries cyclin B3 (CCNB3), transcript variant X2, mRNA
XM_012106701.3	CCNB3	924	-173.55	137	-31.05	110390	32	4265	2837 3825 233 3158 1694 1816 3798 XM_012106701.3 PREDICTED: Ovis aries cyclin B3 (CCNB3), transcript variant X3, mRNA
XM_012106702.3	CCNB3	924	-173.55	137	-31.05	110391	32	4175	2837 3735 233 3158 1694 1816 3708 XM_012106702.3 PREDICTED: Ovis aries cyclin B3 (CCNB3), transcript variant X4, mRNA
XM_004011248.4	CCNC	277	-52.17	145	-29.87	154598	32	3486	2686 64 XM_004011248.4 PREDICTED: Ovis aries cyclin C (CCNC), transcript variant X1, mRNA
NM_001127290.1	CCND2	146	-35.83	146	-35.83	100563	32	870	13 NM_001127290.1 Ovis aries cyclin D2 (CCND2), mRNA
NM_001127289.1	CCND3	165	-30.74	165	-30.74	150644	32	879	839 NM_001127289.1 Ovis aries cyclin D3 (CCND3), mRNA
XM_004010491.4	CCNDBP1	419	-70.22	145	-30.3	154326	32	2384	410 1809 372 XM_004010491.4 PREDICTED: Ovis aries cyclin D1 binding protein 1 (CCNDBP1), mRNA
NM_001287473.1	CCNG1	159	-21.98	159	-21.98	151055	32	1850	369 NM_001287473.1 Ovis aries cyclin G1 (CCNG1), mRNA
XM_004009046.4	CCNG1	159	-21.98	159	-21.98	153871	32	2336	581 XM_004009046.4 PREDICTED: Ovis aries cyclin G1 (CCNG1), transcript variant X1, mRNA
XM_012177580.3	CCNG1	159	-21.98	159	-21.98	162455	32	2229	577 XM_012177580.3 PREDICTED: Ovis aries cyclin G1 (CCNG1), transcript variant X2, mRNA
XM_004009930.3	CCNG2	431	-80.47	157	-29.64	104050	32	2665	1255 1172 2526 XM_004009930.3 PREDICTED: Ovis aries cyclin G2 (CCNG2), transcript variant X1, mRNA
XM_012180228.3	CCNG2	431	-80.47	157	-29.64	112937	32	2639	1229 1146 2500 XM_012180228.3 PREDICTED: Ovis aries cyclin G2 (CCNG2), transcript variant X2, mRNA
XM_012180229.2	CCNG2	431	-80.47	157	-29.64	112938	32	2446	1036 953 2307 XM_012180229.2 PREDICTED: Ovis aries cyclin G2 (CCNG2), transcript variant X3, mRNA
XM_004009073.4	CCNH	131	-23.18	131	-23.18	153885	32	1394	63 XM_004009073.4 PREDICTED: Ovis aries cyclin H (CCNH), transcript variant X2, mRNA
XM_012178935.3	CCNH	131	-23.18	131	-23.18	162769	32	1249	64 XM_012178935.3 PREDICTED: Ovis aries cyclin H (CCNH), transcript variant X3, mRNA
XM_004009544.4	CCNJL	290	-45.16	158	-22.63	153963	32	2975	2443 2885 XM_004009544.4 PREDICTED: Ovis aries cyclin J like (CCNJL), mRNA
XM_004003221.4	CCNL1	134	-27.82	134	-27.82	151917	32	2111	1608 XM_004003221.4 PREDICTED: Ovis aries cyclin L1 (CCNL1), transcript variant X1, mRNA
XM_004013782.4	CCNL2	539	-110.51	139	-29.43	155408	32	2226	959 1236 1391 1471 XM_004013782.4 PREDICTED: Ovis aries cyclin L2 (CCNL2), transcript variant X1, mRNA
XM_012107098.2	CCNQ	137	-29.24	137	-29.24	160556	32	1354	1129 XM_012107098.2 PREDICTED: Ovis aries cyclin Q (CCNQ), transcript variant X5, mRNA
XM_012107100.2	CCNQ	137	-29.24	137	-29.24	160557	32	1156	931 XM_012107100.2 PREDICTED: Ovis aries cyclin Q (CCNQ), transcript variant X7, mRNA
XM_004006399.4	CCNT1	155	-20.66	155	-20.66	152986	32	6864	597 XM_004006399.4 PREDICTED: Ovis aries cyclin T1 (CCNT1), mRNA
XM_004004736.4	CCNT2	541	-91.18	139	-26.22	152420	32	5207	1540 8 534 3432 XM_004004736.4 PREDICTED: Ovis aries cyclin T2 (CCNT2), transcript variant X1, mRNA
XM_012139105.3	CCNT2	409	-68.97	139	-26.22	161129	32	2040	1540 8 534 XM_012139105.3 PREDICTED: Ovis aries cyclin T2 (CCNT2), transcript variant X2, mRNA
XM_012139114.3	CCNT2	536	-91.59	139	-26.22	161130	32	7650	3983 2977 5875 1059 XM_012139114.3 PREDICTED: Ovis aries cyclin T2 (CCNT2), transcript variant X3, mRNA
XM_004004867.4	CCNYL1	272	-41.4	140	-23.31	152474	32	3403	1545 692 XM_004004867.4 PREDICTED: Ovis aries cyclin Y like 1 (CCNYL1), transcript variant X1, mRNA
XM_004004868.4	CCNYL1	140	-18.09	140	-18.09	152475	32	3252	1394 XM_004004868.4 PREDICTED: Ovis aries cyclin Y like 1 (CCNYL1), transcript variant X2, mRNA
XM_004018511.4	CCRL2	140	-26.07	140	-26.07	156858	32	1366	730 XM_004018511.4 PREDICTED: Ovis aries C-C motif chemokine receptor like 2 (CCRL2), transcript variant X3, mRNA
XM_012100178.2	CCRL2	140	-26.07	140	-26.07	159303	32	1253	617 XM_012100178.2 PREDICTED: Ovis aries C-C motif chemokine receptor like 2 (CCRL2), transcript variant X1, mRNA
XM_012100179.3	CCRL2	140	-26.07	140	-26.07	159304	32	1266	630 XM_012100179.3 PREDICTED: Ovis aries C-C motif chemokine receptor like 2 (CCRL2), transcript variant X2, mRNA
XM_012100180.3	CCRL2	140	-26.07	140	-26.07	159305	32	1203	567 XM_012100180.3 PREDICTED: Ovis aries C-C motif chemokine receptor like 2 (CCRL2), transcript variant X5, mRNA
XM_012100181.3	CCRL2	140	-26.07	140	-26.07	159306	32	1233	597 XM_012100181.3 PREDICTED: Ovis aries C-C motif chemokine receptor like 2 (CCRL2), transcript variant X4, mRNA
XM_004011216.4	CD164	414	-68.13	145	-27.86	154582	32	3025	1589 137 2712 XM_004011216.4 PREDICTED: Ovis aries CD164 molecule (CD164), transcript variant X1, mRNA
XM_004011218.4	CD164	414	-68.13	145	-27.86	154583	32	2988	1552 136 2675 XM_004011218.4 PREDICTED: Ovis aries CD164 molecule (CD164), transcript variant X2, mRNA
XM_004006941.4	CD27	430	-74.64	160	-29.85	153248	32	1388	739 444 1218 XM_004006941.4 PREDICTED: Ovis aries CD27 molecule (CD27), transcript variant X2, mRNA
XM_012175528.3	CD27	430	-74.64	160	-29.85	162107	32	1471	739 444 1230 XM_012175528.3 PREDICTED: Ovis aries CD27 molecule (CD27), transcript variant X1, mRNA
XM_004004362.4	CD274	279	-38.59	148	-22.4	152253	32	1934	71 1753 XM_004004362.4 PREDICTED: Ovis aries CD274 molecule (CD274), transcript variant X2, mRNA
NM_001009441.1	CD28	137	-27.04	137	-27.04	50195	32	660	180 NM_001009441.1 Ovis aries CD28 molecule (CD28), mRNA
XM_004020899.3	CD2BP2	263	-58.5	132	-35.64	157583	32	1288	502 291 XM_004020899.3 PREDICTED: Ovis aries CD2 cytoplasmic tail binding protein 2 (CD2BP2), transcript variant X1, mRNA
XM_012104385.2	CD2BP2	263	-58.5	132	-35.64	160072	32	1269	481 270 XM_012104385.2 PREDICTED: Ovis aries CD2 cytoplasmic tail binding protein 2 (CD2BP2), transcript variant X2, mRNA
XM_012104387.2	CD2BP2	263	-58.5	132	-35.64	160073	32	1286	503 292 XM_012104387.2 PREDICTED: Ovis aries CD2 cytoplasmic tail binding protein 2 (CD2BP2), transcript variant X3, mRNA
NM_001024963.2	CD80	424	-75.58	161	-28.83	100408	32	1409	1238 131 258 NM_001024963.2 Ovis aries CD80 molecule (CD80), mRNA
XM_012174077.3	CD80	407	-75.41	144	-31.02	161759	32	4118	1709 203 1144 XM_012174077.3 PREDICTED: Ovis aries CD80 molecule (CD80), transcript variant X1, mRNA
NM_001127281.1	CD81	149	-32.3	149	-32.3	150636	32	711	594 NM_001127281.1 Ovis aries CD81 molecule (CD81), mRNA
XM_004016425.4	CD82	571	-124.66	148	-37.55	106092	32	1881	1041 488 1671 1746 XM_004016425.4 PREDICTED: Ovis aries CD82 molecule (CD82), transcript variant X1, mRNA
XM_012096282.3	CD82	701	-164.18	148	-39.52	108462	32	1916	1076 523 1706 1781 22 XM_012096282.3 PREDICTED: Ovis aries CD82 molecule (CD82), transcript variant X2, mRNA
XM_012096283.3	CD82	701	-164.18	148	-39.52	108463	32	1865	1025 472 1655 1730 23 XM_012096283.3 PREDICTED: Ovis aries CD82 molecule (CD82), transcript variant X3, mRNA
XM_012096285.3	CD82	715	-158.07	148	-37.55	108464	32	1810	970 417 48 1600 1675 XM_012096285.3 PREDICTED: Ovis aries CD82 molecule (CD82), transcript variant X4, mRNA
XM_004019125.3	CD83	539	-122.93	144	-37.43	106988	32	2201	121 423 366 1540 XM_004019125.3 PREDICTED: Ovis aries CD83 molecule (CD83), transcript variant X1, mRNA
XM_012101260.2	CD83	539	-122.93	144	-37.43	109407	32	2094	17 319 262 1433 XM_012101260.2 PREDICTED: Ovis aries CD83 molecule (CD83), transcript variant X2, mRNA
XM_004003717.3	CD84	411	-79.6	139	-28.82	101962	32	1403	344 1324 1152 XM_004003717.3 PREDICTED: Ovis aries CD84 molecule (CD84), transcript variant X3, mRNA
NM_001038016.1	CD86	268	-47.09	136	-24.52	150497	32	1022	736 17 NM_001038016.1 Ovis aries CD86 molecule (CD86), mRNA
XM_012174287.3	CD86	541	-97.34	143	-25.69	161817	32	2928	1795 887 147 1584 XM_012174287.3 PREDICTED: Ovis aries CD86 molecule (CD86), transcript variant X1, mRNA
XM_012174398.3	CD86	268	-47.09	136	-24.52	161847	32	1143	866 147 XM_012174398.3 PREDICTED: Ovis aries CD86 molecule (CD86), transcript variant X2, mRNA
XM_004007264.4	CD8B	280	-59.51	145	-31.66	153322	32	1385	220 837 XM_004007264.4 PREDICTED: Ovis aries CD8b molecule (CD8B), mRNA
NM_001114764.1	CD9	276	-54.31	141	-30.02	100496	32	1123	285 858 NM_001114764.1 Ovis aries CD9 molecule (CD9), mRNA
NM_001161888.1	CD93	163	-32.72	163	-32.72	150809	32	1947	724 NM_001161888.1 Ovis aries CD93 molecule (CD93), mRNA
NM_001306108.1	CD96	404	-73.06	138	-27.32	100993	32	2052	372 1410 407 NM_001306108.1 Ovis aries CD96 molecule (CD96), mRNA
XM_004012074.4	CDADC1	148	-22.16	148	-22.16	154854	32	4904	3763 XM_004012074.4 PREDICTED: Ovis aries cytidine and dCMP deaminase domain containing 1 (CDADC1), transcript variant X1, mRNA
XM_004014187.3	CDC123	152	-27.5	152	-27.5	155502	32	1326	277 XM_004014187.3 PREDICTED: Ovis aries cell division cycle 123 (CDC123), mRNA
XM_004004085.3	CDC14B	290	-52.36	152	-28.94	152126	32	5484	3596 377 XM_004004085.3 PREDICTED: Ovis aries cell division cycle 14B (CDC14B), transcript variant X7, mRNA
XM_012116425.2	CDC14B	290	-52.36	152	-28.94	160788	32	5512	3624 377 XM_012116425.2 PREDICTED: Ovis aries cell division cycle 14B (CDC14B), transcript variant X9, mRNA
XM_004023553.4	CDC20	268	-44.77	136	-25.43	158201	32	1671	1582 16 XM_004023553.4 PREDICTED: Ovis aries cell division cycle 20 (CDC20), mRNA
XM_004016988.3	CDC20B	410	-60.74	140	-22.74	156387	32	2116	1728 1173 1363 XM_004016988.3 PREDICTED: Ovis aries cell division cycle 20B (CDC20B), mRNA
XM_004008830.4	CDC23	402	-78.59	141	-30.13	153776	32	2595	2194 174 98 XM_004008830.4 PREDICTED: Ovis aries cell division cycle 23 (CDC23), transcript variant X1, mRNA
XM_004014363.4	CDC25B	135	-34.6	135	-34.6	155584	32	2186	277 XM_004014363.4 PREDICTED: Ovis aries cell division cycle 25B (CDC25B), transcript variant X1, mRNA
XM_004008833.3	CDC25C	146	-24.82	146	-24.82	153778	32	4131	3528 XM_004008833.3 PREDICTED: Ovis aries cell division cycle 25C (CDC25C), transcript variant X1, mRNA
XM_004013007.4	CDC27	396	-66.92	133	-25.07	105127	32	5708	929 310 2163 XM_004013007.4 PREDICTED: Ovis aries cell division cycle 27 (CDC27), transcript variant X3, mRNA
XM_004013008.4	CDC27	396	-66.92	133	-25.07	105128	32	5727	930 311 2182 XM_004013008.4 PREDICTED: Ovis aries cell division cycle 27 (CDC27), transcript variant X1, mRNA
XM_004008518.3	CDC37	265	-51.91	135	-27.4	153635	32	3359	2641 2790 XM_004008518.3 PREDICTED: Ovis aries cell division cycle 37 (CDC37), mRNA
XM_004004353.4	CDC37L1	135	-32.47	135	-32.47	102165	32	2634	141 XM_004004353.4 PREDICTED: Ovis aries cell division cycle 37 like 1 (CDC37L1), mRNA
XM_004011208.3	CDC40	422	-78.62	156	-27.28	104495	32	3564	1480 1000 1848 XM_004011208.3 PREDICTED: Ovis aries cell division cycle 40 (CDC40), mRNA
NM_001308591.1	CDC42	137	-20.36	137	-20.36	151111	32	1609	231 NM_001308591.1 Ovis aries cell division cycle 42 (CDC42), mRNA
XM_004013639.4	CDC42BPA	552	-91.07	143	-30.58	155347	32	10753	8844 3992 2879 4599 XM_004013639.4 PREDICTED: Ovis aries CDC42 binding protein kinase alpha (CDC42BPA), transcript variant X13, mRNA
XM_004013640.4	CDC42BPA	414	-60.49	143	-21.68	155348	32	10509	8600 3748 4355 XM_004013640.4 PREDICTED: Ovis aries CDC42 binding protein kinase alpha (CDC42BPA), transcript variant X15, mRNA
XM_012102126.2	CDC42EP2	265	-53.38	134	-28.38	159647	32	1507	678 603 XM_012102126.2 PREDICTED: Ovis aries CDC42 effector protein 2 (CDC42EP2), mRNA
XM_012173545.2	CDC42EP3	543	-101.73	148	-29.71	161639	32	2082	962 1146 1880 724 XM_012173545.2 PREDICTED: Ovis aries CDC42 effector protein 3 (CDC42EP3), transcript variant X2, mRNA
XM_004002471.4	CDC42SE1	719	-145.95	150	-35.48	101475	32	2860	155 2497 1813 2249 1745 XM_004002471.4 PREDICTED: Ovis aries CDC42 small effector 1 (CDC42SE1), transcript variant X2, mRNA
XM_012180892.3	CDC42SE1	859	-175.99	150	-35.48	113083	32	2859	154 2496 1812 2248 47 1744 XM_012180892.3 PREDICTED: Ovis aries CDC42 small effector 1 (CDC42SE1), transcript variant X3, mRNA
XM_004018858.4	CDC5L	402	-62.56	139	-23.64	156945	32	6496	1209 6085 512 XM_004018858.4 PREDICTED: Ovis aries cell division cycle 5 like (CDC5L), mRNA
XM_004012860.4	CDC6	279	-41.32	146	-21	155149	32	2414	1067 1368 XM_004012860.4 PREDICTED: Ovis aries cell division cycle 6 (CDC6), transcript variant X1, mRNA
XM_004012861.4	CDC6	279	-41.32	146	-21	155150	32	2531	1184 1485 XM_004012861.4 PREDICTED: Ovis aries cell division cycle 6 (CDC6), transcript variant X2, mRNA
XM_012175976.2	CDC7	280	-40.31	144	-21.82	162177	32	3291	850 1656 XM_012175976.2 PREDICTED: Ovis aries cell division cycle 7 (CDC7), transcript variant X1, mRNA
XM_012175979.3	CDC7	415	-62.94	144	-22.63	162178	32	3491	1050 1856 240 XM_012175979.3 PREDICTED: Ovis aries cell division cycle 7 (CDC7), transcript variant X2, mRNA
XM_012175983.3	CDC7	415	-62.94	144	-22.63	162180	32	3474	1033 1839 240 XM_012175983.3 PREDICTED: Ovis aries cell division cycle 7 (CDC7), transcript variant X3, mRNA
XM_004004177.4	CDCA2	393	-64.19	132	-23.71	152163	32	3379	126 3208 3022 XM_004004177.4 PREDICTED: Ovis aries cell division cycle associated 2 (CDCA2), mRNA
XM_004004579.4	CDCA7	682	-126.97	146	-30.07	152354	32	2488	1658 798 630 1947 977 XM_004004579.4 PREDICTED: Ovis aries cell division cycle associated 7 (CDCA7), transcript variant X2, mRNA
XM_004004580.4	CDCA7	838	-153.75	156	-30.07	152355	32	2674	330 1844 984 816 2133 1163 XM_004004580.4 PREDICTED: Ovis aries cell division cycle associated 7 (CDCA7), transcript variant X1, mRNA
XM_012176480.3	CDCA7L	692	-133.23	155	-36.94	112170	32	1906	1331 1606 859 1757 579 XM_012176480.3 PREDICTED: Ovis aries cell division cycle associated 7 like (CDCA7L), transcript variant X1, mRNA
XM_012176481.3	CDCA7L	692	-133.23	155	-36.94	112171	32	1903	1328 1603 856 1754 576 XM_012176481.3 PREDICTED: Ovis aries cell division cycle associated 7 like (CDCA7L), transcript variant X2, mRNA
XM_012176482.3	CDCA7L	824	-156.38	155	-36.94	112172	32	2733	1321 1596 858 2144 1747 578 XM_012176482.3 PREDICTED: Ovis aries cell division cycle associated 7 like (CDCA7L), transcript variant X3, mRNA
XM_012176483.3	CDCA7L	692	-133.23	155	-36.94	112173	32	1806	1231 1506 759 1657 479 XM_012176483.3 PREDICTED: Ovis aries cell division cycle associated 7 like (CDCA7L), transcript variant X4, mRNA
XM_012176484.3	CDCA7L	692	-133.23	155	-36.94	112174	32	1774	1199 1474 727 1625 447 XM_012176484.3 PREDICTED: Ovis aries cell division cycle associated 7 like (CDCA7L), transcript variant X5, mRNA
XM_004001812.4	CDCA8	140	-28.64	140	-28.64	151261	32	2226	1779 XM_004001812.4 PREDICTED: Ovis aries cell division cycle associated 8 (CDCA8), mRNA
XM_012150012.3	CDCP2	138	-32.23	138	-32.23	161313	32	1865	1435 XM_012150012.3 PREDICTED: Ovis aries CUB domain containing protein 2 (CDCP2), mRNA
XM_004017075.4	CDH10	407	-77.23	141	-27.81	156439	32	3505	1758 1087 1312 XM_004017075.4 PREDICTED: Ovis aries cadherin-10 (LOC101117364), mRNA
XM_004014934.4	CDH13	676	-118.25	140	-28.22	155722	32	3761	2555 3098 2136 3269 3562 XM_004014934.4 PREDICTED: Ovis aries cadherin 13 (CDH13), transcript variant X1, mRNA
XM_004012841.4	CDK12	682	-121.45	152	-25.82	155140	32	7349	6828 1704 5382 4461 1283 XM_004012841.4 PREDICTED: Ovis aries cyclin dependent kinase 12 (CDK12), transcript variant X1, mRNA
XM_004012842.4	CDK12	682	-121.45	152	-25.82	155141	32	7322	6801 1704 5355 4461 1283 XM_004012842.4 PREDICTED: Ovis aries cyclin dependent kinase 12 (CDK12), transcript variant X3, mRNA
XM_004007703.4	CDK14	413	-65.13	138	-24.52	153366	32	5378	1818 1929 3379 XM_004007703.4 PREDICTED: Ovis aries cyclin dependent kinase 14 (CDK14), transcript variant X2, mRNA
XM_004011205.4	CDK19	1087	-167.38	148	-24.15	154574	32	5895	5327 3592 487 2161 4404 4265 5026 4922 XM_004011205.4 PREDICTED: Ovis aries cyclin dependent kinase 19 (CDK19), transcript variant X1, mRNA
NM_001142509.1	CDK2	271	-52.26	139	-30.39	100640	32	1529	219 640 NM_001142509.1 Ovis aries cyclin dependent kinase 2 (CDK2), mRNA
XM_012158800.3	CDK2	548	-107.92	145	-30.39	111322	32	2398	1835 326 747 888 XM_012158800.3 PREDICTED: Ovis aries cyclin dependent kinase 2 (CDK2), transcript variant X1, mRNA
XM_004004053.4	CDK20	271	-50.19	136	-28.04	152109	32	2111	1147 830 XM_004004053.4 PREDICTED: Ovis aries cyclin dependent kinase 20 (CDK20), transcript variant X2, mRNA
XM_012115120.3	CDK20	271	-50.19	136	-28.04	160767	32	2144	1180 830 XM_012115120.3 PREDICTED: Ovis aries cyclin dependent kinase 20 (CDK20), transcript variant X1, mRNA
XM_012102187.2	CDK2AP2	146	-34.45	146	-34.45	159665	32	1558	326 XM_012102187.2 PREDICTED: Ovis aries cyclin dependent kinase 2 associated protein 2 (CDK2AP2), transcript variant X3, mRNA
NM_001127269.1	CDK4	284	-50.95	149	-28.55	50461	32	912	619 102 NM_001127269.1 Ovis aries cyclin dependent kinase 4 (CDK4), mRNA
XM_012158548.3	CDK4	290	-58.68	152	-31.23	111314	32	1433	167 6 XM_012158548.3 PREDICTED: Ovis aries cyclin dependent kinase 4 (CDK4), transcript variant X1, mRNA
NM_001161880.1	CDKN1A	141	-27.49	141	-27.49	150802	32	486	86 NM_001161880.1 Ovis aries cyclin dependent kinase inhibitor 1A (CDKN1A), mRNA
XM_012100423.3	CDKN1A	274	-54.04	141	-27.49	159331	32	2501	206 52 XM_012100423.3 PREDICTED: Ovis aries cyclin dependent kinase inhibitor 1A (CDKN1A), transcript variant X3, mRNA
XM_004006850.4	CDKN1B	267	-43.67	137	-27.44	153203	32	2503	1167 801 XM_004006850.4 PREDICTED: Ovis aries cyclin dependent kinase inhibitor 1B (CDKN1B), mRNA
NM_001142510.1	CDKN1C	271	-67.35	138	-35.14	100641	32	1573	563 147 NM_001142510.1 Ovis aries cyclin dependent kinase inhibitor 1C (CDKN1C), mRNA
XM_004001958.4	CDKN2C	137	-25.19	137	-25.19	1073	32	1016	290 XM_004001958.4 PREDICTED: Ovis aries cyclin dependent kinase inhibitor 2C (CDKN2C), transcript variant X1, mRNA
XM_012138615.3	CDKN2C	285	-54.83	148	-28.05	111044	32	2134	446 394 XM_012138615.3 PREDICTED: Ovis aries cyclin dependent kinase inhibitor 2C (CDKN2C), transcript variant X2, mRNA
XM_004010655.4	CDKN3	284	-46.43	150	-25.66	154400	32	1730	141 1516 XM_004010655.4 PREDICTED: Ovis aries cyclin dependent kinase inhibitor 3 (CDKN3), transcript variant X1, mRNA
XM_004014237.4	CDNF	714	-153.81	154	-39.5	105448	32	2700	175 1493 2262 1841 1981 XM_004014237.4 PREDICTED: Ovis aries cerebral dopamine neurotrophic factor (CDNF), transcript variant X1, mRNA
XM_012101883.3	CDON	1503	-266.63	143	-29.09	159585	32	7082	663 1279 5161 3194 511 1694 3155 4860 6279 6791 1020 XM_012101883.3 PREDICTED: Ovis aries cell adhesion associated, oncogene regulated (CDON), mRNA
XM_004007051.3	CDPF1	130	-33.84	130	-33.84	153297	32	885	484 XM_004007051.3 PREDICTED: Ovis aries cysteine rich DPF motif domain containing 1 (CDPF1), transcript variant X5, mRNA
XM_012175777.2	CDPF1	261	-57.51	131	-33.84	162161	32	1140	96 739 XM_012175777.2 PREDICTED: Ovis aries cysteine rich DPF motif domain containing 1 (CDPF1), transcript variant X2, mRNA
XM_012175783.3	CDPF1	261	-57.51	131	-33.84	162162	32	1505	209 1104 XM_012175783.3 PREDICTED: Ovis aries cysteine rich DPF motif domain containing 1 (CDPF1), transcript variant X4, mRNA
XM_012175784.3	CDPF1	261	-57.51	131	-33.84	162163	32	1216	209 815 XM_012175784.3 PREDICTED: Ovis aries cysteine rich DPF motif domain containing 1 (CDPF1), transcript variant X6, mRNA
XM_012175785.3	CDPF1	261	-57.51	131	-33.84	162164	32	1079	96 678 XM_012175785.3 PREDICTED: Ovis aries cysteine rich DPF motif domain containing 1 (CDPF1), transcript variant X7, mRNA
XM_004020911.4	CFAP119	136	-28.64	136	-28.64	57423	32	1403	424 XM_004020911.4 PREDICTED: Ovis aries coiled-coil domain containing 189 (CCDC189), transcript variant X1, mRNA
XM_012104393.3	CFAP119	136	-28.64	136	-28.64	59912	32	1238	426 XM_012104393.3 PREDICTED: Ovis aries coiled-coil domain containing 189 (CCDC189), transcript variant X2, mRNA
XM_004002700.4	CFAP126	138	-26.42	138	-26.42	151672	32	2036	734 XM_004002700.4 PREDICTED: Ovis aries cilia and flagella associated protein 126 (CFAP126), transcript variant X1, mRNA
XM_004002545.4	CFAP141	130	-18.04	130	-18.04	101515	32	979	469 XM_004002545.4 PREDICTED: Ovis aries chromosome 1 C1orf189 homolog (C1H1orf189), mRNA
XM_004017796.4	CFAP161	535	-99.33	138	-32.01	106546	32	1295	967 277 1200 641 XM_004017796.4 PREDICTED: Ovis aries cilia and flagella associated protein 161 (CFAP161), transcript variant X2, mRNA
XM_012098574.3	CFAP161	136	-23.27	136	-23.27	158963	32	1452	671 XM_012098574.3 PREDICTED: Ovis aries cilia and flagella associated protein 161 (CFAP161), transcript variant X1, mRNA
XM_004015034.4	CFAP20	134	-19.37	134	-19.37	155764	32	1263	69 XM_004015034.4 PREDICTED: Ovis aries cilia and flagella associated protein 20 (CFAP20), transcript variant X2, mRNA
XM_012099769.3	CFAP20DC	151	-19.46	151	-19.46	159186	32	3732	1375 XM_012099769.3 PREDICTED: Ovis aries chromosome 19 C3orf67 homolog (C19H3orf67), transcript variant X1, mRNA
XM_012099779.3	CFAP20DC	151	-19.46	151	-19.46	159187	32	3357	1375 XM_012099779.3 PREDICTED: Ovis aries chromosome 19 C3orf67 homolog (C19H3orf67), transcript variant X2, mRNA
XM_004004616.4	CFAP210	131	-28.93	131	-28.93	152370	32	6939	1587 XM_004004616.4 PREDICTED: Ovis aries coiled-coil domain containing 173 (CCDC173), mRNA
XM_004002271.4	CFAP276	463	-81	163	-30.43	101376	32	1418	322 498 1267 XM_004002271.4 PREDICTED: Ovis aries chromosome 1 C1orf194 homolog (C1H1orf194), transcript variant X2, mRNA
XM_004002768.3	CFAP298	165	-28.26	165	-28.26	151704	32	1811	791 XM_004002768.3 PREDICTED: Ovis aries cilia and flagella associated protein 298 (CFAP298), transcript variant X2, mRNA
XM_004005939.4	CFAP36	143	-19.81	143	-19.81	102693	32	1309	464 XM_004005939.4 PREDICTED: Ovis aries cilia and flagella associated protein 36 (CFAP36), transcript variant X1, mRNA
XM_012171234.3	CFAP36	407	-67.81	138	-26.45	61434	32	1095	37 333 800 XM_012171234.3 PREDICTED: Ovis aries cilia and flagella associated protein 36 (CFAP36), transcript variant X2, mRNA
XM_004011826.4	CFAP418	130	-20.32	130	-20.32	154813	32	2929	748 XM_004011826.4 PREDICTED: Ovis aries chromosome 9 C8orf37 homolog (C9H8orf37), mRNA
XM_012102884.3	CFAP43	539	-97.19	140	-28.03	159779	32	5695	278 2285 325 3058 XM_012102884.3 PREDICTED: Ovis aries cilia and flagella associated protein 43 (CFAP43), transcript variant X1, mRNA
XM_012102887.3	CFAP43	539	-97.19	140	-28.03	159780	32	5488	278 2285 325 3058 XM_012102887.3 PREDICTED: Ovis aries cilia and flagella associated protein 43 (CFAP43), transcript variant X3, mRNA
XM_012102889.3	CFAP43	409	-69.16	140	-26.66	159781	32	5410	278 2285 325 XM_012102889.3 PREDICTED: Ovis aries cilia and flagella associated protein 43 (CFAP43), transcript variant X4, mRNA
XM_004002654.4	CFAP45	161	-20.98	161	-20.98	151646	32	1868	263 XM_004002654.4 PREDICTED: Ovis aries cilia and flagella associated protein 45 (CFAP45), transcript variant X2, mRNA
XM_004012696.4	CFAP52	562	-104.11	162	-32.04	155073	32	2126	218 1160 1466 1740 XM_004012696.4 PREDICTED: Ovis aries cilia and flagella associated protein 52 (CFAP52), transcript variant X1, mRNA
XM_004003513.4	CFAP57	408	-72.46	141	-26.11	152021	32	5498	4307 515 3355 XM_004003513.4 PREDICTED: Ovis aries cilia and flagella associated protein 57 (CFAP57), transcript variant X1, mRNA
XM_012116834.3	CFAP57	408	-72.46	141	-26.11	160791	32	5285	4094 515 3142 XM_012116834.3 PREDICTED: Ovis aries cilia and flagella associated protein 57 (CFAP57), transcript variant X2, mRNA
XM_004020330.4	CFAP58	150	-23.23	150	-23.23	157418	32	4685	3926 XM_004020330.4 PREDICTED: Ovis aries cilia and flagella associated protein 58 (CFAP58), mRNA
XM_004007968.4	CFAP69	280	-49.16	140	-26.42	153481	32	3045	80 2650 XM_004007968.4 PREDICTED: Ovis aries cilia and flagella associated protein 69 (CFAP69), transcript variant X1, mRNA
XM_012176940.3	CFAP69	426	-69.2	146	-26.42	162336	32	4593	2794 80 2650 XM_012176940.3 PREDICTED: Ovis aries cilia and flagella associated protein 69 (CFAP69), transcript variant X2, mRNA
XM_012176942.3	CFAP69	280	-49.16	140	-26.42	162337	32	2847	80 2452 XM_012176942.3 PREDICTED: Ovis aries cilia and flagella associated protein 69 (CFAP69), transcript variant X5, mRNA
XM_004021467.3	CFAP70	393	-68.72	133	-28.2	157719	32	3710	2763 1001 1537 XM_004021467.3 PREDICTED: Ovis aries cilia and flagella associated protein 70 (CFAP70), transcript variant X2, mRNA
XM_004007129.4	CFAP77	539	-120.95	139	-33.1	103221	32	1710	399 821 25 488 XM_004007129.4 PREDICTED: Ovis aries cilia and flagella associated protein 77 (CFAP77), transcript variant X1, mRNA
XM_004002950.4	CFAP91	134	-23.71	134	-23.71	151801	32	2743	770 XM_004002950.4 PREDICTED: Ovis aries MYCBP associated and testis expressed 1 (MAATS1), transcript variant X1, mRNA
XM_012105738.3	CFAP97	414	-67.78	141	-24.96	160307	32	6145	1534 758 4615 XM_012105738.3 PREDICTED: Ovis aries cilia and flagella associated protein 97 (CFAP97), transcript variant X1, mRNA
XM_012105740.2	CFAP97	414	-67.78	141	-24.96	160308	32	6052	1441 665 4522 XM_012105740.2 PREDICTED: Ovis aries cilia and flagella associated protein 97 (CFAP97), transcript variant X2, mRNA
XM_004018929.4	CFB	138	-24.81	138	-24.81	156977	32	2480	1682 XM_004018929.4 PREDICTED: Ovis aries complement factor B (CFB), mRNA
XM_012178435.2	CFD	419	-81.99	154	-30.2	162665	32	2042	1179 1734 1929 XM_012178435.2 PREDICTED: Ovis aries complement factor D (CFD), mRNA
XM_004009622.4	CFI	142	-22.21	142	-22.21	153991	32	2206	1082 XM_004009622.4 PREDICTED: Ovis aries complement factor I (CFI), mRNA
XM_012142312.3	CFLAR	428	-67	150	-25.23	161183	32	2361	2323 793 1881 XM_012142312.3 PREDICTED: Ovis aries CASP8 and FADD like apoptosis regulator (CFLAR), transcript variant X2, mRNA
XM_012142353.3	CFLAR	428	-67	150	-25.23	161184	32	2562	2524 994 2082 XM_012142353.3 PREDICTED: Ovis aries CASP8 and FADD like apoptosis regulator (CFLAR), transcript variant X5, mRNA
XM_004022127.4	CFP	973	-194.23	148	-31.35	107842	32	1712	284 783 994 1538 1467 192 734 XM_004022127.4 PREDICTED: Ovis aries complement factor properdin (CFP), mRNA
NM_001009781.1	CFTR	547	-90.63	143	-24.74	150452	32	4795	2095 3810 3748 2030 NM_001009781.1 Ovis aries cystic fibrosis transmembrane conductance regulator (CFTR), mRNA
NM_001009464.1	CGA	284	-50.04	149	-28.02	100296	32	716	335 211 NM_001009464.1 Ovis aries glycoprotein hormones, alpha polypeptide (CGA), mRNA
XM_004002842.4	CGGBP1	144	-21.04	144	-21.04	151740	32	4459	1586 XM_004002842.4 PREDICTED: Ovis aries CGG triplet repeat binding protein 1 (CGGBP1), transcript variant X1, mRNA
XM_004002498.4	CGN	568	-116.77	151	-39.35	151566	32	5028	2980 3041 1017 203 XM_004002498.4 PREDICTED: Ovis aries cingulin (CGN), transcript variant X1, mRNA
XM_004010659.4	CGRRF1	297	-49.62	149	-30.34	154403	32	2330	145 2168 XM_004010659.4 PREDICTED: Ovis aries cell growth regulator with ring finger domain 1 (CGRRF1), mRNA
XM_012102514.2	CH25H	419	-78.68	144	-31.62	159698	32	2057	580 504 471 XM_012102514.2 PREDICTED: Ovis aries cholesterol 25-hydroxylase (CH25H), transcript variant X2, mRNA
XM_004005957.4	CHAC2	143	-21.74	143	-21.74	152784	32	2502	1269 XM_004005957.4 PREDICTED: Ovis aries ChaC cation transport regulator homolog 2 (CHAC2), transcript variant X2, mRNA
XM_012171675.3	CHAC2	143	-21.74	143	-21.74	161609	32	2540	1307 XM_012171675.3 PREDICTED: Ovis aries ChaC cation transport regulator homolog 2 (CHAC2), transcript variant X1, mRNA
XM_004008596.4	CHAF1A	296	-69.68	150	-37.19	153670	32	3349	2165 2824 XM_004008596.4 PREDICTED: Ovis aries chromatin assembly factor 1 subunit A (CHAF1A), transcript variant X1, mRNA
XM_004012243.4	CHAMP1	283	-46.88	147	-25.4	154919	32	4154	963 3641 XM_004012243.4 PREDICTED: Ovis aries chromosome alignment maintaining phosphoprotein 1 (CHAMP1), transcript variant X1, mRNA
XM_004021478.3	CHCHD1	134	-22.64	134	-22.64	157723	32	605	164 XM_004021478.3 PREDICTED: Ovis aries coiled-coil-helix-coiled-coil-helix domain containing 1 (CHCHD1), mRNA
NM_001126357.1	CHCHD3	273	-41.85	138	-25.16	50446	32	684	87 229 NM_001126357.1 Ovis aries coiled-coil-helix-coiled-coil-helix domain containing 3 (CHCHD3), mRNA
XM_012176231.3	CHCHD3	131	-27.02	131	-27.02	162210	32	1561	16 XM_012176231.3 PREDICTED: Ovis aries coiled-coil-helix-coiled-coil-helix domain containing 3 (CHCHD3), transcript variant X1, mRNA
XM_004018553.4	CHCHD4	298	-66.12	156	-36.29	156881	32	1338	77 120 XM_004018553.4 PREDICTED: Ovis aries coiled-coil-helix-coiled-coil-helix domain containing 4 (CHCHD4), transcript variant X1, mRNA
XM_012100278.3	CHCHD4	298	-66.12	156	-36.29	159322	32	1000	48 91 XM_012100278.3 PREDICTED: Ovis aries coiled-coil-helix-coiled-coil-helix domain containing 4 (CHCHD4), transcript variant X2, mRNA
XM_004005911.4	CHCHD5	286	-53.3	154	-26.94	152759	32	668	239 176 XM_004005911.4 PREDICTED: Ovis aries coiled-coil-helix-coiled-coil-helix domain containing 5 (CHCHD5), transcript variant X2, mRNA
XM_012170246.3	CHCHD5	286	-53.3	154	-26.94	161578	32	685	253 190 XM_012170246.3 PREDICTED: Ovis aries coiled-coil-helix-coiled-coil-helix domain containing 5 (CHCHD5), transcript variant X1, mRNA
XM_004012426.4	CHCT1	136	-28.54	136	-28.54	4703	32	867	760 XM_004012426.4 PREDICTED: Ovis aries chromosome 11 C17orf64 homolog (C11H17orf64), mRNA
XM_012179755.3	CHD1L	681	-148.1	153	-37.1	112839	32	2970	114 1077 2227 149 794 XM_012179755.3 PREDICTED: Ovis aries chromodomain helicase DNA binding protein 1 like (CHD1L), transcript variant X1, mRNA
XM_012179761.2	CHD1L	528	-118.75	133	-37.1	112843	32	2922	1029 2179 101 746 XM_012179761.2 PREDICTED: Ovis aries chromodomain helicase DNA binding protein 1 like (CHD1L), transcript variant X2, mRNA
XM_012179775.3	CHD1L	681	-148.1	153	-37.1	112847	32	2402	114 1077 2227 149 794 XM_012179775.3 PREDICTED: Ovis aries chromodomain helicase DNA binding protein 1 like (CHD1L), transcript variant X3, mRNA
XM_012179796.2	CHD1L	536	-107.54	140	-37.1	112849	32	3327	652 1434 2584 1151 XM_012179796.2 PREDICTED: Ovis aries chromodomain helicase DNA binding protein 1 like (CHD1L), transcript variant X4, mRNA
XM_004019518.4	CHEK1	409	-77.44	147	-29.73	157176	32	2560	212 330 677 XM_004019518.4 PREDICTED: Ovis aries checkpoint kinase 1 (CHEK1), transcript variant X1, mRNA
XM_012101865.3	CHEK1	268	-52.5	138	-28.93	159580	32	2356	121 473 XM_012101865.3 PREDICTED: Ovis aries checkpoint kinase 1 (CHEK1), transcript variant X2, mRNA
XM_004013541.3	CHI3L1	266	-48.95	134	-27.02	155301	32	1783	739 951 XM_004013541.3 PREDICTED: Ovis aries chitinase 3 like 1 (CHI3L1), transcript variant X1, mRNA
XM_004015466.4	CHMP2A	148	-29.23	148	-29.23	155930	32	921	325 XM_004015466.4 PREDICTED: Ovis aries charged multivesicular body protein 2A (CHMP2A), transcript variant X1, mRNA
XM_004015467.4	CHMP2A	148	-29.23	148	-29.23	155931	32	952	358 XM_004015467.4 PREDICTED: Ovis aries charged multivesicular body protein 2A (CHMP2A), transcript variant X2, mRNA
XM_004002839.4	CHMP2B	397	-65.07	133	-23.99	101657	32	2687	282 1277 2305 XM_004002839.4 PREDICTED: Ovis aries charged multivesicular body protein 2B (CHMP2B), mRNA
XM_004014502.3	CHMP4B	297	-56.67	159	-32.84	155635	32	1612	600 275 XM_004014502.3 PREDICTED: Ovis aries charged multivesicular body protein 4B (CHMP4B), mRNA
XM_004011863.3	CHMP4C	137	-25.56	137	-25.56	154829	32	1655	1492 XM_004011863.3 PREDICTED: Ovis aries charged multivesicular body protein 4C (CHMP4C), mRNA
XM_004004146.4	CHMP5	271	-49.54	139	-27.61	152152	32	1409	533 180 XM_004004146.4 PREDICTED: Ovis aries charged multivesicular body protein 5 (CHMP5), mRNA
XM_004016321.4	CHRDL2	288	-53.33	157	-28.16	156136	32	1716	1575 672 XM_004016321.4 PREDICTED: Ovis aries chordin like 2 (CHRDL2), transcript variant X4, mRNA
XM_012096048.3	CHRDL2	288	-53.33	157	-28.16	158486	32	1778	1632 674 XM_012096048.3 PREDICTED: Ovis aries chordin like 2 (CHRDL2), transcript variant X2, mRNA
XM_012173773.2	CHST10	137	-27.66	137	-27.66	161693	32	2613	1013 XM_012173773.2 PREDICTED: Ovis aries carbohydrate sulfotransferase 10 (CHST10), transcript variant X1, mRNA
XM_012173775.2	CHST10	137	-27.66	137	-27.66	161694	32	2739	1139 XM_012173775.2 PREDICTED: Ovis aries carbohydrate sulfotransferase 10 (CHST10), transcript variant X2, mRNA
XM_004023410.4	CKAP2	167	-24.81	167	-24.81	158178	32	3133	2218 XM_004023410.4 PREDICTED: Ovis aries cytoskeleton associated protein 2 (CKAP2), mRNA
XM_004005909.3	CKAP2L	274	-43.96	140	-22.52	152757	32	3203	1382 11 XM_004005909.3 PREDICTED: Ovis aries cytoskeleton associated protein 2 like (CKAP2L), transcript variant X1, mRNA
XM_012170211.3	CKAP2L	140	-22.52	140	-22.52	161577	32	3097	1276 XM_012170211.3 PREDICTED: Ovis aries cytoskeleton associated protein 2 like (CKAP2L), transcript variant X2, mRNA
XM_004006692.4	CKAP4	152	-24.71	152	-24.71	153124	32	3095	1172 XM_004006692.4 PREDICTED: Ovis aries cytoskeleton associated protein 4 (CKAP4), mRNA
XM_004016444.4	CKAP5	558	-107.22	154	-32.15	156180	32	6681	4263 6292 6595 3767 XM_004016444.4 PREDICTED: Ovis aries cytoskeleton associated protein 5 (CKAP5), transcript variant X1, mRNA
XM_012096355.3	CKAP5	558	-107.22	154	-32.15	158555	32	6689	4275 6304 6607 3779 XM_012096355.3 PREDICTED: Ovis aries cytoskeleton associated protein 5 (CKAP5), transcript variant X2, mRNA
XM_012096357.3	CKAP5	558	-107.22	154	-32.15	158556	32	6678	4263 6289 6592 3767 XM_012096357.3 PREDICTED: Ovis aries cytoskeleton associated protein 5 (CKAP5), transcript variant X3, mRNA
XM_012096358.3	CKAP5	558	-107.22	154	-32.15	158557	32	6616	4263 6229 6532 3767 XM_012096358.3 PREDICTED: Ovis aries cytoskeleton associated protein 5 (CKAP5), transcript variant X4, mRNA
XM_012096359.3	CKAP5	558	-107.22	154	-32.15	158558	32	6615	4263 6226 6529 3767 XM_012096359.3 PREDICTED: Ovis aries cytoskeleton associated protein 5 (CKAP5), transcript variant X5, mRNA
XM_004009057.4	CKMT2	156	-28.51	156	-28.51	153878	32	1565	710 XM_004009057.4 PREDICTED: Ovis aries creatine kinase, mitochondrial 2 (CKMT2), mRNA
XM_012099352.3	CLASP2	697	-105.98	147	-23.32	159107	32	6545	818 2447 656 876 3682 XM_012099352.3 PREDICTED: Ovis aries cytoplasmic linker associated protein 2 (CLASP2), transcript variant X9, mRNA
XM_012099353.3	CLASP2	697	-105.98	147	-23.32	159108	32	6534	819 2439 657 877 3671 XM_012099353.3 PREDICTED: Ovis aries cytoplasmic linker associated protein 2 (CLASP2), transcript variant X10, mRNA
XM_012099354.3	CLASP2	697	-105.98	147	-23.32	159109	32	6474	810 2376 648 868 3611 XM_012099354.3 PREDICTED: Ovis aries cytoplasmic linker associated protein 2 (CLASP2), transcript variant X11, mRNA
XM_012099355.3	CLASP2	697	-105.98	147	-23.32	159110	32	6473	812 2378 650 870 3610 XM_012099355.3 PREDICTED: Ovis aries cytoplasmic linker associated protein 2 (CLASP2), transcript variant X12, mRNA
XM_004002156.4	CLCA1	424	-75.28	152	-30.75	151404	32	2975	1407 2152 2332 XM_004002156.4 PREDICTED: Ovis aries chloride channel accessory 1 (CLCA1), mRNA
XM_004002155.4	CLCA2	543	-91.95	147	-30.2	151403	32	3761	1408 1523 3092 697 XM_004002155.4 PREDICTED: Ovis aries chloride channel accessory 2 (CLCA2), mRNA
XM_004002264.3	CLCC1	266	-50.32	135	-26.07	151455	32	3743	1044 3673 XM_004002264.3 PREDICTED: Ovis aries chloride channel CLIC like 1 (CLCC1), transcript variant X1, mRNA
XM_012177637.2	CLCC1	266	-50.32	135	-26.07	162469	32	3724	1055 3654 XM_012177637.2 PREDICTED: Ovis aries chloride channel CLIC like 1 (CLCC1), transcript variant X3, mRNA
XM_004012203.4	CLDN10	823	-141.22	147	-25.31	154902	32	1097	633 883 107 168 770 386 XM_004012203.4 PREDICTED: Ovis aries claudin 10 (CLDN10), transcript variant X1, mRNA
XM_004012204.4	CLDN10	836	-161.95	147	-34.28	154903	32	1566	1102 541 1352 427 1239 855 XM_004012204.4 PREDICTED: Ovis aries claudin 10 (CLDN10), transcript variant X2, mRNA
XM_004003841.4	CLDN11	139	-31.89	139	-31.89	152059	32	1879	349 XM_004003841.4 PREDICTED: Ovis aries claudin 11 (CLDN11), mRNA
XM_004007700.4	CLDN12	135	-28.1	135	-28.1	153365	32	3462	720 XM_004007700.4 PREDICTED: Ovis aries claudin 12 (CLDN12), transcript variant X3, mRNA
XM_012176284.3	CLDN12	135	-28.1	135	-28.1	162217	32	3440	698 XM_012176284.3 PREDICTED: Ovis aries claudin 12 (CLDN12), transcript variant X1, mRNA
XM_012176286.3	CLDN12	135	-28.1	135	-28.1	162218	32	3468	726 XM_012176286.3 PREDICTED: Ovis aries claudin 12 (CLDN12), transcript variant X2, mRNA
XM_012176287.3	CLDN12	135	-28.1	135	-28.1	162219	32	3398	656 XM_012176287.3 PREDICTED: Ovis aries claudin 12 (CLDN12), transcript variant X4, mRNA
XM_012104520.3	CLDN15	432	-78.68	149	-27.84	160104	32	2128	2035 53 1248 XM_012104520.3 PREDICTED: Ovis aries claudin 15 (CLDN15), transcript variant X2, mRNA
XM_012097145.2	CLDN16	149	-20.8	149	-20.8	158738	32	2180	2096 XM_012097145.2 PREDICTED: Ovis aries claudin 16 (CLDN16), mRNA
XM_004003312.4	CLDN18	269	-56.11	139	-30	151964	32	3439	225 555 XM_004003312.4 PREDICTED: Ovis aries claudin 18 (CLDN18), transcript variant X1, mRNA
XM_004003313.4	CLDN18	130	-30	130	-30	151965	32	3309	425 XM_004003313.4 PREDICTED: Ovis aries claudin 18 (CLDN18), transcript variant X2, mRNA
XM_004020967.4	CLDN3	576	-125.65	156	-35.18	157608	32	1267	326 533 298 823 XM_004020967.4 PREDICTED: Ovis aries claudin 3 (CLDN3), mRNA
NM_001185017.2	CLDN4	425	-86.84	147	-33.31	150922	32	1461	329 1390 70 NM_001185017.2 Ovis aries claudin 4 (CLDN4), mRNA
XM_004006887.4	CLEC2D	262	-38.57	132	-20.18	153224	32	2062	1680 1825 XM_004006887.4 PREDICTED: Ovis aries C-type lectin domain family 2 member D11 (LOC101122014), transcript variant X2, mRNA
XM_012175432.3	CLEC2D	152	-29.1	152	-29.1	111997	32	973	87 XM_012175432.3 PREDICTED: Ovis aries C-type lectin domain family 2 member D11 (LOC101122014), transcript variant X1, mRNA
XM_004014922.4	CLEC3A	403	-70.37	139	-26.62	105635	32	1156	756 676 94 XM_004014922.4 PREDICTED: Ovis aries C-type lectin domain family 3 member A (CLEC3A), mRNA
XM_004018522.3	CLEC3B	138	-20.05	138	-20.05	56703	32	943	664 XM_004018522.3 PREDICTED: Ovis aries C-type lectin domain family 3 member B (CLEC3B), mRNA
XM_012175453.2	CLEC4A	271	-45.24	136	-26.88	112003	32	1851	1728 1020 XM_012175453.2 PREDICTED: Ovis aries C-type lectin domain family 4 member A (CLEC4A), transcript variant X1, mRNA
XM_004006905.4	CLEC4D	301	-64.54	169	-33.72	103152	32	1280	528 145 XM_004006905.4 PREDICTED: Ovis aries C-type lectin domain family 4 member D (CLEC4D), transcript variant X1, mRNA
XM_012173604.3	CLEC4F	139	-22.66	139	-22.66	161650	32	2091	1552 XM_012173604.3 PREDICTED: Ovis aries C-type lectin domain family 4 member F (CLEC4F), mRNA
XM_004008123.4	CLEC5A	721	-130.9	149	-32.18	103468	32	2179	801 603 52 1883 1795 XM_004008123.4 PREDICTED: Ovis aries C-type lectin domain containing 5A (CLEC5A), transcript variant X1, mRNA
XM_012177265.3	CLEC5A	721	-130.9	149	-32.18	112325	32	2118	740 542 51 1822 1734 XM_012177265.3 PREDICTED: Ovis aries C-type lectin domain containing 5A (CLEC5A), transcript variant X2, mRNA
XM_004006899.4	CLEC6A	139	-21.39	139	-21.39	153229	32	1015	778 XM_004006899.4 PREDICTED: Ovis aries C-type lectin domain containing 6A (CLEC6A), transcript variant X2, mRNA
XM_004006900.4	CLEC6A	139	-21.39	139	-21.39	153230	32	1112	875 XM_004006900.4 PREDICTED: Ovis aries C-type lectin domain containing 6A (CLEC6A), transcript variant X1, mRNA
XM_004006876.4	CLEC9A	141	-14.91	141	-14.91	53054	32	1274	1155 XM_004006876.4 PREDICTED: Ovis aries C-type lectin domain containing 9A (CLEC9A), mRNA
XM_012171325.3	CLHC1	270	-37.89	139	-19.7	161603	32	2052	423 564 XM_012171325.3 PREDICTED: Ovis aries clathrin heavy chain linker domain containing 1 (CLHC1), transcript variant X1, mRNA
XM_012171363.3	CLHC1	270	-37.89	139	-19.7	161604	32	2007	423 564 XM_012171363.3 PREDICTED: Ovis aries clathrin heavy chain linker domain containing 1 (CLHC1), transcript variant X2, mRNA
XM_004018941.4	CLIC1	272	-48.05	136	-27.67	56820	32	1171	834 989 XM_004018941.4 PREDICTED: Ovis aries chloride intracellular channel 1 (CLIC1), mRNA
XM_004022247.4	CLIC2	147	-20.32	147	-20.32	157983	32	1384	1295 XM_004022247.4 PREDICTED: Ovis aries chloride intracellular channel 2 (CLIC2), transcript variant X1, mRNA
XM_012107046.3	CLIC2	147	-20.32	147	-20.32	160552	32	1259	1170 XM_012107046.3 PREDICTED: Ovis aries chloride intracellular channel 2 (CLIC2), transcript variant X2, mRNA
XM_004005110.4	CLIC4	274	-60.5	144	-31.54	102498	32	4448	2858 211 XM_004005110.4 PREDICTED: Ovis aries chloride intracellular channel 4 (CLIC4), mRNA
XM_004018860.4	CLIC5	280	-49.21	140	-24.93	156946	32	5724	923 3040 XM_004018860.4 PREDICTED: Ovis aries chloride intracellular channel 5 (CLIC5), transcript variant X2, mRNA
XM_004018861.4	CLIC5	413	-73.37	140	-24.93	156947	32	6024	1223 3340 295 XM_004018861.4 PREDICTED: Ovis aries chloride intracellular channel 5 (CLIC5), transcript variant X1, mRNA
XM_012167250.3	CLIP4	406	-71.34	137	-29.03	161532	32	4124	440 3240 3741 XM_012167250.3 PREDICTED: Ovis aries CAP-Gly domain containing linker protein family member 4 (CLIP4), transcript variant X2, mRNA
XM_004004815.4	CLK1	406	-70.86	140	-24.07	152453	32	1802	1391 1500 803 XM_004004815.4 PREDICTED: Ovis aries CDC like kinase 1 (CLK1), transcript variant X1, mRNA
XM_004017853.3	CLK3	412	-76.49	147	-26.93	156660	32	1895	363 342 1082 XM_004017853.3 PREDICTED: Ovis aries CDC like kinase 3 (CLK3), transcript variant X1, mRNA
XM_004017854.4	CLK3	412	-76.49	147	-26.93	156661	32	1793	345 324 1064 XM_004017854.4 PREDICTED: Ovis aries CDC like kinase 3 (CLK3), transcript variant X2, mRNA
XM_004008728.4	CLK4	429	-76.44	158	-27.88	153727	32	2093	641 798 1128 XM_004008728.4 PREDICTED: Ovis aries CDC like kinase 4 (CLK4), transcript variant X2, mRNA
XM_012178329.2	CLK4	429	-76.44	158	-27.88	162634	32	2154	702 859 1189 XM_012178329.2 PREDICTED: Ovis aries CDC like kinase 4 (CLK4), transcript variant X1, mRNA
XM_012099012.3	CLMN	278	-56.97	143	-32.13	159056	32	3960	1485 1350 XM_012099012.3 PREDICTED: Ovis aries calmin (CLMN), transcript variant X4, mRNA
XM_012104335.2	CLN3	130	-27.08	130	-27.08	160048	32	2567	1480 XM_012104335.2 PREDICTED: Ovis aries CLN3 lysosomal/endosomal transmembrane protein, battenin (CLN3), transcript variant X5, mRNA
NM_001082595.1	CLN5	569	-87.9	158	-29.15	50359	32	1086	380 510 302 1033 NM_001082595.1 Ovis aries CLN5 intracellular trafficking protein (CLN5), mRNA
NM_001040289.1	CLN6	268	-44.81	134	-24.07	150505	32	933	94 249 NM_001040289.1 Ovis aries CLN6 transmembrane ER protein (CLN6), mRNA
XM_012105653.2	CLN8	447	-86.99	166	-29.19	160285	32	1663	1257 805 569 XM_012105653.2 PREDICTED: Ovis aries CLN8 transmembrane ER and ERGIC protein (CLN8), transcript variant X2, mRNA
XM_004019434.4	CLNS1A	275	-57.34	143	-30.79	107057	32	2079	1171 1244 XM_004019434.4 PREDICTED: Ovis aries chloride nucleotide-sensitive channel 1A (CLNS1A), transcript variant X1, mRNA
XM_012101712.3	CLNS1A	275	-57.34	143	-30.79	109471	32	1501	1098 1171 XM_012101712.3 PREDICTED: Ovis aries chloride nucleotide-sensitive channel 1A (CLNS1A), transcript variant X2, mRNA
NM_001130932.1	CLOCK	539	-89.17	143	-25.84	150672	32	2538	2170 1064 2238 763 NM_001130932.1 Ovis aries clock circadian regulator (CLOCK), mRNA
XM_012179336.3	CLOCK	938	-136.92	143	-25.84	162814	32	10506	2649 9484 1543 2717 10479 1242 5614 XM_012179336.3 PREDICTED: Ovis aries clock circadian regulator (CLOCK), transcript variant X3, mRNA
XM_012179338.3	CLOCK	938	-136.92	143	-25.84	162815	32	10415	2558 9393 1452 2626 10388 1151 5523 XM_012179338.3 PREDICTED: Ovis aries clock circadian regulator (CLOCK), transcript variant X4, mRNA
XM_012096452.3	CLP1	131	-20.66	131	-20.66	158581	32	1751	1310 XM_012096452.3 PREDICTED: Ovis aries cleavage and polyadenylation factor I subunit 1 (CLP1), transcript variant X6, mRNA
XM_004016292.4	CLPB	404	-73.88	144	-28.11	156122	32	5583	2297 25 3234 XM_004016292.4 PREDICTED: Ovis aries ClpB homolog, mitochondrial AAA ATPase chaperonin (CLPB), transcript variant X1, mRNA
XM_004016294.4	CLPB	148	-42.04	148	-42.04	106041	32	1947	98 XM_004016294.4 PREDICTED: Ovis aries ClpB homolog, mitochondrial AAA ATPase chaperonin (CLPB), transcript variant X2, mRNA
XM_004008576.4	CLPP	282	-48.6	141	-25.22	153663	32	1083	258 286 XM_004008576.4 PREDICTED: Ovis aries caseinolytic mitochondrial matrix peptidase proteolytic subunit (CLPP), mRNA
XM_004018774.4	CLPS	139	-23.52	139	-23.52	156906	32	418	97 XM_004018774.4 PREDICTED: Ovis aries colipase (CLPS), mRNA
XM_004003254.4	CLRN1	130	-25.55	130	-25.55	101853	32	1057	479 XM_004003254.4 PREDICTED: Ovis aries clarin 1 (CLRN1), transcript variant X2, mRNA
XM_004010009.4	CLRN2	409	-72.71	138	-26.89	154164	32	1396	674 815 856 XM_004010009.4 PREDICTED: Ovis aries clarin 2 (CLRN2), mRNA
XM_004020266.4	CLRN3	267	-45.05	135	-22.85	157412	32	2357	290 1727 XM_004020266.4 PREDICTED: Ovis aries clarin 3 (CLRN3), mRNA
XM_004001792.4	CLSPN	132	-18.9	132	-18.9	151249	32	5362	5076 XM_004001792.4 PREDICTED: Ovis aries claspin (CLSPN), mRNA
XM_004008697.3	CLTB	158	-23.45	158	-23.45	153708	32	1138	993 XM_004008697.3 PREDICTED: Ovis aries clathrin light chain B (CLTB), transcript variant X2, mRNA
XM_004008698.3	CLTB	158	-23.45	158	-23.45	153709	32	1192	1047 XM_004008698.3 PREDICTED: Ovis aries clathrin light chain B (CLTB), transcript variant X1, mRNA
XM_004020738.4	CLUAP1	270	-51.94	138	-26.5	157513	32	2727	671 326 XM_004020738.4 PREDICTED: Ovis aries clusterin associated protein 1 (CLUAP1), transcript variant X1, mRNA
XM_012104035.3	CLUAP1	138	-25.44	138	-25.44	160000	32	2428	372 XM_012104035.3 PREDICTED: Ovis aries clusterin associated protein 1 (CLUAP1), transcript variant X2, mRNA
XM_012104038.3	CLUAP1	270	-51.94	138	-26.5	160001	32	2632	672 327 XM_012104038.3 PREDICTED: Ovis aries clusterin associated protein 1 (CLUAP1), transcript variant X3, mRNA
XM_012103515.3	CLUL1	132	-15.99	132	-15.99	159923	32	1398	571 XM_012103515.3 PREDICTED: Ovis aries clusterin like 1 (CLUL1), mRNA
XM_004011696.4	CLVS1	131	-18.32	131	-18.32	154749	32	2368	1504 XM_004011696.4 PREDICTED: Ovis aries clavesin 1 (CLVS1), mRNA
XM_004011150.3	CLVS2	835	-141.28	153	-30.95	154538	32	13636	5638 9964 2573 7509 354 602 XM_004011150.3 PREDICTED: Ovis aries clavesin 2 (CLVS2), transcript variant X1, mRNA
XM_004017085.4	CMBL	146	-39.96	146	-39.96	156442	32	1532	7 XM_004017085.4 PREDICTED: Ovis aries carboxymethylenebutenolidase homolog (CMBL), transcript variant X2, mRNA
XM_004017086.4	CMBL	271	-50.95	136	-27.51	106361	32	1596	708 307 XM_004017086.4 PREDICTED: Ovis aries carboxymethylenebutenolidase homolog (CMBL), transcript variant X1, mRNA
XM_004014925.3	CMC2	273	-30.12	138	-15.11	55555	32	733	335 519 XM_004014925.3 PREDICTED: Ovis aries C-X9-C motif containing 2 (CMC2), transcript variant X1, mRNA
XM_012107036.2	CMC4	131	-19.4	131	-19.4	110468	32	719	471 XM_012107036.2 PREDICTED: Ovis aries C-X9-C motif containing 4 (CMC4), transcript variant X1, mRNA
XM_012097979.3	CMKLR1	312	-61.85	166	-32.72	158880	32	2384	2337 1859 XM_012097979.3 PREDICTED: Ovis aries chemerin chemokine-like receptor 1 (CMKLR1), transcript variant X1, mRNA
XM_012097980.3	CMKLR1	312	-61.85	166	-32.72	158881	32	2458	2411 1933 XM_012097980.3 PREDICTED: Ovis aries chemerin chemokine-like receptor 1 (CMKLR1), transcript variant X2, mRNA
XM_012143585.3	CMKLR2	551	-112.71	149	-31.58	161210	32	2642	1155 589 2253 2311 XM_012143585.3 PREDICTED: Ovis aries G protein-coupled receptor 1 (GPR1), transcript variant X1, mRNA
XM_012143607.3	CMKLR2	551	-112.71	149	-31.58	161211	32	2821	1334 768 2432 2490 XM_012143607.3 PREDICTED: Ovis aries G protein-coupled receptor 1 (GPR1), transcript variant X3, mRNA
XM_004008768.4	CNN2	277	-45.82	145	-29	153751	32	1732	590 1426 XM_004008768.4 PREDICTED: Ovis aries calponin 2 (CNN2), mRNA
XM_004002212.4	CNN3	578	-106.83	161	-31.36	151429	32	1983	1176 1130 487 241 XM_004002212.4 PREDICTED: Ovis aries calponin 3 (CNN3), mRNA
XM_004020152.4	CNNM2	2042	-361.51	153	-34.74	157367	32	10492	4056 975 397 1998 9626 4324 1090 1678 368 1513 3833 1553 7287 6553 7162 XM_004020152.4 PREDICTED: Ovis aries cyclin and CBS domain divalent metal cation transport mediator 2 (CNNM2), transcript variant X1, mRNA
XM_004006156.4	CNNM4	423	-86.74	157	-34.68	152879	32	4686	3457 1899 1177 XM_004006156.4 PREDICTED: Ovis aries cyclin and CBS domain divalent metal cation transport mediator 4 (CNNM4), transcript variant X2, mRNA
XM_004006127.4	CNOT11	277	-51.84	140	-26.15	152865	32	2352	436 853 XM_004006127.4 PREDICTED: Ovis aries CCR4-NOT transcription complex subunit 11 (CNOT11), mRNA
XM_012174547.2	CNOT2	263	-51.78	132	-26.01	161865	32	2778	393 501 XM_012174547.2 PREDICTED: Ovis aries CCR4-NOT transcription complex subunit 2 (CNOT2), transcript variant X1, mRNA
XM_012174548.2	CNOT2	263	-51.78	132	-26.01	161866	32	2503	464 572 XM_012174548.2 PREDICTED: Ovis aries CCR4-NOT transcription complex subunit 2 (CNOT2), transcript variant X2, mRNA
XM_012174558.2	CNOT2	263	-51.78	132	-26.01	161867	32	2631	246 354 XM_012174558.2 PREDICTED: Ovis aries CCR4-NOT transcription complex subunit 2 (CNOT2), transcript variant X6, mRNA
XM_004009932.4	CNOT6L	549	-87.97	149	-27.7	154134	32	9026	6428 710 6458 3161 XM_004009932.4 PREDICTED: Ovis aries CCR4-NOT transcription complex subunit 6 like (CNOT6L), transcript variant X1, mRNA
XM_012180231.3	CNOT6L	549	-87.97	149	-27.7	163021	32	8954	6356 638 6386 3089 XM_012180231.3 PREDICTED: Ovis aries CCR4-NOT transcription complex subunit 6 like (CNOT6L), transcript variant X2, mRNA
XM_004021733.4	CNOT7	452	-79.99	163	-32.38	107707	32	2654	1091 977 903 XM_004021733.4 PREDICTED: Ovis aries CCR4-NOT transcription complex subunit 7 (CNOT7), mRNA
XM_004009006.4	CNOT8	133	-17.78	133	-17.78	153851	32	2444	375 XM_004009006.4 PREDICTED: Ovis aries CCR4-NOT transcription complex subunit 8 (CNOT8), transcript variant X1, mRNA
XM_012178847.3	CNOT8	133	-17.78	133	-17.78	162749	32	2443	374 XM_012178847.3 PREDICTED: Ovis aries CCR4-NOT transcription complex subunit 8 (CNOT8), transcript variant X2, mRNA
XM_012178848.3	CNOT8	674	-96.03	142	-24.14	62586	32	1968	407 1819 1155 1726 1786 XM_012178848.3 PREDICTED: Ovis aries CCR4-NOT transcription complex subunit 8 (CNOT8), transcript variant X3, mRNA
XM_004002244.4	COL11A1	273	-60.56	143	-32.26	151446	32	7060	5249 4162 XM_004002244.4 PREDICTED: Ovis aries collagen type XI alpha 1 chain (COL11A1), transcript variant X1, mRNA
XM_012120440.3	COL15A1	398	-72.86	134	-27.51	160845	32	5608	3485 709 4961 XM_012120440.3 PREDICTED: Ovis aries collagen type XV alpha 1 chain (COL15A1), transcript variant X4, mRNA
XM_004007726.4	COL1A2	560	-113.29	150	-29.38	153376	32	4556	3227 601 506 403 XM_004007726.4 PREDICTED: Ovis aries collagen type I alpha 2 chain (COL1A2), mRNA
XM_004002153.4	COL24A1	152	-28.8	152	-28.8	151401	32	6575	242 XM_004002153.4 PREDICTED: Ovis aries collagen type XXIV alpha 1 chain (COL24A1), transcript variant X1, mRNA
XM_004004514.4	COL3A1	1690	-349.5	161	-33.6	102240	32	5487	3018 2868 2319 1055 1953 2085 1225 1644 2015 3094 1998 2914 XM_004004514.4 PREDICTED: Ovis aries collagen type III alpha 1 chain (COL3A1), mRNA
XM_004022428.4	COL4A5	265	-43.61	133	-24.53	158040	32	5497	4816 4726 XM_004022428.4 PREDICTED: Ovis aries collagen type IV alpha 5 chain (COL4A5), transcript variant X2, mRNA
XM_004022429.4	COL4A5	265	-43.61	133	-24.53	158041	32	5479	4798 4708 XM_004022429.4 PREDICTED: Ovis aries collagen type IV alpha 5 chain (COL4A5), transcript variant X4, mRNA
XM_012107579.2	COL4A5	265	-43.61	133	-24.53	160629	32	6592	4825 4735 XM_012107579.2 PREDICTED: Ovis aries collagen type IV alpha 5 chain (COL4A5), transcript variant X1, mRNA
XM_012107581.3	COL4A5	265	-43.61	133	-24.53	160630	32	5488	4807 4717 XM_012107581.3 PREDICTED: Ovis aries collagen type IV alpha 5 chain (COL4A5), transcript variant X3, mRNA
XM_004022430.4	COL4A6	272	-43.37	140	-24.64	158042	32	6642	5781 5551 XM_004022430.4 PREDICTED: Ovis aries collagen type IV alpha 6 chain (COL4A6), transcript variant X4, mRNA
XM_012107575.3	COL4A6	272	-43.37	140	-24.64	160628	32	6696	5835 5605 XM_012107575.3 PREDICTED: Ovis aries collagen type IV alpha 6 chain (COL4A6), transcript variant X3, mRNA
XM_004004513.4	COL5A2	279	-56.43	149	-30.72	152321	32	6436	1450 2875 XM_004004513.4 PREDICTED: Ovis aries collagen type V alpha 2 chain (COL5A2), mRNA
XM_004002871.3	COL8A1	689	-115.71	146	-31.75	151759	32	5254	1895 4287 2279 2201 2135 XM_004002871.3 PREDICTED: Ovis aries collagen type VIII alpha 1 chain (COL8A1), transcript variant X1, mRNA
XM_004003959.4	COLEC11	407	-91.02	141	-33.32	101989	32	1285	666 214 24 XM_004003959.4 PREDICTED: Ovis aries collectin subfamily member 11 (COLEC11), mRNA
XM_004020490.4	COLEC12	418	-79.88	144	-30.8	157460	32	3850	536 2259 1785 XM_004020490.4 PREDICTED: Ovis aries collectin subfamily member 12 (COLEC12), mRNA
XM_004013865.3	COLGALT2	954	-190.94	145	-33.72	105364	32	4533	2426 1664 1793 3368 602 1603 2041 XM_004013865.3 PREDICTED: Ovis aries collagen beta(1-O)galactosyltransferase 2 (COLGALT2), mRNA
XM_004005852.4	COMMD1	279	-48.49	140	-30.16	152737	32	710	82 430 XM_004005852.4 PREDICTED: Ovis aries copper metabolism domain containing 1 (COMMD1), transcript variant X1, mRNA
XM_012168684.3	COMMD1	279	-48.49	140	-30.16	161553	32	616	86 434 XM_012168684.3 PREDICTED: Ovis aries copper metabolism domain containing 1 (COMMD1), transcript variant X2, mRNA
XM_004008693.4	COMMD10	131	-15.62	131	-15.62	103623	32	1791	1019 XM_004008693.4 PREDICTED: Ovis aries COMM domain containing 10 (COMMD10), mRNA
XM_004003262.3	COMMD2	267	-42.69	136	-23.47	151939	32	2898	2339 798 XM_004003262.3 PREDICTED: Ovis aries COMM domain containing 2 (COMMD2), mRNA
XM_004014219.4	COMMD3	298	-50.98	153	-26.46	155519	32	948	1 59 XM_004014219.4 PREDICTED: Ovis aries COMM domain containing 3 (COMMD3), mRNA
XM_004017842.4	COMMD4	162	-25.24	162	-25.24	106570	32	931	680 XM_004017842.4 PREDICTED: Ovis aries COMM domain containing 4 (COMMD4), mRNA
XM_004012187.4	COMMD6	141	-18.4	141	-18.4	154895	32	2495	324 XM_004012187.4 PREDICTED: Ovis aries COMM domain containing 6 (COMMD6), mRNA
XM_004002669.4	COPA	424	-71.2	160	-30.3	151652	32	4328	1045 1773 2345 XM_004002669.4 PREDICTED: Ovis aries coatomer protein complex subunit alpha (COPA), transcript variant X2, mRNA
XM_004002670.4	COPA	424	-71.2	160	-30.3	151653	32	4355	1045 1800 2372 XM_004002670.4 PREDICTED: Ovis aries coatomer protein complex subunit alpha (COPA), transcript variant X1, mRNA
XM_004003300.4	COPB2	264	-43.61	133	-26.06	151957	32	3533	1194 1171 XM_004003300.4 PREDICTED: Ovis aries coatomer protein complex subunit beta 2 (COPB2), mRNA
XM_004010626.3	COPS2	279	-38.56	143	-20.23	154387	32	3549	1474 1038 XM_004010626.3 PREDICTED: Ovis aries COP9 signalosome subunit 2 (COPS2), transcript variant X2, mRNA
XM_004010627.4	COPS2	279	-38.56	143	-20.23	154388	32	3570	1495 1059 XM_004010627.4 PREDICTED: Ovis aries COP9 signalosome subunit 2 (COPS2), transcript variant X1, mRNA
XM_004009957.4	COPS4	133	-28.03	133	-28.03	104060	32	1760	13 XM_004009957.4 PREDICTED: Ovis aries COP9 signalosome subunit 4 (COPS4), transcript variant X1, mRNA
XM_004009958.4	COPS4	297	-45.64	162	-27.62	3897	32	1210	565 181 XM_004009958.4 PREDICTED: Ovis aries COP9 signalosome subunit 4 (COPS4), transcript variant X2, mRNA
XM_004011721.4	COPS5	265	-50.54	133	-25.99	154761	32	1313	128 1 XM_004011721.4 PREDICTED: Ovis aries COP9 signalosome subunit 5 (COPS5), transcript variant X1, mRNA
XM_004006928.3	COPS7A	136	-19.76	136	-19.76	153242	32	1923	464 XM_004006928.3 PREDICTED: Ovis aries COP9 signalosome subunit 7A (COPS7A), transcript variant X2, mRNA
XM_012175510.3	COPS7A	136	-19.76	136	-19.76	162102	32	1862	403 XM_012175510.3 PREDICTED: Ovis aries COP9 signalosome subunit 7A (COPS7A), transcript variant X1, mRNA
NM_001162562.1	COPS7B	133	-16.16	133	-16.16	150833	32	795	56 NM_001162562.1 Ovis aries COP9 signalosome subunit 7B (COPS7B), mRNA
XM_004006273.4	COPZ1	293	-54.94	154	-32.68	102851	32	1928	659 451 XM_004006273.4 PREDICTED: Ovis aries coatomer protein complex subunit zeta 1 (COPZ1), transcript variant X2, mRNA
XM_004004791.4	COQ10B	168	-30.92	168	-30.92	152441	32	1712	47 XM_004004791.4 PREDICTED: Ovis aries coenzyme Q10B (COQ10B), mRNA
XM_004011255.4	COQ3	136	-21.44	136	-21.44	154601	32	2052	1127 XM_004011255.4 PREDICTED: Ovis aries coenzyme Q3, methyltransferase (COQ3), mRNA
XM_004017420.4	COQ5	412	-88.64	138	-33.44	106475	32	1309	58 88 339 XM_004017420.4 PREDICTED: Ovis aries coenzyme Q5, methyltransferase (COQ5), transcript variant X2, mRNA
XM_012097913.3	COQ5	412	-88.64	138	-33.44	108779	32	1342	82 112 372 XM_012097913.3 PREDICTED: Ovis aries coenzyme Q5, methyltransferase (COQ5), transcript variant X1, mRNA
XM_012097914.3	COQ5	412	-88.64	138	-33.44	108780	32	1739	59 89 769 XM_012097914.3 PREDICTED: Ovis aries coenzyme Q5, methyltransferase (COQ5), transcript variant X3, mRNA
XM_004011068.4	COQ6	158	-27.25	158	-27.25	104433	32	1571	1143 XM_004011068.4 PREDICTED: Ovis aries coenzyme Q6, monooxygenase (COQ6), transcript variant X1, mRNA
XM_004020798.4	COQ7	405	-73.08	138	-26.82	107455	32	854	231 80 579 XM_004020798.4 PREDICTED: Ovis aries coenzyme Q7, hydroxylase (COQ7), mRNA
XM_004015024.3	COQ9	445	-84.51	166	-30.95	105678	32	1610	1115 200 1364 XM_004015024.3 PREDICTED: Ovis aries coenzyme Q9 (COQ9), mRNA
XM_012179916.3	CORIN	144	-24.68	144	-24.68	162955	32	5438	3815 XM_012179916.3 PREDICTED: Ovis aries corin, serine peptidase (CORIN), transcript variant X2, mRNA
XM_004020872.3	CORO1A	286	-53.24	155	-27.86	157572	32	1645	1251 1175 XM_004020872.3 PREDICTED: Ovis aries coronin 1A (CORO1A), transcript variant X1, mRNA
XM_012104350.3	CORO1A	286	-53.24	155	-27.86	160057	32	1672	1278 1202 XM_012104350.3 PREDICTED: Ovis aries coronin 1A (CORO1A), transcript variant X2, mRNA
XM_012104351.3	CORO1A	286	-53.24	155	-27.86	160058	32	1648	1254 1178 XM_012104351.3 PREDICTED: Ovis aries coronin 1A (CORO1A), transcript variant X3, mRNA
XM_012120491.3	CORO2A	407	-86.62	140	-31.58	160846	32	4440	1302 413 1164 XM_012120491.3 PREDICTED: Ovis aries coronin 2A (CORO2A), mRNA
XM_004010265.4	CORO2B	140	-26.25	140	-26.25	154214	32	3457	2002 XM_004010265.4 PREDICTED: Ovis aries coronin 2B (CORO2B), mRNA
XM_004012521.4	CORO6	133	-20.37	133	-20.37	154994	32	3178	1078 XM_004012521.4 PREDICTED: Ovis aries coronin 6 (CORO6), transcript variant X2, mRNA
NM_001143891.2	CORT	133	-26.65	133	-26.65	100664	32	471	135 NM_001143891.2 Ovis aries cortistatin (CORT), mRNA
XM_004014943.2	COTL1	266	-49.3	134	-28.4	155725	32	1812	1079 296 XM_004014943.2 PREDICTED: Ovis aries coactosin like F-actin binding protein 1 (COTL1), mRNA
XM_004020102.4	COX15	558	-106.1	160	-31.25	157343	32	3800	2926 883 82 1072 XM_004020102.4 PREDICTED: Ovis aries COX15 homolog, cytochrome c oxidase assembly protein (yeast) (COX15), transcript variant X1, mRNA
NM_001009733.1	CP	138	-21.2	138	-21.2	150405	32	3454	1134 NM_001009733.1 Ovis aries ceruloplasmin (CP), mRNA
XM_012142922.3	CP	138	-21.2	138	-21.2	161194	32	4975	1175 XM_012142922.3 PREDICTED: Ovis aries ceruloplasmin (CP), transcript variant X2, mRNA
XM_012143683.3	CP	138	-21.2	138	-21.2	161212	32	3637	1165 XM_012143683.3 PREDICTED: Ovis aries ceruloplasmin (CP), transcript variant X3, mRNA
XM_012177019.3	CPED1	298	-47.22	158	-23.98	162351	32	5759	1984 115 XM_012177019.3 PREDICTED: Ovis aries cadherin like and PC-esterase domain containing 1 (CPED1), transcript variant X1, mRNA
XM_012177021.2	CPED1	158	-23.24	158	-23.24	162352	32	4482	707 XM_012177021.2 PREDICTED: Ovis aries cadherin like and PC-esterase domain containing 1 (CPED1), transcript variant X2, mRNA
XM_012097032.2	CPLANE1	1007	-172.18	158	-30.68	158708	32	10494	780 8452 6636 2940 4919 7726 6893 XM_012097032.2 PREDICTED: Ovis aries ciliogenesis and planar polarity effector 1 (CPLANE1), transcript variant X1, mRNA
XM_012097033.2	CPLANE1	1007	-172.18	158	-30.68	158709	32	10491	780 8452 6636 2940 4919 7726 6893 XM_012097033.2 PREDICTED: Ovis aries ciliogenesis and planar polarity effector 1 (CPLANE1), transcript variant X2, mRNA
XM_012097034.2	CPLANE1	1007	-172.18	158	-30.68	158710	32	10491	780 8449 6633 2940 4919 7723 6890 XM_012097034.2 PREDICTED: Ovis aries ciliogenesis and planar polarity effector 1 (CPLANE1), transcript variant X3, mRNA
XM_012097035.2	CPLANE1	1007	-172.18	158	-30.68	158711	32	10491	780 8449 6636 2940 4919 7726 6893 XM_012097035.2 PREDICTED: Ovis aries ciliogenesis and planar polarity effector 1 (CPLANE1), transcript variant X4, mRNA
XM_012097037.2	CPLANE1	1007	-172.18	158	-30.68	158712	32	10404	780 8452 6636 2940 4919 7726 6893 XM_012097037.2 PREDICTED: Ovis aries ciliogenesis and planar polarity effector 1 (CPLANE1), transcript variant X6, mRNA
XM_012097039.2	CPLANE1	1007	-172.18	158	-30.68	158713	32	9745	780 8452 6636 2940 4919 7726 6893 XM_012097039.2 PREDICTED: Ovis aries ciliogenesis and planar polarity effector 1 (CPLANE1), transcript variant X9, mRNA
XM_012097042.2	CPLANE1	1007	-172.18	158	-30.68	158714	32	8897	780 8452 6636 2940 4919 7726 6893 XM_012097042.2 PREDICTED: Ovis aries ciliogenesis and planar polarity effector 1 (CPLANE1), transcript variant X11, mRNA
XM_004010190.4	CPLX2	668	-122.05	140	-27.84	154179	32	4682	2415 924 1272 1911 2171 XM_004010190.4 PREDICTED: Ovis aries complexin 2 (CPLX2), transcript variant X1, mRNA
XM_012180649.3	CPLX2	668	-122.05	140	-27.84	163101	32	4668	2401 910 1258 1897 2157 XM_012180649.3 PREDICTED: Ovis aries complexin 2 (CPLX2), transcript variant X2, mRNA
XM_012180650.3	CPLX2	668	-122.05	140	-27.84	163102	32	4852	2585 1094 1442 2081 2341 XM_012180650.3 PREDICTED: Ovis aries complexin 2 (CPLX2), transcript variant X3, mRNA
XM_004001991.4	CPT2	406	-80.76	138	-33.65	151336	32	2692	1596 1768 1152 XM_004001991.4 PREDICTED: Ovis aries carnitine palmitoyltransferase 2 (CPT2), mRNA
XM_012176892.3	CPVL	280	-49.67	146	-25.62	162327	32	2121	1544 970 XM_012176892.3 PREDICTED: Ovis aries carboxypeptidase vitellogenic like (CPVL), transcript variant X3, mRNA
XM_004014383.3	CPXM1	398	-83.61	136	-36.07	155592	32	2469	1390 1866 2149 XM_004014383.3 PREDICTED: Ovis aries probable carboxypeptidase X1 (LOC101103413), transcript variant X2, mRNA
XM_004020358.4	CPXM2	711	-132.7	147	-32.01	157420	32	3404	634 697 383 924 2081 XM_004020358.4 PREDICTED: Ovis aries carboxypeptidase X, M14 family member 2 (CPXM2), transcript variant X1, mRNA
NM_001009724.1	CR2	142	-19.79	142	-19.79	150396	32	4020	3260 NM_001009724.1 Ovis aries complement C3d receptor 2 (CR2), mRNA
XM_004002627.4	CRABP2	150	-28.36	150	-28.36	151629	32	988	531 XM_004002627.4 PREDICTED: Ovis aries cellular retinoic acid binding protein 2 (CRABP2), mRNA
XM_004006259.3	CRADD	130	-19.03	130	-19.03	152922	32	3822	2664 XM_004006259.3 PREDICTED: Ovis aries CASP2 and RIPK1 domain containing adaptor with death domain (CRADD), mRNA
XM_004018315.3	CRBN	549	-104.64	147	-29.79	156773	32	4471	4218 1057 725 2698 XM_004018315.3 PREDICTED: Ovis aries cereblon (CRBN), mRNA
XM_012104421.2	CRCP	820	-145.58	149	-31.97	160087	32	10472	7553 1 5087 3341 3725 6960 XM_012104421.2 PREDICTED: Ovis aries CGRP receptor component (CRCP), transcript variant X2, mRNA
XM_004004864.4	CREB1	426	-65.84	150	-25.22	152471	32	7641	602 5378 3230 XM_004004864.4 PREDICTED: Ovis aries cAMP responsive element binding protein 1 (CREB1), transcript variant X4, mRNA
XM_004004865.4	CREB1	426	-65.84	150	-25.22	152472	32	7684	645 5421 3273 XM_004004865.4 PREDICTED: Ovis aries cAMP responsive element binding protein 1 (CREB1), transcript variant X1, mRNA
XM_004004272.3	CREB3	272	-42.9	140	-23.85	102125	32	1612	991 1289 XM_004004272.3 PREDICTED: Ovis aries cAMP responsive element binding protein 3 (CREB3), transcript variant X2, mRNA
XM_004008602.4	CREB3L3	710	-160.98	164	-36.7	103591	32	2562	1872 1663 1847 1619 2417 XM_004008602.4 PREDICTED: Ovis aries cAMP responsive element binding protein 3 like 3 (CREB3L3), transcript variant X1, mRNA
XM_012178073.3	CREB3L3	710	-160.98	164	-36.7	112497	32	2559	1869 1660 1844 1616 2414 XM_012178073.3 PREDICTED: Ovis aries cAMP responsive element binding protein 3 like 3 (CREB3L3), transcript variant X2, mRNA
XM_012178074.3	CREB3L3	710	-160.98	164	-36.7	112498	32	2518	1828 1619 1803 1575 2373 XM_012178074.3 PREDICTED: Ovis aries cAMP responsive element binding protein 3 like 3 (CREB3L3), transcript variant X3, mRNA
XM_012178075.3	CREB3L3	710	-160.98	164	-36.7	112499	32	2433	1743 1534 1718 1490 2288 XM_012178075.3 PREDICTED: Ovis aries cAMP responsive element binding protein 3 like 3 (CREB3L3), transcript variant X4, mRNA
XM_004006852.4	CREBL2	132	-22.9	132	-22.9	153204	32	3709	1898 XM_004006852.4 PREDICTED: Ovis aries cAMP responsive element binding protein like 2 (CREBL2), mRNA
XM_004016872.3	CREBRF	150	-23.22	150	-23.22	156331	32	7785	1617 XM_004016872.3 PREDICTED: Ovis aries CREB3 regulatory factor (CREBRF), transcript variant X1, mRNA
XM_012096729.3	CREBRF	150	-23.22	150	-23.22	158633	32	7947	1779 XM_012096729.3 PREDICTED: Ovis aries CREB3 regulatory factor (CREBRF), transcript variant X3, mRNA
XM_012096730.3	CREBRF	150	-23.22	150	-23.22	158634	32	8383	2215 XM_012096730.3 PREDICTED: Ovis aries CREB3 regulatory factor (CREBRF), transcript variant X2, mRNA
XM_004002732.4	CREG1	149	-24.06	149	-24.06	151689	32	2014	24 XM_004002732.4 PREDICTED: Ovis aries cellular repressor of E1A stimulated genes 1 (CREG1), transcript variant X1, mRNA
XM_004007333.4	CREG2	137	-25.79	137	-25.79	153330	32	1284	3 XM_004007333.4 PREDICTED: Ovis aries cellular repressor of E1A stimulated genes 2 (CREG2), mRNA
XM_004018277.4	CRELD1	548	-130.34	151	-34.58	106676	32	1792	1524 31 904 622 XM_004018277.4 PREDICTED: Ovis aries cysteine rich with EGF like domains 1 (CRELD1), transcript variant X2, mRNA
XM_012099504.2	CRELD1	548	-130.34	151	-34.58	109057	32	1814	1546 57 926 644 XM_012099504.2 PREDICTED: Ovis aries cysteine rich with EGF like domains 1 (CRELD1), transcript variant X1, mRNA
XM_012176525.3	CROT	285	-43.74	151	-25.53	162263	32	2971	1623 342 XM_012176525.3 PREDICTED: Ovis aries carnitine O-octanoyltransferase (CROT), transcript variant X1, mRNA
XM_012176527.3	CROT	285	-43.74	151	-25.53	162265	32	3182	1834 553 XM_012176527.3 PREDICTED: Ovis aries carnitine O-octanoyltransferase (CROT), transcript variant X2, mRNA
XM_012098491.3	CRTC3	1309	-275.57	179	-38.64	108866	32	5563	2434 351 3667 2831 2466 1657 1855 1200 4551 XM_012098491.3 PREDICTED: Ovis aries CREB regulated transcription coactivator 3 (CRTC3), transcript variant X3, mRNA
NM_001129735.1	CRY1	137	-24.71	137	-24.71	150654	32	1764	1600 NM_001129735.1 Ovis aries cryptochrome circadian regulator 1 (CRY1), mRNA
XM_012159435.3	CRY1	137	-24.71	137	-24.71	161418	32	3042	2225 XM_012159435.3 PREDICTED: Ovis aries cryptochrome circadian regulator 1 (CRY1), transcript variant X1, mRNA
XM_012159444.3	CRY1	137	-24.71	137	-24.71	161419	32	2580	2224 XM_012159444.3 PREDICTED: Ovis aries cryptochrome circadian regulator 1 (CRY1), transcript variant X2, mRNA
NM_001129736.1	CRY2	414	-77.88	143	-27	150655	32	1791	78 1071 166 NM_001129736.1 Ovis aries cryptochrome circadian regulator 2 (CRY2), mRNA
NM_001012457.2	CRYAB	139	-24.18	139	-24.18	100400	32	560	344 NM_001012457.2 Ovis aries crystallin alpha B (CRYAB), mRNA
NM_001078659.1	CRYBB3	293	-47.5	148	-28.06	150519	32	741	1 440 NM_001078659.1 Ovis aries crystallin beta B3 (CRYBB3), mRNA
XM_004002856.4	CRYBG3	548	-94.68	144	-25.75	151747	32	10452	1050 8458 884 7849 XM_004002856.4 PREDICTED: Ovis aries crystallin beta-gamma domain containing 3 (CRYBG3), mRNA
XM_004003064.4	CRYGS	132	-24.39	132	-24.39	101771	32	1415	755 XM_004003064.4 PREDICTED: Ovis aries crystallin gamma S (CRYGS), transcript variant X1, mRNA
XM_012104244.3	CRYM	132	-28.26	132	-28.26	160035	32	1248	421 XM_012104244.3 PREDICTED: Ovis aries crystallin mu (CRYM), transcript variant X2, mRNA
XM_004002087.4	CRYZ	147	-25.9	147	-25.9	151380	32	1870	606 XM_004002087.4 PREDICTED: Ovis aries crystallin zeta (CRYZ), mRNA
XM_004002757.4	CRYZL1	280	-49.57	144	-25.46	101618	32	1543	963 578 XM_004002757.4 PREDICTED: Ovis aries crystallin zeta like 1 (CRYZL1), transcript variant X1, mRNA
XM_004006584.4	CS	692	-125.93	149	-36.56	153071	32	2987	2497 1433 904 1388 1356 XM_004006584.4 PREDICTED: Ovis aries citrate synthase (CS), mRNA
XM_004007016.4	CSDC2	278	-51.95	141	-26.15	153282	32	2819	861 2694 XM_004007016.4 PREDICTED: Ovis aries cold shock domain containing C2 (CSDC2), transcript variant X1, mRNA
XM_004002360.3	CSDE1	415	-60.71	139	-23.42	151499	32	4063	3576 3756 474 XM_004002360.3 PREDICTED: Ovis aries cold shock domain containing E1 (CSDE1), transcript variant X4, mRNA
XM_004002361.3	CSDE1	415	-60.71	139	-23.42	151500	32	4210	3723 3903 474 XM_004002361.3 PREDICTED: Ovis aries cold shock domain containing E1 (CSDE1), transcript variant X2, mRNA
XM_004002362.3	CSDE1	415	-60.71	139	-23.42	151501	32	4160	3673 3853 478 XM_004002362.3 PREDICTED: Ovis aries cold shock domain containing E1 (CSDE1), transcript variant X3, mRNA
XM_004002363.3	CSDE1	415	-60.71	139	-23.42	151502	32	4303	3816 3996 474 XM_004002363.3 PREDICTED: Ovis aries cold shock domain containing E1 (CSDE1), transcript variant X1, mRNA
NM_001009805.1	CSF2	130	-25.58	130	-25.58	150475	32	495	261 NM_001009805.1 Ovis aries colony stimulating factor 2 (CSF2), mRNA
XM_012105064.3	CSGALNACT2	280	-43.91	147	-26.25	160182	32	4734	688 3351 XM_012105064.3 PREDICTED: Ovis aries chondroitin sulfate N-acetylgalactosaminyltransferase 2 (CSGALNACT2), transcript variant X2, mRNA
XM_012102035.2	CSKMT	534	-120.93	139	-35.83	109527	32	1082	883 773 181 956 XM_012102035.2 PREDICTED: Ovis aries citrate synthase lysine methyltransferase (CSKMT), transcript variant X1, mRNA
XM_012102036.3	CSKMT	403	-92.32	139	-35.83	109528	32	907	708 598 781 XM_012102036.3 PREDICTED: Ovis aries citrate synthase lysine methyltransferase (CSKMT), transcript variant X2, mRNA
XM_012102037.3	CSKMT	403	-92.32	139	-35.83	109529	32	965	766 656 839 XM_012102037.3 PREDICTED: Ovis aries citrate synthase lysine methyltransferase (CSKMT), transcript variant X3, mRNA
NM_001009795.1	CSN1S1	145	-33.35	145	-33.35	100383	32	1110	931 NM_001009795.1 Ovis aries casein alpha s1 (CSN1S1), mRNA
XM_012179357.3	CSN1S1	417	-69.34	150	-29.48	12579	32	733	157 523 97 XM_012179357.3 PREDICTED: Ovis aries casein alpha s1 (CSN1S1), transcript variant X1, mRNA
NM_001009363.1	CSN1S2	144	-27.09	144	-27.09	150312	32	1024	377 NM_001009363.1 Ovis aries alpha-S2-casein (CSN1S2), mRNA
NM_001009373.1	CSN2	269	-45.21	139	-23.8	50150	32	1088	115 396 NM_001009373.1 Ovis aries casein beta (CSN2), mRNA
NM_001009378.1	CSN3	131	-15.86	131	-15.86	50152	32	854	36 NM_001009378.1 Ovis aries casein kappa (CSN3), mRNA
XM_004010535.4	CSNK1G1	539	-94.58	144	-34.39	154343	32	2583	358 591 1635 408 XM_004010535.4 PREDICTED: Ovis aries casein kinase 1 gamma 1 (CSNK1G1), transcript variant X1, mRNA
XM_004008672.4	CSNK1G3	534	-83.89	137	-22.65	153696	32	5612	2722 2160 4935 5307 XM_004008672.4 PREDICTED: Ovis aries casein kinase 1 gamma 3 (CSNK1G3), transcript variant X6, mRNA
XM_012178214.3	CSNK1G3	534	-83.89	137	-22.65	162613	32	5516	2626 2064 4839 5211 XM_012178214.3 PREDICTED: Ovis aries casein kinase 1 gamma 3 (CSNK1G3), transcript variant X11, mRNA
NM_001142511.2	CSNK2B	132	-25	132	-25	100642	32	933	569 NM_001142511.2 Ovis aries casein kinase 2 beta (CSNK2B), mRNA
XM_004011723.4	CSPP1	405	-71.19	143	-29.16	154763	32	4460	3694 3750 400 XM_004011723.4 PREDICTED: Ovis aries centrosome and spindle pole associated protein 1 (CSPP1), transcript variant X1, mRNA
XM_004006348.4	CSRNP2	419	-78.19	144	-33.69	152961	32	4468	269 1264 3255 XM_004006348.4 PREDICTED: Ovis aries cysteine and serine rich nuclear protein 2 (CSRNP2), transcript variant X3, mRNA
XM_004006208.3	CSRP2	135	-34.14	135	-34.14	152901	32	946	315 XM_004006208.3 PREDICTED: Ovis aries cysteine and glycine rich protein 2 (CSRP2), transcript variant X1, mRNA
XM_012173963.3	CSRP2	135	-34.14	135	-34.14	161742	32	1021	390 XM_012173963.3 PREDICTED: Ovis aries cysteine and glycine rich protein 2 (CSRP2), transcript variant X2, mRNA
XM_004019454.3	CSRP3	157	-36.64	157	-36.64	107065	32	1060	445 XM_004019454.3 PREDICTED: Ovis aries cysteine and glycine rich protein 3 (CSRP3), transcript variant X1, mRNA
XM_012101779.3	CSRP3	130	-14.15	130	-14.15	159560	32	948	26 XM_012101779.3 PREDICTED: Ovis aries cysteine and glycine rich protein 3 (CSRP3), transcript variant X2, mRNA
XM_004014705.3	CST11	139	-24.6	139	-24.6	55529	32	414	117 XM_004014705.3 PREDICTED: Ovis aries cystatin 11 (CST11), mRNA
NM_001280713.1	CST3	143	-34.34	143	-34.34	151037	32	724	514 NM_001280713.1 Ovis aries cystatin C (CST3), mRNA
XM_004019688.4	CST6	133	-33.66	133	-33.66	157245	32	603	279 XM_004019688.4 PREDICTED: Ovis aries cystatin E/M (CST6), mRNA
XM_004002972.4	CSTA	140	-21.2	140	-21.2	101730	32	456	86 XM_004002972.4 PREDICTED: Ovis aries cystatin A (CSTA), mRNA
XM_004014449.4	CSTF1	290	-60.44	157	-33.63	155616	32	3416	467 226 XM_004014449.4 PREDICTED: Ovis aries cleavage stimulation factor subunit 1 (CSTF1), transcript variant X1, mRNA
XM_004022475.4	CSTF2	718	-129.51	157	-32.3	107979	32	2018	1628 571 1514 1224 672 XM_004022475.4 PREDICTED: Ovis aries cleavage stimulation factor subunit 2 (CSTF2), transcript variant X2, mRNA
XM_004022476.4	CSTF2	718	-129.51	157	-32.3	107980	32	2090	1707 590 1593 1303 691 XM_004022476.4 PREDICTED: Ovis aries cleavage stimulation factor subunit 2 (CSTF2), transcript variant X1, mRNA
XM_012107683.3	CSTF2	580	-100.28	157	-32.3	110570	32	1712	1329 590 1215 691 XM_012107683.3 PREDICTED: Ovis aries cleavage stimulation factor subunit 2 (CSTF2), transcript variant X3, mRNA
XM_012163222.3	CSTF2T	539	-96.15	142	-28.11	161475	32	2433	87 221 589 1141 XM_012163222.3 PREDICTED: Ovis aries cleavage stimulation factor subunit 2 tau variant (LOC101109157), mRNA
XM_004016384.4	CSTF3	135	-29.84	135	-29.84	156160	32	4074	2725 XM_004016384.4 PREDICTED: Ovis aries cleavage stimulation factor subunit 3 (CSTF3), mRNA
XM_004022720.3	CT83	130	-18.14	130	-18.14	57932	32	372	324 XM_004022720.3 PREDICTED: Ovis aries cancer/testis antigen 83 (CT83), mRNA
XM_004013301.4	CTC1	553	-103.44	145	-31.09	155286	32	4015	3689 3 2525 1282 XM_004013301.4 PREDICTED: Ovis aries CST telomere replication complex component 1 (CTC1), transcript variant X2, mRNA
XM_004012642.4	CTDNEP1	269	-53.89	139	-33.21	155045	32	1774	817 463 XM_004012642.4 PREDICTED: Ovis aries CTD nuclear envelope phosphatase 1 (CTDNEP1), mRNA
XM_004004923.3	CTDSP1	142	-30.94	142	-30.94	102418	32	2618	995 XM_004004923.3 PREDICTED: Ovis aries CTD small phosphatase 1 (CTDSP1), transcript variant X2, mRNA
XM_012146099.2	CTDSP1	142	-30.94	142	-30.94	111156	32	2642	1019 XM_012146099.2 PREDICTED: Ovis aries CTD small phosphatase 1 (CTDSP1), transcript variant X1, mRNA
XM_004006512.4	CTDSP2	132	-26.81	132	-26.81	153034	32	4909	477 XM_004006512.4 PREDICTED: Ovis aries CTD small phosphatase 2 (CTDSP2), transcript variant X1, mRNA
XM_012100320.2	CTDSPL	536	-92.6	138	-26.01	159327	32	4384	3764 2559 4212 1901 XM_012100320.2 PREDICTED: Ovis aries CTD small phosphatase like (CTDSPL), transcript variant X1, mRNA
XM_004002077.4	CTH	140	-23.21	140	-23.21	101294	32	1810	950 XM_004002077.4 PREDICTED: Ovis aries cystathionine gamma-lyase (CTH), mRNA
XM_004011798.4	CTHRC1	133	-22.35	133	-22.35	154805	32	1479	477 XM_004011798.4 PREDICTED: Ovis aries collagen triple helix repeat containing 1 (CTHRC1), mRNA
NM_001009214.1	CTLA4	273	-57.12	142	-33.36	100176	32	666	561 482 NM_001009214.1 Ovis aries cytotoxic T-lymphocyte associated protein 4 (CTLA4), mRNA
XM_004008841.4	CTNNA1	816	-148.91	150	-39.15	153781	32	3734	2196 2349 745 2938 40 3393 XM_004008841.4 PREDICTED: Ovis aries catenin alpha 1 (CTNNA1), transcript variant X2, mRNA
XM_012169003.3	CTNNA2	563	-113.9	143	-29.83	161559	32	4055	805 1087 2154 3391 XM_012169003.3 PREDICTED: Ovis aries catenin alpha 2 (CTNNA2), mRNA
XM_004021400.4	CTNNA3	829	-135.06	152	-27.32	157689	32	11218	8164 5513 7456 3849 1 9616 XM_004021400.4 PREDICTED: Ovis aries catenin alpha 3 (CTNNA3), mRNA
NM_001308590.1	CTNNB1	538	-99.68	142	-27.71	151110	32	4573	1104 2733 258 1713 NM_001308590.1 Ovis aries catenin beta 1 (CTNNB1), mRNA
XM_004013740.4	CTNNBIP1	137	-30.85	137	-30.85	155393	32	998	534 XM_004013740.4 PREDICTED: Ovis aries catenin beta interacting protein 1 (CTNNBIP1), transcript variant X5, mRNA
XM_004014562.4	CTNNBL1	416	-70.71	144	-27.72	155657	32	1933	1614 1027 1258 XM_004014562.4 PREDICTED: Ovis aries catenin beta like 1 (CTNNBL1), transcript variant X2, mRNA
XM_004016153.4	CTR9	147	-25.9	147	-25.9	156042	32	4332	3466 XM_004016153.4 PREDICTED: Ovis aries CTR9 homolog, Paf1/RNA polymerase II complex component (CTR9), mRNA
NM_001308587.1	CTSB	280	-52.53	148	-27.03	151107	32	1008	688 554 NM_001308587.1 Ovis aries cathepsin B (CTSB), mRNA
XM_004004452.3	CTSB	412	-68.06	148	-27.03	152296	32	2233	872 738 1961 XM_004004452.3 PREDICTED: Ovis aries cathepsin B (CTSB), transcript variant X1, mRNA
XM_004019763.4	CTSC	668	-107.23	138	-26.53	157270	32	5271	328 780 948 1038 3667 XM_004019763.4 PREDICTED: Ovis aries cathepsin C (CTSC), transcript variant X1, mRNA
XM_004019704.4	CTSF	137	-26.6	137	-26.6	157252	32	1871	1380 XM_004019704.4 PREDICTED: Ovis aries cathepsin F (CTSF), transcript variant X1, mRNA
XM_012102162.3	CTSF	137	-26.6	137	-26.6	159660	32	1868	1377 XM_012102162.3 PREDICTED: Ovis aries cathepsin F (CTSF), transcript variant X2, mRNA
XM_012099136.3	CTSH	266	-42.26	134	-22.66	159082	32	1447	159 450 XM_012099136.3 PREDICTED: Ovis aries cathepsin H (CTSH), mRNA
XM_004002465.3	CTSK	290	-58.84	158	-31.61	151554	32	2743	1367 443 XM_004002465.3 PREDICTED: Ovis aries cathepsin K (CTSK), mRNA
XM_004002463.4	CTSS	149	-21.73	149	-21.73	151553	32	1735	923 XM_004002463.4 PREDICTED: Ovis aries cathepsin S (CTSS), mRNA
XM_004004081.3	CTSV	395	-71.97	134	-25.82	152123	32	1639	931 613 496 XM_004004081.3 PREDICTED: Ovis aries cathepsin V (CTSV), transcript variant X1, mRNA
XM_004004082.4	CTSV	395	-71.97	134	-25.82	152124	32	1671	963 645 528 XM_004004082.4 PREDICTED: Ovis aries cathepsin V (CTSV), transcript variant X4, mRNA
XM_012116286.3	CTSV	668	-130.35	137	-30.06	160784	32	2296	206 263 1588 1270 1153 XM_012116286.3 PREDICTED: Ovis aries cathepsin V (CTSV), transcript variant X2, mRNA
XM_012116293.2	CTSV	395	-71.97	134	-25.82	160786	32	1633	925 607 490 XM_012116293.2 PREDICTED: Ovis aries cathepsin V (CTSV), transcript variant X3, mRNA
NM_001195311.1	CTTNBP2	414	-71.66	143	-35.82	150935	32	5857	409 3305 3695 NM_001195311.1 Ovis aries cortactin binding protein 2 (CTTNBP2), mRNA
XM_004002327.4	CTTNBP2NL	266	-49.15	136	-25.98	151483	32	4816	952 2055 XM_004002327.4 PREDICTED: Ovis aries CTTNBP2 N-terminal like (CTTNBP2NL), mRNA
XM_004012389.4	CUEDC1	139	-26.3	139	-26.3	154931	32	2868	435 XM_004012389.4 PREDICTED: Ovis aries CUE domain containing 1 (CUEDC1), transcript variant X1, mRNA
XM_004020145.3	CUEDC2	133	-19.99	133	-19.99	157362	32	1174	365 XM_004020145.3 PREDICTED: Ovis aries CUE domain containing 2 (CUEDC2), transcript variant X2, mRNA
XM_012102856.2	CUEDC2	133	-19.99	133	-19.99	159764	32	1192	383 XM_012102856.2 PREDICTED: Ovis aries CUE domain containing 2 (CUEDC2), transcript variant X1, mRNA
XM_012102857.2	CUEDC2	133	-19.99	133	-19.99	159765	32	1102	347 XM_012102857.2 PREDICTED: Ovis aries CUE domain containing 2 (CUEDC2), transcript variant X5, mRNA
XM_012102858.2	CUEDC2	133	-19.99	133	-19.99	159766	32	1204	395 XM_012102858.2 PREDICTED: Ovis aries CUE domain containing 2 (CUEDC2), transcript variant X3, mRNA
XM_012102859.2	CUEDC2	133	-19.99	133	-19.99	159767	32	1201	392 XM_012102859.2 PREDICTED: Ovis aries CUE domain containing 2 (CUEDC2), transcript variant X4, mRNA
XM_004015998.3	CUL5	278	-57.55	142	-29.34	155989	32	6181	5368 4301 XM_004015998.3 PREDICTED: Ovis aries cullin 5 (CUL5), mRNA
XM_012100504.3	CUTA	130	-22.03	130	-22.03	159346	32	697	37 XM_012100504.3 PREDICTED: Ovis aries cutA divalent cation tolerance homolog (CUTA), transcript variant X2, mRNA
XM_004020103.4	CUTC	145	-30.61	145	-30.61	157344	32	1335	1245 XM_004020103.4 PREDICTED: Ovis aries cutC copper transporter (CUTC), transcript variant X1, mRNA
XM_012102765.3	CUTC	145	-30.61	145	-30.61	159740	32	1255	1165 XM_012102765.3 PREDICTED: Ovis aries cutC copper transporter (CUTC), transcript variant X2, mRNA
XM_012102766.3	CUTC	145	-30.61	145	-30.61	159741	32	1183	1093 XM_012102766.3 PREDICTED: Ovis aries cutC copper transporter (CUTC), transcript variant X3, mRNA
XM_004020987.4	CUX1	133	-25.66	133	-25.66	157615	32	2894	1357 XM_004020987.4 PREDICTED: Ovis aries cut like homeobox 1 (CUX1), transcript variant X4, mRNA
XM_012104502.3	CUX1	145	-29.35	145	-29.35	160100	32	4756	3048 XM_012104502.3 PREDICTED: Ovis aries cut like homeobox 1 (CUX1), transcript variant X3, mRNA
XM_012104506.2	CUX1	145	-29.35	145	-29.35	160101	32	4929	3221 XM_012104506.2 PREDICTED: Ovis aries cut like homeobox 1 (CUX1), transcript variant X1, mRNA
XM_012104509.3	CUX1	133	-25.66	133	-25.66	160102	32	2888	1351 XM_012104509.3 PREDICTED: Ovis aries cut like homeobox 1 (CUX1), transcript variant X5, mRNA
XM_012164859.3	CYRIA	138	-24.1	138	-24.1	161491	32	2847	620 XM_012164859.3 PREDICTED: Ovis aries family with sequence similarity 49 member A (FAM49A), transcript variant X2, mRNA
XM_004022468.4	CYSLTR1	144	-19.54	144	-19.54	158057	32	2692	2639 XM_004022468.4 PREDICTED: Ovis aries cysteinyl leukotriene receptor 1 (CYSLTR1), mRNA
NM_001142512.1	CYTH2	271	-54.8	140	-34.22	150725	32	1519	1163 846 NM_001142512.1 Ovis aries cytohesin 2 (CYTH2), mRNA
XM_004006733.4	CYTH4	269	-43.64	137	-25.12	153149	32	3126	1097 1666 XM_004006733.4 PREDICTED: Ovis aries cytohesin 4 (CYTH4), transcript variant X1, mRNA
XM_012175028.3	CYTH4	409	-67.16	140	-25.12	162007	32	4966	1698 2937 3506 XM_012175028.3 PREDICTED: Ovis aries cytohesin 4 (CYTH4), transcript variant X2, mRNA
XM_004004682.4	CYTIP	275	-50.15	139	-27.97	152401	32	2133	135 1239 XM_004004682.4 PREDICTED: Ovis aries cytohesin 1 interacting protein (CYTIP), transcript variant X1, mRNA
XM_012136806.3	CYTIP	136	-22.18	136	-22.18	161108	32	2141	1247 XM_012136806.3 PREDICTED: Ovis aries cytohesin 1 interacting protein (CYTIP), transcript variant X2, mRNA
XM_004018188.3	DBNL	137	-25.51	137	-25.51	156733	32	2267	964 XM_004018188.3 PREDICTED: Ovis aries drebrin like (DBNL), transcript variant X10, mRNA
XM_012099271.2	DBNL	137	-25.51	137	-25.51	159097	32	2288	985 XM_012099271.2 PREDICTED: Ovis aries drebrin like (DBNL), transcript variant X7, mRNA
XM_012099272.2	DBNL	137	-25.51	137	-25.51	159098	32	2285	982 XM_012099272.2 PREDICTED: Ovis aries drebrin like (DBNL), transcript variant X8, mRNA
XM_012099274.2	DBNL	137	-25.51	137	-25.51	159099	32	2270	967 XM_012099274.2 PREDICTED: Ovis aries drebrin like (DBNL), transcript variant X9, mRNA
XM_004006090.4	DCTN1	261	-47.16	131	-26.09	152843	32	4438	1405 1504 XM_004006090.4 PREDICTED: Ovis aries dynactin subunit 1 (DCTN1), mRNA
XM_004006536.4	DCTN2	732	-149.9	165	-37.01	102964	32	1722	1541 1402 887 1634 1360 XM_004006536.4 PREDICTED: Ovis aries dynactin subunit 2 (DCTN2), transcript variant X4, mRNA
XM_004006537.4	DCTN2	732	-149.9	165	-37.01	102965	32	1818	1637 1498 983 1730 1456 XM_004006537.4 PREDICTED: Ovis aries dynactin subunit 2 (DCTN2), transcript variant X3, mRNA
XM_012174668.3	DCTN2	432	-91.71	154	-33.25	111822	32	1520	1338 887 1432 XM_012174668.3 PREDICTED: Ovis aries dynactin subunit 2 (DCTN2), transcript variant X2, mRNA
XM_004004124.4	DCTN3	281	-57.63	143	-34.38	152141	32	845	101 813 XM_004004124.4 PREDICTED: Ovis aries dynactin subunit 3 (DCTN3), mRNA
XM_004008980.4	DCTN4	439	-77.49	154	-29.02	153839	32	3791	3189 233 784 XM_004008980.4 PREDICTED: Ovis aries dynactin subunit 4 (DCTN4), transcript variant X2, mRNA
XM_004008981.4	DCTN4	439	-77.49	154	-29.02	153840	32	3812	3210 233 805 XM_004008981.4 PREDICTED: Ovis aries dynactin subunit 4 (DCTN4), transcript variant X1, mRNA
XM_004020840.3	DCTN5	287	-50.72	147	-27.53	107474	32	1943	620 1034 XM_004020840.3 PREDICTED: Ovis aries dynactin subunit 5 (DCTN5), mRNA
XM_004021755.4	DCTN6	135	-22.23	135	-22.23	157803	32	2203	452 XM_004021755.4 PREDICTED: Ovis aries dynactin subunit 6 (DCTN6), mRNA
XM_004020904.4	DCTPP1	148	-22.55	148	-22.55	157585	32	776	654 XM_004020904.4 PREDICTED: Ovis aries dCTP pyrophosphatase 1 (DCTPP1), mRNA
XM_012098283.3	DCUN1D1	132	-17.38	132	-17.38	158906	32	4788	2701 XM_012098283.3 PREDICTED: Ovis aries defective in cullin neddylation 1 domain containing 1 (DCUN1D1), transcript variant X2, mRNA
XM_004020822.4	DCUN1D3	277	-46.58	139	-26.08	157549	32	6421	3815 254 XM_004020822.4 PREDICTED: Ovis aries defective in cullin neddylation 1 domain containing 3 (DCUN1D3), transcript variant X1, mRNA
XM_012104222.3	DCUN1D3	277	-46.58	139	-26.08	160031	32	6589	3983 422 XM_012104222.3 PREDICTED: Ovis aries defective in cullin neddylation 1 domain containing 3 (DCUN1D3), transcript variant X2, mRNA
XM_012104225.3	DCUN1D3	277	-46.58	139	-26.08	160032	32	6513	3907 346 XM_012104225.3 PREDICTED: Ovis aries defective in cullin neddylation 1 domain containing 3 (DCUN1D3), transcript variant X3, mRNA
XM_012104232.3	DCUN1D3	277	-46.58	139	-26.08	160033	32	6552	3946 385 XM_012104232.3 PREDICTED: Ovis aries defective in cullin neddylation 1 domain containing 3 (DCUN1D3), transcript variant X4, mRNA
XM_012104235.3	DCUN1D3	277	-46.58	139	-26.08	160034	32	6368	3762 201 XM_012104235.3 PREDICTED: Ovis aries defective in cullin neddylation 1 domain containing 3 (DCUN1D3), transcript variant X7, mRNA
XM_004006391.3	DDX23	841	-146.94	166	-30.17	152983	32	3223	1873 2142 2190 2546 2885 2650 XM_004006391.3 PREDICTED: Ovis aries DEAD-box helicase 23 (DDX23), transcript variant X2, mRNA
XM_012174359.3	DDX23	841	-146.94	166	-30.17	161840	32	3293	1939 2208 2256 2612 2951 2716 XM_012174359.3 PREDICTED: Ovis aries DEAD-box helicase 23 (DDX23), transcript variant X1, mRNA
XM_004017966.3	DDX24	139	-30.14	139	-30.14	156707	32	2945	51 XM_004017966.3 PREDICTED: Ovis aries DEAD-box helicase 24 (DDX24), transcript variant X1, mRNA
XM_012098978.2	DDX24	139	-30.14	139	-30.14	159049	32	2936	45 XM_012098978.2 PREDICTED: Ovis aries DEAD-box helicase 24 (DDX24), transcript variant X2, mRNA
XM_004019525.4	DDX25	155	-22.65	155	-22.65	157180	32	1697	1077 XM_004019525.4 PREDICTED: Ovis aries DEAD-box helicase 25 (DDX25), transcript variant X2, mRNA
XM_012101879.3	DDX25	155	-22.65	155	-22.65	159584	32	1726	1106 XM_012101879.3 PREDICTED: Ovis aries DEAD-box helicase 25 (DDX25), transcript variant X1, mRNA
XM_004018965.3	DDX39B	130	-25.91	130	-25.91	156995	32	1717	718 XM_004018965.3 PREDICTED: Ovis aries DExD-box helicase 39B (DDX39B), transcript variant X1, mRNA
XM_004022011.3	DDX3X	854	-156.56	159	-31.46	107793	32	4645	2886 2494 1193 3232 3465 79 XM_004022011.3 PREDICTED: Ovis aries DEAD-box helicase 3 X-linked (DDX3X), transcript variant X1, mRNA
XM_012106516.2	DDX3X	854	-156.56	159	-31.46	110346	32	4642	2883 2491 1193 3229 3462 79 XM_012106516.2 PREDICTED: Ovis aries DEAD-box helicase 3 X-linked (DDX3X), transcript variant X2, mRNA
XM_012106517.2	DDX3X	854	-156.56	159	-31.46	110347	32	4642	2883 2491 1190 3229 3462 79 XM_012106517.2 PREDICTED: Ovis aries DEAD-box helicase 3 X-linked (DDX3X), transcript variant X3, mRNA
XM_004008721.4	DDX41	130	-31.3	130	-31.3	153722	32	2225	899 XM_004008721.4 PREDICTED: Ovis aries DEAD-box helicase 41 (DDX41), mRNA
XM_004006848.3	DDX47	265	-47.85	133	-24.9	153202	32	2247	1283 527 XM_004006848.3 PREDICTED: Ovis aries DEAD-box helicase 47 (DDX47), mRNA
XM_004013032.4	DDX5	551	-109.44	145	-30.53	105138	32	3560	510 1674 1832 2837 XM_004013032.4 PREDICTED: Ovis aries DEAD-box helicase 5 (DDX5), mRNA
XM_004021419.4	DDX50	131	-20.61	131	-20.61	157696	32	2547	1514 XM_004021419.4 PREDICTED: Ovis aries DExD-box helicase 50 (DDX50), transcript variant X1, mRNA
XM_012105204.3	DDX50	263	-39.98	132	-20.61	160209	32	2542	187 1509 XM_012105204.3 PREDICTED: Ovis aries DExD-box helicase 50 (DDX50), transcript variant X2, mRNA
XM_004012439.3	DDX52	693	-134.56	143	-29.12	104871	32	2335	145 1936 764 1046 1433 XM_004012439.3 PREDICTED: Ovis aries DExD-box helicase 52 (DDX52), mRNA
XM_004017319.4	DDX55	435	-74.39	153	-30.91	156512	32	2391	907 1102 941 XM_004017319.4 PREDICTED: Ovis aries DEAD-box helicase 55 (DDX55), transcript variant X1, mRNA
XM_012097695.3	DDX55	435	-74.39	153	-30.91	158823	32	2298	907 1009 941 XM_012097695.3 PREDICTED: Ovis aries DEAD-box helicase 55 (DDX55), transcript variant X2, mRNA
XM_004013934.4	DDX59	681	-135.5	140	-31.6	155471	32	2235	1841 674 1258 1316 1493 XM_004013934.4 PREDICTED: Ovis aries DEAD-box helicase 59 (DDX59), mRNA
XM_012095546.3	DDX6	142	-23.64	142	-23.64	158355	32	6202	391 XM_012095546.3 PREDICTED: Ovis aries DEAD-box helicase 6 (DDX6), transcript variant X4, mRNA
XM_004011847.3	DECR1	557	-73.97	147	-22.2	54658	32	1423	1227 426 1026 153 XM_004011847.3 PREDICTED: Ovis aries 2,4-dienoyl-CoA reductase 1 (DECR1), transcript variant X1, mRNA
XM_004006820.4	DERA	279	-62.71	144	-33.32	103106	32	1679	1238 630 XM_004006820.4 PREDICTED: Ovis aries deoxyribose-phosphate aldolase (DERA), mRNA
XM_004006602.4	DGKA	133	-29.59	133	-29.59	153080	32	2592	808 XM_004006602.4 PREDICTED: Ovis aries diacylglycerol kinase alpha (DGKA), transcript variant X2, mRNA
XM_012174775.3	DGKA	133	-29.59	133	-29.59	161933	32	2693	909 XM_012174775.3 PREDICTED: Ovis aries diacylglycerol kinase alpha (DGKA), transcript variant X3, mRNA
XM_012174776.3	DGKA	281	-61.75	148	-32.16	161934	32	2786	87 1002 XM_012174776.3 PREDICTED: Ovis aries diacylglycerol kinase alpha (DGKA), transcript variant X4, mRNA
XM_004012386.4	DGKE	678	-129.37	147	-30.84	154928	32	6844	5900 1124 157 6162 3552 XM_004012386.4 PREDICTED: Ovis aries diacylglycerol kinase epsilon (DGKE), transcript variant X1, mRNA
XM_004003065.4	DGKG	954	-173.32	146	-29.6	151854	32	5817	3085 5544 1463 2257 323 1264 4755 XM_004003065.4 PREDICTED: Ovis aries diacylglycerol kinase gamma (DGKG), transcript variant X2, mRNA
XM_004003066.4	DGKG	818	-152.8	146	-29.6	151855	32	5700	2968 5427 2140 323 1264 4638 XM_004003066.4 PREDICTED: Ovis aries diacylglycerol kinase gamma (DGKG), transcript variant X4, mRNA
XM_004006083.4	DGUOK	273	-52.76	142	-28.55	152840	32	1119	93 267 XM_004006083.4 PREDICTED: Ovis aries deoxyguanosine kinase (DGUOK), transcript variant X3, mRNA
XM_012173656.3	DGUOK	273	-52.76	142	-28.55	161662	32	1552	93 267 XM_012173656.3 PREDICTED: Ovis aries deoxyguanosine kinase (DGUOK), transcript variant X1, mRNA
XM_004002011.4	DHCR24	139	-19.49	139	-19.49	151345	32	4265	1029 XM_004002011.4 PREDICTED: Ovis aries 24-dehydrocholesterol reductase (DHCR24), mRNA
XM_004005091.4	DHDDS	545	-100.5	148	-28.34	152568	32	3198	2923 2665 966 2963 XM_004005091.4 PREDICTED: Ovis aries dehydrodolichyl diphosphate synthase subunit (DHDDS), transcript variant X3, mRNA
XM_012151409.3	DHDDS	545	-100.5	148	-28.34	161340	32	3197	2922 2664 965 2962 XM_012151409.3 PREDICTED: Ovis aries dehydrodolichyl diphosphate synthase subunit (DHDDS), transcript variant X1, mRNA
XM_012151416.3	DHDDS	545	-100.5	148	-28.34	161341	32	2509	2234 1976 961 2274 XM_012151416.3 PREDICTED: Ovis aries dehydrodolichyl diphosphate synthase subunit (DHDDS), transcript variant X2, mRNA
XM_012151426.2	DHDDS	545	-100.5	148	-28.34	161342	32	3076	2801 2543 844 2841 XM_012151426.2 PREDICTED: Ovis aries dehydrodolichyl diphosphate synthase subunit (DHDDS), transcript variant X4, mRNA
XM_012151436.2	DHDDS	545	-100.5	148	-28.34	161343	32	3073	2798 2540 841 2838 XM_012151436.2 PREDICTED: Ovis aries dehydrodolichyl diphosphate synthase subunit (DHDDS), transcript variant X5, mRNA
XM_004015362.3	DHDH	160	-29.54	160	-29.54	155897	32	1289	1198 XM_004015362.3 PREDICTED: Ovis aries dihydrodiol dehydrogenase (DHDH), mRNA
XM_004009054.4	DHFR	146	-31.06	146	-31.06	153877	32	2340	371 XM_004009054.4 PREDICTED: Ovis aries dihydrofolate reductase (DHFR), mRNA
XM_004015112.4	DHODH	131	-19.35	131	-19.35	155796	32	1527	473 XM_004015112.4 PREDICTED: Ovis aries dihydroorotate dehydrogenase (quinone) (DHODH), transcript variant X1, mRNA
XM_004008496.4	DHPS	694	-157.74	151	-40.79	103545	32	1374	943 1241 58 567 913 XM_004008496.4 PREDICTED: Ovis aries deoxyhypusine synthase (DHPS), mRNA
XM_004010299.4	DHRS1	275	-59.16	140	-31.8	154227	32	1478	800 365 XM_004010299.4 PREDICTED: Ovis aries dehydrogenase/reductase 1 (DHRS1), mRNA
XM_004010693.4	DHRS7	130	-16.08	130	-16.08	54252	32	1288	1080 XM_004010693.4 PREDICTED: Ovis aries dehydrogenase/reductase 7 (DHRS7), mRNA
XM_004012697.3	DHRS7C	132	-23.37	132	-23.37	155074	32	1583	138 XM_004012697.3 PREDICTED: Ovis aries dehydrogenase/reductase 7C (DHRS7C), transcript variant X4, mRNA
XM_004004622.4	DHRS9	139	-29.03	139	-29.03	102293	32	1562	1294 XM_004004622.4 PREDICTED: Ovis aries dehydrogenase/reductase 9 (DHRS9), mRNA
XM_004014186.4	DHTKD1	133	-19.78	133	-19.78	155501	32	4366	1080 XM_004014186.4 PREDICTED: Ovis aries dehydrogenase E1 and transketolase domain containing 1 (DHTKD1), transcript variant X1, mRNA
XM_004009739.4	DHX15	136	-23.6	136	-23.6	154049	32	3013	965 XM_004009739.4 PREDICTED: Ovis aries DEAH-box helicase 15 (DHX15), mRNA
XM_012107728.3	DIAPH2	154	-30.06	154	-30.06	160666	32	3775	3487 XM_012107728.3 PREDICTED: Ovis aries diaphanous related formin 2 (DIAPH2), transcript variant X1, mRNA
XM_004010512.4	DMAC2L	403	-73.78	138	-35.51	154336	32	1727	630 1543 255 XM_004010512.4 PREDICTED: Ovis aries distal membrane arm assembly complex 2 like (DMAC2L), mRNA
XM_004015171.4	DMKN	265	-57.12	135	-31.67	155817	32	2200	1266 1802 XM_004015171.4 PREDICTED: Ovis aries dermokine (DMKN), transcript variant X1, mRNA
XM_004008689.4	DMXL1	555	-112.2	155	-31.15	153702	32	11231	160 110 2150 6494 XM_004008689.4 PREDICTED: Ovis aries Dmx like 1 (DMXL1), transcript variant X2, mRNA
XM_004008690.4	DMXL1	555	-112.2	155	-31.15	153703	32	11294	160 110 2150 6494 XM_004008690.4 PREDICTED: Ovis aries Dmx like 1 (DMXL1), transcript variant X1, mRNA
XM_004010611.4	DMXL2	1670	-280.06	163	-30.94	154378	32	10457	1501 8061 157 10117 8774 6504 3478 789 6628 6888 1864 4852 XM_004010611.4 PREDICTED: Ovis aries Dmx like 2 (DMXL2), transcript variant X2, mRNA
XM_004010612.4	DMXL2	1670	-280.06	163	-30.94	154379	32	10520	1501 8124 157 10180 8837 6504 3478 789 6628 6888 1864 4852 XM_004010612.4 PREDICTED: Ovis aries Dmx like 2 (DMXL2), transcript variant X1, mRNA
XM_004021417.4	DNA2	553	-83.95	151	-24.46	157694	32	3997	129 604 2952 824 XM_004021417.4 PREDICTED: Ovis aries DNA replication helicase/nuclease 2 (DNA2), transcript variant X1, mRNA
XM_004014939.4	DNAAF1	145	-21.94	145	-21.94	155723	32	2284	1029 XM_004014939.4 PREDICTED: Ovis aries dynein axonemal assembly factor 1 (DNAAF1), mRNA
XM_004010592.3	DNAAF4	139	-26.51	139	-26.51	154367	32	2450	1362 XM_004010592.3 PREDICTED: Ovis aries dynein axonemal assembly factor 4 (DNAAF4), transcript variant X1, mRNA
XM_004010593.3	DNAAF4	150	-22.79	150	-22.79	104286	32	1184	350 XM_004010593.3 PREDICTED: Ovis aries dynein axonemal assembly factor 4 (DNAAF4), transcript variant X6, mRNA
XM_004017564.4	DNAH10	1676	-292.87	161	-29.75	156588	32	13954	8472 1899 13335 9684 10286 4888 6373 7858 732 8915 2480 8783 XM_004017564.4 PREDICTED: Ovis aries dynein axonemal heavy chain 10 (DNAH10), mRNA
XM_012099851.3	DNAH12	1015	-173.7	166	-32.34	159218	32	12073	3454 1991 7135 8326 5270 5989 5502 XM_012099851.3 PREDICTED: Ovis aries dynein axonemal heavy chain 12 (DNAH12), transcript variant X1, mRNA
XM_012099857.3	DNAH12	152	-22.46	152	-22.46	159219	32	2587	1991 XM_012099857.3 PREDICTED: Ovis aries dynein axonemal heavy chain 12 (DNAH12), transcript variant X3, mRNA
XM_012097159.3	DNAH5	1134	-199.38	159	-34.83	158739	32	15734	8695 11680 7620 1370 11392 10262 4646 5996 XM_012097159.3 PREDICTED: Ovis aries dynein axonemal heavy chain 5 (DNAH5), transcript variant X1, mRNA
XM_004005864.4	DNAH6	849	-135.72	156	-27.63	152738	32	12733	5017 4407 1351 1621 12247 9180 XM_004005864.4 PREDICTED: Ovis aries dynein axonemal heavy chain 6 (DNAH6), mRNA
XM_004004780.4	DNAH7	687	-102.96	155	-27.36	152437	32	12876	11059 12710 8192 4997 6193 XM_004004780.4 PREDICTED: Ovis aries dynein axonemal heavy chain 7 (DNAH7), mRNA
XM_004004128.4	DNAI1	264	-57.69	134	-29.37	152144	32	2517	1085 1959 XM_004004128.4 PREDICTED: Ovis aries dynein axonemal intermediate chain 1 (DNAI1), transcript variant X2, mRNA
XM_012118031.3	DNAI1	264	-57.69	134	-29.37	160811	32	2540	1085 1982 XM_012118031.3 PREDICTED: Ovis aries dynein axonemal intermediate chain 1 (DNAI1), transcript variant X3, mRNA
XM_004023217.4	DNAI4	133	-22.76	133	-22.76	158147	32	2700	936 XM_004023217.4 PREDICTED: Ovis aries WD repeat domain 78 (WDR78), mRNA
XM_004004149.3	DNAJA1	131	-18.57	131	-18.57	152155	32	2412	1407 XM_004004149.3 PREDICTED: Ovis aries DnaJ heat shock protein family (Hsp40) member A1 (DNAJA1), mRNA
XM_004017814.4	DNAJA4	261	-44.18	131	-24.11	156636	32	3077	1764 2465 XM_004017814.4 PREDICTED: Ovis aries DnaJ heat shock protein family (Hsp40) member A4 (DNAJA4), mRNA
XM_004008469.4	DNAJB1	274	-57.38	140	-31.67	103536	32	2291	1967 52 XM_004008469.4 PREDICTED: Ovis aries DnaJ heat shock protein family (Hsp40) member B1 (DNAJB1), transcript variant X2, mRNA
XM_004003062.3	DNAJB11	686	-132.15	158	-35.42	101770	32	2049	738 1937 1395 1683 105 XM_004003062.3 PREDICTED: Ovis aries DnaJ heat shock protein family (Hsp40) member B11 (DNAJB11), mRNA
XM_004016312.4	DNAJB13	706	-137.91	147	-31.62	106049	32	1440	130 1306 944 91 1341 XM_004016312.4 PREDICTED: Ovis aries DnaJ heat shock protein family (Hsp40) member B13 (DNAJB13), mRNA
XM_004009673.4	DNAJB14	265	-38.76	133	-21.77	154021	32	2875	2213 263 XM_004009673.4 PREDICTED: Ovis aries DnaJ heat shock protein family (Hsp40) member B14 (DNAJB14), transcript variant X1, mRNA
XM_012179621.2	DNAJB14	133	-16.99	133	-16.99	162889	32	2598	1936 XM_012179621.2 PREDICTED: Ovis aries DnaJ heat shock protein family (Hsp40) member B14 (DNAJB14), transcript variant X2, mRNA
XM_012174324.3	DNAJB4	406	-73.94	142	-26.92	161828	32	4102	3068 2113 123 XM_012174324.3 PREDICTED: Ovis aries DnaJ heat shock protein family (Hsp40) member B4 (DNAJB4), transcript variant X2, mRNA
XM_004023545.4	DNAJB7	141	-20.72	141	-20.72	158200	32	1817	531 XM_004023545.4 PREDICTED: Ovis aries DnaJ heat shock protein family (Hsp40) member B7 (DNAJB7), mRNA
XM_004007886.4	DNAJB9	141	-26.41	141	-26.41	153446	32	1917	97 XM_004007886.4 PREDICTED: Ovis aries DnaJ heat shock protein family (Hsp40) member B9 (DNAJB9), mRNA
XM_004014216.4	DNAJC1	420	-66.87	143	-26.23	155518	32	3729	954 2790 1916 XM_004014216.4 PREDICTED: Ovis aries DnaJ heat shock protein family (Hsp40) member C1 (DNAJC1), transcript variant X1, mRNA
XM_004004527.4	DNAJC10	270	-41.78	139	-22.79	152329	32	4104	3311 292 XM_004004527.4 PREDICTED: Ovis aries DnaJ heat shock protein family (Hsp40) member C10 (DNAJC10), mRNA
XM_004013752.3	DNAJC11	1267	-268.76	164	-33.94	105315	32	2968	1081 73 170 1247 1914 2847 1943 664 1605 XM_004013752.3 PREDICTED: Ovis aries DnaJ heat shock protein family (Hsp40) member C11 (DNAJC11), mRNA
XM_004021402.4	DNAJC12	134	-23.54	134	-23.54	157691	32	1217	246 XM_004021402.4 PREDICTED: Ovis aries DnaJ heat shock protein family (Hsp40) member C12 (DNAJC12), transcript variant X1, mRNA
XM_012105161.3	DNAJC12	134	-23.54	134	-23.54	160200	32	1207	236 XM_012105161.3 PREDICTED: Ovis aries DnaJ heat shock protein family (Hsp40) member C12 (DNAJC12), transcript variant X2, mRNA
XM_004003339.4	DNAJC13	713	-118.51	151	-27.99	151979	32	7747	1453 5414 587 1790 285 XM_004003339.4 PREDICTED: Ovis aries DnaJ heat shock protein family (Hsp40) member C13 (DNAJC13), transcript variant X1, mRNA
XM_004013797.3	DNAJC16	147	-27.64	147	-27.64	155415	32	5600	2598 XM_004013797.3 PREDICTED: Ovis aries DnaJ heat shock protein family (Hsp40) member C16 (DNAJC16), transcript variant X2, mRNA
XM_004010449.4	DNAJC17	411	-59.02	140	-24.08	4057	32	1040	1 987 207 XM_004010449.4 PREDICTED: Ovis aries DnaJ heat shock protein family (Hsp40) member C17 (DNAJC17), transcript variant X3, mRNA
XM_012098384.3	DNAJC19	276	-39.25	138	-25.02	158931	32	6883	5408 6003 XM_012098384.3 PREDICTED: Ovis aries DnaJ heat shock protein family (Hsp40) member C19 (DNAJC19), mRNA
XM_004007824.3	DNAJC2	142	-33.93	142	-33.93	103339	32	2136	162 XM_004007824.3 PREDICTED: Ovis aries DnaJ heat shock protein family (Hsp40) member C2 (DNAJC2), mRNA
XM_012097094.3	DNAJC21	133	-22.21	133	-22.21	158730	32	2080	646 XM_012097094.3 PREDICTED: Ovis aries DnaJ heat shock protein family (Hsp40) member C21 (DNAJC21), transcript variant X1, mRNA
XM_012097095.3	DNAJC21	133	-22.21	133	-22.21	158731	32	1982	522 XM_012097095.3 PREDICTED: Ovis aries DnaJ heat shock protein family (Hsp40) member C21 (DNAJC21), transcript variant X2, mRNA
XM_004006380.4	DNAJC22	280	-54.76	144	-28.77	152978	32	2353	1091 652 XM_004006380.4 PREDICTED: Ovis aries DnaJ heat shock protein family (Hsp40) member C22 (DNAJC22), mRNA
XM_004016366.4	DNAJC24	168	-30.07	168	-30.07	106072	32	797	529 XM_004016366.4 PREDICTED: Ovis aries DnaJ heat shock protein family (Hsp40) member C24 (DNAJC24), transcript variant X1, mRNA
XM_012096147.3	DNAJC24	168	-30.07	168	-30.07	108434	32	635	460 XM_012096147.3 PREDICTED: Ovis aries DnaJ heat shock protein family (Hsp40) member C24 (DNAJC24), transcript variant X3, mRNA
XM_012096148.3	DNAJC24	168	-30.07	168	-30.07	108435	32	825	557 XM_012096148.3 PREDICTED: Ovis aries DnaJ heat shock protein family (Hsp40) member C24 (DNAJC24), transcript variant X2, mRNA
XM_012113497.3	DNAJC25	416	-86.76	143	-33.2	160751	32	4202	3091 2157 213 XM_012113497.3 PREDICTED: Ovis aries DnaJ heat shock protein family (Hsp40) member C25 (DNAJC25), mRNA
XM_004005728.3	DNAJC27	137	-17.14	137	-17.14	152686	32	4694	2281 XM_004005728.3 PREDICTED: Ovis aries DnaJ heat shock protein family (Hsp40) member C27 (DNAJC27), mRNA
XM_012108412.2	DNAJC30	138	-28.86	138	-28.86	160704	32	3113	130 XM_012108412.2 PREDICTED: Ovis aries DnaJ heat shock protein family (Hsp40) member C30 (DNAJC30), mRNA
XM_004002048.4	DNAJC6	267	-46.07	137	-25.96	151361	32	5325	4094 1852 XM_004002048.4 PREDICTED: Ovis aries DnaJ heat shock protein family (Hsp40) member C6 (DNAJC6), transcript variant X4, mRNA
XM_012168811.3	DNAJC6	267	-46.07	137	-25.96	161554	32	4896	3955 1713 XM_012168811.3 PREDICTED: Ovis aries DnaJ heat shock protein family (Hsp40) member C6 (DNAJC6), transcript variant X2, mRNA
XM_012168865.3	DNAJC6	267	-46.07	137	-25.96	161555	32	5083	3852 1610 XM_012168865.3 PREDICTED: Ovis aries DnaJ heat shock protein family (Hsp40) member C6 (DNAJC6), transcript variant X1, mRNA
XM_012168955.3	DNAJC6	267	-46.07	137	-25.96	161558	32	5073	4132 1890 XM_012168955.3 PREDICTED: Ovis aries DnaJ heat shock protein family (Hsp40) member C6 (DNAJC6), transcript variant X3, mRNA
XM_004012914.4	DNAJC7	132	-20.48	132	-20.48	155169	32	1915	117 XM_004012914.4 PREDICTED: Ovis aries DnaJ heat shock protein family (Hsp40) member C7 (DNAJC7), mRNA
XM_004005070.3	DNAJC8	183	-40.95	183	-40.95	152557	32	1746	1038 XM_004005070.3 PREDICTED: Ovis aries DnaJ heat shock protein family (Hsp40) member C8 (DNAJC8), mRNA
XM_004010777.3	DNAL1	937	-160.67	140	-31.59	104371	32	4847	3136 3497 2237 3706 4494 3173 1873 XM_004010777.3 PREDICTED: Ovis aries dynein axonemal light chain 1 (DNAL1), transcript variant X1, mRNA
XM_004006998.4	DNAL4	161	-36.1	161	-36.1	153272	32	1483	332 XM_004006998.4 PREDICTED: Ovis aries dynein axonemal light chain 4 (DNAL4), mRNA
XM_004001809.4	DNALI1	273	-42.13	140	-24.36	151259	32	2572	2454 1710 XM_004001809.4 PREDICTED: Ovis aries dynein axonemal light intermediate chain 1 (DNALI1), mRNA
XM_004022654.4	DNASE1L1	292	-48.71	162	-29.79	158089	32	2081	173 889 XM_004022654.4 PREDICTED: Ovis aries deoxyribonuclease 1 like 1 (DNASE1L1), partial mRNA
XM_004018360.4	DNASE1L3	140	-22.08	140	-22.08	156791	32	1374	18 XM_004018360.4 PREDICTED: Ovis aries deoxyribonuclease 1 like 3 (DNASE1L3), mRNA
XM_004008489.4	DNASE2	588	-125.6	169	-33.53	103543	32	1490	358 787 1202 460 XM_004008489.4 PREDICTED: Ovis aries deoxyribonuclease 2, lysosomal (DNASE2), mRNA
XM_012174785.3	DNASE2B	430	-104.88	157	-40.54	111857	32	1397	671 882 854 XM_012174785.3 PREDICTED: Ovis aries deoxyribonuclease 2 beta (DNASE2B), mRNA
XM_004008871.4	DND1	282	-50.26	149	-27.7	153796	32	1790	555 920 XM_004008871.4 PREDICTED: Ovis aries DND microRNA-mediated repression inhibitor 1 (DND1), transcript variant X2, mRNA
NM_001009473.1	DNMT1	295	-66.12	156	-35.88	150385	32	5233	2357 3605 NM_001009473.1 Ovis aries DNA methyltransferase 1 (DNMT1), mRNA
XM_004019699.4	DPP3	406	-81.49	146	-33.43	157251	32	2675	183 666 1440 XM_004019699.4 PREDICTED: Ovis aries dipeptidyl peptidase 3 (DPP3), transcript variant X2, mRNA
XM_012102158.3	DPP3	406	-81.49	146	-33.43	159657	32	2642	150 633 1407 XM_012102158.3 PREDICTED: Ovis aries dipeptidyl peptidase 3 (DPP3), transcript variant X1, mRNA
XM_012102159.3	DPP3	406	-81.49	146	-33.43	159658	32	2708	151 634 1408 XM_012102159.3 PREDICTED: Ovis aries dipeptidyl peptidase 3 (DPP3), transcript variant X3, mRNA
XM_004004660.4	DPP4	158	-33.34	158	-33.34	152389	32	3595	1212 XM_004004660.4 PREDICTED: Ovis aries dipeptidyl peptidase 4 (DPP4), mRNA
XM_004010233.3	DPP8	549	-85.19	145	-29.87	154200	32	7036	853 4543 4578 6222 XM_004010233.3 PREDICTED: Ovis aries dipeptidyl peptidase 8 (DPP8), transcript variant X2, mRNA
XM_012180738.2	DPP8	549	-85.19	145	-29.87	163131	32	8454	2271 5961 5996 7640 XM_012180738.2 PREDICTED: Ovis aries dipeptidyl peptidase 8 (DPP8), transcript variant X1, mRNA
XM_012180743.3	DPP8	145	-22.02	145	-22.02	163132	32	4077	2356 XM_012180743.3 PREDICTED: Ovis aries dipeptidyl peptidase 8 (DPP8), transcript variant X3, mRNA
XM_004020454.4	DSC1	271	-46.24	136	-24.2	107361	32	3881	871 545 XM_004020454.4 PREDICTED: Ovis aries desmocollin 1 (DSC1), transcript variant X1, mRNA
XM_004020456.4	DSC2	402	-68.9	136	-25.29	157444	32	5054	1761 1957 3059 XM_004020456.4 PREDICTED: Ovis aries desmocollin 2 (DSC2), transcript variant X1, mRNA
XM_012103432.3	DSC2	402	-68.9	136	-25.29	159909	32	5045	1752 1948 3050 XM_012103432.3 PREDICTED: Ovis aries desmocollin 2 (DSC2), transcript variant X2, mRNA
XM_012103433.3	DSC2	270	-45.55	136	-25.29	159910	32	2711	1761 1957 XM_012103433.3 PREDICTED: Ovis aries desmocollin 2 (DSC2), transcript variant X3, mRNA
XM_004020404.4	DSEL	956	-163.52	148	-29.82	157429	32	9592	1227 5283 1128 4986 7903 7598 2982 XM_004020404.4 PREDICTED: Ovis aries dermatan sulfate epimerase like (DSEL), transcript variant X3, mRNA
XM_012103302.3	DSEL	414	-65.63	148	-24.42	159887	32	6268	1227 1128 2982 XM_012103302.3 PREDICTED: Ovis aries dermatan sulfate epimerase like (DSEL), transcript variant X1, mRNA
XM_004020453.4	DSG1	264	-41.48	132	-26.45	157442	32	3924	1346 3147 XM_004020453.4 PREDICTED: Ovis aries desmoglein 1 (DSG1), transcript variant X1, mRNA
XM_012103431.3	DSG3	688	-105.32	155	-30.62	159908	32	6739	2150 4435 1836 5669 98 XM_012103431.3 PREDICTED: Ovis aries desmoglein 3 (DSG3), transcript variant X2, mRNA
XM_004014553.4	DSN1	266	-51.34	134	-26.49	155654	32	2231	653 1227 XM_004014553.4 PREDICTED: Ovis aries DSN1 component of MIS12 kinetochore complex (DSN1), transcript variant X2, mRNA
XM_012180326.3	DSPP	135	-24.09	135	-24.09	163048	32	3555	1566 XM_012180326.3 PREDICTED: Ovis aries dentin sialophosphoprotein (DSPP), mRNA
XM_004017881.4	DTD2	146	-24.64	146	-24.64	156668	32	2256	482 XM_004017881.4 PREDICTED: Ovis aries D-tyrosyl-tRNA deacylase 2 (putative) (DTD2), mRNA
XM_004010053.4	DTHD1	412	-67.19	144	-28.7	154168	32	5587	5272 1264 5386 XM_004010053.4 PREDICTED: Ovis aries death domain containing 1 (DTHD1), transcript variant X1, mRNA
XM_004013903.4	DTL	271	-51.91	141	-27.46	155460	32	4153	156 2066 XM_004013903.4 PREDICTED: Ovis aries denticleless E3 ubiquitin protein ligase homolog (DTL), mRNA
XM_012103378.3	DTNA	281	-48.91	145	-24.5	159899	32	3458	2185 3239 XM_012103378.3 PREDICTED: Ovis aries dystrobrevin alpha (DTNA), transcript variant X12, mRNA
XM_012103387.3	DTNA	132	-25.11	132	-25.11	109821	32	3030	1060 XM_012103387.3 PREDICTED: Ovis aries dystrobrevin alpha (DTNA), transcript variant X21, mRNA
XM_012103389.3	DTNA	132	-25.11	132	-25.11	109822	32	1715	1057 XM_012103389.3 PREDICTED: Ovis aries dystrobrevin alpha (DTNA), transcript variant X24, mRNA
NM_001126349.1	DTNBP1	133	-23.85	133	-23.85	150602	32	1029	787 NM_001126349.1 Ovis aries dystrobrevin binding protein 1 (DTNBP1), mRNA
XM_004008691.4	DTWD2	295	-36.61	161	-18.55	53540	32	1511	1071 396 XM_004008691.4 PREDICTED: Ovis aries DTW domain containing 2 (DTWD2), transcript variant X1, mRNA
XM_012178252.3	DTWD2	134	-18.55	134	-18.55	62452	32	1129	378 XM_012178252.3 PREDICTED: Ovis aries DTW domain containing 2 (DTWD2), transcript variant X2, mRNA
XM_004003428.4	DTYMK	290	-63.96	157	-32.01	101931	32	806	611 681 XM_004003428.4 PREDICTED: Ovis aries deoxythymidylate kinase (DTYMK), transcript variant X1, mRNA
NM_001190392.1	DUOX2	425	-81.34	160	-30.9	150930	32	4644	4412 1416 1777 NM_001190392.1 Ovis aries dual oxidase 2 (DUOX2), mRNA
XM_012180586.2	DUOX2	425	-81.34	160	-30.9	163091	32	5126	4894 1904 2265 XM_012180586.2 PREDICTED: Ovis aries dual oxidase 2 (DUOX2), transcript variant X1, mRNA
XM_004013054.4	DUS1L	146	-28.42	146	-28.42	155231	32	2190	1774 XM_004013054.4 PREDICTED: Ovis aries dihydrouridine synthase 1 like (DUS1L), transcript variant X1, mRNA
XM_004015083.4	DUS2	538	-108.44	139	-30.42	155783	32	3829	681 785 2634 838 XM_004015083.4 PREDICTED: Ovis aries dihydrouridine synthase 2 (DUS2), transcript variant X1, mRNA
XM_012176713.3	DUS4L	130	-26.18	130	-26.18	162291	32	1948	108 XM_012176713.3 PREDICTED: Ovis aries dihydrouridine synthase 4 like (DUS4L), transcript variant X1, mRNA
XM_012176714.2	DUS4L	147	-27.48	147	-27.48	162292	32	2132	11 XM_012176714.2 PREDICTED: Ovis aries dihydrouridine synthase 4 like (DUS4L), transcript variant X2, mRNA
XM_004021499.4	DUSP13	282	-65.05	147	-34.35	107645	32	714	251 15 XM_004021499.4 PREDICTED: Ovis aries dual specificity phosphatase 13 (DUSP13), transcript variant X9, mRNA
XM_012105383.3	DUSP13	139	-28.09	139	-28.09	160245	32	4544	1868 XM_012105383.3 PREDICTED: Ovis aries dual specificity phosphatase 13 (DUSP13), transcript variant X5, mRNA
XM_012105389.2	DUSP13	139	-28.09	139	-28.09	160246	32	4306	1630 XM_012105389.2 PREDICTED: Ovis aries dual specificity phosphatase 13 (DUSP13), transcript variant X6, mRNA
XM_012105390.3	DUSP13	139	-28.09	139	-28.09	160247	32	4426	1750 XM_012105390.3 PREDICTED: Ovis aries dual specificity phosphatase 13 (DUSP13), transcript variant X7, mRNA
XM_004007739.4	DYNC1I1	134	-24.94	134	-24.94	153381	32	2569	1797 XM_004007739.4 PREDICTED: Ovis aries dynein cytoplasmic 1 intermediate chain 1 (DYNC1I1), transcript variant X4, mRNA
XM_004007740.4	DYNC1I1	134	-24.94	134	-24.94	153382	32	2509	1737 XM_004007740.4 PREDICTED: Ovis aries dynein cytoplasmic 1 intermediate chain 1 (DYNC1I1), transcript variant X5, mRNA
XM_012176361.3	DYNC1I1	134	-24.94	134	-24.94	162231	32	2646	1874 XM_012176361.3 PREDICTED: Ovis aries dynein cytoplasmic 1 intermediate chain 1 (DYNC1I1), transcript variant X2, mRNA
XM_012176362.3	DYNC1I1	134	-24.94	134	-24.94	162232	32	2586	1814 XM_012176362.3 PREDICTED: Ovis aries dynein cytoplasmic 1 intermediate chain 1 (DYNC1I1), transcript variant X3, mRNA
XM_004004598.3	DYNC1I2	418	-74.27	142	-28.02	102278	32	2533	2232 1314 1740 XM_004004598.3 PREDICTED: Ovis aries dynein cytoplasmic 1 intermediate chain 2 (DYNC1I2), transcript variant X4, mRNA
XM_004004599.4	DYNC1I2	418	-74.27	142	-28.02	102279	32	2522	2221 1303 1729 XM_004004599.4 PREDICTED: Ovis aries dynein cytoplasmic 1 intermediate chain 2 (DYNC1I2), transcript variant X5, mRNA
XM_012133845.2	DYNC1I2	418	-74.27	142	-28.02	110973	32	2593	2292 1374 1800 XM_012133845.2 PREDICTED: Ovis aries dynein cytoplasmic 1 intermediate chain 2 (DYNC1I2), transcript variant X1, mRNA
XM_012133854.3	DYNC1I2	418	-74.27	142	-28.02	110974	32	2583	2282 1364 1790 XM_012133854.3 PREDICTED: Ovis aries dynein cytoplasmic 1 intermediate chain 2 (DYNC1I2), transcript variant X2, mRNA
XM_012133864.3	DYNC1I2	276	-51.85	139	-28.02	110975	32	2282	1374 1800 XM_012133864.3 PREDICTED: Ovis aries dynein cytoplasmic 1 intermediate chain 2 (DYNC1I2), transcript variant X3, mRNA
XM_012133890.3	DYNC1I2	276	-51.85	139	-28.02	110976	32	2222	1314 1740 XM_012133890.3 PREDICTED: Ovis aries dynein cytoplasmic 1 intermediate chain 2 (DYNC1I2), transcript variant X6, mRNA
XM_004015048.3	DYNC1LI2	562	-103.99	145	-28.64	105687	32	4361	736 3661 2369 673 XM_004015048.3 PREDICTED: Ovis aries dynein cytoplasmic 1 light intermediate chain 2 (DYNC1LI2), mRNA
XM_004015967.4	DYNC2H1	533	-91.14	136	-26.82	155972	32	13118	74 806 7658 10008 XM_004015967.4 PREDICTED: Ovis aries dynein cytoplasmic 2 heavy chain 1 (DYNC2H1), transcript variant X1, mRNA
XM_004015968.4	DYNC2H1	533	-91.14	136	-26.82	155973	32	13139	74 806 7658 10029 XM_004015968.4 PREDICTED: Ovis aries dynein cytoplasmic 2 heavy chain 1 (DYNC2H1), transcript variant X2, mRNA
XM_004005991.4	DYNC2LI1	428	-68.12	149	-24.98	152793	32	1389	849 996 389 XM_004005991.4 PREDICTED: Ovis aries dynein cytoplasmic 2 light intermediate chain 1 (DYNC2LI1), transcript variant X1, mRNA
XM_012172646.3	DYNC2LI1	428	-68.12	149	-24.98	161623	32	1320	780 927 389 XM_012172646.3 PREDICTED: Ovis aries dynein cytoplasmic 2 light intermediate chain 1 (DYNC2LI1), transcript variant X2, mRNA
XM_004017419.4	DYNLL1	141	-21.25	141	-21.25	106474	32	681	499 XM_004017419.4 PREDICTED: Ovis aries dynein light chain LC8-type 1 (DYNLL1), mRNA
XM_004014508.4	DYNLRB1	133	-30.69	133	-30.69	105557	32	695	127 XM_004014508.4 PREDICTED: Ovis aries dynein light chain roadblock-type 1 (DYNLRB1), mRNA
XM_004014924.3	DYNLRB2	130	-18.06	130	-18.06	155718	32	599	315 XM_004014924.3 PREDICTED: Ovis aries dynein light chain roadblock-type 2 (DYNLRB2), transcript variant X1, mRNA
XM_012096392.3	DYNLT2B	268	-47.22	135	-25.48	158566	32	741	37 505 XM_012096392.3 PREDICTED: Ovis aries Tctex1 domain containing 2 (TCTEX1D2), mRNA
NM_001009762.1	DYNLT3	132	-24.78	132	-24.78	100351	32	2079	1650 NM_001009762.1 Ovis aries dynein light chain Tctex-type 3 (DYNLT3), mRNA
XM_012123686.3	DYNLT4	130	-24.28	130	-24.28	160895	32	1224	778 XM_012123686.3 PREDICTED: Ovis aries Tctex1 domain containing 4 (TCTEX1D4), transcript variant X1, mRNA
XM_004002055.4	DYNLT5	139	-16.56	139	-16.56	51199	32	948	264 XM_004002055.4 PREDICTED: Ovis aries Tctex1 domain containing 1 (TCTEX1D1), transcript variant X2, mRNA
XM_004006058.4	DYSF	806	-145.42	142	-28.92	152824	32	6885	1237 2845 3111 1 5688 87 XM_004006058.4 PREDICTED: Ovis aries dysferlin (DYSF), transcript variant X21, mRNA
XM_004006059.4	DYSF	806	-145.42	142	-28.92	152825	32	6936	1330 2896 3162 1 5739 87 XM_004006059.4 PREDICTED: Ovis aries dysferlin (DYSF), transcript variant X17, mRNA
XM_004006060.4	DYSF	806	-145.42	142	-28.92	152826	32	6999	1330 2896 3162 1 5802 87 XM_004006060.4 PREDICTED: Ovis aries dysferlin (DYSF), transcript variant X10, mRNA
XM_004006061.4	DYSF	806	-145.42	142	-28.92	152827	32	6948	1237 2845 3111 1 5751 87 XM_004006061.4 PREDICTED: Ovis aries dysferlin (DYSF), transcript variant X15, mRNA
XM_004006062.4	DYSF	805	-145.42	142	-28.92	152828	32	6842	1236 2802 3068 5645 1 86 XM_004006062.4 PREDICTED: Ovis aries dysferlin (DYSF), transcript variant X23, mRNA
XM_004006063.4	DYSF	806	-145.42	142	-28.92	152829	32	6906	1237 2803 3069 1 5709 87 XM_004006063.4 PREDICTED: Ovis aries dysferlin (DYSF), transcript variant X19, mRNA
XM_004006065.4	DYSF	806	-145.42	142	-28.92	152830	32	6978	1330 2938 3204 1 5781 87 XM_004006065.4 PREDICTED: Ovis aries dysferlin (DYSF), transcript variant X13, mRNA
XM_012173627.3	DYSF	806	-145.42	142	-28.92	161654	32	6991	1238 2846 3112 1 5794 88 XM_012173627.3 PREDICTED: Ovis aries dysferlin (DYSF), transcript variant X11, mRNA
XM_004002900.3	DZIP3	400	-63.57	137	-24.39	151778	32	5442	5314 3506 2552 XM_004002900.3 PREDICTED: Ovis aries DAZ interacting zinc finger protein 3 (DZIP3), transcript variant X4, mRNA
XM_004015237.3	ECH1	267	-56.07	136	-33.45	155844	32	1235	42 421 XM_004015237.3 PREDICTED: Ovis aries enoyl-CoA hydratase 1 (ECH1), mRNA
XM_004011133.4	ECHDC1	270	-44.86	140	-23.16	154529	32	2139	339 13 XM_004011133.4 PREDICTED: Ovis aries ethylmalonyl-CoA decarboxylase 1 (ECHDC1), transcript variant X2, mRNA
XM_004020717.4	ECI1	141	-29.79	141	-29.79	157503	32	1268	697 XM_004020717.4 PREDICTED: Ovis aries enoyl-CoA delta isomerase 1 (ECI1), transcript variant X2, mRNA
XM_004002454.3	ECM1	130	-25.09	130	-25.09	151550	32	1475	514 XM_004002454.3 PREDICTED: Ovis aries extracellular matrix protein 1 (ECM1), transcript variant X3, mRNA
XM_004004074.4	ECM2	714	-125.76	159	-29.62	102036	32	4910	3443 2331 1548 2512 1835 XM_004004074.4 PREDICTED: Ovis aries extracellular matrix protein 2 (ECM2), transcript variant X3, mRNA
XM_012116100.3	ECM2	714	-125.76	159	-29.62	110692	32	4979	3512 2400 1617 2581 1904 XM_012116100.3 PREDICTED: Ovis aries extracellular matrix protein 2 (ECM2), transcript variant X1, mRNA
XM_012116111.3	ECM2	714	-125.76	159	-29.62	110694	32	4975	3508 2396 1613 2577 1900 XM_012116111.3 PREDICTED: Ovis aries extracellular matrix protein 2 (ECM2), transcript variant X2, mRNA
XM_004005917.4	ECRG4	133	-16.48	133	-16.48	52597	32	823	458 XM_004005917.4 PREDICTED: Ovis aries chromosome 3 C2orf40 homolog (C3H2orf40), mRNA
XM_004008854.4	ECSCR	136	-30.42	136	-30.42	103706	32	1109	212 XM_004008854.4 PREDICTED: Ovis aries endothelial cell surface expressed chemotaxis and apoptosis regulator (ECSCR), transcript variant X2, mRNA
XM_012178593.3	ECSCR	136	-30.42	136	-30.42	112611	32	984	221 XM_012178593.3 PREDICTED: Ovis aries endothelial cell surface expressed chemotaxis and apoptosis regulator (ECSCR), transcript variant X5, mRNA
XM_012178594.3	ECSCR	136	-30.42	136	-30.42	112612	32	925	162 XM_012178594.3 PREDICTED: Ovis aries endothelial cell surface expressed chemotaxis and apoptosis regulator (ECSCR), transcript variant X3, mRNA
XM_004008546.4	ECSIT	133	-34.75	133	-34.75	153645	32	1531	1410 XM_004008546.4 PREDICTED: Ovis aries ECSIT signalling integrator (ECSIT), mRNA
XM_004003146.3	ECT2	275	-47.43	138	-24.71	101808	32	4087	162 3621 XM_004003146.3 PREDICTED: Ovis aries epithelial cell transforming 2 (ECT2), transcript variant X1, mRNA
XM_012099100.3	ECT2	275	-47.43	138	-24.71	108995	32	4039	114 3573 XM_012099100.3 PREDICTED: Ovis aries epithelial cell transforming 2 (ECT2), transcript variant X2, mRNA
XM_012106827.3	EDA2R	283	-42.23	143	-21.28	160502	32	2716	834 2392 XM_012106827.3 PREDICTED: Ovis aries ectodysplasin A2 receptor (EDA2R), mRNA
XM_004017852.4	EDC3	528	-91.65	133	-29.18	156659	32	3821	942 2822 2046 3309 XM_004017852.4 PREDICTED: Ovis aries enhancer of mRNA decapping 3 (EDC3), transcript variant X2, mRNA
XM_012098695.3	EDC3	528	-91.65	133	-29.18	158982	32	3866	987 2867 2091 3354 XM_012098695.3 PREDICTED: Ovis aries enhancer of mRNA decapping 3 (EDC3), transcript variant X1, mRNA
NM_001009810.1	EDN1	401	-91.46	137	-35.81	100397	32	1143	359 177 124 NM_001009810.1 Ovis aries endothelin 1 (EDN1), mRNA
XM_012100436.2	EDN1	137	-18.09	137	-18.09	159337	32	1996	1750 XM_012100436.2 PREDICTED: Ovis aries endothelin 1 (EDN1), transcript variant X1, mRNA
XM_004007897.4	EEPD1	267	-45.29	134	-26.11	153450	32	2806	2273 1832 XM_004007897.4 PREDICTED: Ovis aries endonuclease/exonuclease/phosphatase family domain containing 1 (EEPD1), transcript variant X1, mRNA
XM_012176822.3	EEPD1	267	-45.29	134	-26.11	162310	32	2835	2302 1861 XM_012176822.3 PREDICTED: Ovis aries endonuclease/exonuclease/phosphatase family domain containing 1 (EEPD1), transcript variant X2, mRNA
XM_004014072.4	EFHD2	273	-43.21	143	-23.73	155479	32	2260	1454 2025 XM_004014072.4 PREDICTED: Ovis aries EF-hand domain family member D2 (EFHD2), mRNA
XM_004017779.3	EFL1	411	-76.88	144	-32.03	156623	32	3650	3093 3199 413 XM_004017779.3 PREDICTED: Ovis aries elongation factor like GTPase 1 (EFL1), transcript variant X1, mRNA
XM_012098550.3	EFL1	411	-76.88	144	-32.03	158959	32	3544	3069 3175 389 XM_012098550.3 PREDICTED: Ovis aries elongation factor like GTPase 1 (EFL1), transcript variant X2, mRNA
XM_004002571.4	EFNA3	443	-75.96	158	-27.65	101522	32	1796	1197 974 267 XM_004002571.4 PREDICTED: Ovis aries ephrin A3 (EFNA3), mRNA
XM_004009108.3	EFNA5	416	-60.92	145	-21.39	153894	32	5352	4389 3439 3469 XM_004009108.3 PREDICTED: Ovis aries ephrin A5 (EFNA5), transcript variant X1, mRNA
XM_012179028.2	EFNA5	416	-60.92	145	-21.39	162789	32	5271	4308 3358 3388 XM_012179028.2 PREDICTED: Ovis aries ephrin A5 (EFNA5), transcript variant X2, mRNA
XM_004012234.4	EFNB2	264	-53.56	133	-28.99	154915	32	4542	3118 1343 XM_004012234.4 PREDICTED: Ovis aries ephrin B2 (EFNB2), mRNA
XM_012096214.3	EHF	263	-48.43	132	-24.57	158536	32	5193	1803 2935 XM_012096214.3 PREDICTED: Ovis aries ETS homologous factor (EHF), transcript variant X1, mRNA
XM_012096217.3	EHF	263	-48.43	132	-24.57	158537	32	5024	1634 2766 XM_012096217.3 PREDICTED: Ovis aries ETS homologous factor (EHF), transcript variant X3, mRNA
XM_004010632.4	EID1	131	-28.13	131	-28.13	154391	32	1796	463 XM_004010632.4 PREDICTED: Ovis aries EP300 interacting inhibitor of differentiation 1 (EID1), mRNA
XM_004006686.3	EID3	137	-22.89	137	-22.89	153120	32	1562	1407 XM_004006686.3 PREDICTED: Ovis aries EP300 interacting inhibitor of differentiation 3 (EID3), mRNA
XM_004012907.4	EIF1	272	-38.7	136	-23.83	155166	32	1296	452 1119 XM_004012907.4 PREDICTED: Ovis aries eukaryotic translation initiation factor 1 (EIF1), mRNA
XM_004019686.4	EIF1AD	687	-152.08	151	-32.7	107162	32	2947	1507 229 591 1447 882 XM_004019686.4 PREDICTED: Ovis aries eukaryotic translation initiation factor 1A domain containing (EIF1AD), mRNA
NM_001145179.1	EIF1AX	269	-48.77	138	-30.44	50588	32	722	394 2 NM_001145179.1 Ovis aries eukaryotic translation initiation factor 1A X-linked (EIF1AX), mRNA
XM_004018240.4	EIF1B	132	-18.87	132	-18.87	156746	32	949	557 XM_004018240.4 PREDICTED: Ovis aries eukaryotic translation initiation factor 1B (EIF1B), mRNA
XM_004007300.4	EIF2AK2	547	-99.89	141	-33.29	103243	32	1978	1207 985 1092 1442 XM_004007300.4 PREDICTED: Ovis aries eukaryotic translation initiation factor 2 alpha kinase 2 (EIF2AK2), transcript variant X1, mRNA
XM_012173547.3	EIF2AK2	547	-99.89	141	-33.29	111559	32	1975	1204 982 1089 1439 XM_012173547.3 PREDICTED: Ovis aries eukaryotic translation initiation factor 2 alpha kinase 2 (EIF2AK2), transcript variant X2, mRNA
XM_004005901.4	EIF2AK3	709	-131.53	147	-29.61	152755	32	4535	1916 1649 3145 3087 147 XM_004005901.4 PREDICTED: Ovis aries eukaryotic translation initiation factor 2 alpha kinase 3 (EIF2AK3), mRNA
XM_004010439.4	EIF2AK4	951	-164.56	146	-29.38	154297	32	5189	2859 214 1816 3526 1357 2665 4328 XM_004010439.4 PREDICTED: Ovis aries eukaryotic translation initiation factor 2 alpha kinase 4 (EIF2AK4), transcript variant X1, mRNA
XM_012097694.2	EIF2B1	547	-82.28	139	-24.98	158822	32	2034	1187 564 782 1546 XM_012097694.2 PREDICTED: Ovis aries eukaryotic translation initiation factor 2B subunit alpha (EIF2B1), mRNA
XM_004010794.4	EIF2B2	435	-79.38	151	-32.09	154464	32	2133	1077 174 1953 XM_004010794.4 PREDICTED: Ovis aries eukaryotic translation initiation factor 2B subunit beta (EIF2B2), mRNA
XM_004001908.4	EIF2B3	264	-42.66	134	-23.39	151295	32	2547	554 2333 XM_004001908.4 PREDICTED: Ovis aries eukaryotic translation initiation factor 2B subunit gamma (EIF2B3), transcript variant X1, mRNA
XM_012124123.3	EIF2B3	403	-63.6	139	-23.39	160904	32	2566	46 573 2352 XM_012124123.3 PREDICTED: Ovis aries eukaryotic translation initiation factor 2B subunit gamma (EIF2B3), transcript variant X2, mRNA
XM_004005764.4	EIF2B4	405	-74.82	143	-28.08	152701	32	1667	876 541 1116 XM_004005764.4 PREDICTED: Ovis aries eukaryotic translation initiation factor 2B subunit delta (EIF2B4), transcript variant X3, mRNA
XM_012166730.3	EIF2B4	405	-74.82	143	-28.08	161523	32	1664	873 538 1113 XM_012166730.3 PREDICTED: Ovis aries eukaryotic translation initiation factor 2B subunit delta (EIF2B4), transcript variant X4, mRNA
XM_004010731.4	EIF2S1	263	-39.93	132	-21.7	154435	32	4264	3050 4131 XM_004010731.4 PREDICTED: Ovis aries eukaryotic translation initiation factor 2 subunit alpha (EIF2S1), transcript variant X1, mRNA
XM_004010732.4	EIF2S1	263	-39.93	132	-21.7	154436	32	3915	2701 3782 XM_004010732.4 PREDICTED: Ovis aries eukaryotic translation initiation factor 2 subunit alpha (EIF2S1), transcript variant X2, mRNA
XM_004014504.3	EIF2S2	148	-24.34	148	-24.34	155637	32	1462	1094 XM_004014504.3 PREDICTED: Ovis aries eukaryotic translation initiation factor 2 subunit beta (EIF2S2), mRNA
XM_004021971.3	EIF2S3	266	-44.78	134	-23.41	157862	32	1976	436 1272 XM_004021971.3 PREDICTED: Ovis aries eukaryotic translation initiation factor 2 subunit gamma (EIF2S3), mRNA
XM_004006721.3	EIF3D	283	-56.22	152	-30.45	153141	32	1944	115 10 XM_004006721.3 PREDICTED: Ovis aries eukaryotic translation initiation factor 3 subunit D (EIF3D), transcript variant X1, mRNA
XM_004011785.3	EIF3E	139	-26.66	139	-26.66	104716	32	1538	804 XM_004011785.3 PREDICTED: Ovis aries eukaryotic translation initiation factor 3 subunit E (EIF3E), mRNA
XM_012095833.2	EIF3F	278	-53.32	144	-26.71	158415	32	3163	570 670 XM_012095833.2 PREDICTED: Ovis aries eukaryotic translation initiation factor 3 subunit F (EIF3F), mRNA
XM_004008511.3	EIF3G	673	-144.46	140	-34.16	103551	32	1154	421 1093 549 392 174 XM_004008511.3 PREDICTED: Ovis aries eukaryotic translation initiation factor 3 subunit G (EIF3G), mRNA
XM_004011773.4	EIF3H	133	-25.06	133	-25.06	154793	32	1220	1036 XM_004011773.4 PREDICTED: Ovis aries eukaryotic translation initiation factor 3 subunit H (EIF3H), mRNA
XM_004005025.3	EIF3I	147	-26.93	147	-26.93	152541	32	1223	673 XM_004005025.3 PREDICTED: Ovis aries eukaryotic translation initiation factor 3 subunit I (EIF3I), mRNA
XM_004015230.3	EIF3K	540	-99.51	139	-25.61	155841	32	822	740 104 706 299 XM_004015230.3 PREDICTED: Ovis aries eukaryotic translation initiation factor 3 subunit K (EIF3K), mRNA
XM_004006982.4	EIF3L	404	-67.78	139	-26.38	153265	32	2205	292 497 1181 XM_004006982.4 PREDICTED: Ovis aries eukaryotic translation initiation factor 3 subunit L (EIF3L), transcript variant X1, mRNA
XM_004016379.3	EIF3M	130	-22.55	130	-22.55	156157	32	1309	100 XM_004016379.3 PREDICTED: Ovis aries eukaryotic translation initiation factor 3 subunit M (EIF3M), mRNA
XM_004006314.4	EIF4B	956	-194.96	158	-38.83	102868	32	3944	298 2448 586 1566 2472 3450 3737 XM_004006314.4 PREDICTED: Ovis aries eukaryotic translation initiation factor 4B (EIF4B), transcript variant X2, mRNA
XM_012174206.3	EIF4B	956	-194.96	158	-38.83	111713	32	3959	298 2463 586 1581 2487 3465 3752 XM_012174206.3 PREDICTED: Ovis aries eukaryotic translation initiation factor 4B (EIF4B), transcript variant X1, mRNA
XM_004009683.4	EIF4E	267	-46.15	137	-23.83	103944	32	2260	2138 660 XM_004009683.4 PREDICTED: Ovis aries eukaryotic translation initiation factor 4E (EIF4E), mRNA
XM_012099674.3	EIF4E3	130	-21.76	130	-21.76	159169	32	2479	352 XM_012099674.3 PREDICTED: Ovis aries eukaryotic translation initiation factor 4E family member 3 (EIF4E3), transcript variant X4, mRNA
XM_004021776.4	EIF4EBP1	134	-31.28	134	-31.28	107729	32	888	293 XM_004021776.4 PREDICTED: Ovis aries eukaryotic translation initiation factor 4E binding protein 1 (EIF4EBP1), mRNA
XM_004021433.4	EIF4EBP2	135	-21.57	135	-21.57	157704	32	6976	5394 XM_004021433.4 PREDICTED: Ovis aries eukaryotic translation initiation factor 4E binding protein 2 (EIF4EBP2), mRNA
XM_012097952.3	EIF4G1	262	-48.3	132	-25.99	158873	32	5444	2144 3808 XM_012097952.3 PREDICTED: Ovis aries eukaryotic translation initiation factor 4 gamma 1 (EIF4G1), transcript variant X3, mRNA
XM_012097959.3	EIF4G1	262	-48.3	132	-25.99	158876	32	5443	2137 3798 XM_012097959.3 PREDICTED: Ovis aries eukaryotic translation initiation factor 4 gamma 1 (EIF4G1), transcript variant X4, mRNA
XM_012097967.3	EIF4G1	262	-48.3	132	-25.99	158879	32	5377	2077 3741 XM_012097967.3 PREDICTED: Ovis aries eukaryotic translation initiation factor 4 gamma 1 (EIF4G1), transcript variant X5, mRNA
NM_001166193.1	EIF5A	281	-52.31	142	-28.59	150892	32	465	423 385 NM_001166193.1 Ovis aries eukaryotic translation initiation factor 5A (EIF5A), mRNA
XM_004003164.3	EIF5A2	135	-20.47	135	-20.47	151896	32	5189	267 XM_004003164.3 PREDICTED: Ovis aries eukaryotic translation initiation factor 5A2 (EIF5A2), transcript variant X1, mRNA
XM_004006136.4	EIF5B	137	-24.99	137	-24.99	152870	32	5148	2844 XM_004006136.4 PREDICTED: Ovis aries eukaryotic translation initiation factor 5B (EIF5B), mRNA
NM_001162563.1	EIF6	135	-23.75	135	-23.75	100752	32	738	611 NM_001162563.1 Ovis aries eukaryotic translation initiation factor 6 (EIF6), mRNA
XM_004020546.3	ELAC1	413	-67.96	140	-24.84	157475	32	4720	2869 3880 917 XM_004020546.3 PREDICTED: Ovis aries elaC ribonuclease Z 1 (ELAC1), transcript variant X1, mRNA
XM_004020547.3	ELAC1	571	-97.61	158	-29.65	157476	32	5384	567 3533 4544 1581 XM_004020547.3 PREDICTED: Ovis aries elaC ribonuclease Z 1 (ELAC1), transcript variant X2, mRNA
XM_004007800.4	ELAPOR2	685	-108.58	148	-25.92	153410	32	4638	2922 1563 1110 1750 1604 XM_004007800.4 PREDICTED: Ovis aries KIAA1324 like (KIAA1324L), mRNA
NM_001166194.1	ELAVL1	446	-92.4	167	-36.03	100811	32	981	402 1 14 NM_001166194.1 Ovis aries ELAV like RNA binding protein 1 (ELAVL1), mRNA
XM_012127278.3	ELAVL2	274	-47.29	141	-27.93	160946	32	4117	3435 2863 XM_012127278.3 PREDICTED: Ovis aries ELAV like RNA binding protein 2 (ELAVL2), transcript variant X2, mRNA
XM_012177935.2	ELAVL3	699	-140.34	153	-35.41	162538	32	4824	2911 1009 2849 2691 713 XM_012177935.2 PREDICTED: Ovis aries ELAV like RNA binding protein 3 (ELAVL3), transcript variant X1, mRNA
XM_012177936.2	ELAVL3	699	-140.34	153	-35.41	162539	32	4821	2908 1006 2846 2688 710 XM_012177936.2 PREDICTED: Ovis aries ELAV like RNA binding protein 3 (ELAVL3), transcript variant X2, mRNA
XM_012177937.2	ELAVL3	699	-140.34	153	-35.41	162540	32	4803	2890 1009 2828 2670 713 XM_012177937.2 PREDICTED: Ovis aries ELAV like RNA binding protein 3 (ELAVL3), transcript variant X3, mRNA
XM_004001953.4	ELAVL4	150	-39.56	150	-39.56	151315	32	4309	970 XM_004001953.4 PREDICTED: Ovis aries ELAV like RNA binding protein 4 (ELAVL4), transcript variant X3, mRNA
XM_004001955.4	ELAVL4	150	-39.56	150	-39.56	151316	32	4018	637 XM_004001955.4 PREDICTED: Ovis aries ELAV like RNA binding protein 4 (ELAVL4), transcript variant X2, mRNA
XM_012137719.3	ELAVL4	150	-39.56	150	-39.56	161121	32	4352	971 XM_012137719.3 PREDICTED: Ovis aries ELAV like RNA binding protein 4 (ELAVL4), transcript variant X1, mRNA
XM_004017247.4	ELF2	278	-43.09	147	-23.57	156480	32	2767	1367 37 XM_004017247.4 PREDICTED: Ovis aries E74 like ETS transcription factor 2 (ELF2), transcript variant X8, mRNA
XM_004017248.4	ELF2	278	-43.09	147	-23.57	156481	32	2803	1403 37 XM_004017248.4 PREDICTED: Ovis aries E74 like ETS transcription factor 2 (ELF2), transcript variant X7, mRNA
XM_012097470.3	ELF2	278	-43.09	147	-23.57	158788	32	2842	1442 37 XM_012097470.3 PREDICTED: Ovis aries E74 like ETS transcription factor 2 (ELF2), transcript variant X5, mRNA
XM_012097472.3	ELF2	278	-43.09	147	-23.57	158789	32	2806	1406 37 XM_012097472.3 PREDICTED: Ovis aries E74 like ETS transcription factor 2 (ELF2), transcript variant X6, mRNA
XM_012097473.3	ELF2	147	-23.57	147	-23.57	158790	32	3339	1467 XM_012097473.3 PREDICTED: Ovis aries E74 like ETS transcription factor 2 (ELF2), transcript variant X9, mRNA
XM_012097474.3	ELF2	147	-23.57	147	-23.57	158791	32	3378	1506 XM_012097474.3 PREDICTED: Ovis aries E74 like ETS transcription factor 2 (ELF2), transcript variant X10, mRNA
XM_012107408.3	ELF4	131	-25.79	131	-25.79	160608	32	2390	1205 XM_012107408.3 PREDICTED: Ovis aries E74 like ETS transcription factor 4 (ELF4), transcript variant X2, mRNA
XM_004016398.4	ELF5	293	-53.59	160	-29.22	156165	32	2474	2157 2325 XM_004016398.4 PREDICTED: Ovis aries E74 like ETS transcription factor 5 (ELF5), transcript variant X1, mRNA
XM_012096210.3	ELF5	430	-75.38	160	-29.22	158534	32	2354	2037 76 2205 XM_012096210.3 PREDICTED: Ovis aries E74 like ETS transcription factor 5 (ELF5), transcript variant X2, mRNA
XM_012174834.3	ELK3	135	-23.66	135	-23.66	161961	32	3911	467 XM_012174834.3 PREDICTED: Ovis aries ETS transcription factor ELK3 (ELK3), transcript variant X1, mRNA
XM_004007893.4	ELMO1	985	-171.51	169	-28.01	103367	32	2530	1690 122 1587 2192 876 2246 909 XM_004007893.4 PREDICTED: Ovis aries engulfment and cell motility 1 (ELMO1), transcript variant X5, mRNA
XM_012176807.2	ELMO1	147	-32.22	147	-32.22	162309	32	3756	4 XM_012176807.2 PREDICTED: Ovis aries engulfment and cell motility 1 (ELMO1), transcript variant X1, mRNA
XM_004015994.4	ELMOD1	130	-22.22	130	-22.22	155986	32	2561	587 XM_004015994.4 PREDICTED: Ovis aries ELMO domain containing 1 (ELMOD1), transcript variant X1, mRNA
XM_004017237.4	ELMOD2	403	-66.9	141	-24.54	156475	32	4453	1479 1169 2071 XM_004017237.4 PREDICTED: Ovis aries ELMO domain containing 2 (ELMOD2), mRNA
XM_004011743.3	ELOC	282	-47.43	148	-24.5	104690	32	2142	1634 1145 XM_004011743.3 PREDICTED: Ovis aries elongin C (ELOC), transcript variant X1, mRNA
XM_004011744.3	ELOC	282	-47.43	148	-24.5	104691	32	2303	1795 1306 XM_004011744.3 PREDICTED: Ovis aries elongin C (ELOC), transcript variant X2, mRNA
XM_004008548.4	ELOF1	143	-31.74	143	-31.74	153646	32	1049	20 XM_004008548.4 PREDICTED: Ovis aries elongation factor 1 homolog (ELOF1), transcript variant X2, mRNA
XM_004001877.4	ELOVL1	272	-54.77	138	-28.1	151290	32	1489	935 251 XM_004001877.4 PREDICTED: Ovis aries ELOVL fatty acid elongase 1 (ELOVL1), transcript variant X1, mRNA
XM_012117632.3	ELOVL1	272	-54.77	138	-28.1	160799	32	1560	1015 331 XM_012117632.3 PREDICTED: Ovis aries ELOVL fatty acid elongase 1 (ELOVL1), transcript variant X2, mRNA
XM_012117704.3	ELOVL1	272	-54.77	138	-28.1	160802	32	2436	1888 1204 XM_012117704.3 PREDICTED: Ovis aries ELOVL fatty acid elongase 1 (ELOVL1), transcript variant X5, mRNA
XM_012117796.3	ELOVL1	272	-54.77	138	-28.1	160803	32	1517	969 285 XM_012117796.3 PREDICTED: Ovis aries ELOVL fatty acid elongase 1 (ELOVL1), transcript variant X4, mRNA
XM_012102841.3	ELOVL3	134	-22.46	134	-22.46	109676	32	1337	612 XM_012102841.3 PREDICTED: Ovis aries ELOVL fatty acid elongase 3 (ELOVL3), mRNA
XM_012100862.3	ELOVL5	736	-131.11	158	-35.18	159404	32	2803	552 224 2552 2 422 XM_012100862.3 PREDICTED: Ovis aries ELOVL fatty acid elongase 5 (ELOVL5), transcript variant X1, mRNA
XM_004009618.4	ELOVL6	271	-47.49	137	-26.24	153988	32	4803	1819 2114 XM_004009618.4 PREDICTED: Ovis aries ELOVL fatty acid elongase 6 (ELOVL6), transcript variant X1, mRNA
XM_012179510.3	ELOVL6	271	-47.49	137	-26.24	162861	32	4658	1674 1969 XM_012179510.3 PREDICTED: Ovis aries ELOVL fatty acid elongase 6 (ELOVL6), transcript variant X2, mRNA
XM_004016954.4	ELOVL7	575	-101.05	159	-28.84	156378	32	3594	832 3076 1760 2282 XM_004016954.4 PREDICTED: Ovis aries ELOVL fatty acid elongase 7 (ELOVL7), mRNA
XM_004020416.4	ELP2	408	-66.72	145	-28.54	157435	32	2980	1770 1504 2061 XM_004020416.4 PREDICTED: Ovis aries elongator acetyltransferase complex subunit 2 (ELP2), mRNA
XM_004004437.4	ELP3	418	-76.5	147	-27.02	152286	32	3927	3309 1420 214 XM_004004437.4 PREDICTED: Ovis aries elongator acetyltransferase complex subunit 3 (ELP3), transcript variant X1, mRNA
XM_012128450.3	ELP3	418	-76.5	147	-27.02	160958	32	3908	3290 1401 195 XM_012128450.3 PREDICTED: Ovis aries elongator acetyltransferase complex subunit 3 (ELP3), transcript variant X2, mRNA
XM_004016368.4	ELP4	1073	-206.11	138	-33.44	156156	32	1786	530 48 146 1226 396 819 1015 1589 XM_004016368.4 PREDICTED: Ovis aries elongator acetyltransferase complex subunit 4 (ELP4), mRNA
XM_012100136.3	ELP6	136	-25.52	136	-25.52	159295	32	2857	2079 XM_012100136.3 PREDICTED: Ovis aries elongator acetyltransferase complex subunit 6 (ELP6), mRNA
XM_004017005.3	EMB	531	-86.16	136	-22.34	106316	32	2321	1379 749 1897 1669 XM_004017005.3 PREDICTED: Ovis aries embigin (EMB), transcript variant X4, mRNA
XM_012096956.2	EMB	531	-86.16	136	-22.34	108601	32	2405	1463 833 1981 1753 XM_012096956.2 PREDICTED: Ovis aries embigin (EMB), transcript variant X1, mRNA
XM_012096957.2	EMB	531	-86.16	136	-22.34	108602	32	2402	1460 830 1978 1750 XM_012096957.2 PREDICTED: Ovis aries embigin (EMB), transcript variant X2, mRNA
XM_012096959.2	EMB	531	-86.16	136	-22.34	108603	32	2324	1382 752 1900 1672 XM_012096959.2 PREDICTED: Ovis aries embigin (EMB), transcript variant X3, mRNA
XM_004009670.4	EMCN	153	-23.29	153	-23.29	154020	32	2542	344 XM_004009670.4 PREDICTED: Ovis aries endomucin (EMCN), transcript variant X1, mRNA
XM_012179619.3	EMCN	153	-23.29	153	-23.29	162888	32	2504	345 XM_012179619.3 PREDICTED: Ovis aries endomucin (EMCN), transcript variant X2, mRNA
XM_004012768.4	EME1	132	-20.36	132	-20.36	155099	32	2324	1112 XM_004012768.4 PREDICTED: Ovis aries essential meiotic structure-specific endonuclease 1 (EME1), transcript variant X2, mRNA
XM_004006919.4	EMG1	131	-30.97	131	-30.97	153237	32	1074	557 XM_004006919.4 PREDICTED: Ovis aries EMG1 N1-specific pseudouridine methyltransferase (EMG1), transcript variant X2, mRNA
XM_004005997.4	EML4	394	-79.25	132	-31.57	152798	32	5613	1814 1901 1183 XM_004005997.4 PREDICTED: Ovis aries EMAP like 4 (EML4), transcript variant X2, mRNA
XM_012172879.3	EML4	394	-79.25	132	-31.57	161631	32	5646	1847 1934 1216 XM_012172879.3 PREDICTED: Ovis aries EMAP like 4 (EML4), transcript variant X1, mRNA
XM_012171476.3	EML6	428	-73.95	159	-29.3	161606	32	8046	4688 5677 5377 XM_012171476.3 PREDICTED: Ovis aries EMAP like 6 (EML6), transcript variant X4, mRNA
XM_004006842.4	EMP1	405	-74.34	136	-28.89	153199	32	2744	491 955 2046 XM_004006842.4 PREDICTED: Ovis aries epithelial membrane protein 1 (EMP1), mRNA
XM_004015346.4	EMP3	264	-41.6	133	-21.85	155891	32	906	256 749 XM_004015346.4 PREDICTED: Ovis aries epithelial membrane protein 3 (EMP3), transcript variant X1, mRNA
XM_004015347.3	EMP3	131	-19.75	131	-19.75	155892	32	1030	873 XM_004015347.3 PREDICTED: Ovis aries epithelial membrane protein 3 (EMP3), transcript variant X2, mRNA
XM_004016336.4	EMSY	265	-48.51	135	-25.99	156142	32	6024	2109 3775 XM_004016336.4 PREDICTED: Ovis aries EMSY transcriptional repressor, BRCA2 interacting (EMSY), transcript variant X5, mRNA
XM_004016337.4	EMSY	265	-48.51	135	-25.99	156143	32	6026	2153 3777 XM_004016337.4 PREDICTED: Ovis aries EMSY transcriptional repressor, BRCA2 interacting (EMSY), transcript variant X3, mRNA
XM_012096082.3	EMSY	265	-48.51	135	-25.99	158497	32	6069	2154 3820 XM_012096082.3 PREDICTED: Ovis aries EMSY transcriptional repressor, BRCA2 interacting (EMSY), transcript variant X1, mRNA
XM_012096083.3	EMSY	265	-48.51	135	-25.99	158498	32	6066	2151 3817 XM_012096083.3 PREDICTED: Ovis aries EMSY transcriptional repressor, BRCA2 interacting (EMSY), transcript variant X2, mRNA
XM_012096084.3	EMSY	265	-48.51	135	-25.99	158499	32	6026	2111 3777 XM_012096084.3 PREDICTED: Ovis aries EMSY transcriptional repressor, BRCA2 interacting (EMSY), transcript variant X4, mRNA
XM_012096085.3	EMSY	265	-48.51	135	-25.99	158500	32	5915	2000 3666 XM_012096085.3 PREDICTED: Ovis aries EMSY transcriptional repressor, BRCA2 interacting (EMSY), transcript variant X6, mRNA
XM_012096086.3	EMSY	265	-48.51	135	-25.99	158501	32	5904	2154 3655 XM_012096086.3 PREDICTED: Ovis aries EMSY transcriptional repressor, BRCA2 interacting (EMSY), transcript variant X7, mRNA
XM_012096087.3	EMSY	265	-48.51	135	-25.99	158502	32	5873	2000 3624 XM_012096087.3 PREDICTED: Ovis aries EMSY transcriptional repressor, BRCA2 interacting (EMSY), transcript variant X8, mRNA
XM_012096092.3	EMSY	135	-22.52	135	-22.52	158503	32	5572	2158 XM_012096092.3 PREDICTED: Ovis aries EMSY transcriptional repressor, BRCA2 interacting (EMSY), transcript variant X10, mRNA
XM_004009887.3	ENAM	263	-47.83	132	-27.49	154110	32	4810	1704 1306 XM_004009887.3 PREDICTED: Ovis aries enamelin (ENAM), mRNA
XM_004016534.4	ENDOD1	140	-22.76	140	-22.76	156221	32	4483	4013 XM_004016534.4 PREDICTED: Ovis aries endonuclease domain containing 1 (ENDOD1), mRNA
XM_004005593.4	ENDOG	138	-25.08	138	-25.08	152631	32	1344	313 XM_004005593.4 PREDICTED: Ovis aries endonuclease G (ENDOG), mRNA
XM_012174391.3	ENDOU	543	-113.82	140	-35.36	111762	32	2350	1860 2267 735 2190 XM_012174391.3 PREDICTED: Ovis aries endonuclease, poly(U) specific (ENDOU), transcript variant X1, mRNA
XM_012174392.3	ENDOU	543	-113.82	140	-35.36	111763	32	2227	1737 2144 612 2067 XM_012174392.3 PREDICTED: Ovis aries endonuclease, poly(U) specific (ENDOU), transcript variant X2, mRNA
XM_004009946.4	ENOPH1	270	-47.22	137	-27.43	154139	32	2010	1347 559 XM_004009946.4 PREDICTED: Ovis aries enolase-phosphatase 1 (ENOPH1), transcript variant X2, mRNA
XM_012180259.3	ENOPH1	270	-47.22	137	-27.43	163027	32	1967	1304 516 XM_012180259.3 PREDICTED: Ovis aries enolase-phosphatase 1 (ENOPH1), transcript variant X4, mRNA
XM_012107450.3	ENOX2	277	-43.42	145	-25.67	160610	32	3377	2654 1367 XM_012107450.3 PREDICTED: Ovis aries ecto-NOX disulfide-thiol exchanger 2 (ENOX2), transcript variant X5, mRNA
XM_012107452.2	ENOX2	277	-43.42	145	-25.67	160611	32	3521	2798 1511 XM_012107452.2 PREDICTED: Ovis aries ecto-NOX disulfide-thiol exchanger 2 (ENOX2), transcript variant X4, mRNA
XM_004009617.4	ENPEP	266	-52.51	134	-28.21	153987	32	3822	1144 2672 XM_004009617.4 PREDICTED: Ovis aries glutamyl aminopeptidase (ENPEP), mRNA
XM_004011326.4	ENPP1	288	-43.79	150	-24.65	154629	32	3034	1243 901 XM_004011326.4 PREDICTED: Ovis aries ectonucleotide pyrophosphatase/phosphodiesterase 1 (ENPP1), mRNA
XM_004011865.4	ENPP2	563	-114.09	157	-36.51	154831	32	3852	1580 875 2261 54 XM_004011865.4 PREDICTED: Ovis aries ectonucleotide pyrophosphatase/phosphodiesterase 2 (ENPP2), transcript variant X7, mRNA
XM_004011866.4	ENPP2	563	-114.09	157	-36.51	154832	32	3930	1583 878 2264 57 XM_004011866.4 PREDICTED: Ovis aries ectonucleotide pyrophosphatase/phosphodiesterase 2 (ENPP2), transcript variant X5, mRNA
XM_004011867.4	ENPP2	563	-114.09	157	-36.51	154833	32	4012	1584 879 2421 58 XM_004011867.4 PREDICTED: Ovis aries ectonucleotide pyrophosphatase/phosphodiesterase 2 (ENPP2), transcript variant X4, mRNA
XM_004011325.4	ENPP3	154	-23.38	154	-23.38	154628	32	2782	678 XM_004011325.4 PREDICTED: Ovis aries ectonucleotide pyrophosphatase/phosphodiesterase 3 (ENPP3), mRNA
XM_004018862.4	ENPP4	416	-66.17	156	-24.08	156948	32	4762	947 1241 3305 XM_004018862.4 PREDICTED: Ovis aries ectonucleotide pyrophosphatase/phosphodiesterase 4 (ENPP4), transcript variant X1, mRNA
XM_004018863.3	ENPP5	549	-100.21	154	-35.55	156949	32	3721	320 1098 1233 690 XM_004018863.3 PREDICTED: Ovis aries ectonucleotide pyrophosphatase/phosphodiesterase 5 (putative) (ENPP5), transcript variant X1, mRNA
XM_012100761.2	ENPP5	549	-100.21	154	-35.55	159386	32	3772	371 1149 1284 741 XM_012100761.2 PREDICTED: Ovis aries ectonucleotide pyrophosphatase/phosphodiesterase 5 (putative) (ENPP5), transcript variant X2, mRNA
XM_004021844.3	ENPP6	140	-21.43	140	-21.43	157828	32	2177	697 XM_004021844.3 PREDICTED: Ovis aries ectonucleotide pyrophosphatase/phosphodiesterase 6 (ENPP6), mRNA
XM_004002459.4	ENSA	266	-48.45	135	-30.43	101469	32	1255	1 115 XM_004002459.4 PREDICTED: Ovis aries endosulfine alpha (ENSA), mRNA
XM_004018241.3	ENTPD3	274	-43.75	138	-22.54	156747	32	2793	68 171 XM_004018241.3 PREDICTED: Ovis aries ectonucleoside triphosphate diphosphohydrolase 3 (ENTPD3), transcript variant X1, mRNA
XM_012099408.3	ENTPD3	279	-43.55	143	-22.34	159119	32	3191	465 569 XM_012099408.3 PREDICTED: Ovis aries ectonucleoside triphosphate diphosphohydrolase 3 (ENTPD3), transcript variant X2, mRNA
XM_004010783.4	ENTPD5	262	-42.16	131	-22.72	154457	32	2416	1827 1875 XM_004010783.4 PREDICTED: Ovis aries ectonucleoside triphosphate diphosphohydrolase 5 (ENTPD5), transcript variant X3, mRNA
XM_004014308.4	ENTPD6	132	-28.3	132	-28.3	155556	32	2689	2451 XM_004014308.4 PREDICTED: Ovis aries ectonucleoside triphosphate diphosphohydrolase 6 (putative) (ENTPD6), transcript variant X2, mRNA
XM_004020101.4	ENTPD7	150	-31.25	150	-31.25	157342	32	2517	1756 XM_004020101.4 PREDICTED: Ovis aries ectonucleoside triphosphate diphosphohydrolase 7 (ENTPD7), transcript variant X1, mRNA
XM_012102767.3	ENTPD7	150	-31.25	150	-31.25	159742	32	2514	1753 XM_012102767.3 PREDICTED: Ovis aries ectonucleoside triphosphate diphosphohydrolase 7 (ENTPD7), transcript variant X2, mRNA
XM_004007010.4	EP300	556	-84.04	149	-21.72	153279	32	8565	3592 3347 7632 6244 XM_004007010.4 PREDICTED: Ovis aries E1A binding protein p300 (EP300), mRNA
XM_012103537.3	EPB41L3	131	-21.69	131	-21.69	159926	32	5439	599 XM_012103537.3 PREDICTED: Ovis aries erythrocyte membrane protein band 4.1 like 3 (EPB41L3), transcript variant X1, mRNA
XM_012103539.3	EPB41L3	131	-21.69	131	-21.69	159928	32	5409	599 XM_012103539.3 PREDICTED: Ovis aries erythrocyte membrane protein band 4.1 like 3 (EPB41L3), transcript variant X3, mRNA
XM_012103541.3	EPB41L3	131	-21.69	131	-21.69	159930	32	5372	598 XM_012103541.3 PREDICTED: Ovis aries erythrocyte membrane protein band 4.1 like 3 (EPB41L3), transcript variant X5, mRNA
XM_012103546.3	EPB41L3	131	-21.69	131	-21.69	159933	32	4700	592 XM_012103546.3 PREDICTED: Ovis aries erythrocyte membrane protein band 4.1 like 3 (EPB41L3), transcript variant X9, mRNA
XM_012103547.3	EPB41L3	131	-21.69	131	-21.69	159934	32	4646	592 XM_012103547.3 PREDICTED: Ovis aries erythrocyte membrane protein band 4.1 like 3 (EPB41L3), transcript variant X10, mRNA
XM_012103549.3	EPB41L3	131	-21.69	131	-21.69	159936	32	4539	590 XM_012103549.3 PREDICTED: Ovis aries erythrocyte membrane protein band 4.1 like 3 (EPB41L3), transcript variant X12, mRNA
XM_004004755.4	EPB41L5	293	-53.39	158	-27.83	152427	32	5242	1123 4979 XM_004004755.4 PREDICTED: Ovis aries erythrocyte membrane protein band 4.1 like 5 (EPB41L5), transcript variant X5, mRNA
XM_004004756.4	EPB41L5	304	-59.53	158	-31.7	152428	32	6603	1123 4526 XM_004004756.4 PREDICTED: Ovis aries erythrocyte membrane protein band 4.1 like 5 (EPB41L5), transcript variant X1, mRNA
XM_012140167.3	EPB41L5	437	-78.2	158	-31.7	161139	32	8871	3391 6794 1730 XM_012140167.3 PREDICTED: Ovis aries erythrocyte membrane protein band 4.1 like 5 (EPB41L5), transcript variant X2, mRNA
XM_012140176.3	EPB41L5	304	-59.53	158	-31.7	161140	32	6600	1123 4523 XM_012140176.3 PREDICTED: Ovis aries erythrocyte membrane protein band 4.1 like 5 (EPB41L5), transcript variant X3, mRNA
XM_012140185.3	EPB41L5	304	-59.53	158	-31.7	161141	32	6591	1123 4514 XM_012140185.3 PREDICTED: Ovis aries erythrocyte membrane protein band 4.1 like 5 (EPB41L5), transcript variant X4, mRNA
XM_004014258.4	EPC1	424	-71.91	153	-26.66	155542	32	4005	1069 1781 1 XM_004014258.4 PREDICTED: Ovis aries enhancer of polycomb homolog 1 (EPC1), transcript variant X2, mRNA
XM_004014260.4	EPC1	425	-73.59	153	-26.92	155543	32	4094	1071 1783 1 XM_004014260.4 PREDICTED: Ovis aries enhancer of polycomb homolog 1 (EPC1), transcript variant X1, mRNA
NM_001162564.1	EPCAM	139	-26.6	139	-26.6	150835	32	1333	114 NM_001162564.1 Ovis aries epithelial cell adhesion molecule (EPCAM), mRNA
XM_004020656.4	EPG5	1371	-258.9	154	-34.5	157490	32	9632	1228 5016 4359 861 6590 4289 8178 62 5685 7023 XM_004020656.4 PREDICTED: Ovis aries ectopic P-granules autophagy protein 5 homolog (EPG5), mRNA
XM_004009909.3	EPGN	135	-22.27	135	-22.27	154123	32	1479	1416 XM_004009909.3 PREDICTED: Ovis aries epithelial mitogen (EPGN), mRNA
XM_004004957.4	EPHA4	401	-75.24	140	-26.19	152518	32	6311	2875 3794 665 XM_004004957.4 PREDICTED: Ovis aries EPH receptor A4 (EPHA4), transcript variant X1, mRNA
XM_004011266.4	EPHA7	412	-71.91	145	-28.78	154608	32	6638	1406 1913 2337 XM_004011266.4 PREDICTED: Ovis aries EPH receptor A7 (EPHA7), transcript variant X1, mRNA
XM_012152536.3	EPHB2	676	-123.36	144	-27.11	161363	32	4075	2154 1200 2065 790 3717 XM_012152536.3 PREDICTED: Ovis aries EPH receptor B2 (EPHB2), mRNA
XM_004003826.4	EPHB3	131	-30.65	131	-30.65	152057	32	3766	986 XM_004003826.4 PREDICTED: Ovis aries EPH receptor B3 (EPHB3), mRNA
XM_004013628.4	EPHX1	267	-46.32	137	-29.32	155341	32	1832	668 825 XM_004013628.4 PREDICTED: Ovis aries epoxide hydrolase 1 (EPHX1), transcript variant X2, mRNA
XM_004009090.4	ERAP1	260	-50.44	130	-26.73	153891	32	3998	336 2736 XM_004009090.4 PREDICTED: Ovis aries endoplasmic reticulum aminopeptidase 1 (ERAP1), transcript variant X2, mRNA
XM_012178990.3	ERAP1	393	-75.94	133	-26.73	162780	32	5240	239 1578 3978 XM_012178990.3 PREDICTED: Ovis aries endoplasmic reticulum aminopeptidase 1 (ERAP1), transcript variant X1, mRNA
XM_012106747.3	ERAS	148	-28.17	148	-28.17	160484	32	1120	161 XM_012106747.3 PREDICTED: Ovis aries ES cell expressed Ras (ERAS), transcript variant X2, mRNA
XM_012096818.3	ERBIN	549	-74.84	142	-22.26	158656	32	6735	4977 3854 4631 3380 XM_012096818.3 PREDICTED: Ovis aries erbb2 interacting protein (ERBIN), transcript variant X1, mRNA
XM_004006967.4	ERC1	958	-170.39	152	-29.51	153256	32	8398	2399 6219 3677 619 5274 4360 6088 XM_004006967.4 PREDICTED: Ovis aries ELKS/RAB6-interacting/CAST family member 1 (ERC1), transcript variant X3, mRNA
XM_012175590.3	ERC1	958	-170.39	152	-29.51	162119	32	8411	2400 6232 3690 620 5287 4373 6101 XM_012175590.3 PREDICTED: Ovis aries ELKS/RAB6-interacting/CAST family member 1 (ERC1), transcript variant X1, mRNA
XM_012175591.3	ERC1	958	-170.39	152	-29.51	162120	32	8283	2272 6104 3562 492 5159 4245 5973 XM_012175591.3 PREDICTED: Ovis aries ELKS/RAB6-interacting/CAST family member 1 (ERC1), transcript variant X2, mRNA
XM_012175595.3	ERC1	958	-170.39	152	-29.51	162121	32	8328	2317 6149 3607 621 5204 4290 6018 XM_012175595.3 PREDICTED: Ovis aries ELKS/RAB6-interacting/CAST family member 1 (ERC1), transcript variant X4, mRNA
XM_012175597.3	ERC1	958	-170.39	152	-29.51	162122	32	8281	2402 6102 3560 622 5157 4243 5971 XM_012175597.3 PREDICTED: Ovis aries ELKS/RAB6-interacting/CAST family member 1 (ERC1), transcript variant X6, mRNA
XM_012175599.3	ERC1	286	-47.4	152	-24.63	162123	32	3534	2401 621 XM_012175599.3 PREDICTED: Ovis aries ELKS/RAB6-interacting/CAST family member 1 (ERC1), transcript variant X8, mRNA
XM_012175601.3	ERC1	286	-47.4	152	-24.63	162124	32	3450	2317 621 XM_012175601.3 PREDICTED: Ovis aries ELKS/RAB6-interacting/CAST family member 1 (ERC1), transcript variant X9, mRNA
XM_012175604.3	ERC1	824	-147.62	152	-29.51	162125	32	7416	1405 5237 2695 4292 3378 5106 XM_012175604.3 PREDICTED: Ovis aries ELKS/RAB6-interacting/CAST family member 1 (ERC1), transcript variant X12, mRNA
XM_004012350.4	ERCC5	275	-55.21	143	-27.83	154924	32	4703	3211 286 XM_004012350.4 PREDICTED: Ovis aries ERCC excision repair 5, endonuclease (ERCC5), transcript variant X1, mRNA
XM_004021559.4	ERCC6	969	-162.04	145	-27.4	157755	32	9369	1890 5479 485 633 3843 6524 8060 XM_004021559.4 PREDICTED: Ovis aries ERCC excision repair 6, chromatin remodeling factor (ERCC6), transcript variant X1, mRNA
XM_004022183.4	ERCC6L	139	-18.62	139	-18.62	157953	32	4137	2646 XM_004022183.4 PREDICTED: Ovis aries ERCC excision repair 6 like, spindle assembly checkpoint helicase (ERCC6L), mRNA
XM_004016953.3	ERCC8	130	-19.06	130	-19.06	156377	32	1307	1 XM_004016953.3 PREDICTED: Ovis aries ERCC excision repair 8, CSA ubiquitin ligase complex subunit (ERCC8), transcript variant X1, mRNA
XM_012096878.3	ERCC8	130	-19.06	130	-19.06	158666	32	1109	1 XM_012096878.3 PREDICTED: Ovis aries ERCC excision repair 8, CSA ubiquitin ligase complex subunit (ERCC8), transcript variant X2, mRNA
XM_004006753.3	ERGIC2	263	-49.82	133	-28.81	103080	32	3942	2168 1191 XM_004006753.3 PREDICTED: Ovis aries ERGIC and golgi 2 (ERGIC2), transcript variant X1, mRNA
XM_012175095.2	ERGIC2	263	-49.82	133	-28.81	111937	32	4121	2347 1370 XM_012175095.2 PREDICTED: Ovis aries ERGIC and golgi 2 (ERGIC2), transcript variant X2, mRNA
XM_004014525.4	ERGIC3	137	-20.57	137	-20.57	155648	32	1378	229 XM_004014525.4 PREDICTED: Ovis aries ERGIC and golgi 3 (ERGIC3), mRNA
XM_004010751.3	ERH	133	-28.8	133	-28.8	104365	32	918	90 XM_004010751.3 PREDICTED: Ovis aries ERH mRNA splicing and mitosis factor (ERH), mRNA
XM_004021747.4	ERI1	136	-24.84	136	-24.84	107716	32	2093	1782 XM_004021747.4 PREDICTED: Ovis aries exoribonuclease 1 (ERI1), transcript variant X1, mRNA
XM_004020819.4	ERI2	137	-26.34	137	-26.34	157547	32	3075	15 XM_004020819.4 PREDICTED: Ovis aries ERI1 exoribonuclease family member 2 (ERI2), mRNA
XM_004001901.3	ERI3	269	-49.3	139	-25.13	101211	32	1270	1091 881 XM_004001901.3 PREDICTED: Ovis aries ERI1 exoribonuclease family member 3 (ERI3), transcript variant X11, mRNA
XM_012120995.3	ERI3	269	-49.3	139	-25.13	110779	32	1355	1176 966 XM_012120995.3 PREDICTED: Ovis aries ERI1 exoribonuclease family member 3 (ERI3), transcript variant X7, mRNA
XM_012121058.3	ERI3	269	-49.3	139	-25.13	110781	32	1761	1582 1372 XM_012121058.3 PREDICTED: Ovis aries ERI1 exoribonuclease family member 3 (ERI3), transcript variant X2, mRNA
XM_012121260.3	ERI3	269	-49.3	139	-25.13	110786	32	1429	1250 1040 XM_012121260.3 PREDICTED: Ovis aries ERI1 exoribonuclease family member 3 (ERI3), transcript variant X5, mRNA
XM_012121548.2	ERI3	269	-49.3	139	-25.13	110794	32	1702	1523 1313 XM_012121548.2 PREDICTED: Ovis aries ERI1 exoribonuclease family member 3 (ERI3), transcript variant X1, mRNA
XM_004004366.4	ERMP1	423	-67.73	151	-25.68	152255	32	5148	4784 1 4591 XM_004004366.4 PREDICTED: Ovis aries endoplasmic reticulum metallopeptidase 1 (ERMP1), mRNA
XM_004006594.4	ESYT1	552	-109.82	148	-31.79	153076	32	4354	3339 402 3563 945 XM_004006594.4 PREDICTED: Ovis aries extended synaptotagmin 1 (ESYT1), transcript variant X2, mRNA
XM_004005829.4	ETAA1	135	-18.79	135	-18.79	152730	32	3308	1090 XM_004005829.4 PREDICTED: Ovis aries ETAA1 activator of ATR kinase (ETAA1), transcript variant X1, mRNA
XM_004017826.4	ETFA	412	-66.68	139	-29.71	156644	32	1490	1145 200 42 XM_004017826.4 PREDICTED: Ovis aries electron transfer flavoprotein subunit alpha (ETFA), mRNA
XM_004015386.4	ETFB	138	-29.25	138	-29.25	155906	32	936	187 XM_004015386.4 PREDICTED: Ovis aries electron transfer flavoprotein subunit beta (ETFB), transcript variant X1, mRNA
XM_004006748.4	ETFBKMT	263	-47.71	132	-25.56	153158	32	1736	1631 466 XM_004006748.4 PREDICTED: Ovis aries electron transfer flavoprotein subunit beta lysine methyltransferase (ETFBKMT), mRNA
XM_004017281.3	ETFDH	316	-64.38	168	-37.54	156495	32	2357	797 186 XM_004017281.3 PREDICTED: Ovis aries electron transfer flavoprotein dehydrogenase (ETFDH), transcript variant X1, mRNA
XM_012097571.3	ETFDH	168	-26.84	168	-26.84	158807	32	2119	559 XM_012097571.3 PREDICTED: Ovis aries electron transfer flavoprotein dehydrogenase (ETFDH), transcript variant X2, mRNA
XM_012175175.3	ETFRF1	276	-41.19	144	-25.83	162029	32	1249	44 991 XM_012175175.3 PREDICTED: Ovis aries electron transfer flavoprotein regulatory factor 1 (ETFRF1), transcript variant X1, mRNA
XM_012175176.2	ETFRF1	276	-41.19	144	-25.83	162030	32	1053	7 795 XM_012175176.2 PREDICTED: Ovis aries electron transfer flavoprotein regulatory factor 1 (ETFRF1), transcript variant X4, mRNA
XM_012175197.2	ETNK1	842	-142.48	152	-27.98	162033	32	6984	543 295 4422 2489 3937 472 XM_012175197.2 PREDICTED: Ovis aries ethanolamine kinase 1 (ETNK1), mRNA
XM_004009627.4	ETNPPL	265	-48.56	134	-32.16	153995	32	3195	3013 1621 XM_004009627.4 PREDICTED: Ovis aries ethanolamine-phosphate phospho-lyase (ETNPPL), mRNA
XM_004019533.3	ETS1	429	-76.16	147	-26.79	157181	32	5336	4716 2179 3708 XM_004019533.3 PREDICTED: Ovis aries ETS proto-oncogene 1, transcription factor (ETS1), transcript variant X3, mRNA
XM_012101893.2	ETS1	429	-76.16	147	-26.79	159588	32	5178	4558 2021 3550 XM_012101893.2 PREDICTED: Ovis aries ETS proto-oncogene 1, transcription factor (ETS1), transcript variant X1, mRNA
XM_012101894.2	ETS1	561	-96.98	147	-26.79	159589	32	5179	4559 2022 3551 66 XM_012101894.2 PREDICTED: Ovis aries ETS proto-oncogene 1, transcription factor (ETS1), transcript variant X2, mRNA
XM_012176421.3	ETV1	136	-31.97	136	-31.97	162244	32	4160	411 XM_012176421.3 PREDICTED: Ovis aries ETS variant 1 (ETV1), transcript variant X1, mRNA
XM_012176422.3	ETV1	274	-59.31	138	-31.97	162245	32	4723	146 974 XM_012176422.3 PREDICTED: Ovis aries ETS variant 1 (ETV1), transcript variant X2, mRNA
XM_012176423.3	ETV1	274	-59.31	138	-31.97	162246	32	4526	146 777 XM_012176423.3 PREDICTED: Ovis aries ETS variant 1 (ETV1), transcript variant X3, mRNA
XM_012176426.3	ETV1	136	-31.97	136	-31.97	162247	32	4880	1131 XM_012176426.3 PREDICTED: Ovis aries ETS variant 1 (ETV1), transcript variant X4, mRNA
XM_012170635.3	EVA1A	135	-20.4	135	-20.4	161582	32	1944	1594 XM_012170635.3 PREDICTED: Ovis aries eva-1 homolog A, regulator of programmed cell death (EVA1A), mRNA
XM_004012485.4	EVI2A	137	-17.54	137	-17.54	154978	32	2615	1634 XM_004012485.4 PREDICTED: Ovis aries ecotropic viral integration site 2A (EVI2A), mRNA
XM_004012484.4	EVI2B	269	-46.7	138	-30.3	154977	32	3305	1700 2567 XM_004012484.4 PREDICTED: Ovis aries ecotropic viral integration site 2B (EVI2B), transcript variant X1, mRNA
XM_012176230.3	EVI5	413	-80.05	140	-29.2	162209	32	6695	2765 1111 6242 XM_012176230.3 PREDICTED: Ovis aries ecotropic viral integration site 5 (EVI5), transcript variant X3, mRNA
XM_004010746.4	EXD2	579	-103.55	167	-34.74	154444	32	5163	1715 644 1786 1179 XM_004010746.4 PREDICTED: Ovis aries exonuclease 3'-5' domain containing 2 (EXD2), mRNA
XM_012106157.3	EXO5	271	-41.59	139	-21.57	160358	32	2215	1537 2088 XM_012106157.3 PREDICTED: Ovis aries exonuclease 5 (EXO5), mRNA
XM_004009834.4	EXOC1	437	-71.33	150	-29	154093	32	3519	1829 772 1394 XM_004009834.4 PREDICTED: Ovis aries exocyst complex component 1 (EXOC1), transcript variant X6, mRNA
XM_004009836.3	EXOC1	437	-71.33	150	-29	154094	32	3540	1850 793 1415 XM_004009836.3 PREDICTED: Ovis aries exocyst complex component 1 (EXOC1), transcript variant X5, mRNA
XM_004009837.3	EXOC1	437	-71.33	150	-29	154095	32	3495	1805 793 1415 XM_004009837.3 PREDICTED: Ovis aries exocyst complex component 1 (EXOC1), transcript variant X7, mRNA
XM_012179985.3	EXOC1	437	-71.33	150	-29	162967	32	3473	1783 771 1393 XM_012179985.3 PREDICTED: Ovis aries exocyst complex component 1 (EXOC1), transcript variant X8, mRNA
XM_004009582.4	EXOSC9	133	-18.32	133	-18.32	103888	32	1480	1312 XM_004009582.4 PREDICTED: Ovis aries exosome component 9 (EXOSC9), transcript variant X1, mRNA
XM_012179392.3	EXOSC9	424	-50.58	147	-20.85	62673	32	1401	496 965 865 XM_012179392.3 PREDICTED: Ovis aries exosome component 9 (EXOSC9), transcript variant X2, mRNA
XM_004011769.4	EXT1	554	-105.19	152	-32.98	154790	32	3377	220 1647 2070 3207 XM_004011769.4 PREDICTED: Ovis aries exostosin glycosyltransferase 1 (EXT1), mRNA
XM_004002239.4	EXTL2	272	-40.24	142	-21.36	151441	32	3253	1695 2977 XM_004002239.4 PREDICTED: Ovis aries exostosin like glycosyltransferase 2 (EXTL2), transcript variant X1, mRNA
XM_012177171.3	EXTL2	272	-40.24	142	-21.36	162390	32	3174	1616 2898 XM_012177171.3 PREDICTED: Ovis aries exostosin like glycosyltransferase 2 (EXTL2), transcript variant X3, mRNA
XM_004011732.4	EYA1	288	-61.83	153	-35.5	154767	32	4378	2357 1275 XM_004011732.4 PREDICTED: Ovis aries EYA transcriptional coactivator and phosphatase 1 (EYA1), transcript variant X1, mRNA
NM_001161733.1	EYA3	145	-24.15	145	-24.15	100695	32	1584	495 NM_001161733.1 Ovis aries EYA transcriptional coactivator and phosphatase 3 (EYA3), mRNA
XM_012110417.3	EYA3	555	-91.02	143	-30.45	160708	32	5674	3100 3542 4883 4514 XM_012110417.3 PREDICTED: Ovis aries EYA transcriptional coactivator and phosphatase 3 (EYA3), transcript variant X1, mRNA
XM_004002677.4	F11R	261	-36.77	131	-22.35	151656	32	2656	322 131 XM_004002677.4 PREDICTED: Ovis aries F11 receptor (F11R), mRNA
XM_004019144.4	F13A1	429	-73.64	154	-28.53	157082	32	3914	1906 932 1512 XM_004019144.4 PREDICTED: Ovis aries coagulation factor XIII A chain (F13A1), mRNA
XM_004013925.3	F13B	142	-30.36	142	-30.36	155468	32	2191	877 XM_004013925.3 PREDICTED: Ovis aries coagulation factor XIII B chain (F13B), mRNA
NM_001166195.1	F2	168	-32.12	168	-32.12	150894	32	1872	1184 NM_001166195.1 Ovis aries coagulation factor II, thrombin (F2), mRNA
XM_004010197.4	F2RL2	554	-87.82	142	-26.31	154184	32	3464	2345 2574 2042 2384 XM_004010197.4 PREDICTED: Ovis aries coagulation factor II thrombin receptor like 2 (F2RL2), mRNA
XM_004008441.4	F2RL3	843	-173.62	151	-34.89	103524	32	1563	1340 1278 674 284 761 1231 XM_004008441.4 PREDICTED: Ovis aries F2R like thrombin or trypsin receptor 3 (F2RL3), mRNA
NM_001172550.1	F8	404	-68.87	137	-25.97	150905	32	7476	5540 196 4841 NM_001172550.1 Ovis aries coagulation factor VIII (F8), mRNA
XM_004022305.4	F9	415	-68.12	151	-25.32	157999	32	2940	20 1704 2370 XM_004022305.4 PREDICTED: Ovis aries coagulation factor IX (F9), mRNA
XM_004001934.4	FAAH	458	-89.14	176	-35.22	101224	32	2238	1675 981 2175 XM_004001934.4 PREDICTED: Ovis aries fatty acid amide hydrolase (FAAH), transcript variant X2, mRNA
XM_012131679.3	FAAH	438	-83.04	156	-29.12	110932	32	1872	1454 760 1808 XM_012131679.3 PREDICTED: Ovis aries fatty acid amide hydrolase (FAAH), transcript variant X1, mRNA
XM_004015142.4	FAAP24	151	-30.49	151	-30.49	105727	32	1475	147 XM_004015142.4 PREDICTED: Ovis aries FA core complex associated protein 24 (FAAP24), transcript variant X1, mRNA
XM_004005898.4	FABP1	272	-41.64	140	-21.86	152754	32	587	339 254 XM_004005898.4 PREDICTED: Ovis aries fatty acid binding protein 1 (FABP1), mRNA
XM_004011764.4	FABP12	134	-28.21	134	-28.21	154787	32	611	430 XM_004011764.4 PREDICTED: Ovis aries fatty acid binding protein 12 (FABP12), mRNA
XM_004009588.4	FABP2	137	-22.81	137	-22.81	153975	32	744	89 XM_004009588.4 PREDICTED: Ovis aries fatty acid binding protein 2 (FABP2), mRNA
NM_001267884.2	FABP3	141	-23.66	141	-23.66	151007	32	743	304 NM_001267884.2 Ovis aries fatty acid binding protein 3 (FABP3), mRNA
XM_012110711.2	FABP3	264	-51.01	133	-30.09	110632	32	785	316 693 XM_012110711.2 PREDICTED: Ovis aries fatty acid binding protein 3 (FABP3), transcript variant X1, mRNA
NM_001114667.1	FABP4	275	-45.3	143	-23.61	50410	32	399	205 114 NM_001114667.1 Ovis aries fatty acid binding protein 4, adipocyte (FABP4), mRNA
NM_001145180.1	FABP5	264	-30.98	134	-20.95	50589	32	686	473 113 NM_001145180.1 Ovis aries fatty acid binding protein 5 (FABP5), mRNA
XM_004009033.3	FABP6	144	-34.84	144	-34.84	103783	32	505	437 XM_004009033.3 PREDICTED: Ovis aries fatty acid binding protein 6 (FABP6), mRNA
XM_004011152.4	FABP7	414	-81.84	147	-33.29	104457	32	1731	962 1160 133 XM_004011152.4 PREDICTED: Ovis aries fatty acid binding protein 7 (FABP7), mRNA
XM_004011763.3	FABP9	130	-31.8	130	-31.8	104704	32	569	148 XM_004011763.3 PREDICTED: Ovis aries fatty acid-binding protein 9 (LOC101113339), mRNA
XM_012102212.3	FADD	953	-193.93	161	-33.91	159669	32	5230	683 3592 4740 1935 3449 4797 2089 XM_012102212.3 PREDICTED: Ovis aries Fas associated via death domain (FADD), mRNA
XM_004019593.4	FADS1	412	-69.99	150	-29.72	157200	32	3668	1856 1061 2970 XM_004019593.4 PREDICTED: Ovis aries fatty acid desaturase 1 (FADS1), transcript variant X1, mRNA
XM_012102002.3	FADS1	412	-69.99	150	-29.72	159605	32	3474	1662 867 2776 XM_012102002.3 PREDICTED: Ovis aries fatty acid desaturase 1 (FADS1), transcript variant X3, mRNA
XM_004001957.4	FAF1	405	-73.08	140	-33.22	151318	32	4055	1506 2728 1107 XM_004001957.4 PREDICTED: Ovis aries Fas associated factor 1 (FAF1), mRNA
XM_004008699.4	FAF2	416	-93.39	144	-46.46	153710	32	7367	6050 210 807 XM_004008699.4 PREDICTED: Ovis aries Fas associated factor family member 2 (FAF2), transcript variant X2, mRNA
XM_012178259.2	FAF2	416	-93.39	144	-46.46	162617	32	7440	6123 283 880 XM_012178259.2 PREDICTED: Ovis aries Fas associated factor family member 2 (FAF2), transcript variant X1, mRNA
XM_004023580.3	FAHD1	298	-49.54	161	-29.11	158205	32	1607	599 1221 XM_004023580.3 PREDICTED: Ovis aries fumarylacetoacetate hydrolase domain containing 1 (FAHD1), mRNA
XM_004006170.4	FAHD2A	162	-33.99	162	-33.99	102804	32	1250	121 XM_004006170.4 PREDICTED: Ovis aries fumarylacetoacetate hydrolase domain-containing protein 2 (LOC101114342), transcript variant X2, mRNA
XM_012173857.3	FAHD2A	292	-53.43	162	-33.99	111634	32	1295	121 159 XM_012173857.3 PREDICTED: Ovis aries fumarylacetoacetate hydrolase domain-containing protein 2 (LOC101114342), transcript variant X1, mRNA
XM_012102516.3	FAIM	410	-56.97	139	-22.81	59535	32	1118	1011 798 559 XM_012102516.3 PREDICTED: Ovis aries Fas apoptotic inhibitory molecule (FAIM), transcript variant X3, mRNA
XM_004006372.3	FAIM2	288	-55.56	157	-27.96	152972	32	4528	728 483 XM_004006372.3 PREDICTED: Ovis aries Fas apoptotic inhibitory molecule 2 (FAIM2), mRNA
XM_004002974.4	FAM162A	136	-23.42	136	-23.42	101731	32	706	243 XM_004002974.4 PREDICTED: Ovis aries family with sequence similarity 162 member A (FAM162A), mRNA
XM_004011175.4	FAM162B	274	-36.32	144	-18.28	154556	32	3536	560 503 XM_004011175.4 PREDICTED: Ovis aries family with sequence similarity 162 member B (FAM162B), mRNA
XM_004004090.4	FANCC	693	-108.97	151	-24.66	152127	32	3305	1462 1783 3021 2106 3245 XM_004004090.4 PREDICTED: Ovis aries FA complementation group C (FANCC), transcript variant X1, mRNA
XM_012099499.2	FANCD2	435	-79.39	149	-27.75	159136	32	4864	1805 3177 2617 XM_012099499.2 PREDICTED: Ovis aries FA complementation group D2 (FANCD2), transcript variant X1, mRNA
XM_012099503.2	FANCD2	435	-79.39	149	-27.75	159138	32	4861	1805 3174 2614 XM_012099503.2 PREDICTED: Ovis aries FA complementation group D2 (FANCD2), transcript variant X2, mRNA
XM_004019778.4	FANCF	135	-21.19	135	-21.19	157271	32	2286	293 XM_004019778.4 PREDICTED: Ovis aries FA complementation group F (FANCF), mRNA
XM_004004291.4	FANCG	411	-71.07	145	-28.18	152220	32	4053	1883 437 3276 XM_004004291.4 PREDICTED: Ovis aries FA complementation group G (FANCG), transcript variant X1, mRNA
XM_004017745.4	FANCI	537	-74.5	138	-20.72	156610	32	4732	523 1257 665 413 XM_004017745.4 PREDICTED: Ovis aries FA complementation group I (FANCI), transcript variant X1, mRNA
XM_004005932.4	FANCL	131	-25.89	131	-25.89	152771	32	1666	460 XM_004005932.4 PREDICTED: Ovis aries FA complementation group L (FANCL), transcript variant X1, mRNA
XM_012171086.2	FANCL	131	-25.89	131	-25.89	161593	32	1609	403 XM_012171086.2 PREDICTED: Ovis aries FA complementation group L (FANCL), transcript variant X2, mRNA
XM_012171098.2	FANCL	131	-25.89	131	-25.89	161594	32	1665	459 XM_012171098.2 PREDICTED: Ovis aries FA complementation group L (FANCL), transcript variant X3, mRNA
XM_004017924.4	FANCM	948	-164.85	147	-33.11	156687	32	6530	1849 813 950 281 3214 1491 2820 XM_004017924.4 PREDICTED: Ovis aries FA complementation group M (FANCM), mRNA
XM_004020262.4	FANK1	152	-21.98	152	-21.98	157410	32	2490	552 XM_004020262.4 PREDICTED: Ovis aries fibronectin type III and ankyrin repeat domains 1 (FANK1), transcript variant X1, mRNA
XM_004004657.4	FAP	405	-61.17	140	-21.75	102306	32	2752	1357 1951 2125 XM_004004657.4 PREDICTED: Ovis aries fibroblast activation protein alpha (FAP), mRNA
XM_004016137.4	FAR1	417	-75.06	150	-27.97	156039	32	5259	1011 968 1518 XM_004016137.4 PREDICTED: Ovis aries fatty acyl-CoA reductase 1 (FAR1), mRNA
XM_004006754.4	FAR2	418	-70.39	141	-25.32	153163	32	3582	583 2398 557 XM_004006754.4 PREDICTED: Ovis aries fatty acyl-CoA reductase 2 (FAR2), transcript variant X2, mRNA
XM_012175097.2	FAR2	418	-70.39	141	-25.32	162021	32	3845	846 2661 820 XM_012175097.2 PREDICTED: Ovis aries fatty acyl-CoA reductase 2 (FAR2), transcript variant X1, mRNA
XM_004008487.4	FARSA	264	-52.3	133	-30.48	153624	32	4522	1967 1467 XM_004008487.4 PREDICTED: Ovis aries phenylalanyl-tRNA synthetase subunit alpha (FARSA), mRNA
XM_004004962.4	FARSB	132	-20.82	132	-20.82	152519	32	1976	1123 XM_004004962.4 PREDICTED: Ovis aries phenylalanyl-tRNA synthetase subunit beta (FARSB), mRNA
NM_001123003.1	FAS	313	-49	160	-25.39	50423	32	1237	210 830 NM_001123003.1 Ovis aries Fas cell surface death receptor (FAS), mRNA
XM_004013705.4	FASLG	130	-20.75	130	-20.75	155373	32	2366	868 XM_004013705.4 PREDICTED: Ovis aries Fas ligand (FASLG), mRNA
XM_004004618.4	FASTKD1	266	-46.26	133	-24.89	152372	32	3762	195 3312 XM_004004618.4 PREDICTED: Ovis aries FAST kinase domains 1 (FASTKD1), transcript variant X2, mRNA
XM_012134590.2	FASTKD1	133	-21.37	133	-21.37	161077	32	3572	3122 XM_012134590.2 PREDICTED: Ovis aries FAST kinase domains 1 (FASTKD1), transcript variant X1, mRNA
XM_004004860.4	FASTKD2	538	-102.97	136	-28.6	152469	32	2713	164 1687 1828 1317 XM_004004860.4 PREDICTED: Ovis aries FAST kinase domains 2 (FASTKD2), mRNA
XM_012097175.3	FASTKD3	131	-17.64	131	-17.64	158740	32	2390	1077 XM_012097175.3 PREDICTED: Ovis aries FAST kinase domains 3 (FASTKD3), transcript variant X2, mRNA
XM_012107159.3	FATE1	132	-24.99	132	-24.99	160569	32	994	824 XM_012107159.3 PREDICTED: Ovis aries fetal and adult testis expressed 1 (FATE1), mRNA
XM_004019665.4	FAU	130	-28.96	130	-28.96	6990	32	572	261 XM_004019665.4 PREDICTED: Ovis aries FAU ubiquitin like and ribosomal protein S30 fusion (FAU), mRNA
XM_004014171.4	FBH1	814	-165.93	148	-33.08	155493	32	5920	3378 2209 4840 3777 611 2658 XM_004014171.4 PREDICTED: Ovis aries F-box DNA helicase 1 (FBH1), transcript variant X1, mRNA
XM_004023163.4	FBL	277	-61.81	145	-32.09	158139	32	1168	169 225 XM_004023163.4 PREDICTED: Ovis aries fibrillarin (FBL), mRNA
XM_012098937.3	FBLN5	289	-50.03	157	-27.81	159042	32	2567	1656 911 XM_012098937.3 PREDICTED: Ovis aries fibulin 5 (FBLN5), transcript variant X1, mRNA
XM_012098938.2	FBLN5	289	-50.03	157	-27.81	159043	32	2461	1550 805 XM_012098938.2 PREDICTED: Ovis aries fibulin 5 (FBLN5), transcript variant X3, mRNA
XM_012098939.3	FBLN5	289	-50.03	157	-27.81	159044	32	2278	1367 622 XM_012098939.3 PREDICTED: Ovis aries fibulin 5 (FBLN5), transcript variant X4, mRNA
XM_004006187.4	FBLN7	556	-90.17	143	-26.43	152891	32	2279	2097 367 590 1784 XM_004006187.4 PREDICTED: Ovis aries fibulin 7 (FBLN7), transcript variant X1, mRNA
XM_004008653.4	FBN2	1160	-196.89	166	-29.9	153687	32	10879	7894 6294 8703 4513 784 10773 2260 8881 XM_004008653.4 PREDICTED: Ovis aries fibrillin 2 (FBN2), mRNA
XM_004004092.4	FBP1	162	-28.81	162	-28.81	102047	32	1357	1269 XM_004004092.4 PREDICTED: Ovis aries fructose-bisphosphatase 1 (FBP1), mRNA
XM_004015431.4	FCAR	146	-35.2	146	-35.2	155919	32	1166	545 XM_004015431.4 PREDICTED: Ovis aries immunoglobulin alpha Fc receptor (LOC101123401), transcript variant X1, mRNA
XM_012094781.3	FCAR	146	-35.2	146	-35.2	158230	32	1130	509 XM_012094781.3 PREDICTED: Ovis aries immunoglobulin alpha Fc receptor (LOC101123401), transcript variant X2, mRNA
NM_001123004.1	FCER1A	311	-62.76	171	-35.14	100506	32	1082	687 792 NM_001123004.1 Ovis aries Fc fragment of IgE receptor Ia (FCER1A), mRNA
XM_004002692.4	FCER1G	132	-25.78	132	-25.78	151666	32	1081	510 XM_004002692.4 PREDICTED: Ovis aries Fc fragment of IgE receptor Ig (FCER1G), mRNA
XM_012177962.3	FCER2	133	-23.7	133	-23.7	162551	32	3230	817 XM_012177962.3 PREDICTED: Ovis aries low affinity immunoglobulin epsilon Fc receptor (LOC101123372), transcript variant X1, mRNA
XM_012177964.3	FCER2	1669	-329.15	162	-34.42	112470	32	2975	2729 1882 33 1091 2396 1343 1308 276 1737 2620 2336 2915 XM_012177964.3 PREDICTED: Ovis aries low affinity immunoglobulin epsilon Fc receptor (LOC101123372), transcript variant X2, mRNA
XM_004010790.4	FCF1	132	-24.86	132	-24.86	154461	32	902	638 XM_004010790.4 PREDICTED: Ovis aries FCF1 rRNA-processing protein (FCF1), mRNA
NM_001139452.1	FCGR1A	137	-17.26	137	-17.26	150711	32	1335	489 NM_001139452.1 Ovis aries Fc fragment of IgG receptor Ia (FCGR1A), mRNA
NM_001139453.1	FCGR2B	136	-23.66	136	-23.66	150712	32	1481	533 NM_001139453.1 Ovis aries Fc fragment of IgG, low affinity IIb, receptor (CD32) (FCGR2B), mRNA
NM_001139454.1	FCGR3A	130	-19.61	130	-19.61	150713	32	940	372 NM_001139454.1 Ovis aries Fc fragment of IgG, low affinity IIIa, receptor (CD16a) (FCGR3A), mRNA
NM_001123403.1	FCGRT	540	-108.39	138	-30.3	150593	32	1500	860 759 1 97 NM_001123403.1 Ovis aries Fc fragment of IgG receptor and transporter (FCGRT), mRNA
XM_004008902.4	FCHSD1	260	-42.26	130	-22.05	153804	32	4380	727 1552 XM_004008902.4 PREDICTED: Ovis aries FCH and double SH3 domains 1 (FCHSD1), transcript variant X1, mRNA
XM_012178644.3	FCHSD1	260	-42.26	130	-22.05	162709	32	4374	721 1546 XM_012178644.3 PREDICTED: Ovis aries FCH and double SH3 domains 1 (FCHSD1), transcript variant X2, mRNA
XM_012178646.3	FCHSD1	260	-42.26	130	-22.05	162710	32	4187	534 1359 XM_012178646.3 PREDICTED: Ovis aries FCH and double SH3 domains 1 (FCHSD1), transcript variant X5, mRNA
XM_004016298.4	FCHSD2	136	-22.11	136	-22.11	156124	32	4619	2575 XM_004016298.4 PREDICTED: Ovis aries FCH and double SH3 domains 2 (FCHSD2), transcript variant X1, mRNA
XM_004004451.4	FDFT1	600	-120.72	173	-38.76	152295	32	2076	1629 1015 476 1273 XM_004004451.4 PREDICTED: Ovis aries farnesyl-diphosphate farnesyltransferase 1 (FDFT1), transcript variant X2, mRNA
XM_004002588.4	FDPS	415	-92.7	144	-34.27	101529	32	1245	635 34 10 XM_004002588.4 PREDICTED: Ovis aries farnesyl diphosphate synthase (FDPS), transcript variant X1, mRNA
XM_004002589.3	FDPS	144	-28.99	144	-28.99	101530	32	1252	642 XM_004002589.3 PREDICTED: Ovis aries farnesyl diphosphate synthase (FDPS), transcript variant X2, mRNA
XM_004016016.4	FDXACB1	272	-54.23	137	-27.88	105914	32	2297	2055 802 XM_004016016.4 PREDICTED: Ovis aries ferredoxin-fold anticodon binding domain containing 1 (FDXACB1), mRNA
XM_012178060.2	FEM1A	411	-87	147	-30.84	162575	32	3633	276 3290 3034 XM_012178060.2 PREDICTED: Ovis aries fem-1 homolog A (FEM1A), mRNA
XM_012180829.3	FEM1B	546	-107.7	144	-33.15	163147	32	6624	3898 594 444 50 XM_012180829.3 PREDICTED: Ovis aries fem-1 homolog B (FEM1B), mRNA
NM_001166196.1	FEN1	407	-88.12	146	-34.78	100813	32	1143	505 801 1092 NM_001166196.1 Ovis aries flap structure-specific endonuclease 1 (FEN1), mRNA
XM_012101530.3	FEN1	134	-18.98	134	-18.98	159519	32	2929	1579 XM_012101530.3 PREDICTED: Ovis aries flap structure-specific endonuclease 1 (FEN1), transcript variant X1, mRNA
XM_004014352.4	FERMT1	556	-105.11	146	-29.9	105493	32	3271	130 2663 2020 3179 XM_004014352.4 PREDICTED: Ovis aries fermitin family member 1 (FERMT1), transcript variant X2, mRNA
XM_004003061.4	FETUB	853	-168.14	169	-36.43	101769	32	1488	784 173 119 913 1143 283 XM_004003061.4 PREDICTED: Ovis aries fetuin B (FETUB), mRNA
XM_004004936.4	FEV	132	-23.21	132	-23.21	152507	32	881	681 XM_004004936.4 PREDICTED: Ovis aries FEV transcription factor, ETS family member (FEV), mRNA
XM_004019515.4	FEZ1	405	-89.85	141	-32.19	157174	32	1795	1062 1460 1245 XM_004019515.4 PREDICTED: Ovis aries fasciculation and elongation protein zeta 1 (FEZ1), transcript variant X1, mRNA
XM_012101859.3	FEZ1	405	-89.85	141	-32.19	159577	32	1838	1105 1503 1288 XM_012101859.3 PREDICTED: Ovis aries fasciculation and elongation protein zeta 1 (FEZ1), transcript variant X2, mRNA
XM_012101860.3	FEZ1	405	-89.85	141	-32.19	159578	32	2014	1281 1679 1464 XM_012101860.3 PREDICTED: Ovis aries fasciculation and elongation protein zeta 1 (FEZ1), transcript variant X3, mRNA
XM_012101861.3	FEZ1	405	-89.85	141	-32.19	159579	32	1645	912 1310 1095 XM_012101861.3 PREDICTED: Ovis aries fasciculation and elongation protein zeta 1 (FEZ1), transcript variant X4, mRNA
XM_012175981.3	FEZ2	141	-21.56	141	-21.56	162179	32	2091	1463 XM_012175981.3 PREDICTED: Ovis aries fasciculation and elongation protein zeta 2 (FEZ2), transcript variant X1, mRNA
XM_004018621.4	FEZF2	276	-48.2	142	-25.12	156885	32	1807	79 1681 XM_004018621.4 PREDICTED: Ovis aries FEZ family zinc finger 2 (FEZF2), mRNA
XM_012102571.3	FFAR4	264	-47.54	134	-25.23	159711	32	3450	673 2892 XM_012102571.3 PREDICTED: Ovis aries free fatty acid receptor 4 (FFAR4), mRNA
XM_004017183.3	FGA	267	-36.92	136	-21.95	156453	32	2804	2541 1708 XM_004017183.3 PREDICTED: Ovis aries fibrinogen alpha chain (FGA), mRNA
XM_004017184.3	FGB	133	-22.26	133	-22.26	156454	32	1927	1071 XM_004017184.3 PREDICTED: Ovis aries fibrinogen beta chain (FGB), mRNA
XM_004006741.3	FGD4	263	-37.75	132	-22.28	153154	32	8357	2075 288 XM_004006741.3 PREDICTED: Ovis aries FYVE, RhoGEF and PH domain containing 4 (FGD4), transcript variant X1, mRNA
XM_012175045.2	FGD4	132	-15.47	132	-15.47	162009	32	8276	1994 XM_012175045.2 PREDICTED: Ovis aries FYVE, RhoGEF and PH domain containing 4 (FGD4), transcript variant X2, mRNA
XM_004006264.4	FGD6	945	-150.03	143	-27.56	152926	32	8711	4780 2406 1734 7332 2175 3844 7931 XM_004006264.4 PREDICTED: Ovis aries FYVE, RhoGEF and PH domain containing 6 (FGD6), mRNA
XM_004010004.3	FGFBP1	277	-50.93	141	-28.84	154162	32	1216	1059 873 XM_004010004.3 PREDICTED: Ovis aries fibroblast growth factor binding protein 1 (FGFBP1), mRNA
XM_004017182.3	FGG	144	-21.6	144	-21.6	106370	32	1557	262 XM_004017182.3 PREDICTED: Ovis aries fibrinogen gamma chain (FGG), transcript variant X2, mRNA
XM_012097319.3	FGG	285	-45.37	144	-23.77	108672	32	2115	317 1580 XM_012097319.3 PREDICTED: Ovis aries fibrinogen gamma chain (FGG), transcript variant X1, mRNA
XM_012105811.2	FGL1	131	-25.7	131	-25.7	160316	32	1248	1115 XM_012105811.2 PREDICTED: Ovis aries fibrinogen like 1 (FGL1), mRNA
XM_004007820.4	FGL2	130	-30.73	130	-30.73	103337	32	1663	207 XM_004007820.4 PREDICTED: Ovis aries fibrinogen like 2 (FGL2), mRNA
NM_001161891.1	FH	138	-16.46	138	-16.46	150812	32	1533	178 NM_001161891.1 Ovis aries fumarate hydratase (FH), mRNA
XM_004016214.4	FHIP1B	810	-157.51	140	-30.34	156073	32	3361	346 1063 962 586 2478 3193 XM_004016214.4 PREDICTED: Ovis aries family with sequence similarity 160 member A2 (FAM160A2), transcript variant X7, mRNA
XM_012099227.3	FHIT	130	-24.2	130	-24.2	159091	32	1063	786 XM_012099227.3 PREDICTED: Ovis aries fragile histidine triad (FHIT), transcript variant X1, mRNA
NM_001166198.1	FHL1	135	-29.25	135	-29.25	150897	32	891	263 NM_001166198.1 Ovis aries four and a half LIM domains 1 (FHL1), mRNA
XM_004006115.3	FHL2	138	-26.07	138	-26.07	152861	32	1422	308 XM_004006115.3 PREDICTED: Ovis aries four and a half LIM domains 2 (FHL2), transcript variant X1, mRNA
XM_004006116.4	FHL2	138	-26.07	138	-26.07	152862	32	1396	282 XM_004006116.4 PREDICTED: Ovis aries four and a half LIM domains 2 (FHL2), transcript variant X2, mRNA
XM_012173694.3	FHL2	138	-26.07	138	-26.07	161669	32	1808	694 XM_012173694.3 PREDICTED: Ovis aries four and a half LIM domains 2 (FHL2), transcript variant X6, mRNA
XM_012173696.3	FHL2	138	-26.07	138	-26.07	161670	32	1577	463 XM_012173696.3 PREDICTED: Ovis aries four and a half LIM domains 2 (FHL2), transcript variant X3, mRNA
XM_004016353.3	FIBIN	427	-104.42	155	-35.62	106064	32	2090	210 1003 254 XM_004016353.3 PREDICTED: Ovis aries fin bud initiation factor homolog (FIBIN), mRNA
XM_012097958.2	FICD	131	-21.98	131	-21.98	158875	32	3027	1471 XM_012097958.2 PREDICTED: Ovis aries FIC domain containing (FICD), transcript variant X1, mRNA
XM_012097960.2	FICD	131	-21.98	131	-21.98	158877	32	3012	1456 XM_012097960.2 PREDICTED: Ovis aries FIC domain containing (FICD), transcript variant X2, mRNA
XM_004004652.4	FIGN	541	-92.75	141	-31.96	152386	32	9676	9592 2499 43 6868 XM_004004652.4 PREDICTED: Ovis aries fidgetin, microtubule severing factor (FIGN), mRNA
XM_004002872.4	FILIP1L	828	-136.35	155	-31.81	151760	32	7664	2523 331 5499 673 2200 3101 XM_004002872.4 PREDICTED: Ovis aries filamin A interacting protein 1 like (FILIP1L), transcript variant X4, mRNA
XM_004014584.4	FITM2	265	-58.85	134	-34.9	155668	32	3581	1704 341 XM_004014584.4 PREDICTED: Ovis aries fat storage inducing transmembrane protein 2 (FITM2), mRNA
XM_004016732.4	FJX1	133	-24.7	133	-24.7	156287	32	2294	1595 XM_004016732.4 PREDICTED: Ovis aries four-jointed box kinase 1 (FJX1), mRNA
XM_004018362.4	FLNB	1247	-223.55	146	-31.4	156792	32	9393	2021 4175 5234 3879 5909 4209 3535 6071 7424 XM_004018362.4 PREDICTED: Ovis aries filamin B (FLNB), transcript variant X6, mRNA
XM_012100994.3	FLOT1	152	-30.39	152	-30.39	159430	32	1750	220 XM_012100994.3 PREDICTED: Ovis aries flotillin 1 (FLOT1), transcript variant X3, mRNA
XM_004014166.4	FLRT3	561	-96.79	142	-28.96	155490	32	3992	2138 539 1855 3537 XM_004014166.4 PREDICTED: Ovis aries fibronectin leucine rich transmembrane protein 3 (FLRT3), transcript variant X2, mRNA
XM_012104744.3	FLYWCH2	141	-27.37	141	-27.37	160139	32	2007	1352 XM_012104744.3 PREDICTED: Ovis aries FLYWCH family member 2 (FLYWCH2), mRNA
XM_004022288.3	FMR1	407	-70.95	142	-25.75	157993	32	4389	921 4170 1649 XM_004022288.3 PREDICTED: Ovis aries fragile X mental retardation 1 (FMR1), transcript variant X1, mRNA
XM_004022287.4	FMR1NB	133	-28.61	133	-28.61	157992	32	904	129 XM_004022287.4 PREDICTED: Ovis aries FMR1 neighbor (FMR1NB), mRNA
XM_004005124.4	FUCA1	424	-75.79	153	-29.34	152585	32	2069	357 439 159 XM_004005124.4 PREDICTED: Ovis aries alpha-L-fucosidase 1 (FUCA1), mRNA
XM_004022019.4	FUNDC1	434	-69.19	156	-30.5	157881	32	2120	129 620 728 XM_004022019.4 PREDICTED: Ovis aries FUN14 domain containing 1 (FUNDC1), mRNA
NM_001078654.1	FURIN	271	-47.75	141	-27.76	150514	32	2447	433 1575 NM_001078654.1 Ovis aries furin, paired basic amino acid cleaving enzyme (FURIN), mRNA
XM_012104405.3	FUS	675	-137.04	143	-31.61	109999	32	1952	1580 997 514 1693 660 XM_012104405.3 PREDICTED: Ovis aries FUS RNA binding protein (FUS), transcript variant X1, mRNA
XM_012104406.3	FUS	675	-137.04	143	-31.61	110000	32	1949	1577 994 511 1690 657 XM_012104406.3 PREDICTED: Ovis aries FUS RNA binding protein (FUS), transcript variant X2, mRNA
XM_004015795.3	FUT1	139	-29.53	139	-29.53	155949	32	1924	1547 XM_004015795.3 PREDICTED: Ovis aries fucosyltransferase 1 (H blood group) (FUT1), mRNA
XM_004021766.4	FUT10	276	-46.64	143	-25.98	157804	32	3987	451 1363 XM_004021766.4 PREDICTED: Ovis aries fucosyltransferase 10 (FUT10), transcript variant X1, mRNA
XM_004004332.3	FXN	140	-27.22	140	-27.22	152238	32	2964	2601 XM_004004332.3 PREDICTED: Ovis aries frataxin (FXN), transcript variant X1, mRNA
XM_004003112.4	FXR1	415	-90.65	149	-30.65	151879	32	1916	53 1219 1540 XM_004003112.4 PREDICTED: Ovis aries FMR1 autosomal homolog 1 (FXR1), transcript variant X4, mRNA
XM_004003113.4	FXR1	415	-90.65	149	-30.65	151880	32	1985	53 1219 1540 XM_004003113.4 PREDICTED: Ovis aries FMR1 autosomal homolog 1 (FXR1), transcript variant X7, mRNA
XM_012098342.3	FXR1	563	-110.98	149	-30.65	158918	32	6012	53 4779 1306 1627 XM_012098342.3 PREDICTED: Ovis aries FMR1 autosomal homolog 1 (FXR1), transcript variant X1, mRNA
XM_012098351.3	FXR1	563	-110.98	149	-30.65	158924	32	5931	53 4698 1306 1627 XM_012098351.3 PREDICTED: Ovis aries FMR1 autosomal homolog 1 (FXR1), transcript variant X2, mRNA
XM_012098356.3	FXR1	415	-90.65	149	-30.65	158927	32	2251	52 1218 1539 XM_012098356.3 PREDICTED: Ovis aries FMR1 autosomal homolog 1 (FXR1), transcript variant X3, mRNA
XM_012098371.3	FXR1	563	-110.98	149	-30.65	158930	32	5839	53 4606 1306 1627 XM_012098371.3 PREDICTED: Ovis aries FMR1 autosomal homolog 1 (FXR1), transcript variant X6, mRNA
XM_004015164.4	FXYD1	423	-82.83	146	-29.33	105733	32	693	182 536 54 XM_004015164.4 PREDICTED: Ovis aries FXYD domain containing ion transport regulator 1 (FXYD1), transcript variant X2, mRNA
XM_004015214.4	FXYD3	140	-31.74	140	-31.74	155835	32	577	207 XM_004015214.4 PREDICTED: Ovis aries FXYD domain containing ion transport regulator 3 (FXYD3), mRNA
XM_004015211.4	FXYD5	131	-22.5	131	-22.5	105752	32	856	505 XM_004015211.4 PREDICTED: Ovis aries FXYD domain containing ion transport regulator 5 (FXYD5), transcript variant X6, mRNA
XM_004017027.3	FYB1	131	-15.89	131	-15.89	156412	32	4682	4650 XM_004017027.3 PREDICTED: Ovis aries FYN binding protein 1 (FYB1), transcript variant X1, mRNA
XM_012097014.2	FYB1	131	-15.89	131	-15.89	158703	32	4721	4689 XM_012097014.2 PREDICTED: Ovis aries FYN binding protein 1 (FYB1), transcript variant X3, mRNA
XM_004011196.4	FYN	421	-74.24	147	-27.72	154570	32	4202	3005 1638 2140 XM_004011196.4 PREDICTED: Ovis aries FYN proto-oncogene, Src family tyrosine kinase (FYN), transcript variant X2, mRNA
XM_004003000.4	FYTTD1	130	-34.34	130	-34.34	151825	32	3392	2489 XM_004003000.4 PREDICTED: Ovis aries forty-two-three domain containing 1 (FYTTD1), mRNA
XM_004004440.4	FZD3	979	-149.24	166	-27.67	152288	32	12684	2211 6838 3860 5724 10697 2259 2571 XM_004004440.4 PREDICTED: Ovis aries frizzled class receptor 3 (FZD3), mRNA
XM_012178086.3	FZR1	675	-139.29	137	-36.08	162586	32	3060	1112 1971 2289 60 1302 XM_012178086.3 PREDICTED: Ovis aries fizzy and cell division cycle 20 related 1 (FZR1), transcript variant X2, mRNA
XM_012098753.3	G2E3	263	-40.97	132	-21.95	158994	32	4526	1469 925 XM_012098753.3 PREDICTED: Ovis aries G2/M-phase specific E3 ubiquitin protein ligase (G2E3), transcript variant X1, mRNA
XM_012098756.3	G2E3	263	-40.97	132	-21.95	158995	32	4424	1367 823 XM_012098756.3 PREDICTED: Ovis aries G2/M-phase specific E3 ubiquitin protein ligase (G2E3), transcript variant X2, mRNA
XM_012098757.2	G2E3	263	-40.97	132	-21.95	158996	32	4270	1213 669 XM_012098757.2 PREDICTED: Ovis aries G2/M-phase specific E3 ubiquitin protein ligase (G2E3), transcript variant X3, mRNA
XM_004008992.4	G3BP1	530	-122.93	137	-38.51	103762	32	2798	194 987 82 541 XM_004008992.4 PREDICTED: Ovis aries G3BP stress granule assembly factor 1 (G3BP1), transcript variant X2, mRNA
XM_012178826.3	G3BP1	412	-66.84	147	-25.28	162745	32	8548	3925 7964 5328 XM_012178826.3 PREDICTED: Ovis aries G3BP stress granule assembly factor 1 (G3BP1), transcript variant X1, mRNA
XM_004009918.4	G3BP2	263	-40.76	132	-21.23	154125	32	4379	308 333 XM_004009918.4 PREDICTED: Ovis aries G3BP stress granule assembly factor 2 (G3BP2), transcript variant X1, mRNA
XM_004009919.4	G3BP2	263	-40.76	132	-21.23	154126	32	4279	307 332 XM_004009919.4 PREDICTED: Ovis aries G3BP stress granule assembly factor 2 (G3BP2), transcript variant X7, mRNA
XM_004012951.4	G6PC1	130	-19.28	130	-19.28	155183	32	4290	514 XM_004012951.4 PREDICTED: Ovis aries glucose-6-phosphatase catalytic subunit (G6PC), transcript variant X1, mRNA
XM_004004624.4	G6PC2	136	-25.63	136	-25.63	152376	32	1068	207 XM_004004624.4 PREDICTED: Ovis aries glucose-6-phosphatase catalytic subunit 2 (G6PC2), mRNA
NM_001093780.1	G6PD	271	-53.15	140	-32.72	150525	32	2235	151 1073 NM_001093780.1 Ovis aries glucose-6-phosphate dehydrogenase (G6PD), mRNA
XM_004017226.4	GAB1	141	-21.89	141	-21.89	156471	32	3410	328 XM_004017226.4 PREDICTED: Ovis aries GRB2 associated binding protein 1 (GAB1), transcript variant X4, mRNA
XM_004017227.4	GAB1	272	-41.97	141	-21.89	156472	32	4211	328 3592 XM_004017227.4 PREDICTED: Ovis aries GRB2 associated binding protein 1 (GAB1), transcript variant X2, mRNA
XM_012097430.3	GAB1	272	-41.97	141	-21.89	158782	32	4292	328 3673 XM_012097430.3 PREDICTED: Ovis aries GRB2 associated binding protein 1 (GAB1), transcript variant X1, mRNA
XM_012097431.3	GAB1	141	-21.89	141	-21.89	158783	32	3491	328 XM_012097431.3 PREDICTED: Ovis aries GRB2 associated binding protein 1 (GAB1), transcript variant X3, mRNA
XM_004009044.4	GABRG2	265	-45.56	133	-23.49	153869	32	3925	383 1109 XM_004009044.4 PREDICTED: Ovis aries gamma-aminobutyric acid type A receptor gamma2 subunit (GABRG2), transcript variant X1, mRNA
XM_004009045.4	GABRG2	265	-45.56	133	-23.49	153870	32	3901	383 1109 XM_004009045.4 PREDICTED: Ovis aries gamma-aminobutyric acid type A receptor gamma2 subunit (GABRG2), transcript variant X2, mRNA
XM_004010624.4	GALK2	132	-18.96	132	-18.96	154385	32	1876	1313 XM_004010624.4 PREDICTED: Ovis aries galactokinase 2 (GALK2), transcript variant X1, mRNA
XM_004010625.4	GALK2	132	-18.96	132	-18.96	154386	32	1871	1308 XM_004010625.4 PREDICTED: Ovis aries galactokinase 2 (GALK2), transcript variant X2, mRNA
XM_004006011.4	GALM	268	-45.16	137	-25.92	152803	32	2398	615 353 XM_004006011.4 PREDICTED: Ovis aries galactose mutarotase (GALM), mRNA
XM_004005800.4	GALNT14	285	-52.32	144	-27.65	152714	32	2546	127 1552 XM_004005800.4 PREDICTED: Ovis aries polypeptide N-acetylgalactosaminyltransferase 14 (GALNT14), transcript variant X1, mRNA
XM_012167384.3	GALNT14	141	-27.65	141	-27.65	161533	32	1899	1094 XM_012167384.3 PREDICTED: Ovis aries polypeptide N-acetylgalactosaminyltransferase 14 (GALNT14), transcript variant X2, mRNA
XM_004006246.4	GALNT4	274	-43.42	142	-22.36	152916	32	4021	3738 701 XM_004006246.4 PREDICTED: Ovis aries polypeptide N-acetylgalactosaminyltransferase 4 (LOC101111006), mRNA
XM_004004684.4	GALNT5	553	-107.03	145	-30.68	152403	32	5680	316 2447 3029 2723 XM_004004684.4 PREDICTED: Ovis aries polypeptide N-acetylgalactosaminyltransferase 5 (GALNT5), mRNA
XM_012174255.3	GALNT6	266	-47.73	133	-25.66	161808	32	4348	567 2170 XM_012174255.3 PREDICTED: Ovis aries polypeptide N-acetylgalactosaminyltransferase 6 (GALNT6), transcript variant X1, mRNA
XM_004007589.4	GALNT8	407	-79.44	139	-28.17	153356	32	2194	1604 231 841 XM_004007589.4 PREDICTED: Ovis aries polypeptide N-acetylgalactosaminyltransferase 8 (GALNT8), mRNA
XM_004020396.3	GALR1	146	-31.47	146	-31.47	157424	32	1050	468 XM_004020396.3 PREDICTED: Ovis aries galanin receptor 1 (GALR1), mRNA
XM_004004123.4	GALT	744	-160.34	184	-46.65	102058	32	1301	1201 764 949 1088 523 XM_004004123.4 PREDICTED: Ovis aries galactose-1-phosphate uridylyltransferase (GALT), transcript variant X2, mRNA
XM_012117934.3	GALT	744	-160.34	184	-46.65	110725	32	1282	1182 745 930 1069 504 XM_012117934.3 PREDICTED: Ovis aries galactose-1-phosphate uridylyltransferase (GALT), transcript variant X1, mRNA
XM_004019861.3	GANAB	540	-100.66	141	-26.91	157296	32	3928	3685 803 2439 478 XM_004019861.3 PREDICTED: Ovis aries glucosidase II alpha subunit (GANAB), transcript variant X1, mRNA
XM_012102033.2	GANAB	540	-100.66	141	-26.91	159608	32	3862	3619 737 2373 478 XM_012102033.2 PREDICTED: Ovis aries glucosidase II alpha subunit (GANAB), transcript variant X2, mRNA
NM_001190390.1	GAPDH	285	-52.78	151	-31.8	150928	32	1285	547 188 NM_001190390.1 Ovis aries glyceraldehyde-3-phosphate dehydrogenase (GAPDH), mRNA
XM_012162838.3	GAPVD1	674	-113.57	141	-28.95	161467	32	9627	4344 6542 4442 1 8835 XM_012162838.3 PREDICTED: Ovis aries GTPase activating protein and VPS9 domains 1 (GAPVD1), transcript variant X1, mRNA
XM_012162841.3	GAPVD1	408	-64.54	141	-23.5	161468	32	4820	4281 4379 1 XM_012162841.3 PREDICTED: Ovis aries GTPase activating protein and VPS9 domains 1 (GAPVD1), transcript variant X3, mRNA
XM_012162845.3	GAPVD1	408	-64.54	141	-23.5	161469	32	4802	4263 4361 1 XM_012162845.3 PREDICTED: Ovis aries GTPase activating protein and VPS9 domains 1 (GAPVD1), transcript variant X4, mRNA
XM_004009621.3	GAR1	273	-49.96	142	-30.48	153990	32	1244	332 61 XM_004009621.3 PREDICTED: Ovis aries GAR1 ribonucleoprotein (GAR1), transcript variant X1, mRNA
XM_012179511.3	GAR1	273	-49.96	142	-30.48	162862	32	1086	174 61 XM_012179511.3 PREDICTED: Ovis aries GAR1 ribonucleoprotein (GAR1), transcript variant X3, mRNA
XM_012179512.2	GAR1	142	-30.48	142	-30.48	162863	32	1046	134 XM_012179512.2 PREDICTED: Ovis aries GAR1 ribonucleoprotein (GAR1), transcript variant X2, mRNA
XM_004008041.4	GARIN1A	140	-30.47	140	-30.47	103433	32	903	251 XM_004008041.4 PREDICTED: Ovis aries family with sequence similarity 71 member F2 (FAM71F2), mRNA
XM_004009018.4	GARIN3	138	-28.92	138	-28.92	153856	32	1764	6 XM_004009018.4 PREDICTED: Ovis aries family with sequence similarity 71 member B (FAM71B), mRNA
XM_004007927.4	GARS1	291	-59.06	159	-29.64	103383	32	2486	957 278 XM_004007927.4 PREDICTED: Ovis aries glycyl-tRNA synthetase (GARS), mRNA
XM_004002760.3	GART	719	-136.37	159	-34.94	151701	32	4756	1268 1112 1913 3748 774 XM_004002760.3 PREDICTED: Ovis aries phosphoribosylglycinamide formyltransferase, phosphoribosylglycinamide synthetase, phosphoribosylaminoimidazole synthetase (GART), transcript variant X1, mRNA
XM_004012700.4	GAS7	705	-131.61	151	-32.88	155075	32	8365	7593 714 4361 1453 2803 XM_004012700.4 PREDICTED: Ovis aries growth arrest specific 7 (GAS7), transcript variant X4, mRNA
NM_001252179.1	GATA1	718	-158.35	155	-36.99	100903	32	1242	417 160 464 946 1160 NM_001252179.1 Ovis aries GATA binding protein 1 (GATA1), mRNA
NM_001252183.1	GATA3	275	-53.79	144	-28.87	150989	32	1604	138 1295 NM_001252183.1 Ovis aries GATA binding protein 3 (GATA3), mRNA
XM_004002535.4	GATAD2B	422	-80.66	152	-36.55	151590	32	7595	7138 121 1087 XM_004002535.4 PREDICTED: Ovis aries GATA zinc finger domain containing 2B (GATAD2B), transcript variant X1, mRNA
NM_001162560.1	GATD3	266	-54.69	134	-30.5	150831	32	825	662 537 NM_001162560.1 Ovis aries glutamine amidotransferase like class 1 domain containing 3A (GATD3A), mRNA
XM_004010649.4	GATM	143	-25.79	143	-25.79	154397	32	2293	124 XM_004010649.4 PREDICTED: Ovis aries glycine amidinotransferase (GATM), mRNA
XM_004004271.4	GBA2	133	-28.26	133	-28.26	152206	32	3289	1553 XM_004004271.4 PREDICTED: Ovis aries glucosylceramidase beta 2 (GBA2), transcript variant X2, mRNA
XM_004002835.4	GBE1	419	-57.5	155	-24.13	151738	32	4215	3891 156 2030 XM_004002835.4 PREDICTED: Ovis aries 1,4-alpha-glucan branching enzyme 1 (GBE1), mRNA
XM_012102849.3	GBF1	529	-86.1	135	-23.41	159760	32	6494	4936 4861 5237 6007 XM_012102849.3 PREDICTED: Ovis aries golgi brefeldin A resistant guanine nucleotide exchange factor 1 (GBF1), transcript variant X1, mRNA
XM_012102850.3	GBF1	529	-86.1	135	-23.41	159761	32	6477	4933 4858 5234 6004 XM_012102850.3 PREDICTED: Ovis aries golgi brefeldin A resistant guanine nucleotide exchange factor 1 (GBF1), transcript variant X5, mRNA
XM_012102851.3	GBF1	529	-86.1	135	-23.41	159762	32	6468	4924 4849 5225 5995 XM_012102851.3 PREDICTED: Ovis aries golgi brefeldin A resistant guanine nucleotide exchange factor 1 (GBF1), transcript variant X6, mRNA
XM_012102852.3	GBF1	529	-86.1	135	-23.41	159763	32	6465	4921 4846 5222 5992 XM_012102852.3 PREDICTED: Ovis aries golgi brefeldin A resistant guanine nucleotide exchange factor 1 (GBF1), transcript variant X7, mRNA
XM_004001772.4	GBX2	155	-29.83	155	-29.83	151242	32	1050	289 XM_004001772.4 PREDICTED: Ovis aries gastrulation brain homeobox 2 (GBX2), mRNA
XM_004009899.4	GC	299	-68.18	154	-37.86	104035	32	1819	412 495 XM_004009899.4 PREDICTED: Ovis aries GC vitamin D binding protein (GC), mRNA
XM_012135557.3	GCA	544	-101.92	152	-28.27	111002	32	3290	842 362 2534 2560 XM_012135557.3 PREDICTED: Ovis aries grancalcin (GCA), mRNA
XM_004006981.4	GCAT	419	-88.1	143	-32.06	103182	32	1492	1224 759 1286 XM_004006981.4 PREDICTED: Ovis aries glycine C-acetyltransferase (GCAT), transcript variant X7, mRNA
XM_004008035.4	GCC1	266	-56.58	134	-33.58	153513	32	6888	2046 2592 XM_004008035.4 PREDICTED: Ovis aries GRIP and coiled-coil domain containing 1 (GCC1), mRNA
XM_004005926.4	GCFC2	270	-39.31	139	-19.85	152767	32	4662	840 3083 XM_004005926.4 PREDICTED: Ovis aries GC-rich sequence DNA-binding factor 2 (GCFC2), transcript variant X1, mRNA
XM_012170683.3	GCFC2	270	-39.31	139	-19.85	161583	32	4638	816 3059 XM_012170683.3 PREDICTED: Ovis aries GC-rich sequence DNA-binding factor 2 (GCFC2), transcript variant X2, mRNA
NM_001161871.1	GDI1	267	-48.65	134	-26.88	150794	32	1344	217 747 NM_001161871.1 Ovis aries GDP dissociation inhibitor 1 (GDI1), mRNA
NM_001161865.1	GDI2	268	-48.19	135	-26.98	150788	32	1338	691 659 NM_001161865.1 Ovis aries GDP dissociation inhibitor 2 (GDI2), mRNA
XM_004012407.4	GDPD1	414	-79.29	150	-30.63	104858	32	2255	714 31 358 XM_004012407.4 PREDICTED: Ovis aries glycerophosphodiester phosphodiesterase domain containing 1 (GDPD1), transcript variant X1, mRNA
XM_004020875.3	GDPD3	136	-24.58	136	-24.58	157573	32	1687	1376 XM_004020875.3 PREDICTED: Ovis aries glycerophosphodiester phosphodiesterase domain containing 3 (GDPD3), transcript variant X2, mRNA
XM_012104352.2	GDPD3	136	-24.58	136	-24.58	160059	32	1781	1376 XM_012104352.2 PREDICTED: Ovis aries glycerophosphodiester phosphodiesterase domain containing 3 (GDPD3), transcript variant X1, mRNA
XM_012096069.3	GDPD5	688	-148.88	150	-30.95	158496	32	4243	2420 2857 3381 2284 3636 XM_012096069.3 PREDICTED: Ovis aries glycerophosphodiester phosphodiesterase domain containing 5 (GDPD5), transcript variant X5, mRNA
XM_004017753.4	GDPGP1	269	-66.69	139	-35.01	106532	32	1792	670 1153 XM_004017753.4 PREDICTED: Ovis aries GDP-D-glucose phosphorylase 1 (GDPGP1), transcript variant X1, mRNA
XM_004017907.4	GEMIN2	132	-19.08	132	-19.08	156679	32	1950	1059 XM_004017907.4 PREDICTED: Ovis aries gem nuclear organelle associated protein 2 (GEMIN2), mRNA
XM_004009008.4	GEMIN5	660	-118.24	134	-30.46	153852	32	5845	1945 1689 127 2973 4441 XM_004009008.4 PREDICTED: Ovis aries gem nuclear organelle associated protein 5 (GEMIN5), transcript variant X2, mRNA
XM_012178843.3	GEMIN5	660	-118.24	134	-30.46	162748	32	5848	1945 1689 127 2976 4444 XM_012178843.3 PREDICTED: Ovis aries gem nuclear organelle associated protein 5 (GEMIN5), transcript variant X1, mRNA
XM_004006008.4	GEMIN6	130	-18.39	130	-18.39	152801	32	1205	1 XM_004006008.4 PREDICTED: Ovis aries gem nuclear organelle associated protein 6 (GEMIN6), transcript variant X3, mRNA
XM_004021914.4	GEMIN8	552	-115.23	151	-32.86	157840	32	1151	539 419 650 235 XM_004021914.4 PREDICTED: Ovis aries gem nuclear organelle associated protein 8 (GEMIN8), mRNA
XM_004003350.4	GET1	135	-21.02	135	-21.02	151986	32	1409	745 XM_004003350.4 PREDICTED: Ovis aries tryptophan rich basic protein (WRB), transcript variant X1, mRNA
XM_012103808.3	GET1	135	-21.02	135	-21.02	159966	32	1381	717 XM_012103808.3 PREDICTED: Ovis aries tryptophan rich basic protein (WRB), transcript variant X2, mRNA
XM_004008492.4	GET3	268	-50.81	136	-28.69	153626	32	2062	1525 451 XM_004008492.4 PREDICTED: Ovis aries arsA arsenite transporter, ATP-binding, homolog 1 (bacterial) (ASNA1), mRNA
XM_004020714.4	GFER	574	-121.49	151	-33.97	107420	32	1170	456 914 1094 645 XM_004020714.4 PREDICTED: Ovis aries growth factor, augmenter of liver regeneration (GFER), mRNA
XM_004016881.4	GFM2	267	-49.55	134	-28.91	156335	32	2806	490 66 XM_004016881.4 PREDICTED: Ovis aries G elongation factor mitochondrial 2 (GFM2), transcript variant X1, mRNA
XM_012096747.3	GFM2	134	-20.64	134	-20.64	158637	32	2753	437 XM_012096747.3 PREDICTED: Ovis aries G elongation factor mitochondrial 2 (GFM2), transcript variant X3, mRNA
XM_012096751.3	GFM2	267	-49.55	134	-28.91	158638	32	1924	490 66 XM_012096751.3 PREDICTED: Ovis aries G elongation factor mitochondrial 2 (GFM2), transcript variant X5, mRNA
XM_012101273.3	GFOD1	433	-82.58	166	-32.02	159491	32	1943	713 1761 1254 XM_012101273.3 PREDICTED: Ovis aries glucose-fructose oxidoreductase domain containing 1 (GFOD1), mRNA
XM_004015077.4	GFOD2	130	-30.09	130	-30.09	155779	32	2888	1069 XM_004015077.4 PREDICTED: Ovis aries glucose-fructose oxidoreductase domain containing 2 (GFOD2), transcript variant X1, mRNA
XM_004008379.4	GFPT2	132	-24.18	132	-24.18	153586	32	2917	317 XM_004008379.4 PREDICTED: Ovis aries glutamine-fructose-6-phosphate transaminase 2 (GFPT2), mRNA
XM_004008831.4	GFRA3	427	-93.46	156	-37.63	153777	32	3788	939 1667 1506 XM_004008831.4 PREDICTED: Ovis aries GDNF family receptor alpha 3 (GFRA3), mRNA
XM_004013129.4	GGA3	275	-64.18	138	-33.64	155256	32	3753	2979 2642 XM_004013129.4 PREDICTED: Ovis aries golgi associated, gamma adaptin ear containing, ARF binding protein 3 (GGA3), transcript variant X1, mRNA
XM_004007929.4	GGCT	409	-50.5	139	-17.67	53302	32	1250	401 894 649 XM_004007929.4 PREDICTED: Ovis aries gamma-glutamylcyclotransferase (GGCT), mRNA
NM_001009750.1	GGCX	274	-51.75	142	-31.06	150421	32	2345	801 708 NM_001009750.1 Ovis aries gamma-glutamyl carboxylase (GGCX), mRNA
XM_004021362.4	GGPS1	152	-25.96	152	-25.96	157673	32	1674	883 XM_004021362.4 PREDICTED: Ovis aries geranylgeranyl diphosphate synthase 1 (GGPS1), mRNA
NM_001009764.1	GGTA1	131	-24.5	131	-24.5	100353	32	1121	776 NM_001009764.1 Ovis aries glycoprotein, alpha-galactosyltransferase 2, pseudogene (GGTA2P), mRNA
NM_001009315.3	GH	140	-25.08	140	-25.08	150297	32	763	307 NM_001009315.3 Ovis aries growth hormone (GH), mRNA
XM_004012922.4	GHDC	134	-28.95	134	-28.95	155171	32	2367	634 XM_004012922.4 PREDICTED: Ovis aries GH3 domain containing (GHDC), mRNA
XM_004021529.3	GHITM	135	-29.04	135	-29.04	157744	32	2471	1658 XM_004021529.3 PREDICTED: Ovis aries growth hormone inducible transmembrane protein (GHITM), transcript variant X1, mRNA
XM_012105430.3	GHITM	291	-67.16	156	-38.12	160256	32	2102	113 1705 XM_012105430.3 PREDICTED: Ovis aries growth hormone inducible transmembrane protein (GHITM), transcript variant X2, mRNA
NM_001009323.2	GHR	130	-26.22	130	-26.22	150300	32	2228	2061 NM_001009323.2 Ovis aries growth hormone receptor (GHR), mRNA
XM_012096676.2	GHR	274	-48.42	144	-26.22	158624	32	3957	2856 1889 XM_012096676.2 PREDICTED: Ovis aries growth hormone receptor (GHR), transcript variant X1, mRNA
XM_012096677.3	GHR	274	-48.42	144	-26.22	158625	32	4011	2910 1943 XM_012096677.3 PREDICTED: Ovis aries growth hormone receptor (GHR), transcript variant X3, mRNA
NM_001009454.2	GHRHR	279	-39.59	143	-20.62	150371	32	1480	581 1223 NM_001009454.2 Ovis aries growth hormone releasing hormone receptor (GHRHR), mRNA
XM_012176253.3	GHRHR	410	-68.63	143	-29.04	162213	32	3341	497 1139 1202 XM_012176253.3 PREDICTED: Ovis aries growth hormone releasing hormone receptor (GHRHR), transcript variant X1, mRNA
XM_012179019.3	GIN1	143	-22.78	143	-22.78	162782	32	2566	410 XM_012179019.3 PREDICTED: Ovis aries gypsy retrotransposon integrase 1 (GIN1), transcript variant X1, mRNA
XM_012179020.3	GIN1	143	-22.78	143	-22.78	162783	32	2559	410 XM_012179020.3 PREDICTED: Ovis aries gypsy retrotransposon integrase 1 (GIN1), transcript variant X2, mRNA
XM_012179021.3	GIN1	143	-22.78	143	-22.78	162784	32	2499	344 XM_012179021.3 PREDICTED: Ovis aries gypsy retrotransposon integrase 1 (GIN1), transcript variant X3, mRNA
XM_004014395.4	GINS1	138	-30.42	138	-30.42	155598	32	4301	2547 XM_004014395.4 PREDICTED: Ovis aries GINS complex subunit 1 (GINS1), transcript variant X1, mRNA
XM_004015038.4	GINS3	393	-86.18	131	-32.01	155765	32	2265	199 501 1847 XM_004015038.4 PREDICTED: Ovis aries GINS complex subunit 3 (GINS3), mRNA
XM_004002102.4	GIPC2	281	-42.78	147	-23.4	151387	32	4805	4195 2041 XM_004002102.4 PREDICTED: Ovis aries GIPC PDZ domain containing family member 2 (GIPC2), mRNA
XM_004017429.4	GIT2	700	-127.16	145	-29.94	106479	32	2879	404 2100 1971 1354 2451 XM_004017429.4 PREDICTED: Ovis aries GIT ArfGAP 2 (GIT2), transcript variant X11, mRNA
XM_004017430.4	GIT2	130	-30.61	130	-30.61	156562	32	5355	1994 XM_004017430.4 PREDICTED: Ovis aries GIT ArfGAP 2 (GIT2), transcript variant X1, mRNA
XM_004017432.4	GIT2	130	-30.61	130	-30.61	156563	32	5115	1754 XM_004017432.4 PREDICTED: Ovis aries GIT ArfGAP 2 (GIT2), transcript variant X7, mRNA
XM_004017434.4	GIT2	130	-30.61	130	-30.61	156564	32	5265	1904 XM_004017434.4 PREDICTED: Ovis aries GIT ArfGAP 2 (GIT2), transcript variant X4, mRNA
XM_012097926.3	GIT2	130	-30.61	130	-30.61	158865	32	5352	1991 XM_012097926.3 PREDICTED: Ovis aries GIT ArfGAP 2 (GIT2), transcript variant X2, mRNA
XM_012097930.3	GIT2	130	-30.61	130	-30.61	158866	32	5202	1841 XM_012097930.3 PREDICTED: Ovis aries GIT ArfGAP 2 (GIT2), transcript variant X6, mRNA
XM_004011159.4	GJA1	138	-23.44	138	-23.44	154545	32	3113	619 XM_004011159.4 PREDICTED: Ovis aries gap junction protein alpha 1 (GJA1), mRNA
XM_004021983.4	GK	410	-71.86	138	-26.59	157864	32	4901	637 4065 99 XM_004021983.4 PREDICTED: Ovis aries glycerol kinase (GK), transcript variant X5, mRNA
XM_004021984.4	GK	410	-71.86	138	-26.59	157865	32	4919	637 4083 99 XM_004021984.4 PREDICTED: Ovis aries glycerol kinase (GK), transcript variant X3, mRNA
XM_012106441.3	GK	410	-71.86	138	-26.59	160413	32	5000	718 4164 96 XM_012106441.3 PREDICTED: Ovis aries glycerol kinase (GK), transcript variant X1, mRNA
XM_012106442.3	GK	410	-71.86	138	-26.59	160414	32	4981	717 4145 95 XM_012106442.3 PREDICTED: Ovis aries glycerol kinase (GK), transcript variant X2, mRNA
XM_012106443.3	GK	410	-71.86	138	-26.59	160415	32	4912	717 4076 95 XM_012106443.3 PREDICTED: Ovis aries glycerol kinase (GK), transcript variant X4, mRNA
XM_004002193.4	GLMN	276	-50.29	145	-26.46	151422	32	2603	1166 1473 XM_004002193.4 PREDICTED: Ovis aries glomulin, FKBP associated protein (GLMN), transcript variant X1, mRNA
XM_012176212.3	GLMN	276	-50.29	145	-26.46	162203	32	2558	1121 1428 XM_012176212.3 PREDICTED: Ovis aries glomulin, FKBP associated protein (GLMN), transcript variant X2, mRNA
XM_004002611.4	GLMP	309	-48.77	156	-24.82	151624	32	3822	3351 391 XM_004002611.4 PREDICTED: Ovis aries glycosylated lysosomal membrane protein (GLMP), mRNA
XM_004018795.4	GLO1	406	-75.1	144	-31.04	156912	32	2030	476 32 1294 XM_004018795.4 PREDICTED: Ovis aries glyoxalase I (GLO1), mRNA
XM_004008996.4	GLRA1	470	-90.87	169	-35.64	103764	32	1510	235 1322 669 XM_004008996.4 PREDICTED: Ovis aries glycine receptor alpha 1 (GLRA1), transcript variant X1, mRNA
XM_004004453.4	GLRA3	407	-63.99	138	-25.34	152297	32	2815	443 898 1 XM_004004453.4 PREDICTED: Ovis aries glycine receptor alpha 3 (GLRA3), transcript variant X1, mRNA
XM_012129216.3	GLRA3	273	-41.43	138	-25.34	160968	32	2755	428 883 XM_012129216.3 PREDICTED: Ovis aries glycine receptor alpha 3 (GLRA3), transcript variant X2, mRNA
NM_001127288.1	GLRX	136	-28.16	136	-28.16	100561	32	321	209 NM_001127288.1 Ovis aries glutaredoxin (GLRX), mRNA
XM_004013584.4	GLRX2	267	-42.36	137	-25.61	55151	32	750	551 355 XM_004013584.4 PREDICTED: Ovis aries glutaredoxin 2 (GLRX2), transcript variant X3, mRNA
XM_004017981.4	GLRX5	141	-23.53	141	-23.53	156713	32	979	776 XM_004017981.4 PREDICTED: Ovis aries glutaredoxin 5 (GLRX5), mRNA
XM_004006576.4	GLS2	400	-82.13	139	-32.45	153065	32	3018	1284 1763 2101 XM_004006576.4 PREDICTED: Ovis aries glutaminase 2 (GLS2), transcript variant X2, mRNA
XM_012174725.3	GLS2	400	-82.13	139	-32.45	161915	32	2366	632 1111 1449 XM_012174725.3 PREDICTED: Ovis aries glutaminase 2 (GLS2), transcript variant X4, mRNA
XM_004017310.4	GLT1D1	272	-43.23	137	-23.6	156508	32	2819	1389 320 XM_004017310.4 PREDICTED: Ovis aries glycosyltransferase 1 domain containing 1 (GLT1D1), mRNA
XM_004006681.4	GLT8D2	130	-17.45	130	-17.45	153117	32	1719	551 XM_004006681.4 PREDICTED: Ovis aries glycosyltransferase 8 domain containing 2 (GLT8D2), transcript variant X1, mRNA
XM_012174936.3	GLT8D2	130	-17.45	130	-17.45	161990	32	1672	504 XM_012174936.3 PREDICTED: Ovis aries glycosyltransferase 8 domain containing 2 (GLT8D2), transcript variant X2, mRNA
NM_001278567.1	GLUD1	133	-19.38	133	-19.38	151019	32	2200	1340 NM_001278567.1 Ovis aries glutamate dehydrogenase 1 (GLUD1), mRNA
XM_004016495.4	GLYAT	132	-25.84	132	-25.84	156205	32	1308	1084 XM_004016495.4 PREDICTED: Ovis aries glycine-N-acyltransferase (GLYAT), mRNA
XM_004016498.4	GLYATL2	269	-40	138	-20.9	106124	32	1522	614 153 XM_004016498.4 PREDICTED: Ovis aries glycine-N-acyltransferase like 2 (GLYATL2), mRNA
XM_004006268.4	GLYCAM1	132	-23.51	132	-23.51	102846	32	465	368 XM_004006268.4 PREDICTED: Ovis aries glycosylation-dependant cell adhesion molecule 1 (GLYCAM1), mRNA
XM_012099958.3	GLYCTK	265	-56.43	134	-28.67	159249	32	2055	990 1037 XM_012099958.3 PREDICTED: Ovis aries glycerate kinase (GLYCTK), transcript variant X1, mRNA
XM_012099964.3	GLYCTK	536	-96.51	140	-29.46	109168	32	2345	1955 411 1 2225 XM_012099964.3 PREDICTED: Ovis aries glycerate kinase (GLYCTK), transcript variant X2, mRNA
XM_004008988.4	GM2A	265	-42.95	134	-23.04	153843	32	2182	1375 336 XM_004008988.4 PREDICTED: Ovis aries GM2 ganglioside activator (GM2A), mRNA
XM_004005058.4	GMEB1	278	-47.98	139	-24.38	152551	32	4062	1245 2466 XM_004005058.4 PREDICTED: Ovis aries glucocorticoid modulatory element binding protein 1 (GMEB1), transcript variant X2, mRNA
XM_004010658.3	GMFB	157	-32.09	157	-32.09	154402	32	4182	2928 XM_004010658.3 PREDICTED: Ovis aries glia maturation factor beta (GMFB), transcript variant X2, mRNA
XM_012097050.3	GMNC	263	-38.67	132	-20.65	158718	32	3020	2568 1659 XM_012097050.3 PREDICTED: Ovis aries geminin coiled-coil domain containing (GMNC), mRNA
XM_012100053.3	GMPPB	272	-56.73	138	-30.81	159268	32	1543	1116 718 XM_012100053.3 PREDICTED: Ovis aries GDP-mannose pyrophosphorylase B (GMPPB), transcript variant X1, mRNA
XM_012100055.3	GMPPB	273	-52.1	139	-26.18	159269	32	1302	134 823 XM_012100055.3 PREDICTED: Ovis aries GDP-mannose pyrophosphorylase B (GMPPB), transcript variant X3, mRNA
XM_004019123.4	GMPR	162	-22.86	162	-22.86	157069	32	1418	516 XM_004019123.4 PREDICTED: Ovis aries guanosine monophosphate reductase (GMPR), transcript variant X1, mRNA
XM_004010302.4	GMPR2	564	-106.58	148	-28.18	154229	32	1676	625 141 797 2 XM_004010302.4 PREDICTED: Ovis aries guanosine monophosphate reductase 2 (GMPR2), transcript variant X1, mRNA
XM_012180941.3	GMPR2	564	-106.58	148	-28.18	163176	32	1642	644 142 816 3 XM_012180941.3 PREDICTED: Ovis aries guanosine monophosphate reductase 2 (GMPR2), transcript variant X2, mRNA
XM_004004298.4	GNA14	733	-170.52	179	-42.2	102141	32	2400	1173 1793 416 718 67 XM_004004298.4 PREDICTED: Ovis aries G protein subunit alpha 14 (GNA14), mRNA
NM_001162566.1	GNAI2	277	-63.57	140	-32.23	150837	32	1068	403 310 NM_001162566.1 Ovis aries G protein subunit alpha i2 (GNAI2), mRNA
XM_012104999.3	GNG4	134	-25.32	134	-25.32	160171	32	4368	2424 XM_012104999.3 PREDICTED: Ovis aries G protein subunit gamma 4 (GNG4), transcript variant X2, mRNA
XM_012105001.3	GNG4	134	-25.32	134	-25.32	160172	32	4235	2291 XM_012105001.3 PREDICTED: Ovis aries G protein subunit gamma 4 (GNG4), transcript variant X1, mRNA
XM_012176340.3	GNGT1	132	-15.81	132	-15.81	62064	32	552	181 XM_012176340.3 PREDICTED: Ovis aries G protein subunit gamma transducin 1 (GNGT1), transcript variant X1, mRNA
XM_004001810.4	GNL2	406	-80.76	138	-28.16	101178	32	2360	2268 1456 171 XM_004001810.4 PREDICTED: Ovis aries G protein nucleolar 2 (GNL2), transcript variant X1, mRNA
XM_012099934.3	GNL3	136	-22.62	136	-22.62	159240	32	1909	403 XM_012099934.3 PREDICTED: Ovis aries G protein nucleolar 3 (GNL3), transcript variant X1, mRNA
NM_001105262.1	GNLY	131	-35.68	131	-35.68	100471	32	509	137 NM_001105262.1 Ovis aries granulysin (GNLY), mRNA
XM_004018828.3	GNMT	419	-76.34	144	-28.8	156927	32	1193	703 252 848 XM_004018828.3 PREDICTED: Ovis aries glycine N-methyltransferase (GNMT), mRNA
XM_004021352.4	GNPAT	140	-20.87	140	-20.87	157669	32	2481	2244 XM_004021352.4 PREDICTED: Ovis aries glyceronephosphate O-acyltransferase (GNPAT), mRNA
XM_004008907.3	GNPDA1	857	-174.18	159	-31.91	103725	32	2322	1605 1701 647 116 1642 1762 XM_004008907.3 PREDICTED: Ovis aries glucosamine-6-phosphate deaminase 1 (GNPDA1), mRNA
XM_004009802.4	GNPDA2	272	-54.17	139	-27.79	103995	32	2636	755 254 XM_004009802.4 PREDICTED: Ovis aries glucosamine-6-phosphate deaminase 2 (GNPDA2), transcript variant X1, mRNA
XM_012179892.3	GNPDA2	139	-26.38	139	-26.38	112865	32	2534	653 XM_012179892.3 PREDICTED: Ovis aries glucosamine-6-phosphate deaminase 2 (GNPDA2), transcript variant X2, mRNA
XM_004010216.4	GNPNAT1	139	-31.79	139	-31.79	154193	32	2374	142 XM_004010216.4 PREDICTED: Ovis aries glucosamine-phosphate N-acetyltransferase 1 (GNPNAT1), transcript variant X2, mRNA
NM_001009397.1	GNRHR	680	-114.95	141	-29.28	100243	32	2041	922 546 1372 1441 629 NM_001009397.1 Ovis aries gonadotropin releasing hormone receptor (GNRHR), mRNA
XM_012179358.3	GNRHR	542	-100.28	141	-29.28	112744	32	1999	1891 1643 1317 979 XM_012179358.3 PREDICTED: Ovis aries gonadotropin releasing hormone receptor (GNRHR), transcript variant X1, mRNA
XM_004006495.4	GNS	550	-86.62	146	-27.23	153022	32	4335	454 1749 3725 3111 XM_004006495.4 PREDICTED: Ovis aries glucosamine (N-acetyl)-6-sulfatase (GNS), mRNA
XM_004012527.3	GOSR1	143	-21.08	143	-21.08	154997	32	4699	2215 XM_004012527.3 PREDICTED: Ovis aries golgi SNAP receptor complex member 1 (GOSR1), transcript variant X1, mRNA
XM_004013001.3	GOSR2	274	-41.89	139	-23.65	155205	32	3339	407 1360 XM_004013001.3 PREDICTED: Ovis aries golgi SNAP receptor complex member 2 (GOSR2), transcript variant X1, mRNA
XM_004020100.4	GOT1	271	-55.92	141	-28.57	157341	32	2003	1636 1933 XM_004020100.4 PREDICTED: Ovis aries glutamic-oxaloacetic transaminase 1 (GOT1), mRNA
XM_004021775.4	GOT1L1	148	-21.15	148	-21.15	157810	32	1800	1218 XM_004021775.4 PREDICTED: Ovis aries glutamic-oxaloacetic transaminase 1 like 1 (GOT1L1), mRNA
XM_004015042.3	GOT2	681	-125.06	144	-30.08	105684	32	2570	768 1186 691 962 1530 XM_004015042.3 PREDICTED: Ovis aries glutamic-oxaloacetic transaminase 2 (GOT2), mRNA
XM_012104188.3	GP2	133	-21.74	133	-21.74	160025	32	4086	947 XM_012104188.3 PREDICTED: Ovis aries glycoprotein 2 (GP2), transcript variant X2, mRNA
XM_004015890.4	GP6	273	-51.96	138	-27.73	155955	32	1112	577 895 XM_004015890.4 PREDICTED: Ovis aries glycoprotein VI platelet (GP6), mRNA
XM_004012055.4	GPALPP1	273	-47.51	143	-23.83	154847	32	4154	3662 1080 XM_004012055.4 PREDICTED: Ovis aries GPALPP motifs containing 1 (GPALPP1), transcript variant X1, mRNA
XM_012102926.3	GPAM	669	-127.11	136	-26.23	159792	32	6710	3870 5707 2701 2172 1888 XM_012102926.3 PREDICTED: Ovis aries glycerol-3-phosphate acyltransferase, mitochondrial (GPAM), transcript variant X1, mRNA
XM_012102927.3	GPAM	669	-127.11	136	-26.23	159793	32	6772	3932 5769 2763 2234 1950 XM_012102927.3 PREDICTED: Ovis aries glycerol-3-phosphate acyltransferase, mitochondrial (GPAM), transcript variant X2, mRNA
XM_012102928.3	GPAM	669	-127.11	136	-26.23	159794	32	6509	3669 5506 2500 1971 1687 XM_012102928.3 PREDICTED: Ovis aries glycerol-3-phosphate acyltransferase, mitochondrial (GPAM), transcript variant X3, mRNA
XM_012102929.3	GPAM	669	-127.11	136	-26.23	159795	32	6336	3496 5333 2327 1798 1514 XM_012102929.3 PREDICTED: Ovis aries glycerol-3-phosphate acyltransferase, mitochondrial (GPAM), transcript variant X4, mRNA
XM_004021798.4	GPAT4	135	-27.83	135	-27.83	157820	32	2815	822 XM_004021798.4 PREDICTED: Ovis aries glycerol-3-phosphate acyltransferase 4 (GPAT4), mRNA
XM_004006022.4	GPATCH11	537	-88.44	139	-24.55	152810	32	4541	1702 921 3731 1864 XM_004006022.4 PREDICTED: Ovis aries G-patch domain containing 11 (GPATCH11), transcript variant X1, mRNA
XM_012173551.3	GPATCH11	537	-88.44	139	-24.55	161642	32	4658	1819 1038 3848 1981 XM_012173551.3 PREDICTED: Ovis aries G-patch domain containing 11 (GPATCH11), transcript variant X2, mRNA
XM_004013598.4	GPATCH2	140	-19.57	140	-19.57	155323	32	3255	1906 XM_004013598.4 PREDICTED: Ovis aries G-patch domain containing 2 (GPATCH2), transcript variant X2, mRNA
XM_004013599.4	GPATCH2	264	-45.46	133	-26.24	155324	32	5427	3878 3185 XM_004013599.4 PREDICTED: Ovis aries G-patch domain containing 2 (GPATCH2), transcript variant X1, mRNA
XM_004005088.4	GPATCH3	525	-110.02	135	-31.24	102485	32	2119	1603 376 773 1726 XM_004005088.4 PREDICTED: Ovis aries G-patch domain containing 3 (GPATCH3), mRNA
XM_004002622.4	GPATCH4	268	-51.17	137	-27.37	151627	32	1804	405 1342 XM_004002622.4 PREDICTED: Ovis aries G-patch domain containing 4 (GPATCH4), mRNA
XM_004012987.4	GPATCH8	406	-71.64	143	-28.41	155199	32	6944	2724 2627 2866 XM_004012987.4 PREDICTED: Ovis aries G-patch domain containing 8 (GPATCH8), mRNA
XM_004016966.4	GPBP1	545	-86.24	139	-27.84	156381	32	4920	1801 531 3188 4421 XM_004016966.4 PREDICTED: Ovis aries GC-rich promoter binding protein 1 (GPBP1), transcript variant X1, mRNA
XM_012096895.3	GPBP1	545	-86.24	139	-27.84	158669	32	4934	1815 531 3202 4435 XM_012096895.3 PREDICTED: Ovis aries GC-rich promoter binding protein 1 (GPBP1), transcript variant X2, mRNA
XM_012096898.3	GPBP1	545	-86.24	139	-27.84	158670	32	4859	1740 530 3127 4360 XM_012096898.3 PREDICTED: Ovis aries GC-rich promoter binding protein 1 (GPBP1), transcript variant X3, mRNA
XM_004012201.4	GPC6	427	-84.93	144	-31.8	154901	32	6531	3746 1999 3708 XM_004012201.4 PREDICTED: Ovis aries glypican 6 (GPC6), mRNA
XM_004014343.4	GPCPD1	552	-96.91	147	-30.56	155572	32	5432	4433 2299 41 1758 XM_004014343.4 PREDICTED: Ovis aries glycerophosphocholine phosphodiesterase 1 (GPCPD1), transcript variant X1, mRNA
XM_004018202.4	GPD1L	812	-145.23	141	-28.23	156737	32	4080	463 1303 658 3759 2503 766 XM_004018202.4 PREDICTED: Ovis aries glycerol-3-phosphate dehydrogenase 1 like (GPD1L), mRNA
XM_004004685.4	GPD2	535	-102.88	137	-30.35	152404	32	5850	3232 1763 3366 1469 XM_004004685.4 PREDICTED: Ovis aries glycerol-3-phosphate dehydrogenase 2 (GPD2), transcript variant X1, mRNA
XM_012136887.3	GPD2	535	-102.88	137	-30.35	161110	32	5787	3169 1700 3303 1406 XM_012136887.3 PREDICTED: Ovis aries glycerol-3-phosphate dehydrogenase 2 (GPD2), transcript variant X3, mRNA
XM_004010709.3	GPHB5	134	-32.23	134	-32.23	104342	32	393	119 XM_004010709.3 PREDICTED: Ovis aries glycoprotein hormone beta 5 (GPHB5), mRNA
XM_004010726.4	GPHN	552	-99.61	146	-32.54	154433	32	3263	811 1935 2731 2354 XM_004010726.4 PREDICTED: Ovis aries gephyrin (GPHN), transcript variant X2, mRNA
XM_004010727.4	GPHN	406	-76.33	142	-32.54	154434	32	3153	1825 2621 2244 XM_004010727.4 PREDICTED: Ovis aries gephyrin (GPHN), transcript variant X1, mRNA
XM_004015151.4	GPI	551	-98.72	155	-32.86	155813	32	2064	536 142 745 1536 XM_004015151.4 PREDICTED: Ovis aries glucose-6-phosphate isomerase (GPI), mRNA
XM_012106722.2	GPKOW	138	-21.77	138	-21.77	160479	32	2076	938 XM_012106722.2 PREDICTED: Ovis aries G-patch domain and KOW motifs (GPKOW), transcript variant X2, mRNA
XM_004021679.4	GPM6A	299	-45.23	160	-27.68	157777	32	4390	2008 1362 XM_004021679.4 PREDICTED: Ovis aries glycoprotein M6A (GPM6A), transcript variant X1, mRNA
XM_012105682.3	GPM6A	160	-27.68	160	-27.68	160297	32	2865	483 XM_012105682.3 PREDICTED: Ovis aries glycoprotein M6A (GPM6A), transcript variant X2, mRNA
XM_004021911.3	GPM6B	703	-108.07	150	-25.84	157837	32	4667	2007 3065 972 2523 2825 XM_004021911.3 PREDICTED: Ovis aries glycoprotein M6B (GPM6B), transcript variant X5, mRNA
XM_004021912.3	GPM6B	703	-108.07	150	-25.84	157838	32	4787	2127 3185 1092 2643 2945 XM_004021912.3 PREDICTED: Ovis aries glycoprotein M6B (GPM6B), transcript variant X2, mRNA
XM_004021913.3	GPM6B	421	-61.21	149	-25.84	157839	32	3216	1614 1092 1374 XM_004021913.3 PREDICTED: Ovis aries glycoprotein M6B (GPM6B), transcript variant X1, mRNA
XM_012106240.2	GPM6B	421	-61.21	149	-25.84	160374	32	3096	1494 972 1254 XM_012106240.2 PREDICTED: Ovis aries glycoprotein M6B (GPM6B), transcript variant X3, mRNA
XM_012175333.3	GPR19	133	-31.17	133	-31.17	162056	32	2529	1549 XM_012175333.3 PREDICTED: Ovis aries G protein-coupled receptor 19 (GPR19), transcript variant X1, mRNA
XM_012175334.3	GPR19	133	-31.17	133	-31.17	162057	32	2626	1646 XM_012175334.3 PREDICTED: Ovis aries G protein-coupled receptor 19 (GPR19), transcript variant X2, mRNA
XM_012175340.3	GPR19	133	-31.17	133	-31.17	162058	32	2029	1549 XM_012175340.3 PREDICTED: Ovis aries G protein-coupled receptor 19 (GPR19), transcript variant X6, mRNA
XM_004007877.3	GPR85	147	-30.35	147	-30.35	153441	32	2814	2430 XM_004007877.3 PREDICTED: Ovis aries G protein-coupled receptor 85 (GPR85), transcript variant X1, mRNA
XM_012176774.2	GPR85	147	-30.35	147	-30.35	162298	32	2811	2427 XM_012176774.2 PREDICTED: Ovis aries G protein-coupled receptor 85 (GPR85), transcript variant X2, mRNA
XM_012176775.2	GPR85	147	-30.35	147	-30.35	162299	32	2698	2314 XM_012176775.2 PREDICTED: Ovis aries G protein-coupled receptor 85 (GPR85), transcript variant X3, mRNA
XM_012101418.3	GPR87	406	-61.61	137	-22.4	159510	32	1978	935 242 591 XM_012101418.3 PREDICTED: Ovis aries G protein-coupled receptor 87 (GPR87), mRNA
XM_004006847.4	GPRC5A	154	-26.19	154	-26.19	153201	32	2107	737 XM_004006847.4 PREDICTED: Ovis aries G protein-coupled receptor class C group 5 member A (GPRC5A), mRNA
XM_012179685.3	GPRIN3	130	-20.92	130	-20.92	162902	32	3572	2205 XM_012179685.3 PREDICTED: Ovis aries GPRIN family member 3 (GPRIN3), mRNA
XM_012100905.3	GPSM3	553	-115.76	143	-32.89	109324	32	1468	1339 1107 725 300 XM_012100905.3 PREDICTED: Ovis aries G protein signaling modulator 3 (GPSM3), transcript variant X1, mRNA
XM_004014968.4	GPT2	266	-55.33	133	-28.1	155736	32	4092	365 2356 XM_004014968.4 PREDICTED: Ovis aries glutamic--pyruvic transaminase 2 (GPT2), mRNA
XM_004018462.4	GPX1	262	-58.49	132	-30.33	106759	32	927	682 864 XM_004018462.4 PREDICTED: Ovis aries glutathione peroxidase 1 (GPX1), mRNA
XM_004010720.4	GPX2	140	-22.69	140	-22.69	154432	32	1039	122 XM_004010720.4 PREDICTED: Ovis aries glutathione peroxidase 2 (GPX2), mRNA
NM_001267883.1	GPX5	137	-18.44	137	-18.44	151006	32	1354	593 NM_001267883.1 Ovis aries glutathione peroxidase 5 (GPX5), mRNA
XM_004019052.4	GPX6	272	-52.35	140	-27.41	106956	32	666	228 575 XM_004019052.4 PREDICTED: Ovis aries glutathione peroxidase 6 (GPX6), mRNA
XM_004016989.4	GPX8	139	-24.25	139	-24.25	156388	32	694	47 XM_004016989.4 PREDICTED: Ovis aries glutathione peroxidase 8 (putative) (GPX8), transcript variant X1, mRNA
XM_012094667.3	GRAMD1C	288	-56.65	149	-28.42	158220	32	3344	188 938 XM_012094667.3 PREDICTED: Ovis aries GRAM domain containing 1C (GRAMD1C), transcript variant X4, mRNA
XM_004008666.4	GRAMD2B	133	-23.62	133	-23.62	103612	32	2793	652 XM_004008666.4 PREDICTED: Ovis aries GRAM domain containing 2B (GRAMD2B), transcript variant X2, mRNA
XM_012178205.3	GRAMD2B	283	-63.53	150	-39.91	112528	32	2829	4 685 XM_012178205.3 PREDICTED: Ovis aries GRAM domain containing 2B (GRAMD2B), transcript variant X1, mRNA
XM_012175674.3	GRAP2	136	-25.61	136	-25.61	162136	32	3393	247 XM_012175674.3 PREDICTED: Ovis aries GRB2 related adaptor protein 2 (GRAP2), mRNA
XM_004004651.4	GRB14	286	-44.8	153	-23.26	152385	32	2113	1224 848 XM_004004651.4 PREDICTED: Ovis aries growth factor receptor bound protein 14 (GRB14), transcript variant X1, mRNA
XM_012135485.3	GRB14	286	-44.8	153	-23.26	161083	32	2026	1137 761 XM_012135485.3 PREDICTED: Ovis aries growth factor receptor bound protein 14 (GRB14), transcript variant X2, mRNA
XM_012120962.3	GRHPR	1045	-205.34	179	-36.9	110777	32	1319	1153 1084 638 1202 757 580 987 XM_012120962.3 PREDICTED: Ovis aries glyoxylate and hydroxypyruvate reductase (GRHPR), transcript variant X2, mRNA
XM_004008999.2	GRIA1	154	-26.06	154	-26.06	153848	32	5873	1277 XM_004008999.2 PREDICTED: Ovis aries glutamate ionotropic receptor AMPA type subunit 1 (GRIA1), transcript variant X1, mRNA
XM_004009000.2	GRIA1	154	-26.06	154	-26.06	153849	32	5873	1277 XM_004009000.2 PREDICTED: Ovis aries glutamate ionotropic receptor AMPA type subunit 1 (GRIA1), transcript variant X2, mRNA
XM_004017287.4	GRIA2	1070	-178.92	138	-26.23	156499	32	13282	12899 12647 1525 11442 6325 7909 1337 8250 XM_004017287.4 PREDICTED: Ovis aries glutamate ionotropic receptor AMPA type subunit 2 (GRIA2), transcript variant X3, mRNA
XM_004017288.4	GRIA2	1206	-211.69	138	-32.77	156500	32	13282	12899 12647 2731 1525 11442 6325 7909 1337 8250 XM_004017288.4 PREDICTED: Ovis aries glutamate ionotropic receptor AMPA type subunit 2 (GRIA2), transcript variant X2, mRNA
[truncated: 4,320 more rows]
