# Supplementary material for: A newly identified small tRNA fragment reveals the regulation of different wool types and oxidative stress in lambs
Source: Sci Rep. 2023 Jun 23;13:10213. doi: 10.1038/s41598-023-36895-7 (PMC10290153; doi:10.1038/s41598-023-36895-7)
Supplement: Supplementary file 3 — Supplementary Table S3. [file 41598_2023_36895_MOESM3_ESM.xlsx]

## Sheet: Sheet1
Table S3. All detectable proteins in the proteome
Accession	Description	Coverage [%]	# Peptides	# PSMs	# Unique Peptides	# AAs	MW [kDa]	calc. pI	Score	Gene symbol	# Razor Peptides	# Protein Groups	Modifications	Abundance case 1	Abundance case 2	Abundance case 3	Abundance ctrl 1	Abundance ctrl 2	Abundance ctrl 3	FC	P.value
W5P3B2	Uncharacterized protein OS=Ovis aries OX=9940 PE=4 SV=1	46	5	71	3	93	10.1	4.54	180.83		3	1		6.10406e+08	6.29283e+08	6.47511e+08	1.55628e+08	1.25995e+08	1.20727e+08	4.69044	5.38181e-06
W5P790	Phosphatidylinositol 3-kinase 85 kDa regulatory subunit alpha OS=Ovis aries OX=9940 GN=PIK3R1 PE=3 SV=1	1	1	5	1	725	83.5	6.14	11.45	PIK3R1	0	1		2.0412e+06	2.12741e+06	2.10007e+06	3.07177e+06	3.11332e+06	3.13702e+06	0.672454	5.67348e-06
W5P370	Uncharacterized protein OS=Ovis aries OX=9940 GN=LOC114117806 PE=4 SV=1	33	3	56	1	93	10.1	4.75	166.51	LOC114117806	0	1		2.12066e+08	2.11005e+08	2.23166e+08	5.42958e+07	4.30545e+07	4.40035e+07	4.57177	5.85828e-06
W5PS16	PDZ domain containing 2 OS=Ovis aries OX=9940 GN=PDZD2 PE=4 SV=1	1	2	2	2	2649	277.6	7.21	3.86	PDZD2	0	1		3.37936e+06	3.43411e+06	3.35181e+06	2.05282e+06	1.93387e+06	2.06601e+06	1.67946	9.31019e-06
W5PEH0	VWFC domain-containing protein OS=Ovis aries OX=9940 GN=ECM2 PE=4 SV=1	3	2	4	2	703	80.3	5.05	10.71	ECM2	0	1		2.26378e+06	2.26254e+06	2.19209e+06	1.42241e+06	1.33745e+06	1.36879e+06	1.62727	1.48034e-05
W5Q045	GOLD domain-containing protein OS=Ovis aries OX=9940 GN=TMED3 PE=3 SV=1	11	2	3	2	218	24.7	6.21	10.74	TMED3	0	1		3.89808e+06	3.90508e+06	3.9569e+06	3.42254e+06	3.42196e+06	3.39789e+06	1.14817	1.52411e-05
C7BDW5	SLC39A7 OS=Ovis aries OX=9940 GN=SLC39A7 PE=2 SV=1	3	1	1	1	469	49.9	7.02	2.25	SLC39A7	0	1		2.93657e+06	3.06762e+06	2.92536e+06	1.7109e+06	1.74816e+06	1.80452e+06	1.69648	2.122e-05
W5PU75	G protein subunit alpha 11 OS=Ovis aries OX=9940 GN=GNA11 PE=3 SV=1	18	6	10	3	314	36.7	5.76	17.88	GNA11	3	1		1.26073e+07	1.29085e+07	1.35135e+07	2.08225e+07	2.16482e+07	2.12062e+07	0.612926	2.12735e-05
W5PD87	Anion exchange protein OS=Ovis aries OX=9940 GN=SLC4A1 PE=3 SV=1	20	14	37	14	930	104.2	5.25	87.03	SLC4A1	0	1		5.62107e+07	5.43142e+07	5.58097e+07	7.63432e+07	7.60219e+07	7.42192e+07	0.734096	2.15889e-05
A0A1B3B5V3	27 kDa heat shock protein 1 (Fragment) OS=Ovis aries OX=9940 GN=HspB1 PE=3 SV=1	93	5	54	2	70	7.3	8.18	162.63	HspB1	0	1		1.95938e+07	2.0296e+07	2.0218e+07	3.19781e+07	3.19605e+07	3.35594e+07	0.616503	2.67531e-05
W5PC41	Adenylate cyclase type 8 OS=Ovis aries OX=9940 GN=ADCY8 PE=3 SV=1	2	1	3	1	1199	133.5	6.84	6.99	ADCY8	0	1		6.37462e+06	6.95647e+06	7.19511e+06	1.39503e+06	1.01385e+06	1.12277e+06	5.81208	2.99398e-05
W5QHZ5	Uncharacterized protein OS=Ovis aries OX=9940 PE=4 SV=1	26	4	29	4	242	26.6	8.29	100.51		0	1		3.10525e+07	3.38896e+07	3.45865e+07	7.43761e+07	7.97581e+07	7.45373e+07	0.435247	3.17085e-05
W5QJ13	Protein kinase C eta type OS=Ovis aries OX=9940 PE=3 SV=1	1	1	1	1	683	77.8	7.77	2.31	PRKCH	0	1		2.88853e+06	2.93654e+06	3.03269e+06	4.10011e+06	4.24182e+06	4.1755e+06	0.707634	3.2162e-05
W5PZI8	Interferon induced protein with tetratricopeptide repeats 3 OS=Ovis aries OX=9940 GN=IFIT3 PE=4 SV=1	14	5	7	5	483	55.1	5.29	16.32	IFIT3	0	1		2.6449e+06	2.66128e+06	2.67983e+06	2.0645e+06	1.9714e+06	2.05456e+06	1.31123	3.50643e-05
Q9GJ84	MHC class II DR beta chain (Fragment) OS=Ovis aries OX=9940 GN=DRB1 PE=4 SV=1	58	5	8	1	77	9.4	5.91	12.67	DRB1	3	1		3.41644e+06	3.36264e+06	3.5075e+06	5.21698e+06	5.12007e+06	5.39364e+06	0.653918	3.65951e-05
W5PH95	Uncharacterized protein OS=Ovis aries OX=9940 PE=4 SV=1	13	6	135	3	464	50.4	6.61	354.9		6	1		1.9685e+08	1.98093e+08	2.28317e+08	5.58108e+08	5.59362e+08	5.1799e+08	0.381091	3.84016e-05
W5NPK8	Uncharacterized protein OS=Ovis aries OX=9940 PE=4 SV=1	10	4	9	4	375	41.1	7.43	15.09		0	1		1.44979e+07	1.46941e+07	1.40997e+07	1.07293e+07	1.09182e+07	1.08707e+07	1.33131	4.0491e-05
W5PKN3	Uncharacterized protein OS=Ovis aries OX=9940 GN=PDLIM2 PE=4 SV=1	22	6	12	6	348	37.3	7.66	26.91	PDLIM2	0	1		1.36523e+07	1.31882e+07	1.34689e+07	1.83587e+07	1.91171e+07	1.8475e+07	0.720444	4.34495e-05
W5PIY1	39S ribosomal protein L59, mitochondrial OS=Ovis aries OX=9940 GN=GADD45GIP1 PE=3 SV=1	9	2	2	2	203	23.5	9.92	4.05	GADD45GIP1	0	1		2.5909e+06	2.57925e+06	2.57038e+06	3.31324e+06	3.21029e+06	3.20893e+06	0.795331	4.57547e-05
W5Q7X7	Frizzled class receptor 7 OS=Ovis aries OX=9940 GN=FZD7 PE=3 SV=1	2	1	3	1	511	56.6	8	3.63	FZD7	0	1		1.11043e+06	1.12091e+06	1.14847e+06	1.53763e+06	1.55267e+06	1.48934e+06	0.738008	5.59867e-05
W5NXE7	Peptidyl-prolyl cis-trans isomerase OS=Ovis aries OX=9940 GN=PPIL4 PE=3 SV=1	8	4	5	4	492	57.1	5.94	5.64	PPIL4	0	1		5.17333e+06	5.13844e+06	5.16232e+06	4.84709e+06	4.80175e+06	4.84682e+06	1.0675	5.76695e-05
W5PFC5	Prostaglandin E synthase OS=Ovis aries OX=9940 GN=PTGES PE=3 SV=1	6	1	4	1	160	17.9	9.99	11.99	PTGES	0	1		4.26926e+06	4.34557e+06	4.49039e+06	3.08811e+06	3.15858e+06	3.16225e+06	1.39285	5.84403e-05
W5Q168	5-hydroxyisourate hydrolase OS=Ovis aries OX=9940 PE=3 SV=1	8	1	1	1	150	16.8	7.9	1.75		0	1		1.2062e+06	1.20506e+06	1.23304e+06	813774	760896	832710	1.51381	6.0451e-05
W5Q2C8	LRRNT domain-containing protein OS=Ovis aries OX=9940 GN=KERA PE=4 SV=1	12	4	5	4	354	40.6	7.44	8.26	KERA	0	1		7.47997e+06	8.0397e+06	7.62437e+06	4.30372e+06	3.88231e+06	4.2474e+06	1.86144	7.49774e-05
W5NZ80	Niban apoptosis regulator 1 OS=Ovis aries OX=9940 GN=NIBAN1 PE=3 SV=1	17	13	34	13	933	103.3	4.72	80.7	NIBAN1	0	1		3.55384e+07	3.55669e+07	3.63062e+07	4.22613e+07	4.26936e+07	4.34164e+07	0.836726	7.67419e-05
W5NWR6	Uncharacterized protein OS=Ovis aries OX=9940 GN=LXN PE=3 SV=1	12	3	10	3	224	25.7	5.8	19.89	LXN	0	1		2.92751e+07	2.79503e+07	2.76278e+07	1.94273e+07	1.96183e+07	1.89273e+07	1.46367	7.98542e-05
W5P5T7	Peptidase_M24 domain-containing protein OS=Ovis aries OX=9940 PE=3 SV=1	21	7	42	1	393	43.7	6.07	96.94		0	1		3.46245e+06	3.24113e+06	3.36986e+06	4.98492e+06	4.77837e+06	4.99261e+06	0.682673	8.06417e-05
W5P912	SEC24 homolog B, COPII coat complex component OS=Ovis aries OX=9940 GN=SEC24B PE=3 SV=1	2	2	4	2	1171	127.5	7.24	11.69	SEC24B	0	1		2.16755e+06	2.10673e+06	2.20238e+06	2.80754e+06	2.75307e+06	2.72408e+06	0.781764	8.44093e-05
Q1KYZ7	Beta-A globin chain OS=Ovis aries OX=9940 GN=HBBA PE=3 SV=1	96	15	372	4	145	16	7.02	1091.63	HBBA	19	1		2.1299e+09	1.41678e+09	1.80984e+09	5.66592e+09	5.89163e+09	5.46066e+09	0.314752	8.62297e-05
O97692	Intercellular adhesion molecule-1 OS=Ovis aries OX=9940 GN=ICAM-1 PE=2 SV=1	5	2	3	2	530	58	6.01	7.78	ICAM-1	0	1		2.11754e+06	2.12572e+06	2.17071e+06	2.57179e+06	2.64399e+06	2.5747e+06	0.82331	9.0868e-05
P0DN39	Apolipoprotein E OS=Ovis aries musimon OX=9938 GN=APOE PE=3 SV=1	39	11	42	11	316	36.2	5.68	98.9	APOE	0	1		3.60366e+07	3.54297e+07	3.61511e+07	2.99007e+07	2.8772e+07	2.96167e+07	1.21892	9.23481e-05
Q29439	Complement component C4 (Fragment) OS=Ovis aries OX=9940 GN=C4 PE=4 SV=1	31	3	6	2	129	14.5	5.53	16.73	C4	0	1		2.44476e+06	2.49547e+06	2.95845e+06	5.75921e+06	5.49821e+06	5.87499e+06	0.461037	9.95897e-05
W5QGQ0	Lysozyme OS=Ovis aries OX=9940 GN=LOC101102714 PE=3 SV=1	7	1	1	1	168	19	9.2	2.59	LOC101102714	0	1		228134	197154	237701	440771	423303	424161	0.51465	0.000102525
W5PE92	Uncharacterized protein OS=Ovis aries OX=9940 GN=GRN PE=3 SV=1	7	4	10	4	588	62.7	6.68	6.26	GRN	0	1		4.03156e+06	4.14705e+06	3.96572e+06	3.17713e+06	3.23264e+06	3.18499e+06	1.26572	0.000108093
W5QG43	Myosin light chain kinase, smooth muscle OS=Ovis aries OX=9940 GN=MYLK PE=3 SV=1	17	27	80	27	1930	211.3	5.86	197.24	MYLK	0	1		1.30943e+08	1.35363e+08	1.36266e+08	1.01209e+08	1.04632e+08	1.04911e+08	1.29548	0.000112781
W5P399	Uncharacterized protein OS=Ovis aries OX=9940 PE=3 SV=1	39	3	8	3	83	9.3	5.1	21.2		0	1		6.34655e+06	6.69974e+06	6.83621e+06	4.06769e+06	3.72388e+06	3.98963e+06	1.68765	0.00011302
W5PDR7	Complement C8 alpha chain OS=Ovis aries OX=9940 GN=C8A PE=3 SV=1	6	3	5	3	542	61.4	6.28	7.48	C8A	0	1		4.33551e+06	4.60635e+06	4.77501e+06	7.97389e+06	8.6828e+06	8.1794e+06	0.552296	0.000113887
W5NRI1	A2M_N_2 domain-containing protein OS=Ovis aries OX=9940 PE=4 SV=1	37	22	117	22	680	75	8.63	308.52	LOC101113831	0	1		2.218e+08	2.04437e+08	2.37148e+08	3.97021e+08	4.24549e+08	4.02268e+08	0.542053	0.000123071
G1JRQ0	Mx1 protein OS=Ovis aries OX=9940 PE=2 SV=1	19	12	38	12	654	75.3	6.29	72.76	MX1	0	1		4.9477e+07	5.01718e+07	4.99301e+07	3.64584e+07	3.64875e+07	3.89586e+07	1.33667	0.000124023
W5QIT8	Uncharacterized protein OS=Ovis aries OX=9940 GN=THEM5 PE=4 SV=1	3	1	2	1	248	27.8	7.74	5.05	THEM5	0	1		3.07493e+06	3.02922e+06	3.21793e+06	4.10232e+06	3.994e+06	4.05794e+06	0.76698	0.000130322
W5PQL4	Uncharacterized protein OS=Ovis aries OX=9940 GN=TPM2 PE=3 SV=1	59	24	214	5	284	33	4.67	551.23	TPM2	8	1		3.60224e+08	3.84173e+08	3.62791e+08	2.17094e+08	2.29862e+08	2.05029e+08	1.69818	0.000130414
W5PSQ7	Uncharacterized protein OS=Ovis aries OX=9940 PE=4 SV=1	32	8	204	8	235	25.1	6.18	619.15		0	1		4.42484e+08	4.41697e+08	5.12236e+08	8.55783e+08	8.73892e+08	8.2907e+08	0.545743	0.00013236
A0A1Z1VUP7	MHC class I antigen (Fragment) OS=Ovis aries OX=9940 PE=3 SV=1	20	5	14	1	350	39.3	6.06	36.22		0	1		592520	608410	590937	1.06784e+06	1.12664e+06	1.1937e+06	0.528857	0.000132737
W5P696	Protein phosphatase 1 regulatory inhibitor subunit 14A OS=Ovis aries OX=9940 GN=PPP1R14A PE=3 SV=1	12	1	1	1	133	15.1	8.76	4.2	PPP1R14A	0	1		775380	832231	799867	398684	467343	425548	1.86399	0.000136301
W5PSP9	Ig-like domain-containing protein OS=Ovis aries OX=9940 PE=4 SV=1	13	2	9	2	127	13	7.97	27.99		0	1		1.51121e+07	1.69753e+07	1.74756e+07	2.93143e+07	3.12515e+07	3.1431e+07	0.538747	0.000138327
W5PK03	Uncharacterized protein OS=Ovis aries OX=9940 GN=POSTN PE=4 SV=1	47	33	396	1	808	90.1	7.83	1141.05	POSTN	0	1		1.26454e+07	1.45456e+07	1.26353e+07	2.61645e+07	2.47398e+07	2.68224e+07	0.512388	0.00013914
W5NXP6	C3-beta-c OS=Ovis aries OX=9940 PE=4 SV=1	45	5	25	2	122	14.1	5.12	52.27		0	1		1.73021e+07	1.25179e+07	1.89975e+07	4.70264e+07	4.7355e+07	4.45579e+07	0.351359	0.00014708
W5PU17	Corticosteroid 11-beta-dehydrogenase isozyme 1 OS=Ovis aries OX=9940 GN=HSD11B1 PE=4 SV=1	11	4	11	4	292	32.2	8.73	21.59	HSD11B1	0	1		6.9572e+06	7.23623e+06	7.08754e+06	1.02057e+07	9.75926e+06	1.04491e+07	0.699707	0.000151099
W5PLE5	Oxysterol-binding protein OS=Ovis aries OX=9940 GN=OSBPL3 PE=3 SV=1	4	3	4	3	861	97.7	6.65	6.71	OSBPL3	0	1		1.43366e+06	1.48139e+06	1.56504e+06	2.27865e+06	2.17399e+06	2.17958e+06	0.675505	0.000151488
W5NXA7	C-type lectin domain-containing protein OS=Ovis aries OX=9940 GN=LOC101102057 PE=4 SV=1	8	2	3	2	259	30.1	5.26	8.35	LOC101102057	0	1		4.77899e+06	4.96803e+06	4.8439e+06	3.8473e+06	3.76679e+06	3.93181e+06	1.26373	0.000156076
A9YUY8	Adipocyte-type fatty acid-binding protein OS=Ovis aries OX=9940 GN=FABP4 PE=2 SV=1	57	7	57	7	132	14.7	5.36	152.4	FABP4	0	1		1.27947e+08	1.29327e+08	1.38753e+08	8.10372e+07	8.1141e+07	7.57202e+07	1.66469	0.000162908
W5QAR2	TGc domain-containing protein OS=Ovis aries OX=9940 GN=F13A1 PE=3 SV=1	30	21	85	21	732	83.1	6.34	220.42	F13A1	0	1		1.23315e+08	1.26046e+08	1.30007e+08	1.83859e+08	1.90817e+08	1.98812e+08	0.661509	0.000166316
W5NRH2	C3-beta-c OS=Ovis aries OX=9940 PE=4 SV=1	43	6	33	4	126	14.6	6.98	72.63		2	1		5.89542e+07	5.18271e+07	6.40667e+07	1.12385e+08	1.1333e+08	1.07951e+08	0.52402	0.000173518
W5PBD8	Uncharacterized protein OS=Ovis aries OX=9940 GN=LAMB1 PE=4 SV=1	14	26	86	26	1953	215.9	5.14	208.88	LAMB1	0	1		9.87615e+07	1.01981e+08	1.0202e+08	8.276e+07	8.22888e+07	8.47016e+07	1.21226	0.00017375
W5QG64	Butyryl-CoA dehydrogenase OS=Ovis aries OX=9940 GN=IVD PE=3 SV=1	10	3	5	3	429	46.9	7.4	15.67	IVD	0	1		7.01014e+06	7.14925e+06	7.36781e+06	8.86355e+06	8.77128e+06	9.01815e+06	0.807684	0.00017431
W5PHF5	1-phosphatidylinositol 4,5-bisphosphate phosphodiesterase OS=Ovis aries OX=9940 GN=PLCB1 PE=4 SV=1	3	2	4	2	1117	127.3	6.35	2.49	PLCB1	0	1		4.03271e+06	4.61598e+06	4.81129e+06	1.49257e+07	1.79074e+07	1.63441e+07	0.273704	0.000182386
W5Q8U6	Replication stress response regulator SDE2 OS=Ovis aries OX=9940 GN=SDE2 PE=3 SV=1	4	2	2	2	453	49.3	6.04	4.56	SDE2	0	1		3.26191e+06	3.30748e+06	3.29434e+06	2.90884e+06	2.83339e+06	2.80972e+06	1.15339	0.000183277
W5QAB1	Uncharacterized protein OS=Ovis aries OX=9940 GN=HPX PE=4 SV=1	34	14	118	14	460	51.9	7.02	316.94	HPX	0	1		2.87459e+08	2.2576e+08	3.1989e+08	6.61128e+08	6.80603e+08	6.47227e+08	0.418868	0.00019201
W5QH56	Alpha-2-HS-glycoprotein OS=Ovis aries OX=9940 GN=AHSG PE=4 SV=1	35	13	205	13	423	45.4	6.47	600.94	AHSG	0	1		9.64904e+08	8.99243e+08	8.27788e+08	3.62166e+08	3.38522e+08	3.03795e+08	2.67992	0.000198434
W5PA75	ATP-dependent (S)-NAD(P)H-hydrate dehydratase OS=Ovis aries OX=9940 GN=CARKD PE=3 SV=1	28	8	20	8	316	33.7	8.05	34.18	CARKD	0	1		1.82977e+07	1.8909e+07	1.90115e+07	2.37528e+07	2.33453e+07	2.44529e+07	0.785708	0.000201225
W5QA48	ZZ-type domain-containing protein OS=Ovis aries OX=9940 GN=DMD PE=4 SV=1	14	8	14	5	610	69	6.05	35.49	DMD	0	1		1.05932e+07	1.06157e+07	1.0811e+07	9.46926e+06	9.63025e+06	9.60127e+06	1.11565	0.000201723
A0A0U2UDT4	Interferon-induced double-stranded RNA-activated protein kinase OS=Ovis aries OX=9940 GN=eIF2aK2 PE=2 SV=1	11	5	5	5	543	61.7	8.38	10.12	eIF2aK2	0	1		3.85217e+06	4.0136e+06	3.85527e+06	2.85072e+06	2.59103e+06	2.71504e+06	1.43697	0.000207402
P68056	Hemoglobin subunit beta-C OS=Ovis aries OX=9940 GN=HBBC PE=1 SV=2	61	10	245	1	142	15.7	7.68	692.08	HBBC	0	1		979906	926630	1.14993e+06	2.38306e+06	2.58572e+06	2.72431e+06	0.397299	0.000208195
W5NUX8	NTR domain-containing protein OS=Ovis aries OX=9940 PE=4 SV=1	21	27	53	6	1544	169.3	8.29	98.46		23	1		7.101e+07	6.7223e+07	7.74685e+07	1.10465e+08	1.13742e+08	1.125e+08	0.640621	0.000211671
W5Q2E5	Protein-tyrosine-phosphatase OS=Ovis aries OX=9940 GN=PTPRC PE=4 SV=1	3	3	5	3	1235	139.2	6.34	8.48	PTPRC	0	1		1.66505e+06	1.66412e+06	1.90879e+06	2.77813e+06	2.82272e+06	2.85434e+06	0.619497	0.000220447
W5Q900	Filamin A interacting protein 1 like OS=Ovis aries OX=9940 GN=FILIP1L PE=4 SV=1	6	6	10	6	1183	135.2	6.68	19.83	FILIP1L	0	1		3.74505e+06	3.66607e+06	3.73274e+06	4.4355e+06	4.60679e+06	4.43295e+06	0.826988	0.000241153
W5NR63	Protein S100 OS=Ovis aries OX=9940 GN=S100A4 PE=3 SV=1	21	4	27	4	126	14.1	6.3	76.47	S100A4	0	1		1.92577e+08	2.14398e+08	2.02481e+08	3.36331e+08	3.70286e+08	3.456e+08	0.579211	0.000245875
F5AY94	Keratin associated protein 11-1 OS=Ovis aries OX=9940 GN=KRTAP11-1 PE=4 SV=1	22	2	40	2	159	16.9	7.96	114.05	KRTAP11-1	0	1		2.45581e+07	2.28955e+07	2.39296e+07	3.64222e+07	3.37327e+07	3.55594e+07	0.675246	0.000249793
W5PX99	Uncharacterized protein OS=Ovis aries OX=9940 GN=MYO1B PE=3 SV=1	13	12	38	12	1078	124.8	9.11	80.29	MYO1B	0	1		4.33106e+07	4.45407e+07	4.72368e+07	5.92635e+07	5.95086e+07	6.00861e+07	0.755281	0.000249843
W5P4S4	Zinc finger FYVE domain-containing protein OS=Ovis aries OX=9940 GN=ZFYVE9 PE=4 SV=1	1	1	1	1	1424	156	5.05	3.03	ZFYVE9	0	1		450818	438711	466541	643483	605606	616371	0.726936	0.000254394
W5PA65	Cofilin 2 OS=Ovis aries OX=9940 GN=CFL2 PE=3 SV=1	48	7	33	5	165	18.6	7.88	77.93	CFL2	0	1		1.79887e+07	1.79071e+07	1.82213e+07	1.30028e+07	1.30646e+07	1.4135e+07	1.34612	0.000257022
I1WXR3	Alpha-1-antitrypsin transcript variant 1 OS=Ovis aries OX=9940 GN=SERPINA1 PE=2 SV=1	34	16	179	16	416	46	6.2	505.84	SERPINA1	0	1		1.33371e+09	1.21908e+09	1.26892e+09	7.03671e+08	6.81677e+08	5.78485e+08	1.94604	0.000261828
W5NR21	Protein S100 OS=Ovis aries OX=9940 GN=LOC101104285 PE=3 SV=1	36	4	26	4	107	12	5.27	72.67	LOC101104285	0	1		3.8699e+07	3.70891e+07	3.32974e+07	1.71256e+07	1.5819e+07	1.63943e+07	2.21095	0.000267123
W5PG63	von Willebrand factor OS=Ovis aries OX=9940 GN=VWF PE=4 SV=1	5	13	18	13	2694	294.7	5.71	33.22	VWF	0	1		1.66478e+07	1.68582e+07	1.847e+07	2.46095e+07	2.55699e+07	2.50143e+07	0.691228	0.000267176
W5QED1	Uncharacterized protein OS=Ovis aries OX=9940 GN=RAB2B PE=4 SV=1	37	7	21	2	220	24.5	7.84	55.68	RAB2B	0	1		1.59226e+07	1.53484e+07	1.65535e+07	2.14236e+07	2.24908e+07	2.26263e+07	0.718726	0.000267448
A0A0B4J1Q0	Fc receptor gamma-chain OS=Ovis aries OX=9940 GN=FCER1G PE=3 SV=1	11	1	1	1	85	9.5	7.12	2.91	FCER1G	0	1		1.41088e+06	1.39881e+06	1.44989e+06	1.66411e+06	1.72156e+06	1.69878e+06	0.837765	0.000267848
W5PQ22	Vacuolar protein sorting-associated protein 53 homolog OS=Ovis aries OX=9940 GN=VPS53 PE=3 SV=1	4	4	10	4	832	94.4	6.71	20.25	VPS53	0	1		9.29782e+06	9.17411e+06	9.10246e+06	6.70119e+06	7.05298e+06	7.28982e+06	1.31032	0.000269741
W5NSD1	Transmembrane protein 229B OS=Ovis aries OX=9940 GN=TMEM229B PE=3 SV=1	13	2	2	2	168	19.7	5.5	2.18	TMEM229B	0	1		3.49591e+06	3.28876e+06	3.49094e+06	5.31484e+06	5.22051e+06	4.89975e+06	0.665729	0.000273756
W5PG76	Uncharacterized protein OS=Ovis aries OX=9940 PE=3 SV=1	17	8	12	8	662	75.1	7.97	31.25	LOC101113251	0	1		8.98644e+06	9.11929e+06	9.81501e+06	1.28389e+07	1.29137e+07	1.34071e+07	0.712995	0.000278182
W5PN42	Lymphatic vessel endothelial hyaluronan receptor 1 OS=Ovis aries OX=9940 GN=LYVE1 PE=4 SV=1	4	2	3	2	322	35.5	8.34	3.41	LYVE1	0	1		2.77116e+06	2.97111e+06	2.72276e+06	1.61239e+06	1.58912e+06	1.78188e+06	1.69865	0.000283103
W5Q9K6	Uncharacterized protein OS=Ovis aries OX=9940 PE=4 SV=1	34	9	65	9	353	38.5	8.35	162.21		0	1		9.16843e+07	9.66192e+07	9.57805e+07	1.19165e+08	1.19333e+08	1.24006e+08	0.783671	0.000287396
W5NTW3	Uncharacterized protein OS=Ovis aries OX=9940 GN=ITIH1 PE=3 SV=1	18	13	45	13	912	101.6	7.27	112.98	ITIH1	0	1		4.55845e+07	4.56207e+07	5.18194e+07	7.24656e+07	7.32912e+07	7.50586e+07	0.647711	0.000301253
W5PHT5	Basal cell adhesion molecule (Lutheran blood group) OS=Ovis aries OX=9940 GN=BCAM PE=4 SV=1	16	7	18	7	598	64.8	6.06	46.72	BCAM	0	1		2.41968e+07	2.33553e+07	2.5032e+07	3.08357e+07	3.11955e+07	3.01977e+07	0.786998	0.000316941
W5Q687	IF rod domain-containing protein OS=Ovis aries OX=9940 PE=3 SV=1	55	46	1196	23	597	62.7	7.81	3079.96		44	1		8.45075e+09	9.03213e+09	8.79656e+09	1.40136e+10	1.3785e+10	1.52399e+10	0.610603	0.000317247
W5QB60	Uncharacterized protein OS=Ovis aries OX=9940 GN=NOX5 PE=4 SV=1	2	1	1	1	744	84.3	7.52	3.29	NOX5	0	1		419503	439783	432046	555843	529181	546901	0.791293	0.00031884
W5PH55	2'-5' oligoadenylate synthase OS=Ovis aries OX=9940 PE=3 SV=1	4	4	10	4	1153	132.1	8.62	15.18		0	1		7.87055e+06	7.53059e+06	7.71991e+06	6.44721e+06	6.22199e+06	6.22182e+06	1.22392	0.000338383
W5P526	Atrophin 1 OS=Ovis aries OX=9940 GN=ATN1 PE=4 SV=1	2	1	7	1	1168	122.6	9.09	6.35	ATN1	0	1		6.7645e+07	7.27423e+07	6.92486e+07	4.47998e+07	3.84538e+07	3.85034e+07	1.72176	0.000347957
W5QEM8	Cytochrome P450 family 27 subfamily A member 1 OS=Ovis aries OX=9940 GN=CYP27A1 PE=3 SV=1	6	3	7	3	516	58.3	9.07	11.34	CYP27A1	0	1		4.14196e+06	4.2481e+06	4.33072e+06	5.48836e+06	5.52974e+06	5.83344e+06	0.754873	0.000348236
W5P4S3	Cytochrome c domain-containing protein OS=Ovis aries OX=9940 PE=3 SV=1	25	3	9	3	105	11.6	9.5	16.97		0	1		2.14578e+07	2.19546e+07	2.25008e+07	3.07975e+07	3.34111e+07	3.11718e+07	0.691056	0.000350459
W5PHR1	Collectin-12 OS=Ovis aries OX=9940 GN=COLEC12 PE=4 SV=1	8	6	10	6	689	76.9	5.43	24.34	COLEC12	0	1		8.45332e+06	8.55919e+06	8.74954e+06	7.1677e+06	6.8183e+06	6.79778e+06	1.23953	0.000360776
W5Q6L8	IF rod domain-containing protein OS=Ovis aries OX=9940 PE=3 SV=1	74	42	1315	22	436	48.6	5.26	3474.53		32	1		6.62632e+09	6.99265e+09	6.93524e+09	1.26933e+10	1.15609e+10	1.32343e+10	0.548279	0.000367433
W5NQ71	Lysyl oxidase homolog OS=Ovis aries OX=9940 GN=LOX PE=3 SV=1	10	3	11	3	360	40	8.57	20.45	LOX	0	1		9.63361e+06	9.62197e+06	9.4149e+06	8.14672e+06	7.74021e+06	8.05077e+06	1.19771	0.000371029
G3FIP6	Glutathione peroxidase-1 (Fragment) OS=Ovis aries OX=9940 PE=2 SV=1	38	2	7	2	73	8.4	7.24	10.57	GPX1	0	1		5.51559e+07	5.18136e+07	5.13732e+07	6.65538e+07	6.73983e+07	6.85219e+07	0.78204	0.000372628
W5Q233	Uncharacterized protein OS=Ovis aries OX=9940 GN=VCAN PE=3 SV=1	6	20	63	20	3375	368.3	4.56	171.92	VCAN	0	1		1.06248e+08	1.09156e+08	1.12011e+08	1.29411e+08	1.33296e+08	1.32469e+08	0.82853	0.000378846
P62757	Inter-alpha-trypsin inhibitor (Fragment) OS=Ovis aries OX=9940 PE=1 SV=1	19	2	3	1	123	13.7	6.42	11.47		0	1		4.11408e+06	4.31433e+06	4.07964e+06	6.36735e+06	6.20254e+06	5.81799e+06	0.680233	0.000390493
W5Q3C2	Uncharacterized protein OS=Ovis aries OX=9940 PE=4 SV=1	43	70	364	67	2384	260.3	5.72	1021.13		0	1		5.41329e+08	5.53256e+08	5.74155e+08	7.85873e+08	7.35761e+08	7.4471e+08	0.736313	0.000393211
A0A6M8DFZ4	Keratin intermediate filamentous protein type I (Fragment) OS=Ovis aries OX=9940 GN=Krt 1.2 PE=4 SV=1	71	7	215	2	112	12.6	4.88	507.13	Krt 1.2	0	1		7.20942e+06	7.35292e+06	6.68885e+06	1.15175e+07	1.172e+07	1.28131e+07	0.589483	0.000393789
W5Q7R8	Junction plakoglobin OS=Ovis aries OX=9940 GN=JUP PE=3 SV=1	63	36	369	31	747	81.9	6.05	1068.99	JUP	7	1		9.40235e+08	9.74812e+08	9.95857e+08	1.20935e+09	1.22926e+09	1.27076e+09	0.784743	0.0003942
W5PK02	Uncharacterized protein OS=Ovis aries OX=9940 GN=POSTN PE=4 SV=1	48	35	407	3	836	93.3	7.4	1180.16	POSTN	58	1		8.31148e+08	8.91098e+08	8.81798e+08	1.40568e+09	1.48659e+09	1.59274e+09	0.58061	0.000395555
B2LU28	TPM1 OS=Ovis aries OX=9940 PE=2 SV=1	64	28	261	0	284	32.7	4.74	639.9	TPM1	4	1		3.34641e+08	3.55524e+08	3.51761e+08	1.84291e+08	2.18705e+08	1.78973e+08	1.79035	0.000396368
W5NUA0	LRRNT domain-containing protein OS=Ovis aries OX=9940 GN=PRELP PE=4 SV=1	45	15	157	15	381	43.6	9.54	393.37	PRELP	0	1		4.91233e+08	5.04221e+08	5.18566e+08	6.79523e+08	7.20907e+08	7.38003e+08	0.708004	0.000400206
R9WDP8	MHC class I antigen OS=Ovis aries OX=9940 GN=OLA-I PE=2 SV=1	26	7	24	0	365	41	6.95	68.78	OLA-I	8	1		1.96033e+07	1.81569e+07	2.07194e+07	3.81371e+07	4.02482e+07	4.43553e+07	0.476449	0.000406512
W5P4N6	RUN and FYVE domain containing 2 OS=Ovis aries OX=9940 GN=RUFY2 PE=4 SV=1	4	3	4	2	614	71	6.38	3.9	RUFY2	0	1		968126	927565	944783	820118	808385	808536	1.16554	0.000407521
W5NWU7	Fatty acid amide hydrolase OS=Ovis aries OX=9940 GN=LOC101103602 PE=3 SV=1	30	16	67	16	585	65.1	7.72	187.11	LOC101103602	0	1		1.88837e+08	2.04537e+08	2.06575e+08	2.94231e+08	3.01145e+08	3.20675e+08	0.65493	0.000407713
W5PHS2	Lipocln_cytosolic_FA-bd_dom domain-containing protein OS=Ovis aries OX=9940 GN=LOC101116799 PE=3 SV=1	26	5	30	5	172	19.6	4.75	68.87	LOC101116799	0	1		2.30709e+08	2.07606e+08	2.53664e+08	8.78106e+07	8.45326e+07	8.5427e+07	2.68448	0.000408544
W5P2H4	Macro domain-containing protein OS=Ovis aries OX=9940 PE=4 SV=1	8	1	2	1	143	15.7	7.65	4.85		0	1		3.6442e+06	3.6459e+06	4.35801e+06	1.3283e+06	1.30076e+06	1.22727e+06	3.02051	0.000410695
W5PRS4	Peptidylprolyl isomerase OS=Ovis aries OX=9940 GN=FKBP5 PE=4 SV=1	27	11	19	11	457	51.1	6.16	58.64	FKBP5	0	1		3.08235e+07	3.25081e+07	3.17417e+07	2.53924e+07	2.41765e+07	2.52772e+07	1.27025	0.000411844
W5PH41	Smoothelin OS=Ovis aries OX=9940 GN=SMTN PE=4 SV=1	18	14	31	14	886	96.1	8.78	60.39	SMTN	0	1		2.40862e+07	2.63778e+07	2.44048e+07	1.66737e+07	1.71691e+07	1.71527e+07	1.46815	0.000412624
O46544	Complement component C3 (Fragment) OS=Ovis aries OX=9940 GN=C3 PE=2 SV=1	35	13	62	2	349	39.7	6.55	198.09	C3	0	1		5.99937e+06	5.15959e+06	6.8269e+06	1.15726e+07	1.13189e+07	1.11509e+07	0.528337	0.00042052
W5P587	Syndecan OS=Ovis aries OX=9940 GN=SDC4 PE=3 SV=1	16	3	14	3	202	22	4.6	20	SDC4	0	1		5.05231e+06	5.12942e+06	5.32328e+06	6.0418e+06	6.08768e+06	6.1496e+06	0.848238	0.000432767
W5NUE6	Pleckstrin homology domain containing A2 OS=Ovis aries OX=9940 GN=PLEKHA2 PE=4 SV=1	4	1	4	1	428	47.8	8.65	3.65	PLEKHA2	0	1		553941	561922	604253	752347	767746	785211	0.746156	0.000436053
W5QAL5	Calponin-homology (CH) domain-containing protein OS=Ovis aries OX=9940 PE=4 SV=1	2	3	5	3	1972	228.3	5.71	11.53		0	1		2.66712e+06	2.73633e+06	2.65118e+06	2.33184e+06	2.27998e+06	2.23668e+06	1.17612	0.00044901
W5QDE8	Plakophilin 2 OS=Ovis aries OX=9940 GN=PKP2 PE=3 SV=1	9	7	8	7	829	91.9	9.26	14.65	PKP2	0	1		6.68487e+06	6.9202e+06	6.88228e+06	6.02616e+06	5.97849e+06	5.90267e+06	1.14408	0.000452519
W5Q3F9	Aldehyde oxidase 1 OS=Ovis aries OX=9940 GN=AOX1 PE=3 SV=1	3	4	10	4	1339	147.6	7.2	20.83	AOX1	0	1		7.48679e+06	7.57773e+06	7.90741e+06	9.43045e+06	9.89648e+06	9.85355e+06	0.787236	0.000455722
W5NPK5	A2M_recep domain-containing protein OS=Ovis aries OX=9940 PE=4 SV=1	43	27	113	4	653	73.6	7.55	310.38		4	1		1.54496e+07	1.48755e+07	1.74877e+07	2.41336e+07	2.47297e+07	2.43786e+07	0.652807	0.00047409
H5ZXN6	MHC class II antigen (Fragment) OS=Ovis aries OX=9940 GN=Ovar-DRB1 PE=4 SV=1	22	2	7	1	79	9.6	6.52	11.45	Ovar-DRB1	0	1		2.02578e+06	2.00299e+06	2.26743e+06	5.21007e+06	5.96497e+06	6.41469e+06	0.357947	0.000480211
W5QG39	Complex I-MNLL OS=Ovis aries OX=9940 PE=1 SV=1	19	1	1	1	58	7.1	9.13	2.66	LOC101119400	0	1		5.2216e+06	5.36976e+06	5.43285e+06	7.26336e+06	7.85754e+06	7.97206e+06	0.693901	0.000498095
E0A292	Cytochrome c oxidase subunit 2 OS=Ovis aries OX=9940 GN=COX2 PE=3 SV=1	18	4	24	1	227	26	4.89	64.67	COX2	0	1		7.83889e+06	8.61227e+06	9.20083e+06	1.65418e+07	1.8251e+07	1.94351e+07	0.47304	0.000507508
W5QDB4	Glutathione transferase OS=Ovis aries OX=9940 GN=LOC101107401 PE=3 SV=1	50	12	54	4	221	26	7.84	128.71	LOC101107401	8	1		7.61893e+07	7.72626e+07	8.19442e+07	1.01101e+08	1.02016e+08	1.06418e+08	0.760483	0.000511087
W5QD80	POTRA domain-containing protein OS=Ovis aries OX=9940 GN=SAMM50 PE=3 SV=1	7	3	5	3	469	51.9	7.28	13.19	SAMM50	0	1		8.16177e+06	8.56376e+06	8.53735e+06	1.01278e+07	1.03355e+07	1.06024e+07	0.813207	0.000513728
W5Q1G8	GB1/RHD3-type G domain-containing protein OS=Ovis aries OX=9940 GN=GBP6 PE=3 SV=1	8	4	4	4	628	71	5.74	7.61	GBP6	0	1		1.54337e+06	1.52259e+06	1.64468e+06	1.99348e+06	1.98156e+06	2.04964e+06	0.78189	0.000530958
W5PCZ7	Uncharacterized protein OS=Ovis aries OX=9940 GN=TAP1 PE=3 SV=1	2	1	2	1	654	71.1	5.66	5.67	TAP1	0	1		672845	708872	640434	874411	901553	896671	0.756614	0.000539811
W5Q9Z3	ABI family member 3 binding protein OS=Ovis aries OX=9940 GN=ABI3BP PE=4 SV=1	10	9	21	9	1184	130.6	9.67	42.06	ABI3BP	0	1		3.72752e+07	3.8325e+07	3.75424e+07	4.71688e+07	4.91273e+07	5.09125e+07	0.768586	0.000544038
W5NRA2	Protein S100 OS=Ovis aries OX=9940 GN=S100A2 PE=3 SV=1	28	6	62	6	98	11	4.91	145.82	S100A2	0	1		2.83488e+08	2.87019e+08	2.97852e+08	4.29091e+08	4.79493e+08	4.78293e+08	0.626125	0.000546234
W5PB86	Kirre like nephrin family adhesion molecule 1 OS=Ovis aries OX=9940 GN=KIRREL1 PE=4 SV=1	4	2	3	2	759	83.1	5.99	1.68	KIRREL1	0	1		2.36639e+06	2.34946e+06	2.49387e+06	2.85285e+06	2.87708e+06	2.88294e+06	0.837087	0.000549464
W5Q5S8	Keratin 79 OS=Ovis aries OX=9940 GN=KRT79 PE=3 SV=1	60	38	401	27	520	56.4	7.4	1001.12	KRT79	5	1		7.43516e+08	7.96076e+08	7.90797e+08	1.09233e+09	1.11019e+09	1.19333e+09	0.686247	0.000550261
W5NY88	ANK_REP_REGION domain-containing protein OS=Ovis aries OX=9940 PE=4 SV=1	13	2	5	2	192	20.8	6.27	1.92		0	1		1.29058e+07	1.30676e+07	1.40721e+07	1.76855e+07	1.88016e+07	1.85534e+07	0.727565	0.000552111
A0A2P9DU36	MHC class I molecule (Fragment) OS=Ovis aries OX=9940 GN=Class I MHC Ovar-N* PE=2 SV=1	27	7	31	1	353	39.9	6.15	76.95	Class I MHC Ovar-N*	5	1		8.10499e+06	8.22968e+06	8.65444e+06	1.24253e+07	1.30384e+07	1.39827e+07	0.633495	0.000564694
Q6QAT4	Beta-2-microglobulin OS=Ovis aries OX=9940 GN=B2M PE=3 SV=1	8	1	4	1	118	13.5	6.52	11.24	B2M	0	1		1.15897e+07	1.27988e+07	1.17004e+07	1.87266e+07	2.11253e+07	1.99562e+07	0.603412	0.000567957
W5NZ47	Retinol-binding protein OS=Ovis aries OX=9940 GN=RBP4 PE=3 SV=1	32	4	9	4	165	18.9	5.22	13.26	RBP4	0	1		8.7904e+06	8.24601e+06	9.36836e+06	1.21204e+07	1.23051e+07	1.20038e+07	0.724821	0.000572168
W5Q2N6	Piccolo presynaptic cytomatrix protein OS=Ovis aries OX=9940 GN=PCLO PE=4 SV=1	0	1	9	1	5226	570.2	6.47	22.27	PCLO	0	1		2.64885e+07	2.35068e+07	2.69693e+07	4.36195e+07	5.00765e+07	4.80509e+07	0.542972	0.000596312
W5P8T8	SERPIN domain-containing protein OS=Ovis aries OX=9940 GN=SERPINB5 PE=3 SV=1	79	24	187	24	387	43.5	6.05	547.67	SERPINB5	0	1		3.41227e+08	3.33399e+08	3.6978e+08	4.84468e+08	4.83799e+08	5.13768e+08	0.704711	0.000598551
W5Q530	Tripartite motif containing 29 OS=Ovis aries OX=9940 GN=TRIM29 PE=4 SV=1	40	24	189	24	574	63.9	6.76	445.43	TRIM29	0	1		3.25079e+08	3.34305e+08	3.39972e+08	4.31713e+08	4.54666e+08	4.70967e+08	0.736258	0.000609305
O18882	V-type proton ATPase 16 kDa proteolipid subunit OS=Ovis aries OX=9940 GN=ATP6V0C PE=2 SV=1	12	1	1	1	155	15.7	9.13	2.65	ATP6V0C	0	1		2.28423e+06	2.16851e+06	2.25398e+06	2.79721e+06	2.71396e+06	2.87118e+06	0.800101	0.000612968
W5QC22	Integrin-associated protein OS=Ovis aries OX=9940 GN=CD47 PE=4 SV=1	7	2	6	2	291	32.1	8.48	11.01	CD47	0	1		1.63213e+07	1.74091e+07	1.74125e+07	2.32587e+07	2.29773e+07	2.4823e+07	0.719725	0.000614402
W5PCG2	Uncharacterized protein OS=Ovis aries OX=9940 GN=TAP2 PE=3 SV=1	3	2	2	2	719	79.4	8.25	2.52	TAP2	0	1		1.18457e+06	1.19477e+06	1.19046e+06	1.42407e+06	1.44062e+06	1.51364e+06	0.815335	0.000622864
W5Q423	Uncharacterized protein OS=Ovis aries OX=9940 PE=3 SV=1	20	2	2	2	144	16	5.91	3.57		0	1		1.40913e+06	1.32833e+06	1.37808e+06	1.64678e+06	1.71659e+06	1.71621e+06	0.810212	0.000626528
W5NTP1	Histone H2B OS=Ovis aries OX=9940 GN=H2BU1 PE=3 SV=1	48	7	217	3	126	13.9	10.32	519.77	H2BU1	0	1		1.24761e+08	1.24794e+08	1.24217e+08	9.38054e+07	9.72647e+07	1.03146e+08	1.2704	0.000631449
W5PC25	Glutathione-dependent dehydroascorbate reductase OS=Ovis aries OX=9940 GN=LOC101116273 PE=3 SV=1	37	9	31	6	241	27.6	7.25	75.09	LOC101116273	0	1		2.40949e+07	2.30565e+07	2.63388e+07	3.58847e+07	3.81079e+07	3.91486e+07	0.649544	0.000637615
W5Q6B8	IF rod domain-containing protein OS=Ovis aries OX=9940 PE=3 SV=1	56	42	696	7	534	57.3	8.31	1799.51		31	1		1.29226e+09	1.22934e+09	1.39043e+09	2.31604e+09	2.25461e+09	2.58637e+09	0.546601	0.00064677
W5NQM1	SH3 domain-containing protein OS=Ovis aries OX=9940 GN=NEBL PE=4 SV=1	4	4	5	3	1015	116.4	8.07	15.52	NEBL	1	1		3.57761e+06	3.60355e+06	3.83251e+06	4.67776e+06	4.50072e+06	4.60235e+06	0.799202	0.000652441
W5PD71	Pentaxin OS=Ovis aries OX=9940 GN=CRP PE=3 SV=1	26	5	13	5	224	25.3	6.77	30.96	CRP	0	1		1.89908e+07	1.62918e+07	2.05944e+07	3.12988e+07	3.1031e+07	3.26928e+07	0.588039	0.000653876
W5QAF8	P-type Cu(+) transporter OS=Ovis aries OX=9940 GN=ATP7A PE=3 SV=1	4	5	5	5	1500	163.3	6.49	6.65	ATP7A	0	1		3.47325e+06	3.52535e+06	3.44333e+06	3.85305e+06	3.98893e+06	3.92349e+06	0.887506	0.000659131
W5P8Z8	Serine and arginine repetitive matrix 1 OS=Ovis aries OX=9940 GN=SRRM1 PE=4 SV=1	6	5	10	5	852	96.9	11.97	23.24	SRRM1	0	1		1.83383e+07	1.93205e+07	1.78417e+07	1.41732e+07	1.3878e+07	1.43702e+07	1.30832	0.000676767
W5P207	Adenosine deaminase OS=Ovis aries OX=9940 GN=ADA PE=3 SV=1	3	1	2	1	363	40.7	4.96	4.21	ADA	0	1		950772	1.0021e+06	1.0064e+06	1.28551e+06	1.40191e+06	1.35689e+06	0.731711	0.000701905
W5PUA9	Uncharacterized protein OS=Ovis aries OX=9940 GN=PGM5 PE=3 SV=1	35	17	45	17	567	62.1	7.18	111.81	PGM5	0	1		9.93469e+07	1.07732e+08	1.02371e+08	7.53005e+07	7.61079e+07	7.95391e+07	1.33991	0.000704943
W5QBQ9	Myosin heavy chain 9 OS=Ovis aries OX=9940 PE=3 SV=1	44	100	794	82	1930	220.7	6.44	2137.8		10	1		1.47245e+09	1.50501e+09	1.58866e+09	1.91507e+09	2.00794e+09	2.02955e+09	0.767085	0.000721651
W5P5T4	Complement C3 alpha chain OS=Ovis aries OX=9940 PE=4 SV=1	37	29	133	6	901	102.6	6.25	370.64		26	1		2.73414e+08	2.45193e+08	3.26826e+08	5.21794e+08	5.32459e+08	5.03796e+08	0.542623	0.000723154
W5Q7Z7	Desmoplakin OS=Ovis aries OX=9940 GN=DSP PE=4 SV=1	57	170	1280	170	2748	317.7	6.71	3393.71	DSP	0	1		3.3804e+09	3.51455e+09	3.55955e+09	4.18923e+09	4.37857e+09	4.42864e+09	0.804412	0.000728287
W5Q9H0	72 kDa gelatinase OS=Ovis aries OX=9940 GN=MMP2 PE=3 SV=1	16	8	16	8	621	69.9	5.4	32.45	MMP2	0	1		1.34495e+07	1.36621e+07	1.28231e+07	1.02946e+07	9.95979e+06	1.06558e+07	1.29196	0.000732377
Q9MZW1	Beta-actin (Fragment) OS=Ovis aries OX=9940 PE=2 SV=1	62	10	348	1	226	25.2	4.93	1169.65	LOC443340; ACTG1	0	1		2.14832e+06	2.28847e+06	2.21508e+06	2.7025e+06	2.63281e+06	2.73817e+06	0.823916	0.000743174
W5P742	Galectin OS=Ovis aries OX=9940 GN=LGALS7 PE=4 SV=1	57	7	165	2	139	15.3	6.54	422.73	LGALS7	0	1		1.02376e+08	1.14665e+08	1.00057e+08	1.96926e+08	2.30198e+08	2.32019e+08	0.481075	0.000747167
W5Q0K9	Actin binding LIM protein 1 OS=Ovis aries OX=9940 GN=ABLIM1 PE=4 SV=1	13	9	20	9	781	87.9	8.4	48.69	ABLIM1	0	1		3.08259e+07	3.10257e+07	3.24942e+07	3.92316e+07	4.01945e+07	4.20363e+07	0.77675	0.000757607
W5P417	14_3_3 domain-containing protein OS=Ovis aries OX=9940 GN=YWHAH PE=3 SV=1	38	9	82	5	220	25.2	4.87	212.27	YWHAH	0	1		7.01104e+07	7.05578e+07	6.68788e+07	5.72715e+07	5.41306e+07	5.54673e+07	1.24377	0.000774928
W5PL66	Inorganic diphosphatase OS=Ovis aries OX=9940 GN=PPA2 PE=3 SV=1	17	6	12	6	339	38.5	7.03	21.24	PPA2	0	1		1.31173e+07	1.18326e+07	1.48746e+07	2.22958e+07	2.46744e+07	2.39453e+07	0.561577	0.00077943
W5NQH5	Putative hydroxypyruvate isomerase OS=Ovis aries OX=9940 GN=HYI PE=3 SV=1	15	3	6	3	227	25.1	5.66	7.02	HYI	0	1		2.84593e+06	2.83199e+06	3.12364e+06	4.09933e+06	4.00725e+06	4.31698e+06	0.708457	0.000795589
Q9XSM1	Tryptase OS=Ovis aries OX=9940 PE=2 SV=1	16	4	35	4	273	30.1	6.2	94.57	TRYPTASE-1; TPSB2	0	1		5.13771e+07	5.45654e+07	5.9796e+07	8.27212e+07	8.32557e+07	8.94684e+07	0.648822	0.000796398
W5PY30	Peptidase S1 domain-containing protein OS=Ovis aries OX=9940 GN=KLK7 PE=4 SV=1	7	2	12	2	304	32.3	8.02	32.45	KLK7	0	1		3.40591e+07	3.63646e+07	3.70559e+07	4.86662e+07	4.91137e+07	5.27341e+07	0.714084	0.000805313
W5P1V9	Uncharacterized protein OS=Ovis aries OX=9940 GN=RAB24 PE=4 SV=1	13	2	5	2	205	23.4	5.94	10.7	RAB24	0	1		2.16204e+06	2.18468e+06	2.37565e+06	2.86366e+06	2.95422e+06	2.89379e+06	0.771652	0.000805439
W5P8I5	Elongin-C OS=Ovis aries OX=9940 PE=3 SV=1	8	1	6	1	249	26.8	6.21	17.15		0	1		6.68797e+06	6.58479e+06	6.78428e+06	7.47336e+06	7.61972e+06	7.76865e+06	0.877319	0.000813114
W5PXU5	Phosphorylase b kinase regulatory subunit OS=Ovis aries OX=9940 GN=PHKA2 PE=3 SV=1	4	4	8	4	1272	142.3	6.4	16.59	PHKA2	0	1		4.84298e+06	5.03809e+06	5.1222e+06	6.37358e+06	6.62173e+06	6.93157e+06	0.752916	0.000826247
W5NU43	Mitochondrial import inner membrane translocase subunit OS=Ovis aries OX=9940 GN=TIMM8A PE=3 SV=1	27	2	7	2	97	11	5.16	10.08	TIMM8A	0	1		1.76244e+07	1.76695e+07	1.8526e+07	2.1186e+07	2.06981e+07	2.0828e+07	0.858205	0.00082658
W5Q7I2	Ig-like domain-containing protein OS=Ovis aries OX=9940 PE=4 SV=1	25	5	68	2	275	30.9	5.86	188.43		0	1		2.07611e+07	2.07855e+07	2.27205e+07	3.44399e+07	3.40544e+07	3.08998e+07	0.646588	0.000830597
W5PJB0	FRAS1 related extracellular matrix 2 OS=Ovis aries OX=9940 GN=FREM2 PE=3 SV=1	3	7	8	7	3149	348	5.06	16.52	FREM2	0	1		5.7517e+06	6.54645e+06	6.09393e+06	4.05587e+06	4.03657e+06	4.05746e+06	1.51376	0.000830817
W5P385	Uncharacterized protein OS=Ovis aries OX=9940 PE=3 SV=1	26	2	37	2	116	12.4	4.81	109.4		0	1		1.6831e+08	1.53299e+08	2.09149e+08	3.00062e+07	2.12601e+07	2.2426e+07	7.20236	0.000840522
W5PB76	J domain-containing protein OS=Ovis aries OX=9940 GN=DNAJB12 PE=4 SV=1	6	2	2	2	378	42.3	8.79	2.49	DNAJB12	0	1		1.61502e+06	1.52098e+06	1.61838e+06	1.24794e+06	1.17785e+06	1.25155e+06	1.29288	0.000847127
Q28743	Alpha globin chain OS=Ovis aries OX=9940 PE=3 SV=1	69	9	256	2	142	15.2	8.68	800.69	LOC105610418; LOC101108797	9	1		4.32156e+09	3.14679e+09	3.28875e+09	7.16741e+09	7.72009e+09	7.11797e+09	0.488837	0.000850743
F8T884	MHC class II antigen (Fragment) OS=Ovis aries OX=9940 GN=DQB PE=2 SV=1	17	3	5	1	191	22.4	6.54	8.87	DQB	0	1		152573	173506	181517	260611	250308	249041	0.667924	0.0008533
W5NVV3	UBA domain-containing protein OS=Ovis aries OX=9940 GN=UBAP2L PE=4 SV=1	12	9	23	9	1087	114.5	7.11	47.14	UBAP2L	0	1		2.64836e+07	2.73229e+07	2.7982e+07	3.12723e+07	3.1903e+07	3.21089e+07	0.858362	0.000853498
C0LJG2	Keratin associated protein 6 (Fragment) OS=Ovis aries OX=9940 GN=KAP6 PE=3 SV=1	31	2	13	1	83	8.4	8.16	38.32	KAP6	1	1		2.43548e+07	2.30831e+07	2.07996e+07	5.12034e+07	4.36133e+07	4.42917e+07	0.490535	0.000860857
W5PJZ2	Serpin family G member 1 OS=Ovis aries OX=9940 GN=SERPING1 PE=3 SV=1	13	6	22	6	509	55.7	6.83	60.81	SERPING1	0	1		2.63559e+07	2.19094e+07	2.77481e+07	4.34601e+07	4.33153e+07	4.10294e+07	0.594761	0.000861624
W5NS06	Annexin OS=Ovis aries OX=9940 GN=LOC101114082 PE=3 SV=1	51	16	95	16	336	37.5	5.2	235.86	LOC101114082	0	1		2.44744e+08	2.41734e+08	2.60928e+08	3.30415e+08	3.57794e+08	3.5982e+08	0.713154	0.000863081
W5Q694	F-actin-capping protein subunit alpha OS=Ovis aries OX=9940 PE=3 SV=1	40	8	56	7	286	32.9	5.82	160.63	CAPZA1	3	1		9.11817e+07	9.19393e+07	9.50577e+07	1.12235e+08	1.07121e+08	1.11066e+08	0.841889	0.000868599
W5PSZ5	Annexin OS=Ovis aries OX=9940 GN=ANXA1 PE=3 SV=1	65	23	232	23	346	38.8	6.58	631.64	ANXA1	0	1		1.04794e+09	1.09722e+09	1.0738e+09	1.34349e+09	1.4089e+09	1.46258e+09	0.763698	0.000876881
W5P5W1	Integrin subunit alpha 3 OS=Ovis aries OX=9940 GN=ITGA3 PE=3 SV=1	2	2	13	2	1039	115.1	6.54	27.35	ITGA3	0	1		6.09521e+06	6.16423e+06	6.14389e+06	7.13208e+06	7.31589e+06	7.59616e+06	0.83484	0.000883648
W5Q0M7	Ras-related protein Rap-2 OS=Ovis aries OX=9940 GN=RAP2B PE=3 SV=1	9	2	16	1	183	20.5	4.81	40.68	RAP2B	0	1		4.07748e+06	4.08295e+06	3.98385e+06	5.14861e+06	5.43546e+06	5.6714e+06	0.747089	0.000893227
A2P2I3	VH region (Fragment) OS=Ovis aries OX=9940 GN=VH PE=2 SV=1	7	1	11	1	142	15.1	8.78	37.69	VH	0	1		3.59058e+07	4.0088e+07	3.98439e+07	9.47074e+07	1.15043e+08	9.38307e+07	0.381571	0.000894802
W5NUW3	Amine oxidase OS=Ovis aries OX=9940 PE=3 SV=1	6	4	13	1	748	83.4	5.53	26.35		0	1		2.78197e+06	2.85879e+06	2.83476e+06	3.8019e+06	3.64547e+06	3.48991e+06	0.77492	0.000905989
G3CH53	Acetyl-Coenzyme A acyltransferase 2 OS=Ovis aries OX=9940 GN=ACAA2 PE=3 SV=2	77	20	140	20	397	42.1	8.1	428.48	ACAA2	0	1		2.43635e+08	2.50876e+08	2.68438e+08	3.26712e+08	3.37188e+08	3.47063e+08	0.754676	0.000929728
W5PN29	Protein-arginine deiminase OS=Ovis aries OX=9940 GN=PADI1 PE=3 SV=1	13	8	22	7	639	70.6	6.18	37.63	PADI1	0	1		3.64896e+07	3.49039e+07	3.91516e+07	4.74933e+07	4.87274e+07	4.89122e+07	0.761682	0.000938124
W5PXA7	Collagen type V alpha 3 chain OS=Ovis aries OX=9940 GN=COL5A3 PE=4 SV=1	2	3	9	3	1746	171.5	6.55	21.5	COL5A3	0	1		6.68432e+06	7.76482e+06	6.87364e+06	1.01236e+07	1.01963e+07	9.94486e+06	0.704542	0.000948204
W5NYL6	Uncharacterized protein OS=Ovis aries OX=9940 GN=LOC101117272 PE=3 SV=1	3	1	1	1	377	43	6.04	2.18	LOC101117272	0	1		1.85406e+06	1.83021e+06	2.02221e+06	2.84342e+06	3.08014e+06	3.25186e+06	0.621931	0.000961549
W5Q7I8	Tax1-binding protein 3 OS=Ovis aries OX=9940 GN=TAX1BP3 PE=4 SV=1	28	2	10	2	124	13.7	9.17	37.72	TAX1BP3	0	1		1.59579e+07	1.64468e+07	1.82728e+07	2.30303e+07	2.32639e+07	2.29363e+07	0.732011	0.000962622
W5PYK4	Uncharacterized protein OS=Ovis aries OX=9940 GN=PRKRIP1 PE=3 SV=1	4	1	1	1	246	27.6	9.69	3.66	PRKRIP1	0	1		1.06613e+06	1.1599e+06	1.15595e+06	759690	834982	805700	1.40894	0.000965243
P02083	Hemoglobin fetal subunit beta OS=Ovis aries OX=9940 PE=1 SV=1	92	14	319	10	145	15.9	7.12	946.01	LOC101106199	0	1		2.18268e+09	1.94341e+09	1.65529e+09	6.02747e+08	6.03697e+08	6.13154e+08	3.17728	0.000978297
W5NUN6	Acyltransferase OS=Ovis aries OX=9940 PE=3 SV=1	10	3	6	1	334	38.8	9.06	11.67		2	1		5.95541e+06	6.50735e+06	6.21226e+06	4.81804e+06	4.84954e+06	4.85884e+06	1.28559	0.000984134
W5NXP3	SERPIN domain-containing protein OS=Ovis aries OX=9940 PE=3 SV=1	25	5	32	3	205	22.7	4.86	74.75		0	1		1.66554e+07	1.57135e+07	1.9871e+07	2.81418e+07	2.97996e+07	2.94777e+07	0.59758	0.000986383
A0A1Y5U0T1	MHC class II OS=Ovis aries OX=9940 GN=DQB1 PE=2 SV=1	23	6	13	4	261	29.9	6.14	21.42	DQB1	2	1		6.74311e+06	6.78788e+06	7.78275e+06	1.04418e+07	1.0959e+07	1.14414e+07	0.648973	0.000992875
W5PBQ7	Mitochondrial carrier 2 OS=Ovis aries OX=9940 GN=MTCH2 PE=3 SV=1	6	2	6	2	303	33.3	8.05	4.32	MTCH2	0	1		5.94684e+06	6.19568e+06	6.53488e+06	7.81465e+06	8.24592e+06	8.17303e+06	0.770724	0.00102238
W5PVK6	BH3-interacting domain death agonist OS=Ovis aries OX=9940 PE=4 SV=1	5	1	4	1	192	21.4	5.41	4.44		0	1		4.24087e+06	4.39041e+06	4.33038e+06	3.6145e+06	3.68726e+06	3.43384e+06	1.20735	0.00103547
W5P090	Uncharacterized protein OS=Ovis aries OX=9940 PE=3 SV=1	23	2	3	2	149	16.5	5.58	9.45		0	1		1.25376e+06	1.32641e+06	1.46464e+06	2.01329e+06	2.15254e+06	2.25183e+06	0.630261	0.00103962
W5PUF8	Pitrilysin metalloproteinase 1 OS=Ovis aries OX=9940 GN=PITRM1 PE=3 SV=1	10	8	16	8	1030	115.9	6.37	29.23	PITRM1	0	1		1.52336e+07	1.54347e+07	1.64243e+07	1.88529e+07	1.91651e+07	1.88504e+07	0.828099	0.00104203
W5Q2K6	Uncharacterized protein OS=Ovis aries OX=9940 PE=4 SV=1	7	1	6	1	199	20.9	8.07	17.2		0	1		5.08018e+06	5.39472e+06	4.97745e+06	4.05889e+06	4.10327e+06	4.00753e+06	1.26974	0.00104433
W5PKQ2	Uncharacterized protein OS=Ovis aries OX=9940 GN=PRXL2A PE=4 SV=1	24	5	14	5	229	25.6	9.01	41.65	PRXL2A	0	1		2.18271e+07	2.3612e+07	2.42017e+07	2.91577e+07	2.95409e+07	2.99113e+07	0.785926	0.00106354
W5NTF9	Uncharacterized protein OS=Ovis aries OX=9940 PE=4 SV=1	4	5	5	5	1304	147	6.49	9.74		0	1		4.42143e+06	4.13592e+06	4.68295e+06	5.91463e+06	5.72571e+06	5.83243e+06	0.757768	0.00107954
W5P3J3	Uncharacterized protein OS=Ovis aries OX=9940 GN=C1S PE=4 SV=1	9	5	11	5	701	77.8	5.06	13.29	C1S	0	1		1.21621e+07	1.14256e+07	1.21414e+07	9.75438e+06	9.76062e+06	9.92847e+06	1.21348	0.00108791
W5Q0H4	Keratin, type I cytoskeletal 25 OS=Ovis aries OX=9940 GN=KRT25 PE=4 SV=1	77	37	690	21	450	49.4	5.03	1890.15	KRT25	25	1		2.37823e+09	2.35563e+09	2.42073e+09	2.71842e+09	2.77205e+09	2.86772e+09	0.855998	0.00108959
W5QIV1	Protein S100 OS=Ovis aries OX=9940 GN=S100A11 PE=3 SV=1	41	4	31	4	106	11.7	7.99	78.5	S100A11	0	1		1.73317e+08	1.88335e+08	1.72666e+08	2.32939e+08	2.52853e+08	2.48983e+08	0.727187	0.00110199
W5P548	Protein phosphatase 1 regulatory subunit 9B OS=Ovis aries OX=9940 GN=PPP1R9B PE=4 SV=1	3	2	6	2	716	78.6	4.81	11.69	PPP1R9B	0	1		1.0585e+07	1.22246e+07	1.19435e+07	1.95046e+07	1.75443e+07	1.77862e+07	0.633774	0.00110582
W5NRI0	Uncharacterized protein OS=Ovis aries OX=9940 GN=LAMC2 PE=4 SV=1	23	23	57	23	1193	131.4	6.34	137	LAMC2	0	1		5.59076e+07	5.78897e+07	5.69483e+07	6.16209e+07	6.236e+07	6.22235e+07	0.916979	0.00111542
C5IWV3	Protein disulfide isomerase family A member 5 OS=Ovis aries OX=9940 GN=PDIA5 PE=2 SV=1	10	4	6	4	521	59.6	7.65	12.89	PDIA5	0	1		4.26487e+06	4.39906e+06	4.53891e+06	3.73169e+06	3.64842e+06	3.72601e+06	1.18879	0.0011167
W5Q5G0	Family with sequence similarity 172 member A OS=Ovis aries OX=9940 GN=FAM172A PE=4 SV=1	2	1	1	1	438	50.1	6.57	3.13	FAM172A	0	1		1.30697e+06	1.37066e+06	1.36568e+06	1.53927e+06	1.51967e+06	1.55417e+06	0.876482	0.00112728
W5NRT9	Uncharacterized protein OS=Ovis aries OX=9940 PE=4 SV=1	14	1	3	1	126	14.1	4.41	9.14		0	1		290612	318145	345299	648553	783540	661259	0.455755	0.00115874
Q6XUZ5	Isocitrate dehydrogenase [NADP] cytoplasmic OS=Ovis aries OX=9940 GN=IDH1 PE=2 SV=1	53	23	179	1	414	46.8	6.8	462.45	IDH1	0	1		2.01913e+07	1.8284e+07	2.23318e+07	1.00186e+07	1.03827e+07	1.08083e+07	1.94835	0.00116015
W5PS90	Dynein light chain OS=Ovis aries OX=9940 GN=DYNLL1 PE=3 SV=1	44	3	20	2	91	10.6	7.4	54.53	DYNLL1	0	1		3.74523e+07	3.69885e+07	3.62137e+07	4.66046e+07	4.9114e+07	5.15743e+07	0.751255	0.00117478
W5NQ36	Enoyl-CoA delta isomerase 2 OS=Ovis aries OX=9940 GN=ECI2 PE=4 SV=1	36	13	50	13	399	44.1	9.1	147.59	ECI2	0	1		7.30801e+07	7.7131e+07	8.06951e+07	9.96547e+07	9.85519e+07	1.04771e+08	0.762122	0.00118551
W5PSI4	Trafficking protein particle complex subunit OS=Ovis aries OX=9940 GN=TRAPPC4 PE=3 SV=1	8	2	2	2	219	24.2	6.21	6.02	TRAPPC4	0	1		2.13677e+06	2.13879e+06	2.30177e+06	2.75132e+06	2.95205e+06	2.9281e+06	0.762017	0.00121248
W5P7U3	Sorbin and SH3 domain containing 1 OS=Ovis aries OX=9940 GN=SORBS1 PE=4 SV=1	10	11	22	11	1294	143	7.03	61.85	SORBS1	0	1		2.42464e+07	2.59054e+07	2.40182e+07	1.97267e+07	1.85247e+07	1.90045e+07	1.29541	0.00121936
P02075	Hemoglobin subunit beta OS=Ovis aries OX=9940 GN=HBB PE=1 SV=2	90	14	543	5	145	16.1	7.3	1627.59	HBB	0	1		1.35319e+09	8.64795e+08	1.18322e+09	2.31395e+09	2.49127e+09	2.34037e+09	0.475986	0.00124223
W5PDP2	Uncharacterized protein OS=Ovis aries OX=9940 PE=4 SV=1	7	4	6	4	547	59.1	9.42	12.32		0	1		1.86568e+06	1.881e+06	1.98029e+06	2.45215e+06	2.32342e+06	2.49867e+06	0.787294	0.00125273
U3MXA9	Keratin 17 OS=Ovis aries OX=9940 GN=KRT17 PE=2 SV=1	76	42	1273	24	441	48.7	5.11	3316.25	KRT17	8	1		1.79695e+09	1.90032e+09	1.90287e+09	2.97335e+09	2.83107e+09	3.30324e+09	0.614883	0.00125569
W5NZK9	Filamin C OS=Ovis aries OX=9940 GN=FLNC PE=3 SV=1	24	51	198	41	2590	275.9	6.29	531.37	FLNC	0	1		2.26522e+08	2.34653e+08	2.36736e+08	1.86372e+08	1.84571e+08	1.98243e+08	1.22616	0.00126649
W5NRC1	Protein S100 OS=Ovis aries OX=9940 GN=S100A16 PE=3 SV=1	34	3	43	3	103	11.8	8.38	122.29	S100A16	0	1		3.04884e+07	3.2215e+07	3.27774e+07	4.32465e+07	4.6506e+07	4.89107e+07	0.688581	0.00127055
W5QB58	Lysine ketoglutarate reductase OS=Ovis aries OX=9940 GN=AASS PE=3 SV=1	20	15	52	15	926	102.1	6.7	122.99	AASS	0	1		5.61102e+07	5.39827e+07	5.84932e+07	6.7624e+07	6.75763e+07	6.98498e+07	0.822171	0.00127129
W5PDD0	Lymphocyte cytosolic protein 1 OS=Ovis aries OX=9940 GN=LCP1 PE=4 SV=1	46	24	105	16	628	70.4	5.5	259.74	LCP1	0	1		4.19482e+07	4.0553e+07	4.53931e+07	6.0573e+07	6.46878e+07	6.8565e+07	0.659841	0.00127308
W5Q578	Peptidyl-prolyl cis-trans isomerase OS=Ovis aries OX=9940 PE=3 SV=1	24	4	10	4	180	20.3	7.96	20.06		0	1		3.71858e+07	4.00167e+07	4.10108e+07	2.71008e+07	2.94365e+07	2.65223e+07	1.42323	0.00127848
W5PU40	Uncharacterized protein OS=Ovis aries OX=9940 PE=3 SV=1	50	4	22	4	129	14.9	9.19	56.39		0	1		6.15422e+07	6.3619e+07	5.84316e+07	4.79308e+07	4.81455e+07	4.94033e+07	1.26198	0.00128536
W5PAL2	SERPIN domain-containing protein OS=Ovis aries OX=9940 GN=SERPINB10 PE=3 SV=1	33	10	18	10	396	44.9	6.21	28.76	SERPINB10	0	1		1.45687e+07	1.48293e+07	1.68513e+07	2.17615e+07	2.19089e+07	2.31961e+07	0.691666	0.00128994
W5PEP2	C-type lectin domain containing 14A OS=Ovis aries OX=9940 GN=CLEC14A PE=4 SV=1	3	1	3	1	425	44.3	6.81	5.42	CLEC14A	0	1		2.65443e+06	2.65744e+06	2.75378e+06	2.42499e+06	2.39635e+06	2.42434e+06	1.11317	0.0012947
W5QDE3	Glutathione S-transferase OS=Ovis aries OX=9940 GN=LOC101108705 PE=3 SV=1	55	12	66	2	218	25.7	6.55	155.52	LOC101108705	0	1		3.3754e+06	3.23033e+06	3.87257e+06	5.18669e+06	5.16342e+06	5.50056e+06	0.661064	0.00130015
W5P748	Galectin OS=Ovis aries OX=9940 GN=LOC101112249 PE=4 SV=1	73	8	181	3	139	15.4	6.54	471.71	LOC101112249	7	1		9.35432e+08	9.94663e+08	9.71175e+08	1.23216e+09	1.33778e+09	1.24164e+09	0.761171	0.00131714
W5PCH3	Adseverin OS=Ovis aries OX=9940 GN=SCIN PE=3 SV=1	13	9	20	9	713	80.5	5.57	38.11	SCIN	0	1		2.69452e+07	2.92591e+07	2.82385e+07	3.3913e+07	3.56377e+07	3.52216e+07	0.805965	0.00132668
F2YQ13	Actin-depolymerizing factor OS=Ovis aries OX=9940 GN=GSN PE=2 SV=1	40	27	213	27	731	80.7	5.85	579.5	GSN	0	1		5.78404e+08	5.96475e+08	6.11394e+08	7.19781e+08	7.58111e+08	7.7809e+08	0.791794	0.00132797
W5Q349	Potassium channel tetramerization domain containing 12 OS=Ovis aries OX=9940 GN=KCTD12 PE=4 SV=1	32	9	20	9	320	35.3	8.05	47.38	KCTD12	0	1		2.05504e+07	2.09895e+07	2.07992e+07	2.75894e+07	2.88204e+07	3.11635e+07	0.711849	0.00134566
W5PDJ6	Glutathione peroxidase OS=Ovis aries OX=9940 GN=GPX3 PE=3 SV=1	17	2	8	2	151	17.3	7.28	23.57	GPX3	0	1		5.16859e+06	5.12346e+06	5.80345e+06	7.20108e+06	7.10358e+06	7.38715e+06	0.742009	0.00135833
A0A0R7F1J7	Integrin beta OS=Ovis aries OX=9940 GN=ITGB4 PE=3 SV=1	25	35	76	35	1751	194.6	5.86	185.43	ITGB4	0	1		9.40729e+07	9.63581e+07	9.73742e+07	1.0511e+08	1.05518e+08	1.0781e+08	0.903802	0.00137045
W5PGS5	Thioredoxin related transmembrane protein 4 OS=Ovis aries OX=9940 GN=TMX4 PE=4 SV=1	7	2	4	2	347	38.4	4.56	9.95	TMX4	0	1		3.79904e+06	3.80599e+06	3.86567e+06	4.1641e+06	4.06077e+06	4.13901e+06	0.927759	0.00137952
W5Q2U7	Plectin OS=Ovis aries OX=9940 GN=PLEC PE=4 SV=1	45	188	1097	184	4278	480.2	6.38	2912.99	PLEC	5	1		1.77165e+09	1.87024e+09	1.84221e+09	2.10864e+09	2.19926e+09	2.21097e+09	0.841265	0.00138799
W5Q9L8	Aldehyde dehydrogenase OS=Ovis aries OX=9940 GN=ALDH3A2 PE=3 SV=1	29	13	58	13	485	53.9	7.69	152	ALDH3A2	0	1		1.26873e+08	1.29264e+08	1.37964e+08	1.6783e+08	1.69395e+08	1.80657e+08	0.760987	0.00142799
W5PW21	Uncharacterized protein OS=Ovis aries OX=9940 GN=ITIH2 PE=3 SV=1	15	15	37	15	946	105.9	7.66	104.15	ITIH2	0	1		7.60979e+07	7.33596e+07	8.26835e+07	1.05889e+08	1.17891e+08	1.12863e+08	0.689575	0.0014327
O46390	Biglycan OS=Ovis aries OX=9940 GN=BGN PE=2 SV=1	44	13	127	13	369	41.5	7.27	395.48	BGN	0	1		2.06553e+08	2.14174e+08	2.12508e+08	2.71307e+08	2.78547e+08	3.01137e+08	0.744115	0.00144005
W5PBG4	Calcium uniporter protein OS=Ovis aries OX=9940 GN=MCU PE=3 SV=1	7	2	2	2	351	39.8	8.47	5.55	MCU	0	1		2.14134e+06	2.22844e+06	2.13088e+06	1.92239e+06	1.87056e+06	1.8642e+06	1.14911	0.00145037
W5PH35	Uncharacterized protein OS=Ovis aries OX=9940 GN=CYP1B1 PE=3 SV=1	8	5	9	5	539	60.4	8.43	15.17	CYP1B1	0	1		5.58479e+06	5.83157e+06	5.98101e+06	7.18274e+06	7.242e+06	7.70871e+06	0.786021	0.00146072
W5QIQ6	Pyr_redox_2 domain-containing protein OS=Ovis aries OX=9940 GN=SQOR PE=4 SV=1	12	5	14	5	450	49.9	9.36	41.3	SQOR	0	1		2.23085e+07	2.31561e+07	2.34914e+07	2.73022e+07	2.80377e+07	2.92533e+07	0.815148	0.00146346
W5QFV6	Cystatin domain-containing protein OS=Ovis aries OX=9940 GN=CSTA PE=3 SV=1	40	3	6	3	98	11	5.14	16.29	CSTA	0	1		6.76032e+06	7.44117e+06	6.70331e+06	8.7542e+06	8.99523e+06	8.97495e+06	0.782237	0.00147035
W5NXN8	Serine/threonine-protein kinase mTOR OS=Ovis aries OX=9940 GN=MTOR PE=3 SV=1	3	6	8	6	2550	288.8	7.21	13.49	MTOR	0	1		3.07609e+06	3.08926e+06	3.51551e+06	4.49411e+06	4.38433e+06	4.33288e+06	0.73277	0.00149772
W5PHJ3	Aryl hydrocarbon receptor OS=Ovis aries OX=9940 GN=AHR PE=4 SV=1	1	1	3	1	842	94.9	5.74	3.56	AHR	0	1		622736	658411	676471	837687	822095	888109	0.768329	0.0015003
W5QA39	Uncharacterized protein OS=Ovis aries OX=9940 GN=PHF5A PE=3 SV=1	32	4	7	4	111	12.5	8.41	13.27	PHF5A	0	1		4.97222e+06	4.99361e+06	5.32662e+06	6.27109e+06	6.65504e+06	6.77095e+06	0.776382	0.00150076
W5PJN0	O-phosphoserine phosphohydrolase OS=Ovis aries OX=9940 GN=PSPH PE=3 SV=1	25	4	16	4	231	25.6	5.88	41.31	PSPH	0	1		2.40588e+07	2.24163e+07	2.59341e+07	3.21558e+07	3.40546e+07	3.41601e+07	0.72142	0.0015142
W5QHK1	Arrestin_C domain-containing protein OS=Ovis aries OX=9940 GN=TXNIP PE=3 SV=1	3	1	1	1	391	43.6	6.87	2.31	TXNIP	0	1		768654	789008	825687	1.0922e+06	1.08205e+06	1.20598e+06	0.705083	0.00152178
W5NQ46	Fibrinogen beta chain OS=Ovis aries OX=9940 GN=FGB PE=4 SV=1	47	18	122	18	494	56.6	7.72	304.66	FGB	0	1		2.56167e+08	2.34693e+08	2.65506e+08	3.34776e+08	3.32822e+08	3.21157e+08	0.764967	0.00153298
W5NSD5	Uncharacterized protein OS=Ovis aries OX=9940 GN=RAP1B PE=3 SV=1	53	8	36	4	184	20.8	5.78	95.75	RAP1B	5	1		8.10154e+07	8.61232e+07	8.96694e+07	6.11936e+07	5.68049e+07	6.38605e+07	1.41213	0.00153406
W5PGT5	Uncharacterized protein OS=Ovis aries OX=9940 GN=MYH11 PE=3 SV=1	47	106	801	86	1986	228.4	5.47	2196.74	MYH11	32	1		2.70595e+09	3.04999e+09	2.62505e+09	1.73696e+09	1.76156e+09	1.82516e+09	1.57428	0.00155476
W5PUS3	SWI/SNF-related matrix-associated actin-dependent regulator of chromatin subfamily B member 1 OS=Ovis aries OX=9940 GN=SMARCB1 PE=3 SV=1	7	2	3	2	387	44.2	5.88	3.44	SMARCB1	0	1		5.24498e+06	4.8453e+06	5.21227e+06	6.47169e+06	7.0702e+06	6.71533e+06	0.755412	0.00156896
W5NYA1	C3/C5 convertase OS=Ovis aries OX=9940 GN=C2 PE=4 SV=1	5	3	3	2	731	80.6	8.34	2.79	C2	0	1		1.10762e+06	1.01805e+06	1.24399e+06	2.11047e+06	1.91432e+06	1.81888e+06	0.576634	0.00158454
W5PLV7	Uncharacterized protein OS=Ovis aries OX=9940 PE=4 SV=1	15	6	13	6	335	35.9	8.7	31.35		0	1		2.79926e+07	2.79475e+07	2.82674e+07	2.52384e+07	2.52278e+07	2.61781e+07	1.09868	0.00158603
W5PPA8	MPN domain-containing protein OS=Ovis aries OX=9940 GN=EMC8 PE=3 SV=1	5	1	1	1	210	23.8	6.25	2.67	EMC8	0	1		2.33975e+06	2.35345e+06	2.24658e+06	2.03163e+06	2.05305e+06	1.99504e+06	1.14146	0.00158923
W5PNP6	Death associated protein kinase 3 OS=Ovis aries OX=9940 GN=DAPK3 PE=3 SV=1	7	3	5	3	454	52.9	6.46	11.64	DAPK3	0	1		1.52145e+06	1.40734e+06	1.50582e+06	1.97519e+06	2.1984e+06	2.21995e+06	0.693609	0.00161489
W5P9B0	Uncharacterized protein OS=Ovis aries OX=9940 GN=DSG1 PE=4 SV=1	32	28	202	27	1046	112.7	4.96	551.24	DSG1	1	1		3.58931e+08	3.77694e+08	3.87855e+08	4.46722e+08	4.69183e+08	4.71613e+08	0.810426	0.00164165
W5Q9K1	Sulfhydryl oxidase OS=Ovis aries OX=9940 GN=QSOX1 PE=3 SV=1	6	4	5	4	747	81.5	8.97	9.52	QSOX1	0	1		2.91289e+06	2.79001e+06	3.11896e+06	3.79112e+06	3.76225e+06	3.99368e+06	0.763992	0.00165644
W5P6F4	Uncharacterized protein OS=Ovis aries OX=9940 GN=C5 PE=4 SV=1	10	16	35	16	1680	188.8	6.65	62.32	C5	0	1		3.59007e+07	3.32316e+07	3.85918e+07	4.8362e+07	4.75328e+07	4.74381e+07	0.751566	0.00166016
W5NXW9	Immunoglobulin heavy constant mu OS=Ovis aries OX=9940 GN=IGHM PE=4 SV=1	35	11	43	11	456	49.9	5.68	153.88	IGHM	0	1		5.81818e+07	6.09339e+07	6.65371e+07	9.59858e+07	9.27524e+07	8.55904e+07	0.676754	0.00167957
W5P5C1	SEC61 translocon alpha 1 subunit OS=Ovis aries OX=9940 GN=SEC61A1 PE=3 SV=1	10	5	12	5	487	53.1	7.91	24.3	SEC61A1	0	1		5.03951e+07	5.15436e+07	5.19682e+07	4.39679e+07	4.25002e+07	4.54633e+07	1.16657	0.00168582
W5PL43	40S ribosomal protein S25 OS=Ovis aries OX=9940 PE=3 SV=1	35	6	29	6	137	14.8	10.05	77.45		0	1		1.49148e+08	1.53145e+08	1.67077e+08	2.0222e+08	2.1124e+08	2.18734e+08	0.742446	0.00168786
W5PMF1	Thiopurine S-methyltransferase OS=Ovis aries OX=9940 GN=TPMT PE=3 SV=1	15	4	9	4	282	32.3	7.2	21.47	TPMT	0	1		4.83203e+06	4.60139e+06	5.09392e+06	5.99814e+06	5.86928e+06	6.00004e+06	0.813061	0.00170218
B5B304	Complement factor H (Fragment) OS=Ovis aries OX=9940 GN=CFH PE=2 SV=1	38	4	22	3	113	13.2	8.25	33.22	CFH	0	1		3.81466e+06	3.6255e+06	4.04059e+06	5.10198e+06	4.90452e+06	4.80462e+06	0.775143	0.0017083
W5QHP6	Uncharacterized protein OS=Ovis aries OX=9940 GN=ARHGDIB PE=3 SV=1	30	3	6	3	200	22.8	5.2	22.34	ARHGDIB	0	1		3.74444e+06	3.61874e+06	4.03976e+06	5.49381e+06	5.44824e+06	6.13107e+06	0.667888	0.00172327
W5NRH5	Uncharacterized protein OS=Ovis aries OX=9940 GN=HSD17B4 PE=4 SV=1	22	13	43	13	737	79.7	8.34	110.04	HSD17B4	0	1		5.90363e+07	5.89363e+07	6.29469e+07	7.20471e+07	7.14017e+07	7.47188e+07	0.829268	0.00173095
W5PHM2	Lipocln_cytosolic_FA-bd_dom domain-containing protein OS=Ovis aries OX=9940 PE=3 SV=1	71	12	95	12	171	19	4.78	213.79	LOC101116537	0	1		3.30654e+08	4.07798e+08	3.31377e+08	1.59929e+08	1.67356e+08	1.67886e+08	2.16052	0.00173717
W5PVZ9	Alpha-dystroglycan OS=Ovis aries OX=9940 GN=DAG1 PE=4 SV=1	5	5	11	5	900	97.9	8.78	24.65	DAG1	0	1		1.00446e+07	1.01716e+07	1.04075e+07	9.16541e+06	9.16997e+06	9.3908e+06	1.1045	0.00173976
W5Q1I6	Inosine-5'-monophosphate dehydrogenase OS=Ovis aries OX=9940 GN=IMPDH2 PE=3 SV=1	16	6	18	6	514	55.7	7.31	54.71	IMPDH2	0	1		3.10598e+07	3.11225e+07	3.2156e+07	3.46784e+07	3.50694e+07	3.59038e+07	0.892918	0.00174281
W5QHN1	Uncharacterized protein OS=Ovis aries OX=9940 GN=LOC101107266 PE=3 SV=1	11	3	5	3	222	25	5.19	12.42	LOC101107266	0	1		1.57387e+07	1.55549e+07	1.71532e+07	2.00951e+07	2.0816e+07	2.13238e+07	0.778449	0.00174661
W5Q515	Visinin-like protein 1 OS=Ovis aries OX=9940 GN=VSNL1 PE=4 SV=1	28	5	8	4	191	22.1	5.15	21.6	VSNL1	1	1		1.33354e+07	1.30652e+07	1.43662e+07	1.82606e+07	2.04228e+07	2.045e+07	0.689403	0.00177247
Q307F3	Lamin B1 (Fragment) OS=Ovis aries OX=9940 PE=2 SV=1	61	9	54	1	150	17.5	5.11	145.45	LOC100037680; LMNB1	0	1		983219	1.08243e+06	1.0059e+06	784994	722282	772971	1.34702	0.00177737
W5Q6T1	Arylsulfatase B OS=Ovis aries OX=9940 GN=ARSB PE=3 SV=1	5	2	2	2	429	48.6	6.76	3.71	ARSB	0	1		5.12977e+06	4.83588e+06	5.3102e+06	6.49205e+06	6.28601e+06	6.74285e+06	0.782538	0.00177766
W5NQW4	Uncharacterized protein OS=Ovis aries OX=9940 PE=3 SV=1	9	11	31	10	1488	165.6	6.42	74.67	LOC101104482	0	1		2.64993e+07	2.41635e+07	2.945e+07	3.91979e+07	3.88407e+07	3.76255e+07	0.692633	0.00178061
W5P996	Platelet-derived growth factor receptor beta OS=Ovis aries OX=9940 GN=PDGFRB PE=3 SV=1	1	1	1	1	1103	123.3	5.16	2	PDGFRB	0	1		141221	141526	141197	213563	185947	201477	0.705411	0.00179428
B0LKN9	Keratin 27 OS=Ovis aries OX=9940 PE=2 SV=1	73	31	674	13	460	50	5.05	1782.28	K27; KRT27	2	1		5.67504e+08	5.31503e+08	5.5335e+08	6.48312e+08	6.33079e+08	6.31363e+08	0.863863	0.00180524
W5PSD7	Ras-related protein Rap-2 OS=Ovis aries OX=9940 GN=RAP2C PE=3 SV=1	15	3	9	2	183	20.7	4.94	21.63	RAP2C	1	1		1.43484e+07	1.46222e+07	1.51123e+07	1.70282e+07	1.71525e+07	1.79475e+07	0.845662	0.00181743
W5PST4	Collagen type XVIII alpha 1 chain OS=Ovis aries OX=9940 GN=COL18A1 PE=4 SV=1	8	11	41	11	1678	170.2	5.81	91.27	COL18A1	0	1		8.4048e+07	8.4786e+07	9.24729e+07	1.09633e+08	1.15594e+08	1.18396e+08	0.760448	0.00182371
W5QIC7	CSD_1 domain-containing protein OS=Ovis aries OX=9940 GN=YBX3 PE=4 SV=1	24	5	43	4	295	33	10.18	130.29	YBX3	1	1		1.83022e+07	2.08946e+07	2.09495e+07	2.65358e+07	2.63223e+07	2.69091e+07	0.754024	0.00182676
H5ZXN1	MHC class II antigen (Fragment) OS=Ovis aries OX=9940 GN=Ovar-DRB1 PE=4 SV=1	48	4	7	1	79	9.7	7.28	11.12	Ovar-DRB1	0	1		1.59622e+06	1.56682e+06	1.69506e+06	3.32031e+06	3.87978e+06	4.36715e+06	0.419988	0.00183943
W5PDC7	Proteasome subunit beta OS=Ovis aries OX=9940 GN=PSMB9 PE=3 SV=1	5	1	4	1	219	23.4	5.39	9.04	PSMB9	0	1		3.45449e+06	3.57201e+06	3.48232e+06	4.08988e+06	4.42846e+06	4.3185e+06	0.818645	0.00184171
W5PFW0	Gigaxonin OS=Ovis aries OX=9940 GN=GAN PE=4 SV=1	12	5	10	5	546	62	5.9	29.7	GAN	0	1		7.33579e+06	7.6459e+06	8.19072e+06	9.52691e+06	9.89351e+06	9.93048e+06	0.789496	0.00184748
W5Q0R4	Alpha(B)-crystallin OS=Ovis aries OX=9940 GN=CRYAB PE=3 SV=1	45	6	50	6	175	20.1	7.33	132.46	CRYAB	0	1		7.5076e+07	7.57658e+07	8.10662e+07	9.89444e+07	1.05886e+08	1.10201e+08	0.736141	0.00185417
W5Q4U6	Essential for reactive oxygen species protein OS=Ovis aries OX=9940 GN=CYBC1 PE=3 SV=1	16	3	7	3	187	20.8	7.03	9.91	CYBC1	0	1		3.57682e+06	3.76487e+06	3.65432e+06	4.26144e+06	4.26366e+06	4.48357e+06	0.845283	0.00185524
W5PJU2	Aldo_ket_red domain-containing protein OS=Ovis aries OX=9940 PE=4 SV=1	24	5	17	2	230	26.6	8.78	44.35		0	1		4.29018e+06	4.33659e+06	4.55897e+06	5.03896e+06	5.15599e+06	5.25208e+06	0.85361	0.00187772
W5QAP4	Rho guanine nucleotide exchange factor 5 OS=Ovis aries OX=9940 GN=ARHGEF5 PE=4 SV=1	2	2	3	2	1553	168.6	5.83	3.99	ARHGEF5	0	1		1.28479e+06	1.30385e+06	1.41003e+06	1.65477e+06	1.64993e+06	1.73472e+06	0.793478	0.00189619
W5PJE0	Serum amyloid A protein OS=Ovis aries OX=9940 GN=LOC101120204 PE=3 SV=1	23	3	6	2	141	15.7	7.34	18.49	LOC101120204	0	1		3.01817e+06	3.75289e+06	3.14731e+06	1.70447e+06	1.61354e+06	1.6245e+06	2.00675	0.00190581
W5QCV4	Uncharacterized protein OS=Ovis aries OX=9940 GN=DHRS1 PE=4 SV=1	19	5	22	5	313	34.1	8.22	43.53	DHRS1	0	1		9.24589e+06	8.91366e+06	9.14508e+06	1.03162e+07	1.02893e+07	1.07842e+07	0.869859	0.00194326
W5PIY4	Guided entry of tail-anchored proteins factor 1 OS=Ovis aries OX=9940 GN=GET1 PE=3 SV=1	7	1	2	1	199	22.4	10.1	4.76	GET1	0	1		1.58419e+06	1.64569e+06	1.51951e+06	2.01791e+06	2.11465e+06	2.24462e+06	0.744748	0.00194738
W5PDZ5	Dehydrogenase/reductase X-linked OS=Ovis aries OX=9940 GN=DHRSX PE=4 SV=1	9	1	1	1	230	25.6	7.2	2.5	DHRSX	0	1		740770	757120	787817	884966	869038	904800	0.859675	0.00195745
W5PUJ9	Ig-like domain-containing protein OS=Ovis aries OX=9940 GN=NEXN PE=4 SV=1	10	9	18	9	676	81	5.22	31.21	NEXN	0	1		1.55679e+07	1.66591e+07	1.65983e+07	1.25145e+07	1.35173e+07	1.27713e+07	1.25829	0.00198067
W5PUX7	RB binding protein 7, chromatin remodeling factor OS=Ovis aries OX=9940 GN=RBBP7 PE=4 SV=1	22	7	18	3	427	48	5.03	46.2	RBBP7	0	1		9.88221e+06	9.67052e+06	1.03309e+07	1.15142e+07	1.20802e+07	1.17741e+07	0.844921	0.00198212
W5PU47	Uncharacterized protein OS=Ovis aries OX=9940 GN=TJP2 PE=4 SV=1	17	20	41	20	1211	136	7.31	71.96	TJP2	0	1		4.66502e+07	4.77727e+07	5.09186e+07	5.91169e+07	5.91792e+07	6.2205e+07	0.805211	0.00200177
W5QH43	RNA helicase OS=Ovis aries OX=9940 PE=3 SV=1	40	16	86	6	408	46.6	5.39	222.39		0	1		3.95976e+07	4.02404e+07	4.33399e+07	5.0405e+07	5.17672e+07	5.38348e+07	0.789567	0.00200258
W5NY01	CD163 molecule OS=Ovis aries OX=9940 GN=CD163 PE=4 SV=1	6	6	8	6	1114	120.1	6.11	20.75	CD163	0	1		1.31957e+07	1.41836e+07	1.27278e+07	1.02082e+07	9.22483e+06	9.51804e+06	1.38534	0.00200479
W5PLD5	Calponin OS=Ovis aries OX=9940 GN=CNN2 PE=3 SV=1	35	9	41	9	309	33.4	7.65	118.28	CNN2	0	1		1.29907e+08	1.18557e+08	1.23426e+08	1.59434e+08	1.78073e+08	1.72178e+08	0.729647	0.00200543
W5Q8Z5	Carbonate dehydratase IV OS=Ovis aries OX=9940 GN=CA4 PE=3 SV=1	5	1	1	1	308	34.7	7.12	4.52	CA4	0	1		487620	614904	550319	273673	284734	295707	1.93515	0.0020357
W5QEE8	Fatty acyl-CoA reductase OS=Ovis aries OX=9940 GN=FAR2 PE=3 SV=1	11	5	14	5	515	58.9	9.13	37.65	FAR2	0	1		1.81517e+07	1.98237e+07	1.84211e+07	1.49808e+07	1.49925e+07	1.52103e+07	1.24816	0.00203763
W5Q284	Uncharacterized protein OS=Ovis aries OX=9940 GN=HAPLN1 PE=4 SV=1	21	6	11	5	356	40.4	7.96	20.45	HAPLN1	1	1		1.15182e+07	1.13003e+07	1.26208e+07	1.4745e+07	1.47947e+07	1.52325e+07	0.791546	0.00205925
W5PJ98	F-actin-capping protein subunit beta OS=Ovis aries OX=9940 GN=CAPZB PE=3 SV=1	29	9	61	9	241	26.9	6.57	153.88	CAPZB	0	1		1.15712e+08	1.16432e+08	1.2245e+08	1.34644e+08	1.39367e+08	1.40738e+08	0.854958	0.00207508
W5PF43	Transmembrane protease serine OS=Ovis aries OX=9940 GN=TMPRSS11E PE=3 SV=1	15	5	17	5	420	47.4	8.73	27.12	TMPRSS11E	0	1		8.69729e+06	8.63154e+06	9.46361e+06	1.09401e+07	1.10818e+07	1.15042e+07	0.799152	0.00208192
W5PZB9	Collagen type VI alpha 6 chain OS=Ovis aries OX=9940 GN=COL6A6 PE=4 SV=1	3	7	14	6	2265	246.3	7.43	29.76	COL6A6	1	1		1.27379e+07	1.3613e+07	1.29801e+07	9.68631e+06	9.92526e+06	1.07736e+07	1.29442	0.00208914
W5Q5D1	Sciellin OS=Ovis aries OX=9940 GN=SCEL PE=4 SV=1	27	18	42	18	718	80.4	9.44	93.49	SCEL	0	1		3.98894e+07	4.15192e+07	4.24292e+07	4.67445e+07	4.63602e+07	4.6963e+07	0.884128	0.00209458
W5QAL9	NPL4 homolog, ubiquitin recognition factor OS=Ovis aries OX=9940 GN=NPLOC4 PE=3 SV=1	19	9	15	9	608	68	6.33	44.2	NPLOC4	0	1		1.70828e+07	1.69622e+07	1.81653e+07	2.03881e+07	2.08329e+07	2.14598e+07	0.832956	0.00209963
W5NY46	Uncharacterized protein OS=Ovis aries OX=9940 GN=PON1 PE=3 SV=1	14	5	11	5	355	39.9	5.35	23.3	PON1	0	1		1.98019e+07	1.85618e+07	2.28328e+07	2.92212e+07	3.12241e+07	3.13291e+07	0.666814	0.00211391
W5NWH4	Uncharacterized protein OS=Ovis aries OX=9940 GN=POF1B PE=4 SV=1	21	11	22	11	654	74.9	6.25	53.27	POF1B	0	1		2.72231e+07	2.89801e+07	2.91441e+07	3.29764e+07	3.38498e+07	3.44792e+07	0.842474	0.00212418
W5P1J8	Amine oxidase OS=Ovis aries OX=9940 GN=LOC101113086 PE=3 SV=1	11	9	33	7	766	85.2	6.2	77.45	LOC101113086	2	1		5.85305e+07	5.35148e+07	6.48653e+07	8.21959e+07	8.22258e+07	8.1836e+07	0.718396	0.0021529
W5Q259	Eukaryotic elongation factor 2 kinase OS=Ovis aries OX=9940 GN=EEF2K PE=3 SV=1	9	6	12	6	723	81.5	5.34	18.28	EEF2K	0	1		1.97405e+07	2.25918e+07	1.94762e+07	1.35928e+07	1.30905e+07	1.37313e+07	1.52936	0.00217199
W5Q758	Uncharacterized protein OS=Ovis aries OX=9940 GN=DCTN5 PE=4 SV=1	10	2	3	2	182	20.1	8.02	8.51	DCTN5	0	1		5.13843e+06	5.27433e+06	5.66462e+06	6.68757e+06	7.26656e+06	7.20109e+06	0.759973	0.00218616
W5Q2S2	Bromodomain containing 8 OS=Ovis aries OX=9940 GN=BRD8 PE=4 SV=1	1	1	1	1	952	103	4.72	2.05	BRD8	0	1		479589	489004	497645	388796	422682	386809	1.22361	0.00218915
W5PA58	Latent transforming growth factor beta binding protein 4 OS=Ovis aries OX=9940 GN=LTBP4 PE=4 SV=1	16	18	49	18	1634	174.4	5.12	95.24	LTBP4	0	1		3.78646e+07	4.27103e+07	3.87027e+07	2.89502e+07	2.79896e+07	2.95454e+07	1.37917	0.00219687
W5PT49	Nuclear factor NF-kappa-B p105 subunit OS=Ovis aries OX=9940 GN=NFKB1 PE=4 SV=1	4	4	9	4	969	105.2	5.33	24.79	NFKB1	0	1		8.47321e+06	8.68759e+06	9.31195e+06	1.09661e+07	1.12192e+07	1.18329e+07	0.778191	0.00220528
B9VQ09	Insulin-like growth factor-binding protein-7 OS=Ovis aries OX=9940 GN=IGFBP-7 PE=2 SV=1	14	3	7	3	282	29	7.9	8.24	IGFBP-7	0	1		5.93104e+06	6.14936e+06	5.78625e+06	5.20843e+06	4.99641e+06	4.99212e+06	1.17567	0.00221094
W5PKF1	Nucleoside-diphosphate kinase OS=Ovis aries OX=9940 GN=AK4 PE=3 SV=1	24	4	14	4	174	20.1	5.9	25.96	AK4	0	1		2.77462e+07	2.79783e+07	3.13616e+07	3.78343e+07	4.03582e+07	4.11893e+07	0.729476	0.00222277
W5PZ91	Collagen type XXVI alpha 1 chain OS=Ovis aries OX=9940 GN=COL26A1 PE=4 SV=1	5	3	6	3	477	49.3	8.75	10.37	COL26A1	0	1		5.95899e+06	6.13123e+06	5.83782e+06	6.77787e+06	7.05456e+06	7.18865e+06	0.85286	0.0022262
W5QAT3	FAS-associated death domain protein OS=Ovis aries OX=9940 GN=FADD PE=4 SV=1	6	1	1	1	210	23.5	5.57	3.01	FADD	0	1		4.23236e+06	4.88406e+06	4.78859e+06	6.56971e+06	7.57112e+06	7.21994e+06	0.650961	0.00223439
W5PER8	WD repeat-containing protein 91 OS=Ovis aries OX=9940 GN=WDR91 PE=3 SV=1	2	1	1	1	681	75.9	6.25	2.12	WDR91	0	1		1.42942e+06	1.62286e+06	1.82203e+06	2.73156e+06	2.75323e+06	3.1661e+06	0.563446	0.0022549
W5Q6H1	Uncharacterized protein OS=Ovis aries OX=9940 GN=PLS3 PE=4 SV=1	51	30	154	22	630	70.8	5.6	408.07	PLS3	11	1		3.36182e+08	3.33669e+08	3.63449e+08	4.30172e+08	4.63226e+08	4.72319e+08	0.756598	0.00226362
W5P0T9	Nuclear receptor coactivator OS=Ovis aries OX=9940 GN=NCOA2 PE=3 SV=1	1	1	1	1	1465	158.8	6.64	0	NCOA2	0	1		1.27795e+06	1.18949e+06	1.17719e+06	877625	967045	940758	1.30846	0.0022841
W5P8Z7	Cytosolic arginine sensor for mTORC1 subunit 1 OS=Ovis aries OX=9940 GN=CASTOR1 PE=3 SV=1	5	1	6	1	240	26.2	5.26	15.27	CASTOR1	0	1		4.49926e+06	3.87077e+06	4.91788e+06	7.13468e+06	7.17948e+06	8.10943e+06	0.592586	0.00228598
W5Q6N3	Glycoprotein IIIb OS=Ovis aries OX=9940 PE=3 SV=1	4	2	7	2	472	52.8	8.35	20.77	LOC101115115	0	1		1.34591e+07	1.42171e+07	1.54942e+07	1.04449e+07	9.73335e+06	9.87584e+06	1.43643	0.00229574
W5PCI2	Signal transducer and activator of transcription OS=Ovis aries OX=9940 GN=STAT6 PE=3 SV=1	3	3	4	3	847	94.2	6.28	0	STAT6	0	1		3.8217e+06	3.83285e+06	3.87945e+06	4.10097e+06	4.24106e+06	4.24679e+06	0.91621	0.00229639
W5QI42	Interleukin-1 OS=Ovis aries OX=9940 GN=IL1F10 PE=3 SV=1	36	3	5	3	157	17.7	4.96	14.77	IL1F10	0	1		4.47837e+06	4.77667e+06	4.57036e+06	5.5917e+06	5.4792e+06	5.29869e+06	0.844578	0.00230051
W5PFM2	AP-3 complex subunit mu-1 OS=Ovis aries OX=9940 GN=AP3M1 PE=3 SV=1	14	5	7	5	418	46.9	6.93	9.28	AP3M1	0	1		2.24767e+07	2.36894e+07	2.31354e+07	2.69424e+07	2.68606e+07	2.58312e+07	0.870248	0.00234014
W5Q3F0	Transforming growth factor beta receptor 3 OS=Ovis aries OX=9940 GN=TGFBR3 PE=4 SV=1	1	1	1	1	857	94.5	6.29	2.6	TGFBR3	0	1		1.05872e+06	1.06818e+06	969426	782696	717765	673098	1.42454	0.00234602
Q6S343	Keratin-associated protein 3-2 OS=Ovis aries OX=9940 GN=KAP3.2 PE=2 SV=1	12	1	13	1	98	10.4	6.42	39.41	KAP3.2	0	1		5.48287e+07	4.58378e+07	5.2586e+07	7.51778e+07	8.08329e+07	7.24941e+07	0.670675	0.00235425
W5PWG8	Uncharacterized protein OS=Ovis aries OX=9940 GN=CBR3 PE=3 SV=1	61	11	25	8	277	30.7	5.74	66.86	CBR3	3	1		3.30651e+07	3.12961e+07	3.59351e+07	5.01959e+07	5.63629e+07	6.03612e+07	0.600864	0.0024018
W5NR48	Importin subunit alpha OS=Ovis aries OX=9940 GN=KPNA6 PE=3 SV=1	23	10	17	8	544	60.6	4.94	45.53	KPNA6	2	1		1.59863e+07	1.57599e+07	1.77606e+07	2.08229e+07	2.07531e+07	2.12773e+07	0.787658	0.00243359
W5NW47	Myosin_tail_1 domain-containing protein OS=Ovis aries OX=9940 PE=4 SV=1	27	9	103	7	226	25.8	7.08	267.41		0	1		1.5289e+08	1.61296e+08	1.61787e+08	1.97578e+08	2.2168e+08	2.10409e+08	0.755913	0.00244722
W5P895	Cellular retinoic acid-binding protein 2 OS=Ovis aries OX=9940 GN=CRABP2 PE=3 SV=1	46	6	28	5	138	15.7	5.4	58.25	CRABP2	1	1		4.65725e+07	4.10594e+07	5.58027e+07	8.34025e+07	8.85649e+07	9.88301e+07	0.529675	0.00245217
W5Q9R2	ADP-ribosyl cyclase/cyclic ADP-ribose hydrolase OS=Ovis aries OX=9940 GN=SARM1 PE=3 SV=1	7	4	7	4	704	78.2	6.34	20.01	SARM1	0	1		6.48475e+06	6.39075e+06	6.69365e+06	7.34502e+06	7.40517e+06	7.69924e+06	0.871699	0.00245552
W5PHS5	Ral guanine nucleotide dissociation stimulator like 2 OS=Ovis aries OX=9940 GN=RGL2 PE=4 SV=1	3	2	2	2	719	77.4	7.18	2.77	RGL2	0	1		1.33238e+06	1.35947e+06	1.33167e+06	1.20799e+06	1.15564e+06	1.21945e+06	1.12292	0.00247615
W5PLW1	Catenin delta 1 OS=Ovis aries OX=9940 GN=CTNND1 PE=3 SV=1	26	22	79	22	978	108.4	6.76	191.96	CTNND1	0	1		9.13731e+07	9.41154e+07	9.6643e+07	1.0633e+08	1.10785e+08	1.12105e+08	0.856969	0.00247793
W5P9I3	Uncharacterized protein OS=Ovis aries OX=9940 GN=MLF2 PE=3 SV=1	16	3	10	3	247	28	6.98	20.75	MLF2	0	1		2.22792e+06	2.18813e+06	2.30947e+06	2.71017e+06	2.68489e+06	2.9024e+06	0.810551	0.00248514
W5NTV7	Endothelial differentiation related factor 1 OS=Ovis aries OX=9940 GN=EDF1 PE=4 SV=1	30	4	4	4	148	16.3	10.48	7.61	EDF1	0	1		7.19288e+06	6.76412e+06	6.29417e+06	4.7498e+06	4.88874e+06	5.05313e+06	1.37841	0.00249062
W5PLC9	Creatine kinase OS=Ovis aries OX=9940 GN=LOC101108520 PE=3 SV=1	34	9	30	6	416	46.9	8.34	103.77	LOC101108520	4	1		4.9017e+07	5.02076e+07	5.38824e+07	6.94079e+07	7.66994e+07	8.07958e+07	0.674768	0.0024952
W5P7I0	S1 RNA binding domain 1 OS=Ovis aries OX=9940 GN=SRBD1 PE=4 SV=1	1	1	3	1	1027	115.4	8.76	6.56	SRBD1	0	1		952676	1.01598e+06	974689	1.16019e+06	1.18891e+06	1.24999e+06	0.817801	0.00249637
W5P8J7	Vesicle-fusing ATPase OS=Ovis aries OX=9940 GN=VPS4B PE=3 SV=1	22	10	32	10	444	49.2	7.5	45.27	VPS4B	0	1		5.78656e+07	5.53706e+07	5.77037e+07	6.83845e+07	6.70928e+07	6.43851e+07	0.855288	0.00250759
P25691	Keratin, type II microfibrillar, component 5 OS=Ovis aries OX=9940 PE=1 SV=1	68	41	883	23	502	55.2	6.46	2243.33		2	1		1.38757e+09	1.18215e+09	1.39397e+09	1.79652e+09	1.79431e+09	1.87147e+09	0.725643	0.00251609
W5P9V8	Uncharacterized protein OS=Ovis aries OX=9940 GN=DSC1 PE=4 SV=1	31	24	122	24	840	93.7	5.33	277.29	DSC1	0	1		1.27356e+08	1.36315e+08	1.34335e+08	1.53247e+08	1.61119e+08	1.55858e+08	0.846418	0.00252027
W5PM52	Chromosome 11 open reading frame 96 OS=Ovis aries OX=9940 GN=C11orf96 PE=4 SV=1	28	2	5	2	74	8.4	4.81	4.02	C11orf96	0	1		2.59812e+06	2.53431e+06	2.71753e+06	3.65135e+06	3.6589e+06	4.1694e+06	0.683815	0.00253277
W5PWB1	CDC42 effector protein 1 OS=Ovis aries OX=9940 GN=CDC42EP1 PE=3 SV=1	10	3	5	3	312	32.6	6.96	12.07	CDC42EP1	0	1		1.19948e+06	1.19967e+06	1.26284e+06	1.3997e+06	1.41619e+06	1.47519e+06	0.853397	0.00253425
W5Q0R8	Uncharacterized protein OS=Ovis aries OX=9940 GN=HACL1 PE=3 SV=1	8	3	9	3	581	63.5	7.9	34.12	HACL1	0	1		3.64048e+06	3.63499e+06	3.75596e+06	3.98149e+06	3.95565e+06	4.04246e+06	0.920851	0.00256546
W5Q3Y0	Uncharacterized protein OS=Ovis aries OX=9940 GN=GLMN PE=4 SV=1	3	2	3	2	592	67.6	5.29	3.14	GLMN	0	1		3.45783e+06	3.50192e+06	3.72906e+06	4.45251e+06	4.25743e+06	4.60198e+06	0.80295	0.00257646
W5PXN9	Uncharacterized protein OS=Ovis aries OX=9940 PE=3 SV=1	13	2	5	2	149	17.4	10.99	8.92		0	1		2.17021e+06	2.2127e+06	2.43175e+06	2.89067e+06	2.79195e+06	2.87064e+06	0.796733	0.00257698
W5PJW1	Succinate dehydrogenase cytochrome b560 subunit, mitochondrial OS=Ovis aries OX=9940 GN=SDHC PE=3 SV=1	8	1	2	1	169	18.4	9.82	7.31	SDHC	0	1		4.70403e+06	4.84706e+06	5.13817e+06	1.01224e+07	1.28699e+07	1.37377e+07	0.399926	0.00258694
W5QJ57	Uncharacterized protein OS=Ovis aries OX=9940 GN=RDH12 PE=3 SV=1	9	3	13	3	322	35.8	9.48	33.67	RDH12	0	1		1.38092e+07	1.34451e+07	1.42172e+07	1.64784e+07	1.67987e+07	1.78951e+07	0.81043	0.00259808
W5P398	Polyadenylate-binding protein OS=Ovis aries OX=9940 GN=PABPC1L PE=3 SV=1	8	5	25	1	614	68.3	8.98	42.91	PABPC1L	0	1		8.94137e+07	9.88591e+07	8.23401e+07	5.61095e+07	5.71992e+07	5.9375e+07	1.5671	0.00259824
W5PDD3	Smg4_UPF3 domain-containing protein OS=Ovis aries OX=9940 PE=3 SV=1	4	1	1	1	388	46.3	9.47	2.79		0	1		226601	228311	230063	247215	246035	255640	0.914655	0.00259828
W5PHY3	Thymidylate synthase OS=Ovis aries OX=9940 GN=TYMS PE=3 SV=1	5	1	1	1	352	39.5	6.3	2.51	TYMS	0	1		319510	326621	319594	279491	295429	287049	1.12037	0.0025992
W5PCN2	Annexin OS=Ovis aries OX=9940 GN=ANXA7 PE=3 SV=1	31	13	51	13	467	50.2	6.61	159.23	ANXA7	0	1		6.53361e+07	6.59447e+07	6.72619e+07	7.40172e+07	7.63561e+07	7.89636e+07	0.865725	0.00261636
W5PMI8	CULLIN_2 domain-containing protein OS=Ovis aries OX=9940 GN=CUL5 PE=3 SV=1	15	12	28	12	780	90.9	7.94	64.84	CUL5	0	1		2.65004e+07	2.37931e+07	2.85632e+07	3.51586e+07	3.63292e+07	3.70437e+07	0.726579	0.00264872
W5NTM9	AIG1-type G domain-containing protein OS=Ovis aries OX=9940 PE=3 SV=1	12	3	3	3	286	32.4	8.95	5.97		0	1		1.06279e+06	1.05698e+06	1.12393e+06	1.638e+06	1.60905e+06	1.90135e+06	0.630042	0.00264922
W5Q3C3	LIM and senescent cell antigen-like-containing domain protein OS=Ovis aries OX=9940 GN=LIMS2 PE=4 SV=1	10	3	5	3	362	40.9	7.99	14.4	LIMS2	0	1		5.60477e+06	6.0653e+06	5.48862e+06	4.33561e+06	4.33511e+06	4.58927e+06	1.29402	0.00265248
W5PWX7	Uncharacterized protein OS=Ovis aries OX=9940 GN=RABGAP1 PE=4 SV=1	8	9	21	7	1069	121.4	5.2	50.66	RABGAP1	2	1		2.01538e+07	2.04511e+07	2.08236e+07	1.89104e+07	1.92054e+07	1.88218e+07	1.07887	0.00268518
A8WEL6	Keratin associated protein 4.3 OS=Ovis aries OX=9940 GN=KRTAP4.3 PE=4 SV=1	4	1	3	1	311	33.2	8.15	7	KRTAP4.3	0	1		745586	736723	728371	820252	831160	869005	0.877109	0.00269383
W5PY17	t-SNARE coiled-coil homology domain-containing protein OS=Ovis aries OX=9940 GN=STX7 PE=3 SV=1	17	4	7	4	261	29.6	5.43	21.08	STX7	0	1		9.40734e+06	9.06701e+06	9.00908e+06	7.9542e+06	8.21412e+06	8.24367e+06	1.12582	0.0026941
I6ZQG6	Guanine nucleotide binding protein alpha activating activity polypeptide O (Fragment) OS=Ovis aries OX=9940 GN=GNAO1 PE=2 SV=1	31	3	3	3	134	15.6	5.6	5.51	GNAO1	0	1		1.09554e+06	1.23194e+06	1.062e+06	796466	775379	777048	1.44301	0.00270172
P62262	14-3-3 protein epsilon OS=Ovis aries OX=9940 GN=YWHAE PE=1 SV=1	67	19	209	16	255	29.2	4.74	603.46	YWHAE	0	1		4.81319e+08	4.80054e+08	4.96545e+08	5.31792e+08	5.52193e+08	5.55805e+08	0.889088	0.00270589
W5Q0A9	Cytochrome c1 OS=Ovis aries OX=9940 GN=CYC1 PE=1 SV=1	23	5	9	5	324	35.3	9.1	20.97	CYC1	0	1		9.57664e+06	9.57409e+06	9.30091e+06	8.16372e+06	8.30339e+06	8.64071e+06	1.13318	0.00271199
W5PBY0	Uncharacterized protein OS=Ovis aries OX=9940 GN=C4BPA PE=4 SV=1	16	8	11	8	613	68.7	6.77	36.37	C4BPA	0	1		1.74668e+07	1.56188e+07	1.90735e+07	2.58519e+07	2.91478e+07	2.60494e+07	0.643549	0.00274559
W5Q3F7	Uncharacterized protein OS=Ovis aries OX=9940 GN=ABI1 PE=3 SV=1	12	5	18	5	481	52.4	7.31	37.95	ABI1	0	1		2.31501e+07	2.41843e+07	2.59362e+07	3.09333e+07	3.0328e+07	3.24882e+07	0.781557	0.00275617
W5NTX6	Protein kinase domain-containing protein OS=Ovis aries OX=9940 GN=RIPK1 PE=4 SV=1	14	8	13	8	770	87.2	6.48	24.47	RIPK1	0	1		1.07808e+07	1.05615e+07	1.15323e+07	1.33682e+07	1.29642e+07	1.36966e+07	0.821271	0.00275832	胶亡因子
W5PVQ1	Phosphatidylinositol-3,4-bisphosphate 4-phosphatase OS=Ovis aries OX=9940 GN=INPP4A PE=3 SV=1	1	1	3	1	964	107.9	7.72	4.26	INPP4A	0	1		1.13172e+06	1.14371e+06	1.12748e+06	997617	956469	1.02829e+06	1.14101	0.00279204
W5NSM1	Uncharacterized protein OS=Ovis aries OX=9940 GN=ACTR1A PE=3 SV=1	30	9	29	6	376	42.6	6.64	60.87	ACTR1A	3	1	Acetyl [N-Term]	2.36692e+07	2.40327e+07	2.49039e+07	2.84697e+07	2.79119e+07	2.9898e+07	0.841518	0.00280603
W5PAZ4	Cytochrome P450 family 2 subfamily F member 1 OS=Ovis aries OX=9940 GN=CYP2F1 PE=3 SV=1	10	5	7	4	515	58.5	8.9	6.35	CYP2F1	1	1		2.11996e+06	2.09182e+06	2.33562e+06	3.00883e+06	2.91966e+06	3.29264e+06	0.710042	0.00282593
W5Q5I1	3-hydroxy-3-methylglutaryl coenzyme A reductase OS=Ovis aries OX=9940 GN=HMGCR PE=3 SV=1	8	6	12	6	888	97.5	6.54	26.23	HMGCR	0	1		1.66084e+07	1.68455e+07	1.76666e+07	2.03339e+07	2.02006e+07	2.1659e+07	0.821958	0.00284074
W5Q9T3	Uncharacterized protein OS=Ovis aries OX=9940 GN=LMNB1 PE=3 SV=1	58	38	221	30	586	66.4	5.14	528.42	LMNB1	11	1		4.92832e+08	5.26324e+08	4.93665e+08	4.0193e+08	4.04157e+08	4.2964e+08	1.22424	0.00285562
W5PKX5	Quinoid dihydropteridine reductase OS=Ovis aries OX=9940 GN=QDPR PE=4 SV=1	37	6	18	6	224	23.8	5.38	39.71	QDPR	0	1		1.52473e+07	1.57278e+07	1.66771e+07	2.40787e+07	2.82947e+07	2.98317e+07	0.579674	0.00287991
W5P812	Alpha-1-microglobulin OS=Ovis aries OX=9940 GN=AMBP PE=3 SV=1	23	8	19	7	352	39.2	7.4	44.93	AMBP	1	1		1.89643e+07	1.68091e+07	2.02366e+07	2.68238e+07	2.67361e+07	2.50289e+07	0.712698	0.0028951
W5PHQ4	Bis(5'-nucleosyl)-tetraphosphatase [asymmetrical] OS=Ovis aries OX=9940 GN=NUDT2 PE=3 SV=1	12	1	1	1	147	16.9	5.38	3.63	NUDT2	0	1		1.03888e+06	996806	1.16573e+06	1.3811e+06	1.42832e+06	1.42193e+06	0.756595	0.00290273
W5PDM2	Uncharacterized protein OS=Ovis aries OX=9940 GN=FGFBP1 PE=3 SV=1	19	4	10	4	234	26.2	8.91	29.27	FGFBP1	0	1		9.90918e+06	1.04194e+07	1.09349e+07	1.2568e+07	1.22891e+07	1.27641e+07	0.831005	0.00290818
W5P0U3	Uncharacterized protein OS=Ovis aries OX=9940 PE=4 SV=1	5	1	3	1	196	21.1	9.16	6.54		0	1		472088	463217	574157	829619	740250	814477	0.633072	0.00293412
W5PG42	Uncharacterized protein OS=Ovis aries OX=9940 PE=3 SV=1	19	3	6	3	214	23.1	9.88	21.02		0	1		1.0484e+07	1.11725e+07	1.10117e+07	9.40927e+06	9.50074e+06	9.59253e+06	1.14615	0.00293778
W5QAM4	Calcium/calmodulin-dependent protein kinase OS=Ovis aries OX=9940 GN=CAMK2D PE=3 SV=1	24	10	28	8	533	60	7.27	73.53	CAMK2D	2	1		7.20751e+07	7.06909e+07	7.76487e+07	8.86039e+07	8.95318e+07	9.37559e+07	0.810671	0.00294147
W5PDV0	Uncharacterized protein OS=Ovis aries OX=9940 GN=SORBS2 PE=4 SV=1	18	7	15	7	468	52.6	9.28	29.52	SORBS2	0	1		1.67103e+07	1.78473e+07	1.74287e+07	1.34958e+07	1.38996e+07	1.47876e+07	1.2324	0.00295565
W5P0E5	Synaptotagmin like 1 OS=Ovis aries OX=9940 GN=SYTL1 PE=4 SV=1	2	1	2	1	579	63.8	5.24	5.75	SYTL1	0	1		1.06848e+06	1.02213e+06	1.11636e+06	1.33887e+06	1.40532e+06	1.29144e+06	0.794664	0.00296455
W5PPT7	S10_plectin domain-containing protein OS=Ovis aries OX=9940 PE=3 SV=1	28	5	41	1	165	18.9	10.15	133.29	LOC101113072	0	1		1.08841e+07	1.12007e+07	1.19481e+07	1.3552e+07	1.3895e+07	1.44258e+07	0.81277	0.00297241
W5P7D5	GOLD domain-containing protein OS=Ovis aries OX=9940 GN=TMED9 PE=3 SV=1	30	6	11	5	235	27.2	7.53	28.8	TMED9	1	1		1.07418e+07	1.04721e+07	1.14744e+07	1.35036e+07	1.3468e+07	1.28393e+07	0.82109	0.00300332
W5PTQ8	Uncharacterized protein OS=Ovis aries OX=9940 GN=ACSM1 PE=3 SV=1	33	14	52	14	587	66	7.91	106.32	ACSM1	0	1		7.02983e+07	7.69045e+07	7.43644e+07	5.48057e+07	5.5358e+07	6.04832e+07	1.2984	0.00300866
Q6TMG6	Chitinase-3-like protein 1 OS=Ovis aries OX=9940 GN=CHI3L1 PE=1 SV=1	4	1	1	1	361	40.5	8.46	2.46	CHI3L1	0	1		349826	395184	318077	526054	495523	506121	0.695875	0.00301407
W5PJY3	60S ribosomal protein L23 OS=Ovis aries OX=9940 GN=LOC114116858 PE=3 SV=1	74	9	75	9	140	14.9	10.51	156.13	LOC114116858	0	1		1.61015e+08	1.66745e+08	1.65966e+08	1.80746e+08	1.81848e+08	1.88325e+08	0.896185	0.00302058
W5PAM4	Carboxypeptidase OS=Ovis aries OX=9940 GN=CTSA PE=3 SV=1	11	5	17	5	501	56	6.7	42.06	CTSA	0	1		2.60687e+07	2.70908e+07	2.81454e+07	3.1006e+07	3.08587e+07	3.14026e+07	0.871741	0.00302607
W5PUF4	FHA domain-containing protein OS=Ovis aries OX=9940 GN=SLMAP PE=4 SV=1	23	21	73	21	845	96.9	5.41	152.42	SLMAP	0	1		9.35431e+07	1.05501e+08	9.30842e+07	6.96839e+07	6.91661e+07	7.25007e+07	1.3822	0.00302714
W5PQR0	Niban apoptosis regulator 2 OS=Ovis aries OX=9940 GN=NIBAN2 PE=3 SV=1	24	11	28	11	732	81.6	6.29	62.03	NIBAN2	0	1		4.15061e+07	4.32796e+07	4.51369e+07	5.01516e+07	5.17686e+07	5.26739e+07	0.840411	0.00303313
W5QCX9	Tubulin tyrosine ligase like 12 OS=Ovis aries OX=9940 GN=TTLL12 PE=4 SV=1	21	8	20	8	533	61.7	6.09	53.09	TTLL12	0	1		3.62083e+07	3.54247e+07	3.63101e+07	3.20944e+07	3.19766e+07	3.34269e+07	1.10713	0.00303342
W5PW63	Conserved oligomeric Golgi complex subunit 1 OS=Ovis aries OX=9940 GN=COG1 PE=3 SV=1	1	1	1	1	932	102.8	7.23	1.91	COG1	0	1		1.6672e+06	1.66975e+06	1.68585e+06	1.42541e+06	1.24924e+06	1.26802e+06	1.27396	0.00304143
W5NQP8	Nuclear factor kappa B subunit 2 OS=Ovis aries OX=9940 GN=NFKB2 PE=4 SV=1	9	7	13	6	877	94.1	6.27	26.37	NFKB2	1	1		9.42184e+06	9.96098e+06	9.82399e+06	1.07353e+07	1.09146e+07	1.08175e+07	0.899572	0.00306522
W5Q813	NOP58 ribonucleoprotein OS=Ovis aries OX=9940 GN=NOP58 PE=3 SV=1	14	6	25	6	535	60.2	8.56	55.52	NOP58	0	1		2.93552e+07	2.88676e+07	3.00597e+07	3.27826e+07	3.27629e+07	3.42473e+07	0.884659	0.00309153
W5PFV0	3-hydroxy-3-methylglutaryl coenzyme A synthase OS=Ovis aries OX=9940 GN=HMGCS1 PE=3 SV=1	25	12	50	12	566	62.3	6.24	122.67	HMGCS1	0	1		7.48068e+07	7.30796e+07	8.64312e+07	1.07291e+08	1.12574e+08	1.19538e+08	0.690382	0.0030986
W5NS97	FIP-RBD domain-containing protein OS=Ovis aries OX=9940 PE=4 SV=1	4	3	6	3	1090	115.7	6.98	10.39		0	1		3.80857e+06	3.89256e+06	4.55312e+06	2.40411e+06	2.38995e+06	2.65761e+06	1.6445	0.0030995
W5PG55	SelP_N domain-containing protein OS=Ovis aries OX=9940 PE=4 SV=1	8	2	4	2	207	23.7	6.71	4.43		0	1		2.27311e+06	2.01817e+06	2.34541e+06	3.0027e+06	2.98461e+06	2.82628e+06	0.753007	0.00312108
W5PEW2	Ubiquitinyl hydrolase 1 OS=Ovis aries OX=9940 GN=USP48 PE=3 SV=1	4	3	5	3	994	113.9	5.9	2.21	USP48	0	1		3.40214e+06	3.6543e+06	3.4199e+06	2.92678e+06	2.99532e+06	2.95693e+06	1.1799	0.0031225
W5PE67	AHNAK nucleoprotein 2 OS=Ovis aries OX=9940 GN=AHNAK2 PE=4 SV=1	62	24	133	24	5653	588.2	5.39	327.58	AHNAK2	0	1		3.5207e+08	3.79715e+08	3.94641e+08	5.01346e+08	5.77604e+08	5.72042e+08	0.682273	0.00314896
W5Q9Y8	tRNA methyltransferase 2 homolog A OS=Ovis aries OX=9940 GN=TRMT2A PE=3 SV=1	2	1	1	1	578	62.9	8.75	2.14	TRMT2A	0	1		823566	803067	988456	1.23669e+06	1.27029e+06	1.24265e+06	0.697427	0.0031568
W5PYK8	CN hydrolase domain-containing protein OS=Ovis aries OX=9940 GN=VNN2 PE=3 SV=1	4	2	3	2	521	58.5	7.14	8.18	VNN2	0	1		1.99035e+06	2.14571e+06	2.17265e+06	2.50051e+06	2.6595e+06	2.68325e+06	0.804347	0.00317755
W5Q4R2	Amyloid beta precursor protein binding family B member 1 interacting protein OS=Ovis aries OX=9940 GN=APBB1IP PE=4 SV=1	1	1	1	1	666	74.3	7.65	3	APBB1IP	0	1		2.749e+06	2.54795e+06	2.92049e+06	3.46901e+06	3.57986e+06	3.75503e+06	0.760598	0.00317891
P02445	Keratin, high sulfur matrix protein, IIIB4 OS=Ovis aries OX=9940 PE=1 SV=1	18	1	10	1	98	10.5	6.93	40.73		0	1		1.16878e+07	1.03798e+07	1.18483e+07	1.42448e+07	1.47735e+07	1.42867e+07	0.783187	0.00320319
W5PUK6	Dedicator of cytokinesis 8 OS=Ovis aries OX=9940 GN=DOCK8 PE=3 SV=1	2	3	5	2	2101	238.6	6.81	6.36	DOCK8	0	1		706891	718684	775284	863977	869802	868529	0.845733	0.00321167
W5P798	Uncharacterized protein OS=Ovis aries OX=9940 GN=LY6G6D PE=4 SV=1	15	2	9	2	141	14.7	6.74	27.54	LY6G6D	0	1		2.79463e+07	2.99801e+07	2.62596e+07	3.47196e+07	3.56559e+07	3.65994e+07	0.786969	0.00323413
W5PWF2	V-type proton ATPase subunit H OS=Ovis aries OX=9940 GN=ATP6V1H PE=3 SV=1	22	7	13	7	483	55.8	6.61	29.14	ATP6V1H	0	1		1.02693e+07	9.91985e+06	1.05507e+07	1.1496e+07	1.15732e+07	1.13455e+07	0.893219	0.00323715
W5NQ40	Tyrosine-protein kinase receptor OS=Ovis aries OX=9940 GN=INSR PE=3 SV=1	2	3	3	3	1353	153.3	6.11	1.73	INSR	0	1		834070	807414	841861	734488	746032	760307	1.10823	0.00323996
Q5MIB5	Glycogen phosphorylase, liver form OS=Ovis aries OX=9940 GN=PYGL PE=2 SV=3	50	41	173	39	851	97.4	6.79	471.1	PYGL	4	1		3.50347e+08	3.54452e+08	3.88813e+08	4.50123e+08	4.7062e+08	4.9013e+08	0.775131	0.00325203
W5NUJ5	Uncharacterized protein OS=Ovis aries OX=9940 PE=3 SV=1	11	2	6	2	233	26.2	9.06	12.5		0	1		3.13649e+06	3.02682e+06	3.45889e+06	4.1211e+06	4.05598e+06	3.99155e+06	0.790738	0.00326438
W5Q4S7	Solute carrier family 27 member 1 OS=Ovis aries OX=9940 GN=SLC27A1 PE=3 SV=1	4	2	3	1	524	57.4	8.85	6.76	SLC27A1	0	1		303777	302276	317021	357180	377737	390313	0.820343	0.00328628
W5Q7G2	G protein subunit alpha i1 OS=Ovis aries OX=9940 GN=GNAI1 PE=4 SV=1	15	5	30	1	337	38.6	5.96	67.72	GNAI1	0	1		899770	869205	881957	1.05822e+06	989069	1.01701e+06	0.865102	0.00328939
W5Q6X0	Uncharacterized protein OS=Ovis aries OX=9940 GN=FBN2 PE=3 SV=1	23	55	203	49	2912	314.3	4.87	443.65	FBN2	0	1		2.40931e+08	2.91853e+08	2.23621e+08	1.26535e+08	1.19495e+08	1.22999e+08	2.04972	0.00329304
W5P797	Uncharacterized protein OS=Ovis aries OX=9940 GN=U2SURP PE=4 SV=1	3	3	3	3	1034	118.8	8.79	4.3	U2SURP	0	1		3.2435e+06	3.06845e+06	3.36093e+06	3.83187e+06	3.75895e+06	3.92856e+06	0.839706	0.00330088
W5NRF5	RAB12, member RAS oncogene family OS=Ovis aries OX=9940 GN=RAB12 PE=4 SV=1	17	4	7	3	243	27.4	8.22	6.94	RAB12	0	1		2.14798e+06	2.09689e+06	2.2441e+06	2.47318e+06	2.42595e+06	2.50182e+06	0.876776	0.00330393
W5PLP6	Nipped-B protein OS=Ovis aries OX=9940 GN=NIPBL PE=3 SV=1	2	6	8	6	2804	316.1	8.15	14.91	NIPBL	0	1		3.69654e+06	3.72959e+06	3.96629e+06	4.33923e+06	4.49718e+06	4.55267e+06	0.850874	0.00332176
W5Q759	Uncharacterized protein OS=Ovis aries OX=9940 PE=4 SV=1	21	46	178	46	2875	288.3	6.96	481.72		0	1		2.65242e+08	2.64162e+08	2.72165e+08	3.06117e+08	3.03411e+08	3.2439e+08	0.858287	0.00332539
W5NVT0	Leucine rich repeat containing 15 OS=Ovis aries OX=9940 GN=LRRC15 PE=4 SV=1	29	16	72	16	584	64.6	7.18	175.04	LRRC15	0	1		1.52583e+08	1.44035e+08	1.57616e+08	1.80831e+08	1.76782e+08	1.85875e+08	0.835774	0.00333337
W5P3C6	Beta-hexosaminidase OS=Ovis aries OX=9940 GN=HEXB PE=3 SV=1	8	4	12	4	540	61.2	7.08	32.06	HEXB	0	1		1.15305e+07	1.1657e+07	1.27857e+07	1.47852e+07	1.43552e+07	1.47691e+07	0.819258	0.00333619
W5NSZ2	Uncharacterized protein OS=Ovis aries OX=9940 PE=3 SV=1	38	7	44	7	182	18.4	8.48	125.26		0	1		1.72112e+08	1.64741e+08	1.82536e+08	2.09741e+08	2.08906e+08	2.03751e+08	0.834496	0.00333657
W5PDH7	NPC intracellular cholesterol transporter 1 OS=Ovis aries OX=9940 GN=NPC1 PE=3 SV=1	3	4	11	4	1275	141.4	5.47	28.92	NPC1	0	1		1.2072e+07	1.23794e+07	1.28273e+07	1.43123e+07	1.43115e+07	1.51092e+07	0.852413	0.00335307
W5P9L1	Family with sequence similarity 83 member B OS=Ovis aries OX=9940 GN=FAM83B PE=3 SV=1	4	3	6	3	1018	114.9	9.04	9.06	FAM83B	0	1		1.70654e+06	1.68022e+06	1.84199e+06	2.09212e+06	2.06674e+06	2.16807e+06	0.826428	0.00335525
W5Q5X4	IF rod domain-containing protein OS=Ovis aries OX=9940 GN=KRT36 PE=3 SV=1	27	17	324	1	460	51.4	4.98	788.45	KRT36	0	1		1.35022e+06	1.37841e+06	1.3975e+06	1.67276e+06	1.72221e+06	1.87004e+06	0.783689	0.00336041
W5Q8S5	Aminopeptidase OS=Ovis aries OX=9940 GN=ERAP1 PE=3 SV=1	4	4	7	4	942	107	6.3	10.03	ERAP1	0	1		2.76646e+06	2.53888e+06	2.76133e+06	3.18552e+06	3.17147e+06	3.29621e+06	0.835647	0.00336232
W5PFI0	UPAR/Ly6 domain-containing protein OS=Ovis aries OX=9940 GN=LYPD3 PE=4 SV=1	13	4	14	4	358	37.8	7.99	34.66	LYPD3	0	1		2.22028e+07	2.28111e+07	2.38572e+07	2.6671e+07	2.77225e+07	2.87036e+07	0.828803	0.00336488
W5P2J9	Uncharacterized protein OS=Ovis aries OX=9940 PE=4 SV=1	5	5	16	5	836	92	7.4	26.92		0	1		1.81166e+07	1.87441e+07	1.94304e+07	2.14558e+07	2.21601e+07	2.2788e+07	0.847708	0.00336499
W5PNE4	Uncharacterized protein OS=Ovis aries OX=9940 GN=CLIP1 PE=4 SV=1	18	25	53	22	1438	161.6	5.3	128.22	CLIP1	3	1		4.2441e+07	4.24533e+07	4.63859e+07	5.15199e+07	5.29251e+07	5.28046e+07	0.834853	0.00336615
W5QI78	Cathepsin K OS=Ovis aries OX=9940 GN=CTSK PE=3 SV=1	15	5	13	3	330	37.1	8.6	31.61	CTSK	0	1		5.81982e+06	6.16421e+06	5.74604e+06	5.05311e+06	4.83098e+06	5.05814e+06	1.18657	0.0033717
W5PTU7	Carbonic anhydrase OS=Ovis aries OX=9940 GN=CA2 PE=3 SV=1	56	11	84	3	263	29.4	7.25	210.77	CA2	13	1		1.89807e+08	1.67733e+08	1.94967e+08	2.4058e+08	2.61934e+08	2.66794e+08	0.718186	0.00338191
W5PYB4	Peptidase S1 domain-containing protein OS=Ovis aries OX=9940 GN=KLK10 PE=4 SV=1	26	7	43	7	279	30.5	8.72	110.88	KLK10	0	1		9.13013e+07	9.19873e+07	9.51611e+07	1.04965e+08	1.08352e+08	1.12765e+08	0.853923	0.00339776
D7RIF5	Beta-actin variant 2 OS=Ovis aries OX=9940 GN=ACTB PE=2 SV=1	61	18	742	2	375	41.7	5.48	2167.4	ACTB	18	1		8.45739e+08	8.4001e+08	8.84956e+08	9.90468e+08	9.73045e+08	1.03346e+09	0.857766	0.00340131
W5NUN7	Tetraspanin OS=Ovis aries OX=9940 GN=CD82 PE=3 SV=1	3	1	1	1	268	29.8	5.19	2.24	CD82	0	1		729670	739388	724939	780194	813581	796740	0.917793	0.0034051
W5NX15	UBC core domain-containing protein OS=Ovis aries OX=9940 GN=UBE2D3 PE=3 SV=1	12	2	5	2	147	16.7	7.8	8.43	UBE2D3	0	1		2.46492e+07	2.53073e+07	2.63361e+07	3.45995e+07	4.01839e+07	4.13463e+07	0.65696	0.00342822
W5QI43	Interleukin-1 OS=Ovis aries OX=9940 GN=IL36RN PE=3 SV=1	6	1	7	1	156	17.2	5.54	6.75	IL36RN	0	1		1.87057e+06	1.84071e+06	2.05514e+06	2.37649e+06	2.36646e+06	2.4992e+06	0.79623	0.00346472
W5QB88	Fibrillar collagen NC1 domain-containing protein OS=Ovis aries OX=9940 GN=COL11A1 PE=4 SV=1	2	5	18	3	1805	181	5.17	39.79	COL11A1	0	1		9.59174e+06	1.06252e+07	9.49808e+06	1.32389e+07	1.36741e+07	1.50789e+07	0.707637	0.00348546
W5PMY2	Ubiquitin carboxyl-terminal hydrolase OS=Ovis aries OX=9940 GN=USP10 PE=3 SV=1	6	4	9	4	782	85.1	5.6	24.21	USP10	0	1		1.02952e+07	9.67944e+06	1.10492e+07	1.27063e+07	1.28463e+07	1.30725e+07	0.803201	0.00348941
W5PA79	Splicing factor 3a subunit 1 OS=Ovis aries OX=9940 GN=SF3A1 PE=4 SV=1	18	14	36	14	785	87.7	5.2	87.17	SF3A1	0	1		6.42246e+07	6.65221e+07	6.95253e+07	5.48459e+07	5.57013e+07	5.75892e+07	1.19113	0.00349934
W5P481	Collagen type I alpha 1 chain OS=Ovis aries OX=9940 GN=COL1A1 PE=4 SV=1	40	49	2233	47	1474	140.6	7.69	5611.5	COL1A1	3	1		7.88906e+10	8.47076e+10	7.09753e+10	5.3043e+10	4.74356e+10	4.30619e+10	1.6342	0.00350221
W5P588	SAP domain-containing protein OS=Ovis aries OX=9940 GN=CCAR1 PE=4 SV=1	6	5	8	5	1149	132.6	5.85	23.21	CCAR1	0	1		6.43246e+06	6.23755e+06	6.36725e+06	6.00946e+06	5.95748e+06	5.97283e+06	1.06118	0.00351057
E3VW79	Keratin 34 (Fragment) OS=Ovis aries OX=9940 PE=2 SV=1	82	38	959	13	407	46.6	5.02	2606.7	LOC100526781; KRT34	11	1		1.17419e+09	1.03858e+09	1.10108e+09	1.49713e+09	1.39449e+09	1.39086e+09	0.773817	0.00352874
W5QAD7	Collagen IV NC1 domain-containing protein OS=Ovis aries OX=9940 GN=COL4A6 PE=4 SV=1	2	3	4	3	1706	163.9	8.98	12.03	COL4A6	0	1		4.59518e+06	4.50847e+06	4.74207e+06	5.6066e+06	5.35275e+06	5.85733e+06	0.823332	0.00352967
B6UV59	Enoyl-CoA hydratase OS=Ovis aries OX=9940 GN=HADHA PE=2 SV=1	49	28	135	28	763	83.2	9.06	383.16	HADHA	0	1		2.79125e+08	2.71264e+08	2.92158e+08	3.25035e+08	3.32065e+08	3.46176e+08	0.839796	0.00353467
W5PYS8	Uncharacterized protein OS=Ovis aries OX=9940 PE=4 SV=1	1	1	2	1	1677	188	6.99	4.32		0	1		231220	235490	276677	358077	338469	339277	0.717678	0.00354227
W5PBV2	Ubiquitin protein ligase E3C OS=Ovis aries OX=9940 GN=UBE3C PE=4 SV=1	3	3	4	3	1086	123.2	6.89	6.36	UBE3C	0	1		6.85474e+06	6.80444e+06	7.41116e+06	8.72527e+06	8.8866e+06	9.60596e+06	0.774137	0.00354917
W5QDK9	AdoHcyase_NAD domain-containing protein OS=Ovis aries OX=9940 GN=AHCYL1 PE=3 SV=1	14	7	21	3	586	64.6	8.03	61.1	AHCYL1	0	1		5.47451e+06	5.27997e+06	5.85533e+06	6.61821e+06	6.52881e+06	6.66801e+06	0.838243	0.0035522
W5P733	Uncharacterized protein OS=Ovis aries OX=9940 PE=4 SV=1	33	9	27	9	302	33.1	6.98	75.28		0	1		3.8937e+07	3.88539e+07	4.30438e+07	4.84739e+07	5.00418e+07	5.08334e+07	0.809076	0.00355919
W5NRG3	XPC complex subunit, DNA damage recognition and repair factor OS=Ovis aries OX=9940 GN=XPC PE=3 SV=1	6	5	8	5	855	93.3	9.54	11.13	XPC	0	1		1.45797e+07	1.49022e+07	1.61609e+07	1.84124e+07	1.8499e+07	1.94219e+07	0.810228	0.00357156
W5Q6D3	IF rod domain-containing protein OS=Ovis aries OX=9940 PE=3 SV=1	49	35	530	5	561	60.1	8.24	1311.48		0	1		1.35901e+07	1.17745e+07	1.37738e+07	9.03434e+06	8.60521e+06	9.26089e+06	1.45494	0.00360617
W5QHL5	Uncharacterized protein OS=Ovis aries OX=9940 GN=CAB39 PE=3 SV=1	25	10	30	10	341	39.8	6.89	60.35	CAB39	0	1		8.98442e+07	9.70539e+07	9.53058e+07	7.14265e+07	7.48364e+07	7.90677e+07	1.2524	0.00361275
C5IJ99	RHOA OS=Ovis aries OX=9940 GN=RHOA PE=2 SV=1	44	9	40	3	193	21.8	6.1	107.02	RHOA	7	1		1.14507e+08	1.18241e+08	1.19835e+08	1.31682e+08	1.35531e+08	1.40512e+08	0.864758	0.00361478
W5P7E8	Dual specificity protein phosphatase OS=Ovis aries OX=9940 PE=3 SV=1	20	2	4	2	166	18.8	8.9	7.61		0	1		2.20596e+06	1.88633e+06	2.47998e+06	3.2548e+06	3.24382e+06	3.45027e+06	0.660604	0.00362993
W5NQ91	Uncharacterized protein OS=Ovis aries OX=9940 PE=4 SV=1	57	3	17	3	137	15.4	8.05	37.73		0	1		1.98792e+08	2.06227e+08	1.95703e+08	2.64704e+08	2.96654e+08	3.15119e+08	0.685382	0.00364055
W5PNR7	Iron-sulfur subunit of complex II OS=Ovis aries OX=9940 GN=SDHB PE=3 SV=1	9	3	4	3	280	31.1	8.35	10.79	SDHB	0	1		4.12037e+06	4.34884e+06	4.44849e+06	4.96671e+06	5.0403e+06	5.24408e+06	0.847002	0.00367763
W5NS34	CARD_2 domain-containing protein OS=Ovis aries OX=9940 GN=MAVS PE=4 SV=1	2	1	4	1	527	55.6	6.68	13.81	MAVS	0	1		2.59017e+06	2.69862e+06	2.62849e+06	2.88416e+06	3.00754e+06	3.02757e+06	0.887661	0.00370065
W5QD97	AMP deaminase OS=Ovis aries OX=9940 GN=AMPD2 PE=3 SV=1	7	6	13	6	797	91.7	6.83	24.72	AMPD2	0	1		3.15646e+06	3.1475e+06	3.39171e+06	3.89515e+06	3.74036e+06	3.972e+06	0.835293	0.00372679
W5P779	Heterogeneous nuclear ribonucleoprotein L OS=Ovis aries OX=9940 GN=HNRNPL PE=4 SV=1	39	14	63	13	494	54.5	7.09	177.86	HNRNPL	1	1		9.46373e+07	9.48335e+07	1.01321e+08	1.09873e+08	1.10251e+08	1.11662e+08	0.876445	0.00379072
W5NVG6	Uncharacterized protein OS=Ovis aries OX=9940 GN=PTPN9 PE=4 SV=1	1	1	2	1	627	71.5	8.1	1.82	PTPN9	0	1		1.5445e+06	1.59913e+06	1.52765e+06	1.77516e+06	1.90749e+06	1.92364e+06	0.833221	0.00382872
W5PDE5	Uncharacterized protein OS=Ovis aries OX=9940 GN=LOC101120001 PE=4 SV=1	21	4	7	4	199	22.4	7.25	16.42	LOC101120001	0	1		8.00926e+06	6.93814e+06	8.53721e+06	1.15998e+07	1.16904e+07	1.0639e+07	0.692164	0.00383511
W5P5F7	Pleckstrin homology domain containing A7 OS=Ovis aries OX=9940 GN=PLEKHA7 PE=4 SV=1	5	7	11	7	1184	134.6	9.2	28.69	PLEKHA7	0	1		6.42545e+06	7.03077e+06	6.9486e+06	8.08845e+06	7.88314e+06	8.14473e+06	0.8461	0.00383906
W5QAA1	14-3-3 protein sigma OS=Ovis aries OX=9940 GN=SFN PE=3 SV=1	68	19	306	1	248	27.8	4.77	794.6	SFN	0	1		5.26159e+07	4.84942e+07	5.77671e+07	1.00428e+08	1.11246e+08	8.62886e+07	0.533212	0.00384687
W5P379	Uncharacterized protein OS=Ovis aries OX=9940 PE=3 SV=1	12	1	7	1	111	12.1	5.39	10.44		0	1		6.62244e+06	7.84198e+06	6.32083e+06	4.20965e+06	4.08333e+06	4.06109e+06	1.68246	0.00384931
W5QHA4	Enoyl-CoA hydratase and 3-hydroxyacyl CoA dehydrogenase OS=Ovis aries OX=9940 GN=EHHADH PE=4 SV=1	5	3	3	3	723	79.7	8.91	2.05	EHHADH	0	1		2.24905e+06	2.67107e+06	2.32199e+06	3.51329e+06	3.90234e+06	4.22759e+06	0.622002	0.00385977
C8BKE2	Matrix metalloproteinase-14 OS=Ovis aries OX=9940 GN=MMP14 PE=2 SV=1	3	2	2	2	582	65.9	8.16	4.33	MMP14	0	1		3.4744e+06	3.6905e+06	3.66644e+06	2.86517e+06	3.02326e+06	3.12133e+06	1.20218	0.00388402
W5P2H9	Glycine N-methyltransferase OS=Ovis aries OX=9940 GN=GNMT PE=3 SV=1	16	4	8	4	308	34.2	8.81	17.47	GNMT	0	1		6.2257e+06	6.19981e+06	6.88587e+06	7.79594e+06	7.80066e+06	8.07601e+06	0.815768	0.00391456
W5NWK8	S_100 domain-containing protein OS=Ovis aries OX=9940 GN=S100A14 PE=4 SV=1	67	6	54	6	104	11.4	4.67	137.07	S100A14	0	1		1.05674e+08	1.08265e+08	1.11932e+08	1.28798e+08	1.43717e+08	1.3963e+08	0.790671	0.00392477
W5QH46	Bradykinin OS=Ovis aries OX=9940 GN=KNG1 PE=4 SV=1	23	13	49	3	619	68.9	6.52	107.17	KNG1	12	1		7.15858e+07	6.37722e+07	7.3983e+07	8.95736e+07	9.02565e+07	8.72259e+07	0.783884	0.00392743
W5NQM9	Protein numb homolog OS=Ovis aries OX=9940 GN=NUMB PE=4 SV=1	7	3	4	3	654	70.9	8.63	8.35	NUMB	0	1		5.64255e+06	5.55398e+06	5.90297e+06	7.05974e+06	6.92531e+06	7.67868e+06	0.789315	0.00393709
W5P945	Sodium/potassium-transporting ATPase subunit beta OS=Ovis aries OX=9940 GN=ATP1B3 PE=3 SV=1	16	5	10	5	279	31.5	7.14	28.47	ATP1B3	0	1		1.91386e+07	1.94757e+07	2.11493e+07	2.41528e+07	2.53204e+07	2.64027e+07	0.787649	0.00394741
W5Q750	Vitamin K-dependent protein S OS=Ovis aries OX=9940 GN=PROS1 PE=4 SV=1	1	1	2	1	674	75	5.19	6.66	PROS1	0	1		4.87914e+06	4.69548e+06	5.01834e+06	5.49775e+06	5.79373e+06	5.59279e+06	0.864293	0.00394841
P25690	Keratin, type I microfibrillar, 47.6 kDa OS=Ovis aries OX=9940 PE=3 SV=2	66	32	1043	10	404	46	4.93	2827.88		2	1		4.02804e+08	3.67186e+08	3.97923e+08	4.71664e+08	4.63499e+08	4.53479e+08	0.841047	0.00395714
W5PK65	Uncharacterized protein OS=Ovis aries OX=9940 GN=TMEM254 PE=4 SV=1	8	1	2	1	124	14.5	9.09	2.64	TMEM254	0	1		1.29243e+06	1.30868e+06	1.29996e+06	1.11256e+06	1.04179e+06	1.1543e+06	1.17905	0.00399567
W5PNM5	Ribose-phosphate diphosphokinase OS=Ovis aries OX=9940 GN=PRPS2 PE=3 SV=1	13	3	8	1	286	31.2	6.16	25.33	PRPS2	0	1		1.37788e+06	1.34258e+06	1.41216e+06	1.67746e+06	1.84395e+06	1.67299e+06	0.795589	0.00406552
W5PGP6	LY6/PLAUR domain containing 5 OS=Ovis aries OX=9940 GN=LYPD5 PE=4 SV=1	19	3	6	3	263	27.4	7.12	15.88	LYPD5	0	1		3.82404e+06	3.79439e+06	4.1804e+06	4.87627e+06	5.34058e+06	4.95364e+06	0.777749	0.00407151
W5P7G8	Non-specific serine/threonine protein kinase OS=Ovis aries OX=9940 GN=MAST4 PE=3 SV=1	1	3	3	3	2435	264	8.62	4.38	MAST4	0	1		2.80268e+06	2.77992e+06	2.8084e+06	3.18016e+06	3.33004e+06	3.49316e+06	0.838819	0.00408019
E3VW78	Keratin 33B OS=Ovis aries OX=9940 PE=2 SV=1	79	37	1201	8	405	46	4.82	3205.12	LOC100526782	3	1		7.0193e+08	6.44782e+08	6.92279e+08	8.91754e+08	8.25122e+08	8.25227e+08	0.802088	0.0040966
W5NTA2	Uncharacterized protein OS=Ovis aries OX=9940 GN=VTA1 PE=3 SV=1	12	4	8	4	307	33.9	6.29	19.47	VTA1	0	1		1.55531e+07	1.52596e+07	1.68926e+07	1.87459e+07	1.89682e+07	1.9183e+07	0.83845	0.00409754
W5PC44	DnaJ heat shock protein family (Hsp40) member B6 OS=Ovis aries OX=9940 GN=DNAJB6 PE=4 SV=1	14	4	6	3	269	30.1	9.06	15.13	DNAJB6	0	1		2.45138e+06	2.52042e+06	2.60252e+06	2.80687e+06	2.95176e+06	2.89012e+06	0.875771	0.00410068
W5NQ77	Secernin 3 OS=Ovis aries OX=9940 GN=SCRN3 PE=3 SV=1	9	4	5	4	422	48.2	5.48	13.7	SCRN3	0	1		5.40768e+06	5.25127e+06	5.98793e+06	4.17378e+06	3.92298e+06	4.23466e+06	1.34996	0.00411198
W5P255	Myosin IF OS=Ovis aries OX=9940 GN=MYO1F PE=3 SV=1	3	3	5	1	1103	125.1	9.25	1.62	MYO1F	0	1		359428	340189	379842	439779	432185	461067	0.809778	0.00414936
W5PVQ8	CDC42 effector protein 4 OS=Ovis aries OX=9940 GN=CDC42EP4 PE=3 SV=1	4	1	3	1	327	34.8	5.1	3.89	CDC42EP4	0	1		862076	814924	846767	942671	996586	1.00342e+06	0.857644	0.00415344
W5P9J8	Biliverdin reductase B OS=Ovis aries OX=9940 GN=BLVRB PE=4 SV=1	23	4	27	4	209	22.4	7.3	60.49	BLVRB	0	1		3.70618e+07	3.68827e+07	4.02073e+07	4.6017e+07	5.06624e+07	5.05517e+07	0.775324	0.00416058
W5Q611	Cytokeratin-1 OS=Ovis aries OX=9940 GN=KRT1 PE=3 SV=1	38	36	569	28	756	75.8	8.7	1489.09	KRT1	6	1		2.05573e+09	2.52123e+09	2.02344e+09	3.39278e+09	3.46009e+09	3.9494e+09	0.611019	0.00416528
W5Q5Q6	Collagen type XIV alpha 1 chain OS=Ovis aries OX=9940 GN=COL14A1 PE=4 SV=1	33	43	334	43	1655	180.4	5.29	881.45	COL14A1	0	1		8.77625e+08	9.74686e+08	7.86463e+08	5.4927e+08	5.46691e+08	5.72615e+08	1.58145	0.00417103
W5Q5Z3	Keratin 77 OS=Ovis aries OX=9940 GN=KRT77 PE=3 SV=1	64	33	413	25	565	60.8	6.6	1142.13	KRT77	1	1		6.80737e+08	7.68615e+08	6.94239e+08	9.08452e+08	8.97029e+08	9.72141e+08	0.771736	0.00418414
W5QH35	Uncharacterized protein OS=Ovis aries OX=9940 GN=CAPG PE=4 SV=1	33	10	48	10	396	43.6	7.49	161.06	CAPG	0	1		7.08324e+07	7.11955e+07	7.7477e+07	8.51802e+07	8.75766e+07	8.85863e+07	0.839911	0.00424466
W5PBR7	Procollagen-proline 4-dioxygenase OS=Ovis aries OX=9940 GN=P4HA1 PE=3 SV=1	13	6	12	6	534	60.9	6.01	25.47	P4HA1	0	1		6.15187e+06	6.39415e+06	6.86942e+06	5.24813e+06	4.9484e+06	5.18748e+06	1.26205	0.00426189
W5PQ76	Sorcin OS=Ovis aries OX=9940 GN=SRI PE=4 SV=1	26	5	20	5	209	22.7	6	50.75	SRI	0	1		2.92716e+07	3.12821e+07	3.1124e+07	3.52916e+07	3.71101e+07	3.82891e+07	0.828232	0.0042793
W5NZ63	Tyrosine-protein kinase OS=Ovis aries OX=9940 GN=CSK PE=3 SV=1	8	3	6	3	450	50.6	7.62	19.12	CSK	0	1		5.27733e+06	5.12142e+06	5.60028e+06	7.26855e+06	8.17087e+06	8.82206e+06	0.659442	0.00429808
W5PQS4	Protein C receptor OS=Ovis aries OX=9940 GN=PROCR PE=4 SV=1	4	1	6	1	241	27.1	8.03	9.97	PROCR	0	1		6.66292e+06	6.51509e+06	7.25044e+06	8.43496e+06	8.89655e+06	9.4132e+06	0.763831	0.00430322
W5QGP1	Uncharacterized protein OS=Ovis aries OX=9940 GN=BDH1 PE=3 SV=1	21	7	17	7	344	38.3	8.54	42.53	BDH1	0	1		2.39997e+07	2.38833e+07	2.53838e+07	2.9045e+07	3.02846e+07	3.22344e+07	0.80017	0.00430951
W5Q7Z9	LisH domain-containing protein OS=Ovis aries OX=9940 GN=NOLC1 PE=4 SV=1	8	6	15	6	704	74	9.47	27.78	NOLC1	0	1		3.28478e+07	3.38766e+07	3.46363e+07	2.97995e+07	3.03696e+07	2.86919e+07	1.14067	0.00431885
W5PJT9	Uncharacterized protein OS=Ovis aries OX=9940 PE=4 SV=1	15	14	30	14	1014	113	4.92	71.82		0	1		2.4158e+07	2.76031e+07	2.41308e+07	1.81529e+07	1.79205e+07	1.89536e+07	1.37918	0.00433501
W5PE91	Uncharacterized protein OS=Ovis aries OX=9940 GN=HSD17B6 PE=3 SV=1	8	2	3	2	319	36.3	8.57	9.36	HSD17B6	0	1		3.33647e+06	3.38346e+06	3.50767e+06	3.95496e+06	3.83509e+06	4.11631e+06	0.859003	0.0043411
W5PIC9	ADP-ribosyl cyclase/cyclic ADP-ribose hydrolase OS=Ovis aries OX=9940 PE=3 SV=1	8	2	3	2	208	23.3	7.59	5.94		0	1		5.33275e+06	5.75652e+06	5.51114e+06	6.32527e+06	6.28958e+06	6.20986e+06	0.881842	0.00435171
W5PJG0	Serum amyloid A protein OS=Ovis aries OX=9940 GN=LOC105601867 PE=3 SV=1	20	3	6	2	130	14.5	8.68	9.25	LOC105601867	1	1		7.81696e+06	8.22439e+06	6.18045e+06	3.88994e+06	3.64927e+06	3.72923e+06	1.97204	0.00437123
W5P1K5	Uncharacterized protein OS=Ovis aries OX=9940 GN=SPINK5 PE=4 SV=1	19	22	67	2	1189	135.2	7.99	99.02	SPINK5	21	1		2.65376e+07	2.56289e+07	2.90718e+07	3.63635e+07	3.64904e+07	3.34236e+07	0.764399	0.00437145
W5P366	Family with sequence similarity 50 member A OS=Ovis aries OX=9940 GN=FAM50A PE=4 SV=1	4	1	1	1	327	38.5	6.25	0	FAM50A	0	1		2.26589e+06	2.41854e+06	1.97085e+06	1.4625e+06	1.33528e+06	1.1907e+06	1.66863	0.00437428
W5PFZ5	NUDE_C domain-containing protein OS=Ovis aries OX=9940 GN=NDE1 PE=3 SV=1	14	5	9	5	350	39.1	5.34	13.03	NDE1	0	1		4.27039e+06	4.42693e+06	4.5976e+06	5.00736e+06	5.00502e+06	5.16524e+06	0.875955	0.00441601
W5PA64	Desmocollin 3 OS=Ovis aries OX=9940 GN=DSC3 PE=4 SV=1	37	24	145	24	874	97.5	5.31	353.13	DSC3	0	1		2.24824e+08	2.40192e+08	2.33827e+08	2.58735e+08	2.69866e+08	2.67433e+08	0.877905	0.00441744
W5PJ32	Phosphoinositide phospholipase C OS=Ovis aries OX=9940 GN=PLCD3 PE=4 SV=1	1	1	2	1	779	87.7	7.02	2.75	PLCD3	0	1		856511	935786	935069	1.06256e+06	1.08621e+06	1.12036e+06	0.834278	0.00442798
W5Q3X1	Jupiter microtubule associated homolog 2 OS=Ovis aries OX=9940 GN=JPT2 PE=3 SV=1	43	5	12	5	183	19.1	7.93	24.64	JPT2	0	1		1.28578e+07	1.37117e+07	1.45399e+07	1.81869e+07	1.68147e+07	1.71615e+07	0.788094	0.00443358
W5P409	Fermitin family member 3 OS=Ovis aries OX=9940 GN=FERMT3 PE=4 SV=1	7	3	3	3	649	74	6.74	9.29	FERMT3	0	1		1.16311e+06	1.21591e+06	1.28399e+06	1.44095e+06	1.41134e+06	1.44766e+06	0.85187	0.0044464
B7U170	Casein kinase II subunit beta OS=Ovis aries OX=9940 GN=CSNK2B PE=2 SV=1	18	3	10	3	215	24.9	5.55	22.06	CSNK2B	0	1		2.35608e+07	2.41841e+07	2.5205e+07	2.97387e+07	3.33243e+07	3.38978e+07	0.752365	0.00447489
W5QH45	Uncharacterized protein OS=Ovis aries OX=9940 GN=KNG1 PE=4 SV=1	32	11	45	1	436	48.7	6.54	89.07	KNG1	0	1		265782	220203	274519	379842	360189	349699	0.697883	0.00447537
W5Q5S5	Uncharacterized protein OS=Ovis aries OX=9940 GN=HNRNPUL2 PE=4 SV=1	35	21	65	21	747	84.8	4.89	127.07	HNRNPUL2	0	1		9.24494e+07	9.60068e+07	9.99544e+07	1.11272e+08	1.17897e+08	1.20805e+08	0.824091	0.00448171
W5P2Y4	Uncharacterized protein OS=Ovis aries OX=9940 GN=CASP14 PE=3 SV=1	39	9	36	9	246	28	4.98	68.51	CASP14	0	1		2.49615e+07	2.52956e+07	2.83128e+07	3.2145e+07	3.43265e+07	3.41361e+07	0.780953	0.00448714
W5P059	Telomeric repeat-binding factor OS=Ovis aries OX=9940 GN=TERF2 PE=4 SV=1	3	2	3	2	502	55.8	8.85	7.61	TERF2	0	1		2.15278e+06	2.37067e+06	2.20344e+06	1.85712e+06	1.76003e+06	1.84968e+06	1.23049	0.00449148
W5PGT6	Complement component C6 OS=Ovis aries OX=9940 GN=C6 PE=3 SV=1	6	5	9	5	934	104.8	6.99	10.46	C6	0	1		1.13889e+07	1.05588e+07	1.20695e+07	1.39093e+07	1.38128e+07	1.43332e+07	0.808866	0.00450612
W5PTT8	Uncharacterized protein OS=Ovis aries OX=9940 GN=FHL2 PE=4 SV=1	36	9	18	9	288	32.8	7.72	41.72	FHL2	0	1		1.01464e+07	9.82354e+06	1.08288e+07	1.20754e+07	1.26243e+07	1.30005e+07	0.816937	0.00452955
W5P7I6	ArfGAP with RhoGAP domain, ankyrin repeat and PH domain 1 OS=Ovis aries OX=9940 GN=ARAP1 PE=4 SV=1	1	1	1	1	1432	159.8	6.44	3.37	ARAP1	0	1		1.69001e+06	1.5804e+06	1.87226e+06	2.63485e+06	2.58615e+06	3.099e+06	0.618111	0.0045429
W5NSR2	EMAP like 1 OS=Ovis aries OX=9940 GN=EML1 PE=3 SV=1	5	4	4	4	840	91.7	7.47	8.61	EML1	0	1		4.27306e+06	4.31375e+06	4.41964e+06	3.4883e+06	3.49708e+06	3.84772e+06	1.20062	0.00455933
W5PSM3	Uncharacterized protein OS=Ovis aries OX=9940 GN=OSTF1 PE=4 SV=1	30	4	8	4	215	23.9	5.35	31.09	OSTF1	0	1		1.54531e+07	1.46298e+07	1.62566e+07	1.85001e+07	1.98053e+07	2.03168e+07	0.790476	0.00463531
W5P8E9	CD109 molecule OS=Ovis aries OX=9940 GN=CD109 PE=3 SV=1	14	15	45	15	1443	161.2	5.68	117.13	CD109	0	1		5.70143e+07	5.90573e+07	6.13189e+07	6.73938e+07	6.86867e+07	7.1657e+07	0.853917	0.00465124
W5PEY8	Integrin subunit alpha 8 OS=Ovis aries OX=9940 GN=ITGA8 PE=3 SV=1	1	1	1	1	1064	117.4	5.55	2.47	ITGA8	0	1		355840	385432	327921	262500	263631	253320	1.37172	0.00465978
W5QBD7	14_3_3 domain-containing protein OS=Ovis aries OX=9940 PE=3 SV=1	56	15	194	10	247	27.9	4.79	563		3	1		2.80196e+08	2.83057e+08	3.0317e+08	3.32392e+08	3.35988e+08	3.49109e+08	0.851531	0.00468351
W5NQD4	Glutamine amidotransferase type-1 domain-containing protein OS=Ovis aries OX=9940 PE=4 SV=1	2	1	3	1	619	65.9	5.15	7.56		0	1		2.71188e+06	2.84066e+06	2.68249e+06	3.07725e+06	3.1387e+06	3.02395e+06	0.891248	0.00469497
W5NXM1	A2M domain-containing protein OS=Ovis aries OX=9940 PE=4 SV=1	53	7	39	1	152	17.3	8.7	101.23	LOC105605927	0	1		1.55518e+06	1.36327e+06	1.40753e+06	1.07978e+06	1.0613e+06	938906	1.40454	0.00469859
W5PGA4	Carn_acyltransf domain-containing protein OS=Ovis aries OX=9940 GN=CRAT PE=3 SV=1	27	16	56	16	626	71.1	8.44	156.84	CRAT	0	1		1.06988e+08	1.10187e+08	1.13874e+08	1.26827e+08	1.28351e+08	1.36268e+08	0.845708	0.00471227
W5NUC8	Uncharacterized protein OS=Ovis aries OX=9940 GN=ARMCX3 PE=3 SV=1	16	4	5	4	354	39.7	7.96	5.91	ARMCX3	0	1		6.25403e+06	6.19667e+06	7.14091e+06	8.25728e+06	8.22874e+06	8.42573e+06	0.786441	0.00471657
W5P1A5	Glucosylceramidase OS=Ovis aries OX=9940 GN=GBA PE=3 SV=1	14	6	11	6	536	59.9	7.18	18.97	GBA	0	1		1.57102e+07	1.7085e+07	1.69139e+07	1.90053e+07	1.93732e+07	1.90011e+07	0.866319	0.00472961
Q02958	Keratin-associated protein 6-1 OS=Ovis aries OX=9940 GN=KRTAP6-1 PE=1 SV=2	31	2	6	1	83	8.4	8.22	18.89	KRTAP6-1	0	1		2.64956e+06	2.40813e+06	2.78333e+06	3.95571e+06	3.449e+06	3.60288e+06	0.712329	0.00474572
W5QA50	Tripartite motif containing 3 OS=Ovis aries OX=9940 GN=TRIM3 PE=3 SV=1	1	1	2	1	755	81.7	7.81	4.45	TRIM3	0	1		624114	648370	634840	756320	725239	796383	0.837302	0.00474602
W5P4M1	Prohibitin OS=Ovis aries OX=9940 GN=PHB2 PE=3 SV=1	39	10	31	10	270	30.6	9.91	83.13	PHB2	0	1		1.13351e+08	1.15606e+08	1.21509e+08	1.35544e+08	1.4244e+08	1.48567e+08	0.82163	0.00479737
W5PH38	Mothers against decapentaplegic homolog OS=Ovis aries OX=9940 GN=SMAD1 PE=3 SV=1	7	3	3	1	465	52.2	7.31	3.74	SMAD1	0	1		493289	493606	540375	397746	410711	364310	1.30228	0.00480038
W5P536	Thyroid hormone receptor interactor 10 OS=Ovis aries OX=9940 GN=TRIP10 PE=3 SV=1	16	10	12	10	602	68.6	5.48	21.5	TRIP10	0	1		1.31512e+07	1.2779e+07	1.32402e+07	1.20518e+07	1.21025e+07	1.22988e+07	1.07454	0.00480821
W5PVG1	Calcium-activated neutral proteinase 1 OS=Ovis aries OX=9940 GN=CAPN1 PE=3 SV=1	33	20	71	20	729	83.6	5.59	194.35	CAPN1	0	1		1.15153e+08	1.14547e+08	1.23629e+08	1.36392e+08	1.38473e+08	1.45058e+08	0.841414	0.00482265
W5PK38	WH1 domain-containing protein OS=Ovis aries OX=9940 GN=VASP PE=3 SV=1	15	5	15	5	411	44.1	9.17	41.26	VASP	0	1		1.34935e+07	1.37117e+07	1.43071e+07	1.64288e+07	1.70174e+07	1.83006e+07	0.802219	0.00483182
W5Q6U5	DUF1741 domain-containing protein OS=Ovis aries OX=9940 GN=ARMH3 PE=4 SV=1	2	1	1	1	689	78.6	6.6	3.68	ARMH3	0	1		1.39196e+06	1.46442e+06	1.37876e+06	1.58074e+06	1.58623e+06	1.64766e+06	0.879639	0.00483616
W5QDZ3	Arp2/3 complex 34 kDa subunit OS=Ovis aries OX=9940 PE=3 SV=1	28	12	56	9	375	41.7	8.78	127.75		5	1		7.86138e+07	8.06001e+07	8.2521e+07	9.37359e+07	9.81936e+07	1.04092e+08	0.816614	0.00484172
W5PWF1	Complex I-ESSS OS=Ovis aries OX=9940 GN=NDUFB11 PE=1 SV=1	38	5	11	5	154	17.4	5.1	21.08	NDUFB11	0	1		1.45347e+07	1.41658e+07	1.53619e+07	1.69732e+07	1.76669e+07	1.83182e+07	0.83202	0.00484659
W5NPU0	Nicotinate phosphoribosyltransferase OS=Ovis aries OX=9940 GN=NAPRT PE=3 SV=1	6	3	4	3	475	51.4	8.47	6.16	NAPRT	0	1		3.03788e+06	3.08581e+06	2.94232e+06	3.48309e+06	3.83694e+06	3.62611e+06	0.828237	0.00486035
W5QFW8	Uncharacterized protein OS=Ovis aries OX=9940 GN=FAM162A PE=3 SV=1	18	2	8	2	154	17.6	10.04	22.99	FAM162A	0	1		6.52458e+06	6.43706e+06	7.07275e+06	7.7491e+06	7.8255e+06	7.89684e+06	0.853564	0.00489172
W5P5W6	N-myc downstream-regulated gene 1 protein OS=Ovis aries OX=9940 GN=NDRG1 PE=3 SV=1	18	5	27	5	414	44.6	6.47	77.56	NDRG1	0	1		3.92431e+07	4.00403e+07	4.23985e+07	4.55877e+07	4.68724e+07	4.64378e+07	0.876053	0.00490274
W5Q5K3	NCK associated protein 1 OS=Ovis aries OX=9940 GN=NCKAP1 PE=4 SV=1	12	13	22	13	1126	128.6	6.47	51.34	NCKAP1	0	1		3.18679e+07	3.248e+07	3.3936e+07	3.71636e+07	3.80569e+07	3.98251e+07	0.854304	0.00492276
B0LKP1	Keratin, type I cuticular Ha5 OS=Ovis aries OX=9940 GN=KRT35 PE=2 SV=1	65	34	576	22	455	50.4	5.05	1461.29	KRT35	5	1		2.85047e+08	2.57828e+08	2.9979e+08	3.60416e+08	3.46559e+08	3.53484e+08	0.794624	0.0049384
W5P2V0	FERM domain-containing protein OS=Ovis aries OX=9940 PE=4 SV=1	42	29	186	1	551	65.2	6.65	411.57		25	1		2.95015e+08	2.99925e+08	3.16401e+08	3.47334e+08	3.6212e+08	3.74979e+08	0.840384	0.00494634
W5QAK5	Uncharacterized protein OS=Ovis aries OX=9940 GN=PIAS1 PE=3 SV=1	4	2	2	2	654	72.1	7.52	2.17	PIAS1	0	1		887970	798475	865269	997765	1.0047e+06	1.03027e+06	0.84139	0.00498515
W5P004	Uncharacterized protein OS=Ovis aries OX=9940 GN=MDK PE=3 SV=1	7	1	2	1	143	15.6	9.72	4.41	MDK	0	1		176353	151149	185237	224586	240243	238887	0.728616	0.00499867
W5PN85	Acetyl-CoA acetyltransferase 1 OS=Ovis aries OX=9940 GN=ACAT1 PE=3 SV=1	42	13	59	13	427	45.4	8.56	166.57	ACAT1	0	1		7.79471e+07	8.01002e+07	8.29809e+07	9.50242e+07	1.01503e+08	1.0688e+08	0.794405	0.00504918
W5NXE8	SKIP_SNW domain-containing protein OS=Ovis aries OX=9940 GN=SNW1 PE=3 SV=1	13	5	9	5	537	61.6	9.5	21.97	SNW1	0	1		6.31024e+06	6.50187e+06	6.45291e+06	6.09606e+06	6.03515e+06	6.10457e+06	1.05644	0.00506181
W5QGI3	UBX domain-containing protein 7 OS=Ovis aries OX=9940 GN=UBXN7 PE=4 SV=1	2	1	2	1	489	54.9	5.16	6.47	UBXN7	0	1		4.31946e+06	4.14924e+06	4.56818e+06	3.48696e+06	3.70013e+06	3.47571e+06	1.22265	0.00506324
W5PEM1	Prostaglandin E synthase 3 OS=Ovis aries OX=9940 GN=PTGES3 PE=4 SV=1	36	5	35	5	153	17.8	4.54	92.03	PTGES3	0	1		8.92981e+07	8.77632e+07	9.13805e+07	9.77016e+07	1.02929e+08	1.036e+08	0.882361	0.00506574
W5P4F9	Protein kinase cAMP-dependent type II regulatory subunit beta OS=Ovis aries OX=9940 GN=PRKAR2B PE=3 SV=1	11	4	5	2	377	40.9	6.06	13.2	PRKAR2B	0	1		2.00364e+06	2.05246e+06	2.07842e+06	2.26056e+06	2.33088e+06	2.42629e+06	0.874145	0.00506733
W5PLF3	Uncharacterized protein OS=Ovis aries OX=9940 GN=DECR1 PE=4 SV=1	9	3	5	3	392	42.4	9.83	11.5	DECR1	0	1		6.7194e+06	6.6493e+06	7.28654e+06	8.15947e+06	8.2732e+06	8.74957e+06	0.820231	0.0050874
W1I746	MHC class II DQA OS=Ovis aries OX=9940 GN=Ovar-DQA2 PE=2 SV=1	5	1	1	1	255	28	4.67	2.9	Ovar-DQA2	0	1		662576	638945	772392	910532	939234	972594	0.734815	0.00511649
W5QFP0	Thrombospondin 1 OS=Ovis aries OX=9940 GN=THBS1 PE=3 SV=1	17	19	61	19	1286	141.1	5.08	149.4	THBS1	0	1		1.03504e+08	1.05054e+08	1.10632e+08	1.22315e+08	1.29985e+08	1.33804e+08	0.826694	0.00512494
W5NV20	ANK_REP_REGION domain-containing protein OS=Ovis aries OX=9940 PE=4 SV=1	6	3	4	3	543	58.1	6.84	8.68		0	1		1.15661e+06	1.16958e+06	1.18588e+06	970863	1.04843e+06	1.04598e+06	1.14576	0.0051529
W5P5G0	CDP-diacylglycerol--inositol 3-phosphatidyltransferase OS=Ovis aries OX=9940 GN=CDIPT PE=3 SV=1	5	1	3	1	213	23.5	8.48	7.87	CDIPT	0	1		3.6391e+06	3.68344e+06	3.47658e+06	3.15855e+06	3.22416e+06	3.03942e+06	1.14614	0.00520821
W5QI72	BLOC-1-related complex subunit 5 OS=Ovis aries OX=9940 GN=BORCS5 PE=3 SV=1	5	1	1	1	196	22.2	6.35	2.51	BORCS5	0	1		1.00825e+06	1.04464e+06	1.02871e+06	1.10903e+06	1.16911e+06	1.16065e+06	0.896131	0.00522216
W5PTS8	Malectin OS=Ovis aries OX=9940 GN=MLEC PE=3 SV=1	12	3	13	3	224	25.6	5.06	21.94	MLEC	0	1		1.05884e+07	1.16537e+07	1.12893e+07	8.77827e+06	8.45333e+06	9.39301e+06	1.25941	0.0052411
W5P0M0	Mitogen-activated protein kinase OS=Ovis aries OX=9940 GN=MAPK3 PE=3 SV=1	26	7	20	5	325	37.7	6.9	52.83	MAPK3	0	1		1.39287e+07	1.41374e+07	1.51307e+07	1.6348e+07	1.65919e+07	1.65167e+07	0.873429	0.00524612
W5P7L2	V-type proton ATPase subunit G OS=Ovis aries OX=9940 GN=ATP6V1G1 PE=3 SV=1	17	2	6	2	118	13.7	8.44	8.65	ATP6V1G1	0	1		2.00896e+06	1.89041e+06	2.17963e+06	2.68098e+06	2.54497e+06	2.50263e+06	0.786561	0.00527611
W5PY97	Supervillin OS=Ovis aries OX=9940 GN=SVIL PE=3 SV=1	4	7	12	7	2193	244.7	7.23	18.39	SVIL	0	1		5.20293e+06	5.13084e+06	5.27303e+06	4.60637e+06	4.63088e+06	4.862e+06	1.10692	0.00529221
W5PHL2	Lipocln_cytosolic_FA-bd_dom domain-containing protein OS=Ovis aries OX=9940 PE=3 SV=1	42	5	37	5	106	11.8	4.22	87.36	LOC101116281	0	1		4.27557e+07	2.99246e+07	4.81815e+07	1.19773e+07	8.81289e+06	9.22282e+06	4.02698	0.00531885
W5NTT7	Fibrillar collagen NC1 domain-containing protein OS=Ovis aries OX=9940 GN=COL1A2 PE=4 SV=1	35	37	967	37	1364	128.9	9.19	2543.73	COL1A2	0	1		2.6504e+10	2.8559e+10	2.38626e+10	1.89355e+10	1.73754e+10	1.58795e+10	1.51226	0.00532999
W5QJ38	Glutathione peroxidase OS=Ovis aries OX=9940 GN=GPX2 PE=3 SV=1	16	2	2	2	146	17.2	8.16	6.66	GPX2	0	1		3.62555e+06	4.19894e+06	4.78441e+06	6.2036e+06	6.24316e+06	6.93919e+06	0.650415	0.00534414
W5PMP1	ADF-H domain-containing protein OS=Ovis aries OX=9940 GN=COTL1 PE=4 SV=1	53	8	36	8	142	16	5.22	79.24	COTL1	0	1		3.34218e+07	3.46842e+07	3.72668e+07	4.46032e+07	4.83699e+07	5.19314e+07	0.727188	0.005356
W5QFS9	Hippocalcin-like protein 4 OS=Ovis aries OX=9940 GN=HPCAL4 PE=4 SV=1	10	2	3	1	191	22.2	4.89	6.94	HPCAL4	0	1		288344	269979	301670	416313	453763	522169	0.617702	0.00536754
D0EP88	Prefoldin 6 OS=Ovis aries OX=9940 GN=PFDN6 PE=3 SV=1	34	4	12	4	129	14.5	8.32	34.62	PFDN6	0	1		1.57259e+07	1.64298e+07	1.84113e+07	2.19428e+07	2.45476e+07	2.52386e+07	0.704973	0.00537665
W5QAD1	Grainyhead like transcription factor 2 OS=Ovis aries OX=9940 GN=GRHL2 PE=4 SV=1	2	1	1	1	624	71.1	6.87	2.82	GRHL2	0	1		308970	305352	327820	366150	384193	359237	0.849098	0.00540998
W5QCD6	Isocitrate dehydrogenase [NADP] OS=Ovis aries OX=9940 GN=IDH1 PE=3 SV=1	56	24	183	2	414	46.7	6.8	473.36	IDH1	32	1		4.73355e+08	4.68073e+08	5.30981e+08	6.08818e+08	6.49938e+08	6.76559e+08	0.76081	0.00541457
W5P098	Coronin OS=Ovis aries OX=9940 GN=CORO1A PE=3 SV=1	11	6	24	6	461	50.9	6.55	46.5	CORO1A	0	1		3.22353e+07	3.06738e+07	3.56222e+07	4.45868e+07	4.89011e+07	5.34581e+07	0.670528	0.0054215
W5PMF2	Diacylglycerol kinase OS=Ovis aries OX=9940 GN=DGKA PE=3 SV=1	2	1	2	1	734	82.6	6.39	0	DGKA	0	1		1.0926e+06	1.11188e+06	1.16373e+06	1.26329e+06	1.23108e+06	1.25742e+06	0.897763	0.00548493
W5P6Q5	Profilin OS=Ovis aries OX=9940 PE=3 SV=1	73	6	88	6	98	10.7	9.25	239.58		0	1		2.0604e+08	2.05637e+08	2.26695e+08	2.56328e+08	2.55624e+08	2.72989e+08	0.813273	0.0055292
W5PZQ6	Uncharacterized protein OS=Ovis aries OX=9940 GN=RBM39 PE=4 SV=1	16	7	19	7	525	58.7	10.13	42.06	RBM39	0	1		2.95523e+07	3.21234e+07	3.02338e+07	3.48561e+07	3.57421e+07	3.67696e+07	0.856024	0.00554151
W5PYU6	Gamma-butyrobetaine hydroxylase OS=Ovis aries OX=9940 GN=BBOX1 PE=3 SV=1	16	5	11	5	387	44.9	6.71	26.23	BBOX1	0	1		8.24715e+06	8.73281e+06	9.09931e+06	1.03742e+07	1.0816e+07	1.14734e+07	0.798419	0.00554917
W5P5Y5	Protein kinase domain-containing protein OS=Ovis aries OX=9940 GN=LOC114108773 PE=3 SV=1	28	8	22	1	337	38.9	9.57	50.8	LOC114108773	8	1		5.31555e+07	5.36952e+07	5.80107e+07	6.6292e+07	7.15379e+07	7.4882e+07	0.775046	0.00555827
W5Q7S8	Neuropilin OS=Ovis aries OX=9940 GN=NRP1 PE=3 SV=1	2	2	5	2	924	102.8	5.57	10.56	NRP1	0	1		9.44011e+06	1.03531e+07	1.00399e+07	1.18183e+07	1.15082e+07	1.23159e+07	0.837012	0.00557273
W5NWX6	Apolipoprotein C-III OS=Ovis aries OX=9940 GN=APOC3 PE=3 SV=1	25	2	16	2	110	12.2	6.06	43.93	APOC3	0	1		3.17543e+07	3.02548e+07	3.04313e+07	2.81706e+07	2.69182e+07	2.67636e+07	1.12935	0.00557758
W5QH50	Uncharacterized protein OS=Ovis aries OX=9940 GN=HRG PE=4 SV=1	23	12	47	12	520	58.7	7.93	100.43	HRG	0	1		4.92664e+07	4.57952e+07	5.31633e+07	6.05709e+07	6.47042e+07	6.53656e+07	0.777509	0.00557989
W5PER5	Envoplakin OS=Ovis aries OX=9940 GN=EVPL PE=4 SV=1	30	58	188	57	2021	228.6	8.21	404.81	EVPL	1	1		2.53372e+08	2.63196e+08	2.66464e+08	2.81469e+08	2.89561e+08	2.89405e+08	0.910042	0.00559665
W5NYF9	5'-nucleotidase, cytosolic II OS=Ovis aries OX=9940 GN=NT5C2 PE=3 SV=1	8	4	9	4	563	65.2	6.04	16.59	NT5C2	0	1		1.4647e+07	1.50073e+07	1.53671e+07	1.3236e+07	1.32648e+07	1.38451e+07	1.11588	0.00560416
W5Q058	ADP ribosylation factor like GTPase 1 OS=Ovis aries OX=9940 GN=ARL1 PE=3 SV=1	31	4	10	4	181	20.4	5.72	23.6	ARL1	0	1		1.64753e+07	1.64636e+07	1.75093e+07	1.92432e+07	1.98848e+07	2.08734e+07	0.840783	0.00561039
W5P1C2	Nucleobindin 2 OS=Ovis aries OX=9940 GN=NUCB2 PE=3 SV=1	14	6	11	6	441	52.4	5.15	25.58	NUCB2	0	1		9.87044e+06	9.84429e+06	1.12022e+07	7.58194e+06	7.96235e+06	7.15062e+06	1.36228	0.00562909
W5P5Q2	Major vault protein OS=Ovis aries OX=9940 GN=MVP PE=4 SV=1	24	19	66	19	892	99.2	5.71	160.91	MVP	0	1		6.43248e+07	6.33039e+07	7.13339e+07	8.03632e+07	8.2693e+07	8.66749e+07	0.796707	0.00563404
C5ISA2	Tubulin alpha chain OS=Ovis aries OX=9940 GN=TUBA4A PE=2 SV=1	56	18	295	5	448	49.9	5.06	905.12	TUBA4A	0	1		8.02819e+07	7.90581e+07	8.82728e+07	9.99015e+07	1.05694e+08	1.10587e+08	0.783133	0.00567455
W5PH63	Uncharacterized protein OS=Ovis aries OX=9940 GN=ACP3 PE=4 SV=1	5	2	4	2	419	48.3	6.73	13.7	ACP3	0	1		5.17003e+06	5.16667e+06	5.59324e+06	6.36333e+06	6.31481e+06	6.8499e+06	0.815747	0.00567546
W5Q5K9	Actin-related protein 2/3 complex subunit 3 OS=Ovis aries OX=9940 GN=ARPC3 PE=3 SV=1	26	5	8	5	200	22.7	8.19	20.85	ARPC3	0	1		1.6845e+07	1.67023e+07	1.78355e+07	1.94093e+07	2.04102e+07	2.09782e+07	0.845145	0.00567935
W5PGR6	Dehydrogenase/reductase 12 OS=Ovis aries OX=9940 GN=DHRS12 PE=4 SV=1	6	2	2	2	317	35.1	8.1	4.47	DHRS12	0	1		697212	744647	743173	608688	596256	642608	1.18266	0.0057011
W5PA28	Uncharacterized protein OS=Ovis aries OX=9940 GN=DSC2 PE=4 SV=1	17	11	17	11	898	99.9	5.5	39.97	DSC2	0	1		1.45513e+07	1.46746e+07	1.59703e+07	1.87606e+07	1.75147e+07	1.85486e+07	0.824386	0.00571813
W5NYH7	Ras-related protein Rab-4 OS=Ovis aries OX=9940 GN=RAB4A PE=3 SV=1	9	2	4	1	219	24.5	6.57	9.03	RAB4A	0	1		1.09894e+06	981959	1.11609e+06	1.35237e+06	1.41091e+06	1.53374e+06	0.744002	0.00573978
W5QBH1	Cysteine and glycine rich protein 1 OS=Ovis aries OX=9940 GN=CSRP1 PE=4 SV=1	25	4	17	4	175	18.7	9.22	57.77	CSRP1	0	1		4.46933e+07	4.65361e+07	4.44668e+07	3.76379e+07	3.71146e+07	4.05809e+07	1.17656	0.00577882
W5PRL5	Uncharacterized protein OS=Ovis aries OX=9940 PE=3 SV=1	5	4	8	4	617	70.5	6.98	11.17		0	1		5.36133e+06	5.11772e+06	5.13788e+06	4.77944e+06	4.56957e+06	4.67411e+06	1.11366	0.00578211
W5PGB5	Rho-associated protein kinase OS=Ovis aries OX=9940 GN=ROCK1 PE=3 SV=1	15	20	41	15	1354	158.2	6	99.27	ROCK1	0	1		1.8524e+07	1.76492e+07	1.89433e+07	2.07822e+07	2.03119e+07	2.05433e+07	0.894205	0.00580105
W5PTW7	Uncharacterized protein OS=Ovis aries OX=9940 PE=4 SV=1	15	2	12	1	185	21.4	4.93	26.02	LOC101113328	0	1		8.63537e+06	9.36338e+06	8.79888e+06	6.77536e+06	7.47297e+06	6.41245e+06	1.29703	0.00583308
W5PNV2	Serine/threonine-protein phosphatase OS=Ovis aries OX=9940 GN=PPP1CA PE=3 SV=1	39	12	49	3	330	37.5	6.33	143.77	PPP1CA	10	1		8.78559e+07	8.82315e+07	9.38433e+07	1.00584e+08	1.01574e+08	1.04696e+08	0.879672	0.0058689
W5QAW1	Glypican-1 OS=Ovis aries OX=9940 GN=GPC1 PE=3 SV=1	7	3	9	3	490	52.8	7.24	22.65	GPC1	0	1		2.43625e+06	2.55483e+06	2.50915e+06	2.81754e+06	2.86391e+06	3.03999e+06	0.859975	0.00587445
M4WXC5	PDCD10 protein OS=Ovis aries OX=9940 GN=PDCD10 PE=2 SV=1	9	2	5	2	212	24.7	8.19	14.39	PDCD10	0	1		4.49219e+06	4.5554e+06	4.7789e+06	5.22109e+06	5.66988e+06	5.634e+06	0.836703	0.00589664
W5NSS8	Tubulin beta chain OS=Ovis aries OX=9940 PE=3 SV=1	52	18	454	1	427	48	4.81	1126.22		3	1		4.33795e+07	4.54115e+07	4.54214e+07	5.02445e+07	4.89181e+07	5.16183e+07	0.890115	0.00591589
W5QGY6	Phospholipase A2 OS=Ovis aries OX=9940 GN=PLA2G4E PE=4 SV=1	2	1	1	1	799	91.6	5.95	3.11	PLA2G4E	0	1		130080	137473	129487	158023	148318	151945	0.866358	0.00592455
W5Q2L3	Ribonuclease P/MRP subunit p30 OS=Ovis aries OX=9940 GN=RPP30 PE=3 SV=1	5	1	2	1	268	29.8	9.42	0	RPP30	0	1		467064	481450	469384	567627	646361	588240	0.786747	0.00592542
W5NTW0	Uncharacterized protein OS=Ovis aries OX=9940 GN=CADM1 PE=3 SV=1	9	2	2	2	431	47.6	4.81	7.25	CADM1	0	1		1.3114e+06	1.33977e+06	1.32328e+06	1.47105e+06	1.41492e+06	1.41512e+06	0.924053	0.00594323
W5NTA4	Uncharacterized protein OS=Ovis aries OX=9940 GN=CGGBP1 PE=4 SV=1	20	3	8	3	167	18.8	8.95	19.83	CGGBP1	0	1		1.85808e+07	1.89659e+07	1.98978e+07	2.11613e+07	2.14241e+07	2.18149e+07	0.891991	0.00594564
W5QEV3	Nucleolar GTP-binding protein 2 OS=Ovis aries OX=9940 GN=GNL2 PE=3 SV=1	5	3	4	3	734	83.7	9.32	5.31	GNL2	0	1		815150	866438	852596	1.09339e+06	984137	1.02281e+06	0.81739	0.00599966
W5Q2L6	Exocyst complex component 3 OS=Ovis aries OX=9940 GN=EXOC3 PE=3 SV=1	5	4	7	4	750	86	6.3	16.03	EXOC3	0	1		8.48795e+06	7.99899e+06	8.87255e+06	9.71221e+06	9.95958e+06	9.88962e+06	0.857858	0.0060053
W5QE95	Uncharacterized protein OS=Ovis aries OX=9940 GN=AGO1 PE=3 SV=1	4	3	4	1	857	97.1	9.16	7.45	AGO1	0	1		1.45762e+06	1.56245e+06	1.50929e+06	1.6692e+06	1.69242e+06	1.73173e+06	0.889269	0.00600666
W5PVD0	STIP1 homology and U-box containing protein 1 OS=Ovis aries OX=9940 GN=STUB1 PE=4 SV=1	30	8	19	8	288	33.6	5.69	45.51	STUB1	0	1		1.59437e+07	1.6122e+07	1.70116e+07	1.85987e+07	1.87713e+07	1.98426e+07	0.857809	0.00603272
W5PHP7	SERPIN domain-containing protein OS=Ovis aries OX=9940 PE=3 SV=1	13	6	37	5	452	50.3	7.55	91.23		0	1		3.67427e+07	3.34345e+07	3.97309e+07	4.58036e+07	4.76287e+07	4.66341e+07	0.784686	0.00604862
W5PVJ0	Ferritin OS=Ovis aries OX=9940 PE=3 SV=1	53	6	18	6	175	20	6.54	46.34		0	1		1.77844e+07	1.75216e+07	1.9097e+07	2.13489e+07	2.10253e+07	2.24778e+07	0.83888	0.00607125
W5PVH8	Uncharacterized protein OS=Ovis aries OX=9940 GN=ATP6V1E1 PE=3 SV=1	34	8	40	8	226	26.1	8.44	84.31	ATP6V1E1	0	1		6.50234e+07	6.59035e+07	6.81452e+07	7.3877e+07	7.66357e+07	7.98873e+07	0.864028	0.00608294
W5QBA3	Sphingomyelin phosphodiesterase OS=Ovis aries OX=9940 GN=SMPD1 PE=3 SV=1	3	2	8	2	603	66.6	7.06	16.82	SMPD1	0	1		1.19434e+07	1.20121e+07	1.33548e+07	1.48596e+07	1.49139e+07	1.54807e+07	0.824465	0.00612807
W5P8U8	Desmoglein 2 OS=Ovis aries OX=9940 GN=DSG2 PE=4 SV=1	16	17	35	17	1125	122.6	5.19	79.05	DSG2	0	1		3.59593e+07	3.81214e+07	3.88856e+07	4.23526e+07	4.25348e+07	4.2117e+07	0.889468	0.00612912
W5P7J8	Uncharacterized protein OS=Ovis aries OX=9940 PE=4 SV=1	10	37	93	37	3841	430.3	4.93	250.07		0	1		1.0836e+08	1.1612e+08	1.13123e+08	1.25884e+08	1.27977e+08	1.33098e+08	0.872452	0.00615569
W5Q7Z6	Disco interacting protein 2 homolog B OS=Ovis aries OX=9940 GN=DIP2B PE=3 SV=1	6	7	9	4	1518	165	8.22	24.5	DIP2B	3	1		5.97986e+06	6.14488e+06	6.45272e+06	7.47714e+06	6.99256e+06	7.22685e+06	0.85624	0.00617038
W5Q780	Adenylosuccinate lyase OS=Ovis aries OX=9940 GN=ADSL PE=3 SV=1	13	7	19	7	492	55.5	6.61	29.67	ADSL	0	1		2.29096e+07	2.29646e+07	2.51016e+07	2.71971e+07	2.79761e+07	2.819e+07	0.851404	0.00617471
W5PJ76	LIM domain kinase 2 OS=Ovis aries OX=9940 GN=LIMK2 PE=3 SV=1	2	1	1	1	639	71.9	7.62	2.25	LIMK2	0	1		1.56558e+06	1.40483e+06	1.59509e+06	1.94275e+06	1.83044e+06	1.98911e+06	0.792305	0.00617996
H9CH14	Integrin-linked protein kinase OS=Ovis aries OX=9940 GN=ILK PE=2 SV=1	30	13	35	13	452	51.5	7.91	75.31	ILK	0	1		5.91585e+07	6.1362e+07	6.09571e+07	5.3008e+07	5.22477e+07	5.58448e+07	1.12649	0.00618181
W5QIA2	Annexin OS=Ovis aries OX=9940 GN=ANXA9 PE=3 SV=1	20	7	15	7	361	40.5	9.23	33.99	ANXA9	0	1		1.04399e+07	1.04353e+07	1.1608e+07	1.28621e+07	1.35616e+07	1.38978e+07	0.805605	0.00618849
W5NT24	Uncharacterized protein OS=Ovis aries OX=9940 PE=3 SV=1	14	41	92	41	4129	445.3	4.97	213.24		0	1		8.16045e+07	8.31591e+07	7.88283e+07	6.88152e+07	6.68806e+07	7.30008e+07	1.16721	0.00620072
W5P3R7	Lipolysis stimulated lipoprotein receptor OS=Ovis aries OX=9940 GN=LSR PE=3 SV=1	5	3	4	3	588	65.5	7.33	7.17	LSR	0	1		1.18051e+06	1.21566e+06	1.27899e+06	1.38567e+06	1.40276e+06	1.36832e+06	0.884141	0.00622673
W5PLH3	C2 calcium dependent domain containing 2 OS=Ovis aries OX=9940 GN=C2CD2 PE=4 SV=1	3	1	3	1	657	71	6.77	9.05	C2CD2	0	1		441676	473059	484837	618027	552615	590884	0.794523	0.00625
W5P9M2	15-oxoprostaglandin 13-reductase OS=Ovis aries OX=9940 GN=PTGR1 PE=3 SV=1	32	7	28	7	329	35.7	7.81	63.07	PTGR1	0	1		3.5382e+07	3.65749e+07	3.97282e+07	4.49751e+07	4.49036e+07	4.80692e+07	0.809618	0.0062537
W5Q634	Biliverdin reductase A OS=Ovis aries OX=9940 GN=BLVRA PE=3 SV=1	30	8	22	8	296	33.6	6.37	73.73	BLVRA	0	1		5.33288e+07	5.14373e+07	5.937e+07	6.94773e+07	7.08938e+07	7.73352e+07	0.753934	0.00629766
W5PKD2	Glutaryl-CoA dehydrogenase OS=Ovis aries OX=9940 GN=GCDH PE=3 SV=1	4	2	7	2	439	48.7	8.28	13.27	GCDH	0	1		1.70078e+07	1.67405e+07	1.85885e+07	2.06953e+07	2.03372e+07	2.11982e+07	0.841014	0.00630465
W5PTZ8	RNAse_Pc domain-containing protein OS=Ovis aries OX=9940 PE=3 SV=1	24	3	8	3	147	17	9.38	29.33	LOC101114959	0	1		2.53899e+06	2.36987e+06	2.68658e+06	2.02882e+06	2.04873e+06	1.8988e+06	1.27092	0.00631196
W5NTN3	Chromosome X open reading frame 38 OS=Ovis aries OX=9940 GN=CXorf38 PE=4 SV=1	5	2	2	2	318	36.3	6.54	4.77	CXorf38	0	1		1.65726e+06	1.55671e+06	1.69856e+06	1.97251e+06	1.86275e+06	1.99118e+06	0.843145	0.00633874
W5NPP8	Endoplasmic reticulum junction formation protein lunapark OS=Ovis aries OX=9940 GN=LNPK PE=3 SV=1	12	5	7	5	429	48.1	5.16	10.59	LNPK	0	1		4.76524e+06	4.68006e+06	4.80222e+06	5.29867e+06	5.2434e+06	5.61583e+06	0.881768	0.00634284
W5QG47	CMP-N-acetylneuraminic acid synthase OS=Ovis aries OX=9940 GN=CMAS PE=3 SV=1	13	5	8	5	404	45.4	7.43	20.44	CMAS	0	1		6.29556e+06	6.18482e+06	6.6332e+06	5.52384e+06	5.10159e+06	5.48941e+06	1.18609	0.00637811
W5PAC8	Uncharacterized protein OS=Ovis aries OX=9940 GN=C1orf116 PE=4 SV=1	9	4	12	4	570	60.1	9.09	27.28	C1orf116	0	1		9.17675e+06	9.08533e+06	9.90778e+06	1.08311e+07	1.12857e+07	1.16901e+07	0.833256	0.00640262
W5QJ27	Spectrin repeat containing nuclear envelope protein 2 OS=Ovis aries OX=9940 GN=SYNE2 PE=3 SV=1	13	72	136	72	6879	793.2	5.3	280.78	SYNE2	0	1		1.07597e+08	1.07241e+08	1.12892e+08	1.19189e+08	1.23044e+08	1.25179e+08	0.891996	0.00640824
W5NSZ6	Tuftelin-interacting protein 11 OS=Ovis aries OX=9940 GN=TFIP11 PE=3 SV=1	5	3	3	3	833	95.3	5.82	6.07	TFIP11	0	1		784255	846896	802573	918625	906370	906675	0.890929	0.00642981
W5P164	Late endosomal/lysosomal adaptor and MAPK and MTOR activator 1 OS=Ovis aries OX=9940 GN=LAMTOR1 PE=3 SV=1	8	1	8	1	161	17.7	5.3	16.6	LAMTOR1	0	1		1.60164e+07	1.5682e+07	1.72215e+07	1.88071e+07	1.91565e+07	1.99334e+07	0.844949	0.00645334
W5P684	Uncharacterized protein OS=Ovis aries OX=9940 GN=ACTBL2 PE=3 SV=1	44	14	214	6	376	41.9	5.48	596.03	ACTBL2	0	1		1.52565e+07	1.48057e+07	1.65041e+07	1.84931e+07	1.79762e+07	1.865e+07	0.844828	0.00647172
W5PID6	Uncharacterized protein OS=Ovis aries OX=9940 GN=CHMP5 PE=3 SV=1	14	3	7	3	221	24.8	4.88	15.76	CHMP5	0	1		2.10096e+07	2.041e+07	2.20777e+07	2.35724e+07	2.45165e+07	2.4145e+07	0.879051	0.00650227
W5PI22	Saposin B-type domain-containing protein OS=Ovis aries OX=9940 GN=CNPY2 PE=3 SV=1	28	4	8	4	182	20.6	4.92	16.17	CNPY2	0	1		3.07304e+07	3.10971e+07	2.81451e+07	2.46077e+07	2.24218e+07	2.0965e+07	1.32323	0.0065081
W5NR14	Isocitrate dehydrogenase [NAD] subunit, mitochondrial OS=Ovis aries OX=9940 GN=IDH3A PE=3 SV=1	25	9	37	9	366	39.8	6.98	82.84	IDH3A	0	1		7.91227e+07	8.06555e+07	8.47536e+07	9.12535e+07	9.24304e+07	9.63327e+07	0.873276	0.00653209
W5PGM1	Succinyl-CoA:3-ketoacid-coenzyme A transferase OS=Ovis aries OX=9940 GN=OXCT1 PE=3 SV=1	38	16	77	16	520	56.3	8.34	205.2	OXCT1	0	1		1.33857e+08	1.34619e+08	1.4586e+08	1.61031e+08	1.71746e+08	1.77428e+08	0.812098	0.0066397
W5PDE3	Aminotran_1_2 domain-containing protein OS=Ovis aries OX=9940 GN=SPTLC1 PE=4 SV=1	16	6	15	6	475	53	5.77	28.94	SPTLC1	0	1		1.57931e+07	1.53414e+07	1.75336e+07	2.05768e+07	2.04307e+07	2.25734e+07	0.76545	0.00665012
W5QHD5	2-deoxy-D-ribose 5-phosphate aldolase OS=Ovis aries OX=9940 GN=DERA PE=4 SV=1	28	7	9	7	309	34.2	9.07	27.62	DERA	0	1		7.69056e+06	7.88626e+06	8.5823e+06	9.63382e+06	9.97296e+06	1.05898e+07	0.800063	0.00665142
W5Q4X4	Uncharacterized protein OS=Ovis aries OX=9940 GN=C12orf10 PE=3 SV=1	6	2	3	2	381	42.7	6.71	9.33	C12orf10	0	1		5.01847e+06	5.26365e+06	5.13001e+06	5.91471e+06	6.15868e+06	6.59048e+06	0.825774	0.00667978
W5NWM2	Apolipoprotein A4 OS=Ovis aries OX=9940 GN=APOA4 PE=3 SV=1	48	19	116	19	370	41.5	5.76	299.58	APOA4	0	1		2.55056e+08	2.22571e+08	2.62624e+08	1.80808e+08	1.86936e+08	1.76735e+08	1.35956	0.0066816
W5PKF6	WD_REPEATS_REGION domain-containing protein OS=Ovis aries OX=9940 GN=WDR70 PE=4 SV=1	2	1	1	1	652	72.6	6.28	0	WDR70	0	1		543158	631915	628825	828129	752414	838145	0.745816	0.00670552
W5NSV3	Integrin subunit alpha 6 OS=Ovis aries OX=9940 GN=ITGA6 PE=3 SV=1	17	16	48	3	1069	119.3	6.8	117.66	ITGA6	15	1		6.56743e+07	6.78187e+07	7.13413e+07	7.7371e+07	7.96417e+07	8.26611e+07	0.854638	0.00672495
W5P824	Actin-related protein 2/3 complex subunit 4 OS=Ovis aries OX=9940 GN=ARPC4 PE=3 SV=1	43	7	43	7	168	19.6	8.43	109.41	ARPC4	0	1		9.20665e+07	9.31106e+07	1.00769e+08	1.13197e+08	1.17932e+08	1.25827e+08	0.801069	0.00672828
W5PJC2	Proteasome subunit beta OS=Ovis aries OX=9940 GN=PSMB3 PE=3 SV=1	30	5	28	5	205	23	6.55	76.32	PSMB3	0	1		7.62958e+07	7.75939e+07	8.02836e+07	8.49953e+07	8.96284e+07	8.9744e+07	0.885786	0.00676222
W5NSA6	Uncharacterized protein OS=Ovis aries OX=9940 GN=A2M PE=3 SV=1	30	36	153	35	1477	164.1	6.02	402.33	A2M	1	1		2.85279e+08	2.5114e+08	3.23329e+08	4.21153e+08	4.10523e+08	3.86512e+08	0.705759	0.00677631
W5NVB2	SERPIN domain-containing protein OS=Ovis aries OX=9940 PE=4 SV=1	23	5	40	2	168	18.6	8.4	108.41		1	1		2.65557e+07	2.32508e+07	3.00625e+07	3.65506e+07	3.87124e+07	3.67498e+07	0.713035	0.0067862
W5NYZ5	Uncharacterized protein OS=Ovis aries OX=9940 GN=CANX PE=3 SV=1	26	18	65	18	593	67.7	4.61	168.08	CANX	0	1		1.25797e+08	1.31508e+08	1.29803e+08	1.15906e+08	1.18937e+08	1.20018e+08	1.09087	0.00680998
W5PWG1	6-phosphofructokinase OS=Ovis aries OX=9940 GN=PFKP PE=3 SV=1	13	11	19	8	790	85.9	8.25	47.73	PFKP	0	1		1.883e+07	1.83547e+07	2.00124e+07	2.1838e+07	2.2155e+07	2.32511e+07	0.850589	0.00683808
W5Q0C1	SH3 domain containing kinase binding protein 1 OS=Ovis aries OX=9940 GN=SH3KBP1 PE=4 SV=1	9	4	7	4	641	69.8	8.41	14.33	SH3KBP1	0	1		4.05711e+06	3.84009e+06	4.15788e+06	4.47442e+06	4.65222e+06	4.68213e+06	0.873001	0.00684755
W5PC91	Uncharacterized protein OS=Ovis aries OX=9940 GN=SPTA1 PE=3 SV=1	5	9	14	9	2408	280.4	4.94	27.61	SPTA1	0	1		6.2955e+06	5.60479e+06	6.23978e+06	7.49936e+06	7.35463e+06	7.11178e+06	0.825834	0.00685226
C5IWU1	ADP-ribosylation factor 6 OS=Ovis aries OX=9940 GN=ARF6 PE=2 SV=1	39	5	22	5	175	20.1	8.95	62.82	ARF6	0	1		7.69083e+07	8.16622e+07	7.99998e+07	8.64702e+07	8.87679e+07	8.99995e+07	0.899459	0.00686737
W5PZH6	Mannose-P-dolichol utilization defect 1 protein OS=Ovis aries OX=9940 GN=MPDU1 PE=3 SV=1	4	1	7	1	246	26.5	9.36	8.69	MPDU1	0	1		1.07331e+07	1.10496e+07	1.15051e+07	1.24983e+07	1.25089e+07	1.3186e+07	0.871564	0.00688378
W5NWH7	Epsilon-sarcoglycan OS=Ovis aries OX=9940 GN=SGCE PE=3 SV=1	5	2	3	2	437	49.8	6.55	6.54	SGCE	0	1		1.52284e+06	1.68933e+06	1.49416e+06	1.25552e+06	1.18573e+06	1.26096e+06	1.27122	0.00692845
W5Q2S8	Myosin light chain 9 OS=Ovis aries OX=9940 GN=MYL9 PE=4 SV=1	37	9	86	4	312	35	7.03	228.96	MYL9	11	1		2.34152e+08	2.65799e+08	2.32977e+08	1.73744e+08	1.93251e+08	1.76279e+08	1.34909	0.00693532
W5PPU0	Sepiapterin reductase OS=Ovis aries OX=9940 GN=SPR PE=3 SV=1	43	8	26	8	267	28.7	7.02	75.8	SPR	0	1		2.64901e+07	2.58303e+07	2.92645e+07	3.25716e+07	3.37198e+07	3.52186e+07	0.803713	0.0069706
W5Q3E9	Receptor expression-enhancing protein OS=Ovis aries OX=9940 GN=REEP5 PE=3 SV=1	12	2	7	2	162	18.2	6.11	16.47	REEP5	0	1		9.14621e+06	9.15759e+06	9.65678e+06	1.02432e+07	1.06331e+07	1.08636e+07	0.880929	0.00700145
W5P5I3	Uncharacterized protein OS=Ovis aries OX=9940 GN=CFI PE=4 SV=1	18	10	30	10	618	68.6	7.68	63.51	CFI	0	1		2.72491e+07	2.26328e+07	2.90141e+07	3.57496e+07	3.63786e+07	3.59679e+07	0.729869	0.00701976
W5NTK5	Uncharacterized protein OS=Ovis aries OX=9940 GN=YLPM1 PE=4 SV=1	3	5	9	5	2078	233.9	6.47	9.18	YLPM1	0	1		3.4045e+06	3.47684e+06	3.45789e+06	3.29367e+06	3.16178e+06	3.20498e+06	1.07026	0.00703227
W5P4Q4	Thrombospondin 2 OS=Ovis aries OX=9940 GN=THBS2 PE=4 SV=1	1	1	1	1	1025	113.3	4.93	2.36	THBS2	0	1		554553	588847	514257	439594	448552	424639	1.2627	0.00711033
W5QBA4	Protein RER1 OS=Ovis aries OX=9940 GN=RER1 PE=3 SV=1	9	1	1	1	196	22.9	9.44	2.98	RER1	0	1		936875	991994	946987	845521	852387	792646	1.15471	0.00715998
W5PMD2	Septin-type G domain-containing protein OS=Ovis aries OX=9940 GN=SEPTIN4 PE=3 SV=1	3	3	9	3	996	113.1	8.38	11.58	SEPTIN4	0	1		9.88715e+06	9.2452e+06	1.01444e+07	1.23083e+07	1.1524e+07	1.29691e+07	0.795534	0.00719247
W5P1I5	SNF related kinase OS=Ovis aries OX=9940 GN=SNRK PE=4 SV=1	3	1	1	1	684	75.5	6.98	2.09	SNRK	0	1		588294	574266	628555	718538	753466	815636	0.782953	0.00719361
W5P5Z2	Ephrin RBD domain-containing protein OS=Ovis aries OX=9940 GN=EFNB2 PE=3 SV=1	10	2	2	2	333	36.9	8.78	6.17	EFNB2	0	1		1.76131e+06	1.64713e+06	1.80463e+06	2.14108e+06	1.98866e+06	2.14986e+06	0.83016	0.00720336
W5PZJ8	Asparaginase-like protein 1 OS=Ovis aries OX=9940 GN=ASRGL1 PE=3 SV=1	19	5	8	5	312	32.4	7.72	14.82	ASRGL1	0	1		1.53754e+07	1.57937e+07	1.73498e+07	1.94371e+07	1.96979e+07	2.09681e+07	0.80726	0.00722622
W5PXR5	Uncharacterized protein OS=Ovis aries OX=9940 PE=3 SV=1	4	1	2	1	393	42	9.5	5.92		0	1		1.32526e+06	1.28129e+06	1.43717e+06	1.6122e+06	1.6288e+06	1.74465e+06	0.81107	0.00730772
A0A0U1YZ59	Adiponectin OS=Ovis aries OX=9940 GN=adipoq PE=2 SV=1	14	3	20	3	239	26	6.33	49.63	adipoq	0	1		1.56987e+07	1.57281e+07	1.76014e+07	1.96967e+07	2.04969e+07	2.16804e+07	0.79239	0.0073963
W5QC06	Complex I-B14 OS=Ovis aries OX=9940 GN=NDUFA6 PE=1 SV=1	6	1	3	1	140	16.3	9.82	5.78	NDUFA6	0	1		1.35054e+07	1.52496e+07	1.13247e+07	7.65887e+06	7.87863e+06	7.11068e+06	1.76966	0.0073995
W5PPF2	Uncharacterized protein OS=Ovis aries OX=9940 GN=FMC1-LUC7L2 PE=3 SV=1	15	7	23	5	458	54.3	10.17	61.03	FMC1-LUC7L2	3	1		1.99837e+07	2.05873e+07	1.90975e+07	1.77844e+07	1.7496e+07	1.77418e+07	1.12535	0.00741908
W5NXF6	Tubulin gamma chain OS=Ovis aries OX=9940 GN=TUBG1 PE=3 SV=1	14	6	8	6	452	51.2	6	18.38	TUBG1	0	1		7.36096e+06	7.74969e+06	7.85693e+06	8.36976e+06	8.53586e+06	8.44066e+06	0.906152	0.00742118
W5PEJ0	Regulator of G protein signaling 19 OS=Ovis aries OX=9940 GN=RGS19 PE=4 SV=1	5	1	3	1	206	23.2	5.01	8.63	RGS19	0	1		1.83337e+06	1.89305e+06	2.0056e+06	2.18853e+06	2.27977e+06	2.37644e+06	0.837435	0.0074662
W5P2K4	Citrate lyase beta like OS=Ovis aries OX=9940 GN=CLYBL PE=4 SV=1	9	3	5	3	303	33.8	5.11	11.51	CLYBL	0	1		3.61961e+06	3.4054e+06	3.52858e+06	4.02347e+06	3.87337e+06	3.8656e+06	0.897228	0.00748549
W5P3D4	Uncharacterized protein OS=Ovis aries OX=9940 GN=LOC114117976 PE=4 SV=1	47	4	6	3	92	10.2	6.57	16.67	LOC114117976	0	1		9.62509e+06	1.30843e+07	9.9411e+06	5.41464e+06	5.26469e+06	5.40445e+06	2.03003	0.0075093
W5QIZ6	Reticulon OS=Ovis aries OX=9940 GN=RTN1 PE=4 SV=1	4	2	2	2	688	75.1	4.75	0	RTN1	0	1		910261	934818	958201	1.50101e+06	1.2787e+06	1.64879e+06	0.633008	0.00751363
W5PAX4	Testis expressed 264, ER-phagy receptor OS=Ovis aries OX=9940 GN=TEX264 PE=4 SV=1	10	2	4	2	320	34.4	6.04	11.99	TEX264	0	1		1.71684e+06	1.83678e+06	1.84085e+06	2.05606e+06	1.99353e+06	2.01383e+06	0.889674	0.00752218
W5NSV2	SEC7 domain-containing protein OS=Ovis aries OX=9940 GN=ARFGEF1 PE=4 SV=1	2	4	7	1	1849	208.6	5.83	14.99	ARFGEF1	0	1		259682	266026	270027	318663	326765	363947	0.788345	0.00752932
W5PL72	39S ribosomal protein L22, mitochondrial OS=Ovis aries OX=9940 GN=MRPL22 PE=3 SV=1	9	2	3	2	201	23.4	9.83	5.29	MRPL22	0	1		370633	346288	386327	472766	430062	469008	0.804213	0.00754898
W5PL15	Phytanoyl-CoA 2-hydroxylase interacting protein OS=Ovis aries OX=9940 GN=PHYHIP PE=3 SV=1	5	1	1	1	263	30	8.62	3.27	PHYHIP	0	1		1.59127e+06	1.69862e+06	1.74926e+06	2.20322e+06	2.12983e+06	2.48975e+06	0.738575	0.00757181
W5PKU7	TNF receptor superfamily member 6b OS=Ovis aries OX=9940 PE=4 SV=1	5	1	1	1	265	28.5	8.22	1.93		0	1		306542	302929	334904	397607	373375	417802	0.794404	0.00757345
W5PE01	Transgelin OS=Ovis aries OX=9940 GN=TAGLN2 PE=3 SV=1	67	16	148	16	237	26.3	8.81	416.89	TAGLN2	0	1		5.38724e+08	5.22139e+08	5.95772e+08	6.699e+08	7.01303e+08	7.42117e+08	0.783901	0.00759691
W5Q5G8	TRANSKETOLASE_1 domain-containing protein OS=Ovis aries OX=9940 GN=TKT PE=4 SV=1	49	23	132	23	623	67.8	7.47	370.42	TKT	0	1		4.14138e+08	4.05097e+08	4.50499e+08	4.98041e+08	5.30525e+08	5.50969e+08	0.803866	0.007597
W5NTW8	N-acetyltransferase domain-containing protein OS=Ovis aries OX=9940 GN=NAA10 PE=4 SV=1	17	4	6	4	224	25.2	5.63	4.57	NAA10	0	1		3.01888e+06	3.02289e+06	3.10528e+06	3.45413e+06	3.31006e+06	3.56579e+06	0.885486	0.00760283
W5Q5A6	Fibrinogen C-terminal domain-containing protein OS=Ovis aries OX=9940 GN=FGG PE=4 SV=1	48	19	138	19	434	49.2	6.13	331.29	FGG	0	1		2.66658e+08	2.41508e+08	2.80219e+08	3.25496e+08	3.28497e+08	3.14708e+08	0.813859	0.00764052
W5PU19	Terpene cyclase/mutase family member OS=Ovis aries OX=9940 GN=LSS PE=3 SV=1	15	9	22	9	733	83.1	6.77	48.83	LSS	0	1		2.91673e+07	3.09332e+07	3.11046e+07	3.3388e+07	3.45461e+07	3.5036e+07	0.885744	0.0076407
W5NS44	Uncharacterized protein OS=Ovis aries OX=9940 GN=HSD17B12 PE=3 SV=1	23	7	32	7	312	34.7	9.47	69.59	HSD17B12	0	1		6.33932e+07	6.6664e+07	6.50443e+07	7.20053e+07	7.20586e+07	7.62548e+07	0.885542	0.0077112
W5Q6B9	GFA domain-containing protein OS=Ovis aries OX=9940 PE=3 SV=1	5	1	2	1	217	24.1	8.98	6.28		0	1		1.56907e+06	1.8413e+06	1.39629e+06	2.37469e+06	2.66859e+06	2.30416e+06	0.654195	0.0077412
W5PUU7	Pericentrin OS=Ovis aries OX=9940 GN=PCNT PE=4 SV=1	0	1	1	1	3289	371.6	5.62	2.54	PCNT	0	1		821424	861575	843393	905046	924022	900406	0.925597	0.00775459
W5PQI0	Paxillin OS=Ovis aries OX=9940 GN=PXN PE=4 SV=1	10	4	10	4	589	64.2	6.48	22.21	PXN	0	1		1.11845e+07	1.13934e+07	1.20894e+07	1.29221e+07	1.36648e+07	1.37855e+07	0.858687	0.00776934
W5Q7Q4	Heat shock protein family A (Hsp70) member 12A OS=Ovis aries OX=9940 GN=HSPA12A PE=4 SV=1	16	9	14	9	676	74.8	6.99	26.9	HSPA12A	0	1		2.60565e+07	2.65795e+07	2.84528e+07	3.07005e+07	3.17978e+07	3.28977e+07	0.850022	0.00780884
W5NW41	TBC1 domain family member 9B OS=Ovis aries OX=9940 GN=TBC1D9B PE=4 SV=1	2	2	3	2	1205	135.2	5.33	4.94	TBC1D9B	0	1		1.93485e+06	2.01606e+06	2.01383e+06	2.46426e+06	2.47209e+06	2.82277e+06	0.768738	0.00784414
W5NR94	Acyl-CoA synthetase bubblegum family member 1 OS=Ovis aries OX=9940 GN=ACSBG1 PE=4 SV=1	6	3	4	3	775	86.6	6.76	5.28	ACSBG1	0	1		1.92106e+06	1.98211e+06	2.50219e+06	3.06135e+06	3.00892e+06	3.08075e+06	0.699962	0.00786987
W5PGS4	FABP domain-containing protein OS=Ovis aries OX=9940 GN=FABP5 PE=3 SV=1	68	12	147	12	140	15.6	8.05	400.22	FABP5	0	1		5.24749e+08	5.43789e+08	5.77605e+08	6.58122e+08	7.01075e+08	7.5314e+08	0.7793	0.00787271
W5PEG6	Guanylate cyclase OS=Ovis aries OX=9940 GN=GUCY1A1 PE=3 SV=1	5	3	6	3	691	77.4	8.06	12.46	GUCY1A1	0	1		2.46902e+06	2.4247e+06	2.61039e+06	2.78751e+06	2.78678e+06	2.88285e+06	0.887311	0.00787489
W5PAL4	Uncharacterized protein OS=Ovis aries OX=9940 PE=4 SV=1	22	2	2	2	340	37.6	5.06	5.04		0	1		3.29484e+06	3.26374e+06	3.63769e+06	4.36913e+06	4.43328e+06	4.01332e+06	0.795606	0.00789268
W5Q9A3	U6 snRNA-associated Sm-like protein LSm8 OS=Ovis aries OX=9940 GN=LSM8 PE=3 SV=1	34	3	6	3	96	10.4	4.48	16.82	LSM8	0	1		1.66907e+07	1.73375e+07	1.73429e+07	1.98575e+07	2.0931e+07	2.25404e+07	0.81118	0.00789387
W5NW35	Uncharacterized protein OS=Ovis aries OX=9940 GN=MYOF PE=3 SV=1	14	22	54	21	2049	233.3	6.1	90.12	MYOF	1	1		3.12403e+07	3.1553e+07	3.3585e+07	3.57795e+07	3.67475e+07	3.78497e+07	0.873177	0.00790548
A0A286S9Y3	Interferon gamma inducible protein 16-like protein transcript variant 1 OS=Ovis aries OX=9940 GN=IFI16l PE=2 SV=1	7	3	3	3	521	58.4	9.58	4.3	IFI16l	0	1		2.56978e+06	2.5793e+06	2.98091e+06	3.54314e+06	3.38261e+06	3.75083e+06	0.761479	0.0079058
W5PHK9	Uncharacterized protein OS=Ovis aries OX=9940 GN=PRPF39 PE=4 SV=1	5	3	5	3	668	78.2	5.44	1.65	PRPF39	0	1		1.30561e+06	1.25392e+06	1.39772e+06	1.51344e+06	1.59079e+06	1.55609e+06	0.849137	0.00793006
W5NTB3	Cystatin domain-containing protein OS=Ovis aries OX=9940 GN=CST6 PE=4 SV=1	68	9	84	9	149	16.4	7.18	284.68	CST6	0	1		1.74406e+08	1.66908e+08	1.9177e+08	2.16523e+08	2.29546e+08	2.42689e+08	0.773979	0.00793294
W5Q696	DNA-directed RNA polymerase II subunit RPB7 OS=Ovis aries OX=9940 GN=POLR2G PE=3 SV=1	6	1	1	1	211	23.6	5	2.78	POLR2G	0	1		1.26304e+06	1.29625e+06	1.46103e+06	1.66404e+06	1.82951e+06	1.69731e+06	0.774498	0.00795579
W5PCV9	Laminin subunit alpha 3 OS=Ovis aries OX=9940 GN=LAMA3 PE=4 SV=1	13	37	101	37	3334	366.9	7.09	234.64	LAMA3	0	1		1.0831e+08	1.12841e+08	1.11135e+08	1.17758e+08	1.19409e+08	1.22108e+08	0.92488	0.0079688
W5PGQ7	Parathion hydrolase-related protein OS=Ovis aries OX=9940 GN=PTER PE=3 SV=1	10	3	7	3	349	39.1	6.47	16.08	PTER	0	1		5.59225e+06	5.3164e+06	6.12399e+06	6.83016e+06	7.03149e+06	7.37478e+06	0.802048	0.00798634
B6E3I6	Creatine kinase (Fragment) OS=Ovis aries OX=9940 PE=2 SV=1	49	3	10	1	108	12.7	6.15	36.24	CKB	0	1		3.22082e+06	3.00626e+06	3.33424e+06	2.75586e+06	2.63466e+06	2.6361e+06	1.1912	0.00799428
W5NY86	Uncharacterized protein OS=Ovis aries OX=9940 PE=3 SV=1	23	1	1	1	64	7.5	4.6	2.85		0	1		1.44653e+06	1.58741e+06	1.67367e+06	1.94975e+06	1.93845e+06	1.86661e+06	0.818031	0.0080025
W5QJ24	Serine/threonine-protein phosphatase 2A 56 kDa regulatory subunit OS=Ovis aries OX=9940 GN=PPP2R5E PE=3 SV=1	5	2	2	2	467	54.7	6.95	4.63	PPP2R5E	0	1		3.22129e+06	3.10141e+06	3.62234e+06	4.09628e+06	4.53512e+06	4.28734e+06	0.769815	0.00805271
W5NZY8	Tubulin-folding cofactor E OS=Ovis aries OX=9940 GN=TBCE PE=3 SV=1	9	4	6	4	528	59.1	6.05	14.12	TBCE	0	1		6.18955e+06	6.13515e+06	6.59439e+06	7.06562e+06	7.03066e+06	6.98018e+06	0.897641	0.00808576
W5P955	5'-nucleotidase OS=Ovis aries OX=9940 GN=NT5C3A PE=3 SV=1	15	4	5	4	297	33.9	5.36	12.12	NT5C3A	0	1		3.63455e+06	3.60771e+06	3.90119e+06	4.24097e+06	4.20662e+06	4.4417e+06	0.864551	0.0080885
W5NQD5	Uncharacterized protein OS=Ovis aries OX=9940 GN=RBM26 PE=4 SV=1	4	4	5	3	1006	113.2	9.14	9.8	RBM26	0	1		2.46119e+06	2.55657e+06	2.38796e+06	2.16926e+06	2.24244e+06	2.21325e+06	1.11785	0.00811354
W5P4D3	Peroxin-14 OS=Ovis aries OX=9940 GN=PEX14 PE=3 SV=1	6	2	2	2	374	40.9	4.97	2.88	PEX14	0	1		2.16942e+06	2.14174e+06	2.09895e+06	1.85235e+06	1.87284e+06	1.98965e+06	1.12166	0.00811808
W5PZ70	Uncharacterized protein OS=Ovis aries OX=9940 GN=PLEKHF2 PE=4 SV=1	16	3	4	3	249	27.8	8.07	6.79	PLEKHF2	0	1		8.2319e+06	7.77273e+06	8.40204e+06	9.63826e+06	9.87539e+06	1.08098e+07	0.804878	0.00814813
G3ER51	Keratin 71 OS=Ovis aries OX=9940 GN=KRT71 PE=2 SV=2	61	46	692	28	525	57.3	6.61	1882.37	KRT71	28	1		4.38255e+09	4.28033e+09	4.53888e+09	5.28257e+09	5.04142e+09	5.63725e+09	0.827113	0.0081875
W5Q3Q7	Hsp90 chaperone protein kinase-targeting subunit OS=Ovis aries OX=9940 GN=CDC37 PE=3 SV=1	36	12	35	12	380	44.6	5.17	95.47	CDC37	0	1		3.26329e+07	3.2093e+07	3.57674e+07	3.86004e+07	3.98193e+07	3.99976e+07	0.848637	0.00821766
W5PG75	Pyruvate carboxylase OS=Ovis aries OX=9940 GN=PC PE=4 SV=1	3	3	5	3	1149	125.6	7.09	0	PC	0	1		3.63068e+06	3.65055e+06	3.868e+06	3.36845e+06	3.33396e+06	3.3108e+06	1.11345	0.00824894
W5PBY3	Oxysterol-binding protein OS=Ovis aries OX=9940 GN=OSBPL1A PE=3 SV=1	3	3	5	3	953	108.4	6.32	8.41	OSBPL1A	0	1		8.72537e+06	8.72875e+06	9.07434e+06	9.42529e+06	9.8294e+06	9.6944e+06	0.916383	0.00825084
W5QG29	IF rod domain-containing protein OS=Ovis aries OX=9940 GN=DES PE=3 SV=1	70	34	329	29	470	53.5	5.27	869.71	DES	0	1		3.84156e+08	4.66253e+08	3.62026e+08	2.43002e+08	2.39459e+08	2.59265e+08	1.63462	0.0082799
W5QG01	Aspartyl aminopeptidase OS=Ovis aries OX=9940 GN=DNPEP PE=3 SV=1	21	8	25	8	471	51.9	6.74	63.19	DNPEP	0	1		3.37527e+07	3.46067e+07	3.61703e+07	3.99078e+07	4.28404e+07	4.47535e+07	0.81983	0.00830375
W5P6A2	DNA-directed RNA polymerase subunit beta OS=Ovis aries OX=9940 GN=POLR2B PE=3 SV=1	8	7	15	7	1175	133.9	6.87	27.51	POLR2B	0	1		3.55837e+07	4.16944e+07	3.2143e+07	2.08186e+07	2.28407e+07	2.34569e+07	1.63032	0.00830754
W5NTB8	Isochorismatase domain containing 2 OS=Ovis aries OX=9940 GN=ISOC2 PE=3 SV=1	10	1	2	1	198	21.7	8.1	2.81	ISOC2	0	1		4.57891e+06	4.66393e+06	5.3337e+06	5.92815e+06	6.15051e+06	6.106e+06	0.801584	0.00836157
C9E8M7	Cytochrome b5 OS=Ovis aries OX=9940 GN=CYB5 PE=2 SV=1	41	4	28	4	134	15.3	5.16	62.75	CYB5	0	1		6.52766e+07	6.41804e+07	7.37262e+07	8.40137e+07	9.16907e+07	8.43408e+07	0.781338	0.00843944
W5QD48	AB hydrolase-1 domain-containing protein OS=Ovis aries OX=9940 GN=ABHD10 PE=4 SV=1	2	1	2	1	330	36.6	9.29	2.16	ABHD10	0	1		2.04522e+06	2.15295e+06	2.07827e+06	1.9054e+06	1.80227e+06	1.7444e+06	1.15121	0.00843982
W5QET6	Monocarboxylate transporter 1 OS=Ovis aries OX=9940 GN=SLC16A1 PE=3 SV=1	7	3	12	3	501	54.2	8.21	18.42	SLC16A1	0	1		6.81185e+06	6.75422e+06	6.56365e+06	5.56277e+06	5.81925e+06	6.13105e+06	1.14941	0.00846669
B9VGZ5	Reticulon OS=Ovis aries OX=9940 PE=2 SV=1	23	4	12	1	199	22.4	9.31	35.33	RTN4	0	1		671581	637384	668236	842783	749583	812614	0.822127	0.00847403
W5PNU8	Tetraspanin OS=Ovis aries OX=9940 GN=CD63 PE=3 SV=1	4	1	7	1	237	25.7	8.09	14.58	CD63	0	1		1.1914e+07	1.41314e+07	1.26599e+07	1.73132e+07	1.70817e+07	1.97146e+07	0.715314	0.00849671
W5QHX2	Uncharacterized protein OS=Ovis aries OX=9940 GN=RPL22L1 PE=3 SV=1	9	1	1	1	131	15.5	9.57	3.36	RPL22L1	0	1		1.1034e+06	1.0217e+06	1.0808e+06	955660	894152	919000	1.15786	0.00850163
Q4U200	Hair keratin type II intermediate filament (Fragment) OS=Ovis aries OX=9940 GN=KRT2.11 PE=2 SV=1	94	12	362	1	153	15.7	4.98	963.36	KRT2.11	0	1		1.87877e+06	2.1469e+06	2.09494e+06	1.66636e+06	1.57482e+06	1.49505e+06	1.2923	0.00856198
W5QGB9	Receptor protein-tyrosine kinase OS=Ovis aries OX=9940 GN=EPHA4 PE=4 SV=1	2	1	2	1	996	111.4	6.61	5.13	EPHA4	0	1		991653	985442	1.03478e+06	1.14806e+06	1.09638e+06	1.17812e+06	0.880007	0.00859246
W5P677	Uncharacterized protein OS=Ovis aries OX=9940 GN=MCFD2 PE=4 SV=1	10	1	3	1	167	19	5.24	7.58	MCFD2	0	1		1.91892e+06	2.1371e+06	1.96661e+06	1.42315e+06	1.52359e+06	1.13222e+06	1.47651	0.00859803
W5QI03	Uncharacterized protein OS=Ovis aries OX=9940 GN=TPM1 PE=3 SV=1	62	28	249	4	294	33.9	4.82	609.71	TPM1	32	1		1.26962e+09	1.25536e+09	1.38968e+09	9.58671e+08	1.08413e+09	9.13715e+08	1.32408	0.0086048
W5PDN3	Spectrin beta chain OS=Ovis aries OX=9940 GN=SPTBN2 PE=3 SV=1	44	79	241	67	2332	263.7	6.16	652.64	SPTBN2	0	1		2.29961e+08	2.33386e+08	2.5138e+08	2.67436e+08	2.79143e+08	2.78846e+08	0.86589	0.00861877
W5PQD7	Uncharacterized protein OS=Ovis aries OX=9940 GN=GID8 PE=4 SV=1	3	1	4	1	229	26.9	4.97	2.13	GID8	0	1		1.44127e+06	1.4169e+06	1.5323e+06	1.26061e+06	1.26866e+06	1.16544e+06	1.18831	0.00863232
W5NZQ2	Cytosol aminopeptidase OS=Ovis aries OX=9940 GN=LAP3 PE=3 SV=1	53	24	161	24	522	56.5	6.48	424.54	LAP3	0	1		3.3747e+08	3.16138e+08	3.43508e+08	3.71827e+08	3.87206e+08	3.96655e+08	0.862791	0.00864901
W5P652	Somatomedin B and thrombospondin type 1 domain containing OS=Ovis aries OX=9940 GN=SBSPON PE=4 SV=1	11	2	7	2	269	29.8	8.07	6.85	SBSPON	0	1		3.70856e+06	3.97739e+06	3.6837e+06	3.34591e+06	3.22347e+06	3.33434e+06	1.14802	0.00864973
W5PU66	IQ motif containing GTPase activating protein 1 OS=Ovis aries OX=9940 GN=IQGAP1 PE=4 SV=1	46	69	363	66	1691	192.8	6.38	1012.29	IQGAP1	3	1		6.18444e+08	6.23274e+08	6.65574e+08	7.07987e+08	7.36174e+08	7.55439e+08	0.867109	0.00871812
W5PFU1	26S proteasome non-ATPase regulatory subunit 13 OS=Ovis aries OX=9940 GN=PSMD13 PE=3 SV=1	36	13	49	13	376	42.7	5.58	110.06	PSMD13	0	1		1.06019e+08	1.00024e+08	1.15306e+08	1.2724e+08	1.33651e+08	1.37608e+08	0.806399	0.00874461
W5P4R1	Moesin OS=Ovis aries OX=9940 GN=MSN PE=4 SV=1	49	42	271	32	665	77.5	7.77	660.94	MSN	17	1		8.1588e+08	8.31092e+08	8.74241e+08	9.70429e+08	1.05774e+09	1.10238e+09	0.805356	0.00878844
Q8SQ25	Mannose-6-phosphate/insulin-like growth factor II receptor (Fragment) OS=Ovis aries OX=9940 GN=m6p/igf2r PE=2 SV=1	9	12	17	1	1239	136.6	5.62	36.88	m6p/igf2r	0	1		196621	171484	194262	230909	222733	236194	0.815218	0.00888392
W5QDT3	Dolichyl-diphosphooligosaccharide--protein glycosyltransferase subunit DAD1 OS=Ovis aries OX=9940 GN=DAD1 PE=3 SV=1	19	2	9	2	113	12.5	7.08	27.47	DAD1	0	1		1.36632e+07	1.40386e+07	1.40715e+07	1.27523e+07	1.20162e+07	1.28393e+07	1.11076	0.00894469
W5NU73	SAM domain-containing protein OS=Ovis aries OX=9940 GN=STIM1 PE=4 SV=1	10	7	12	7	785	87.9	6.64	22.13	STIM1	0	1		4.91245e+06	5.10628e+06	5.40285e+06	6.03483e+06	6.3738e+06	6.81253e+06	0.802323	0.0089524
W5PWK5	Golgi associated, gamma adaptin ear containing, ARF binding protein 1 OS=Ovis aries OX=9940 GN=GGA1 PE=3 SV=1	7	5	12	4	633	69.6	5.38	26.36	GGA1	1	1		1.3919e+07	1.35715e+07	1.45348e+07	1.53521e+07	1.58351e+07	1.62233e+07	0.886412	0.00897204
W5NSB0	Uncharacterized protein OS=Ovis aries OX=9940 GN=HSPA2 PE=3 SV=1	60	35	233	24	636	69.8	5.67	584.98	HSPA2	0	1		2.41573e+08	2.499e+08	2.53162e+08	2.69626e+08	2.8698e+08	2.8944e+08	0.880135	0.00901314
W5Q209	Keratin 39 OS=Ovis aries OX=9940 GN=KRT39 PE=3 SV=1	35	18	60	17	492	55.3	5.15	151.82	KRT39	0	1		9.2561e+07	8.60211e+07	9.56374e+07	1.06952e+08	1.06662e+08	1.03641e+08	0.864354	0.00903965
W5P9L6	RAS p21 protein activator 2 OS=Ovis aries OX=9940 GN=RASA2 PE=4 SV=1	2	2	3	2	790	90.5	7.28	2.04	RASA2	0	1		1.04017e+06	1.15934e+06	1.11255e+06	865884	925665	936974	1.21387	0.00907545
W5PBM9	Carboxypeptidase OS=Ovis aries OX=9940 GN=SCPEP1 PE=3 SV=1	2	1	1	1	452	50.9	6.38	3.16	SCPEP1	0	1		4.38868e+06	4.51989e+06	4.5322e+06	5.17633e+06	5.97769e+06	5.8027e+06	0.792652	0.0090758
W5PYR3	Uncharacterized protein OS=Ovis aries OX=9940 PE=3 SV=1	9	12	34	11	1487	157.8	6.86	70.6		2	1		3.5777e+07	3.69662e+07	3.86344e+07	4.19011e+07	4.32192e+07	4.5597e+07	0.85205	0.00909308
W5PAR2	Complex I-B14.7 OS=Ovis aries OX=9940 GN=NDUFA11 PE=1 SV=1	22	2	3	2	141	14.7	8.72	4.47	NDUFA11	0	1		7.66853e+06	8.23997e+06	8.31096e+06	8.98065e+06	9.31962e+06	9.47885e+06	0.871858	0.00910445
W5PKE6	S-adenosylmethionine synthase OS=Ovis aries OX=9940 GN=MAT1A PE=3 SV=1	11	4	8	3	399	44.2	6.09	17.15	MAT1A	0	1		3.33146e+06	3.20868e+06	3.77884e+06	4.22655e+06	4.28629e+06	4.27771e+06	0.806766	0.00911805
D0VWZ0	Tubulin alpha chain OS=Ovis aries OX=9940 PE=1 SV=1	55	18	314	2	451	50.1	5.06	1004.12		33	1		1.09521e+09	1.09398e+09	1.15294e+09	1.20091e+09	1.22062e+09	1.24052e+09	0.912642	0.00913169
W5Q3L8	Uncharacterized protein OS=Ovis aries OX=9940 PE=4 SV=1	28	10	20	8	368	40.3	6.3	53.48		2	1		3.17088e+07	3.37117e+07	3.24555e+07	3.61733e+07	3.65537e+07	3.85745e+07	0.879377	0.0091317
W5PRZ8	Isoleucyl-tRNA synthetase OS=Ovis aries OX=9940 GN=IARS2 PE=3 SV=1	12	9	24	9	872	97.8	6.16	41.58	IARS2	0	1		3.23691e+07	3.21105e+07	3.41799e+07	3.6093e+07	3.60917e+07	3.72911e+07	0.901199	0.00917146
W5PX66	TIAM Rac1 associated GEF 1 OS=Ovis aries OX=9940 GN=TIAM1 PE=4 SV=1	1	1	1	1	1585	176.2	6.89	3.32	TIAM1	0	1		302842	345537	340840	435264	395420	410330	0.797107	0.00925244
W5NT59	NADPH oxidase activator 1 OS=Ovis aries OX=9940 GN=NOXA1 PE=3 SV=1	4	2	2	2	467	50.1	8.02	4.47	NOXA1	0	1		977162	964868	1.0561e+06	1.18251e+06	1.2462e+06	1.34381e+06	0.794727	0.00931163
W5Q4W6	Tight junction protein 1 OS=Ovis aries OX=9940 GN=TJP1 PE=4 SV=1	15	25	71	25	1750	193.8	6.62	156.91	TJP1	0	1		4.69779e+07	4.79491e+07	4.99742e+07	5.21834e+07	5.31271e+07	5.3943e+07	0.909877	0.00932975
W5Q2K9	Cytoplasmic FMR1-interacting protein OS=Ovis aries OX=9940 GN=CYFIP1 PE=3 SV=1	15	18	44	10	1254	145.2	6.9	83.43	CYFIP1	8	1		5.98792e+07	6.05911e+07	6.48559e+07	7.03049e+07	7.14088e+07	7.57853e+07	0.852078	0.00933514
W5Q4H1	GOLD domain-containing protein OS=Ovis aries OX=9940 PE=3 SV=1	19	4	15	4	225	25.3	6.54	40.4	LOC101106591; TMED7	0	1		4.5609e+07	4.42157e+07	4.64866e+07	4.20273e+07	4.23687e+07	4.24336e+07	1.07476	0.00933781
W5NRL0	Phosphoinositide phospholipase C OS=Ovis aries OX=9940 GN=PLCD1 PE=4 SV=1	18	11	24	11	773	88	7.61	60.27	PLCD1	0	1		3.68182e+07	3.78393e+07	4.02234e+07	4.28587e+07	4.34403e+07	4.47121e+07	0.876879	0.00941625
C8BKC5	Peroxiredoxin 2 OS=Ovis aries OX=9940 GN=PRDX2 PE=2 SV=1	59	12	101	12	198	21.8	5.43	315.48	PRDX2	0	1		3.92081e+08	3.77307e+08	4.25614e+08	4.60461e+08	4.88676e+08	4.77357e+08	0.83772	0.00942291
W5Q9P7	Cofilin, non-muscle isoform OS=Ovis aries OX=9940 GN=CFL1 PE=3 SV=1	81	18	141	16	165	18.4	8	437.03	CFL1	2	1	Acetyl [N-Term]	7.33911e+08	7.09235e+08	7.97596e+08	8.5874e+08	8.92649e+08	9.00536e+08	0.844949	0.00943986
W5NXC0	Acyl-CoA dehydrogenase family member 9 OS=Ovis aries OX=9940 GN=ACAD9 PE=3 SV=1	27	14	60	14	546	59.6	8.48	167.21	ACAD9	0	1		1.00609e+08	1.00115e+08	1.12461e+08	1.22696e+08	1.26544e+08	1.3192e+08	0.821661	0.00944707
W5PPQ8	Uncharacterized protein OS=Ovis aries OX=9940 GN=JCHAIN PE=4 SV=1	18	2	5	2	159	18.1	6.93	8.18	JCHAIN	0	1		792894	738293	868572	1.03434e+06	972897	984839	0.802037	0.00945433
W5QD23	Uncharacterized protein OS=Ovis aries OX=9940 GN=LANCL1 PE=3 SV=1	33	10	31	10	399	45.3	7.52	83.07	LANCL1	0	1		5.04922e+07	5.0434e+07	5.22531e+07	5.59095e+07	5.67801e+07	6.0046e+07	0.886785	0.00945954
W5Q6V9	Keratin 80 OS=Ovis aries OX=9940 GN=KRT80 PE=4 SV=1	43	19	162	18	424	48.1	6.35	416.16	KRT80	0	1		1.2261e+08	1.27017e+08	1.30496e+08	1.43263e+08	1.47872e+08	1.58042e+08	0.846264	0.00949999
E3VW87	Keratin 86 OS=Ovis aries OX=9940 PE=2 SV=1	87	45	1033	4	486	53.2	5.57	2769.51	KRT2.11	71	1		1.09997e+10	9.46039e+09	1.042e+10	1.2603e+10	1.23013e+10	1.23861e+10	0.828098	0.00953302
W5P570	DEFENSIN domain-containing protein OS=Ovis aries OX=9940 PE=4 SV=1	9	2	2	2	227	20.4	7.84	5.68		0	1		7.17387e+06	9.11731e+06	9.3387e+06	1.43475e+07	1.28184e+07	1.20233e+07	0.654002	0.00954184
W5Q8V2	LIM zinc-binding domain-containing protein OS=Ovis aries OX=9940 GN=LIMA1 PE=4 SV=1	17	10	21	10	760	85	7.49	47.67	LIMA1	0	1		1.9725e+07	1.9993e+07	2.13626e+07	2.32441e+07	2.34517e+07	2.50472e+07	0.85138	0.00958714
W5NS73	Septin 10 OS=Ovis aries OX=9940 GN=SEPTIN10 PE=3 SV=1	11	4	9	3	454	52.7	7.46	29.6	SEPTIN10	0	1		6.81263e+06	6.61564e+06	7.62993e+06	8.61739e+06	8.54942e+06	9.25979e+06	0.796856	0.0096097
W5PHU9	Calcium homeostasis modulator family member 5 OS=Ovis aries OX=9940 GN=CALHM5 PE=3 SV=1	10	3	6	3	321	36.7	8.29	11.51	CALHM5	0	1		4.04358e+06	4.3143e+06	4.37455e+06	4.89625e+06	5.00158e+06	5.39772e+06	0.832427	0.00961416
W5P340	Superoxide dismutase OS=Ovis aries OX=9940 PE=3 SV=1	27	6	21	6	218	24.1	8.53	50.16		0	1		9.68412e+07	1.0051e+08	1.06883e+08	1.16009e+08	1.27815e+08	1.25907e+08	0.822851	0.00962328
W5PNC9	Crystallin beta-gamma domain containing 1 OS=Ovis aries OX=9940 GN=CRYBG1 PE=3 SV=1	13	18	44	18	1623	178.3	5.72	109.11	CRYBG1	0	1		5.34023e+07	5.34195e+07	5.96724e+07	6.44501e+07	6.60317e+07	6.71654e+07	0.842381	0.00962487
W5NR92	Uncharacterized protein OS=Ovis aries OX=9940 GN=SLC25A35 PE=3 SV=1	7	2	3	2	300	32.6	9.5	7.89	SLC25A35	0	1		3.85688e+06	3.61277e+06	4.17375e+06	4.8524e+06	5.14316e+06	5.66568e+06	0.743453	0.0096671
W5PFY5	N-acylsphingosine amidohydrolase 1 OS=Ovis aries OX=9940 GN=ASAH1 PE=3 SV=1	24	8	21	8	395	45.2	8.24	58.55	ASAH1	0	1		2.82654e+07	3.01925e+07	3.02656e+07	3.29808e+07	3.46659e+07	3.58644e+07	0.857141	0.00973154
W5P878	Carn_acyltransf domain-containing protein OS=Ovis aries OX=9940 GN=CPT2 PE=3 SV=1	22	11	31	11	658	74.4	8.13	73.63	CPT2	0	1		5.53216e+07	5.54824e+07	5.81928e+07	6.44872e+07	7.34698e+07	7.23787e+07	0.803462	0.0098426
W5P214	Transgelin OS=Ovis aries OX=9940 GN=TAGLN PE=3 SV=1	72	17	211	17	225	25	8.95	536.97	TAGLN	0	1		9.30625e+08	9.5335e+08	9.63256e+08	7.72215e+08	8.1718e+08	8.64528e+08	1.16028	0.00984541
B0FYY4	Integrin beta-1 OS=Ovis aries OX=9940 GN=ITGB1 PE=2 SV=1	27	21	93	21	798	88.1	5.43	190.44	ITGB1	0	1		2.16729e+08	2.17714e+08	2.19289e+08	2.3608e+08	2.5555e+08	2.57501e+08	0.872653	0.00986019
W5NXK9	Calcium/calmodulin dependent serine protein kinase OS=Ovis aries OX=9940 GN=CASK PE=3 SV=1	14	10	19	10	830	94.6	6.54	48.75	CASK	0	1		2.30232e+07	2.32638e+07	2.52368e+07	2.69238e+07	2.74388e+07	2.82394e+07	0.865885	0.00986272
W5PWF0	Exportin 4 OS=Ovis aries OX=9940 GN=XPO4 PE=4 SV=1	3	3	5	3	1133	127.8	5.1	12.83	XPO4	0	1		2.00732e+06	1.98576e+06	2.1391e+06	1.80284e+06	1.82206e+06	1.83229e+06	1.12369	0.00987914
W5NSL1	High mobility group nucleosome binding domain 5 OS=Ovis aries OX=9940 GN=HMGN5 PE=3 SV=1	21	6	13	6	301	34	5.29	22.58	HMGN5	0	1		1.25022e+07	1.36408e+07	1.30852e+07	1.11249e+07	1.15904e+07	1.06764e+07	1.17479	0.00991707
W5PIC2	Histone deacetylase 2 OS=Ovis aries OX=9940 GN=HDAC2 PE=3 SV=1	9	4	6	2	546	60.9	5.99	15.03	HDAC2	0	1		5.62419e+06	5.61637e+06	6.12051e+06	7.53131e+06	6.74846e+06	7.6668e+06	0.791061	0.00992369
W5P9E2	SERPIN domain-containing protein OS=Ovis aries OX=9940 GN=LOC101103612 PE=3 SV=1	7	3	3	3	416	47	5.45	7.82	LOC101103612	0	1		1.77535e+06	2.07465e+06	1.76428e+06	1.41608e+06	1.23578e+06	1.36899e+06	1.39629	0.00992411
W5P931	Cell cycle control protein 50A OS=Ovis aries OX=9940 GN=TMEM30A PE=3 SV=1	8	3	5	3	461	51.6	8.06	14.11	TMEM30A	0	1		3.22387e+06	3.40127e+06	3.55373e+06	3.86494e+06	4.05674e+06	4.23312e+06	0.837436	0.00993468
Q2TGQ9	MHC class II antigen (Fragment) OS=Ovis aries OX=9940 GN=Ovar-DRB1 PE=2 SV=2	24	4	6	1	158	18.7	9.1	9.3	Ovar-DRB1	1	1		4.48223e+06	3.91326e+06	5.15828e+06	6.18745e+06	6.0962e+06	6.34453e+06	0.727595	0.00997187
W5PZB5	Uncharacterized protein OS=Ovis aries OX=9940 GN=ETFB PE=4 SV=1	3	2	2	2	891	94.4	8.9	1.85	ETFB	0	1		697844	663727	707518	766996	744918	767242	0.907831	0.00998994
W5QDS3	RNA binding motif protein 15 OS=Ovis aries OX=9940 GN=RBM15 PE=3 SV=1	3	2	6	2	973	106.3	10.04	12.51	RBM15	0	1		853984	800588	840906	741420	671136	720050	1.17015	0.0100186
W5NR38	Uncharacterized protein OS=Ovis aries OX=9940 GN=RBBP9 PE=4 SV=1	41	5	9	5	186	21	5.97	14.82	RBBP9	0	1		9.50253e+06	9.52439e+06	1.06179e+07	1.14856e+07	1.1763e+07	1.21698e+07	0.836986	0.0100304
W5PD55	Sas10 domain-containing protein OS=Ovis aries OX=9940 GN=UTP3 PE=3 SV=1	3	2	3	2	474	54.1	6.16	7.93	UTP3	0	1		2.16678e+06	2.11461e+06	1.86724e+06	1.3293e+06	1.33896e+06	1.62743e+06	1.43135	0.0101015
W5Q6A5	Uncharacterized protein OS=Ovis aries OX=9940 GN=CHMP2B PE=3 SV=1	9	2	4	2	213	24	8.5	8.93	CHMP2B	0	1		4.31554e+06	4.52402e+06	4.87665e+06	5.30115e+06	5.32481e+06	5.49199e+06	0.85099	0.0101062
W5Q9J0	RNA-binding protein with serine-rich domain 1 OS=Ovis aries OX=9940 GN=RNPS1 PE=3 SV=1	6	2	3	2	359	39.6	11.74	7.98	RNPS1	0	1		893782	890532	816273	759748	732103	743069	1.16362	0.0101094
W5NUG3	Glucosamine-6-phosphate isomerase OS=Ovis aries OX=9940 GN=GNPDA1 PE=3 SV=1	23	6	14	3	289	32.5	6.86	40.39	GNPDA1	3	1		2.71341e+07	2.71744e+07	3.02623e+07	3.3057e+07	3.34659e+07	3.53916e+07	0.829822	0.0101633
W5Q1S1	Coiled-coil domain-containing protein 53 OS=Ovis aries OX=9940 GN=WASHC3 PE=3 SV=1	11	1	1	1	195	21.8	6.19	0	WASHC3	0	1		843165	971418	967769	1.21267e+06	1.26818e+06	1.45203e+06	0.70746	0.0101771
W5PZK0	HMG box domain-containing protein OS=Ovis aries OX=9940 GN=SMARCE1 PE=4 SV=1	21	7	16	6	411	46.5	4.88	37.22	SMARCE1	0	1		6.32857e+06	6.32634e+06	6.86353e+06	7.32846e+06	7.53879e+06	7.83975e+06	0.859578	0.0102133
W5P7J7	Twinfilin actin binding protein 2 OS=Ovis aries OX=9940 GN=TWF2 PE=3 SV=1	20	5	11	5	349	39.3	7.17	31.77	TWF2	0	1		1.91736e+07	1.90814e+07	1.97715e+07	2.08206e+07	2.14018e+07	2.22591e+07	0.899893	0.0102348
W5QEH0	Twinfilin actin binding protein 1 OS=Ovis aries OX=9940 GN=TWF1 PE=3 SV=1	23	7	12	7	384	43.7	7.83	30.11	TWF1	0	1		1.58049e+07	1.54064e+07	1.74386e+07	1.90128e+07	1.982e+07	2.0731e+07	0.816772	0.0102377
W5P6B2	Uncharacterized protein OS=Ovis aries OX=9940 GN=UQCR10 PE=1 SV=1	27	1	6	1	64	7.4	9.19	17.63	UQCR10	0	1		6.19268e+06	6.11229e+06	7.47165e+06	8.57108e+06	8.55263e+06	8.76292e+06	0.763971	0.0102431
W5Q695	Transporter OS=Ovis aries OX=9940 GN=SLC6A14 PE=3 SV=1	3	2	7	2	641	72.1	8.27	17.42	SLC6A14	0	1		4.94873e+06	4.87919e+06	4.82904e+06	5.36627e+06	5.53842e+06	5.88152e+06	0.873155	0.010275
W5Q416	Aldehyde oxidase OS=Ovis aries OX=9940 GN=LOC101104808 PE=3 SV=1	7	8	18	8	1335	147.8	6.76	49.46	LOC101104808	0	1		1.48472e+07	1.43219e+07	1.67448e+07	1.87082e+07	1.89248e+07	2.01924e+07	0.79401	0.0102824
W5Q689	Tripeptidyl aminopeptidase OS=Ovis aries OX=9940 GN=TPP1 PE=4 SV=1	5	3	6	3	552	60.2	7.14	12.17	TPP1	0	1		8.72203e+06	8.28303e+06	9.18047e+06	1.0022e+07	1.01942e+07	1.08147e+07	0.843854	0.0102837
W5P0P0	Non-specific serine/threonine protein kinase OS=Ovis aries OX=9940 GN=STK10 PE=3 SV=1	2	2	2	2	991	114.1	7.14	3.92	STK10	0	1		2.43806e+06	2.18956e+06	2.6309e+06	3.06835e+06	3.01965e+06	3.31028e+06	0.772324	0.0102862
W5PRM1	Uncharacterized protein OS=Ovis aries OX=9940 GN=SNRPB2 PE=4 SV=1	28	6	15	4	225	25.5	9.72	32.01	SNRPB2	0	1		2.40582e+07	2.42601e+07	2.56336e+07	2.14806e+07	2.15351e+07	2.25776e+07	1.12743	0.0102926
W5PDY8	Zinc finger protein 185 with LIM domain OS=Ovis aries OX=9940 GN=ZNF185 PE=4 SV=1	24	15	41	15	683	73.3	5.82	80.93	ZNF185	0	1		3.88819e+07	3.76761e+07	4.22517e+07	4.52532e+07	4.67673e+07	4.71462e+07	0.853723	0.0102969
B0FYY5	Integrin subunit alphaV OS=Ovis aries OX=9940 PE=2 SV=1	9	8	16	8	1048	116.2	5.95	41.77	ITGAV	0	1		1.64771e+07	1.67575e+07	1.78147e+07	1.87108e+07	1.92996e+07	1.95211e+07	0.887327	0.0103225
W5PIA7	Proteasome assembly chaperone 1 OS=Ovis aries OX=9940 GN=PSMG1 PE=3 SV=1	6	1	2	1	273	31.4	7.27	5.64	PSMG1	0	1		3.70952e+06	3.82229e+06	4.25945e+06	4.747e+06	4.63462e+06	4.81464e+06	0.830589	0.0103239
W5PMX7	RAB35, member RAS oncogene family OS=Ovis aries OX=9940 GN=RAB35 PE=4 SV=1	22	4	12	3	202	22.7	8.16	28.17	RAB35	0	1		7.28387e+06	7.78275e+06	7.41785e+06	6.85322e+06	6.54086e+06	6.70602e+06	1.11862	0.0103279
W5QAX6	Inositol hexakisphosphate and diphosphoinositol-pentakisphosphate kinase OS=Ovis aries OX=9940 GN=PPIP5K2 PE=3 SV=1	2	3	4	3	1243	140.3	8.06	9.88	PPIP5K2	0	1		1.24786e+06	1.29147e+06	1.39393e+06	1.59628e+06	1.49335e+06	1.57562e+06	0.843099	0.0103352
W5QD02	Transmembrane 9 superfamily member OS=Ovis aries OX=9940 PE=3 SV=1	6	5	7	5	757	85.5	5.97	14.94		0	1		5.40783e+06	5.64132e+06	6.27688e+06	6.84498e+06	7.12579e+06	7.18424e+06	0.819004	0.0103505
W5PIX4	Ribosomal RNA processing 12 homolog OS=Ovis aries OX=9940 GN=RRP12 PE=3 SV=1	3	3	9	3	1295	142.9	8.81	11.39	RRP12	0	1		5.5291e+06	5.08914e+06	5.28129e+06	4.58771e+06	4.66492e+06	4.76706e+06	1.13408	0.0103689
W5PME6	Zinc finger CCCH-type containing, antiviral 1 like OS=Ovis aries OX=9940 GN=ZC3HAV1L PE=4 SV=1	4	1	3	1	243	27.1	8.03	4.43	ZC3HAV1L	0	1		1.54888e+06	1.45969e+06	1.55093e+06	1.34315e+06	1.39077e+06	1.31418e+06	1.12633	0.0104136
W5Q4C1	Scribble planar cell polarity protein OS=Ovis aries OX=9940 GN=SCRIB PE=3 SV=1	4	5	7	5	1499	158.9	6.01	17.84	SCRIB	0	1		3.51159e+06	3.63477e+06	3.70828e+06	4.00559e+06	3.88025e+06	4.07658e+06	0.907396	0.0104183
W5Q1U8	Uncharacterized protein OS=Ovis aries OX=9940 GN=LOC106990104 PE=4 SV=1	20	4	9	4	225	26	5.78	23.95	LOC106990104	0	1		1.01281e+07	9.62639e+06	1.02192e+07	1.08715e+07	1.07734e+07	1.0889e+07	0.921305	0.0104575
W5Q6Y6	Transmembrane p24 trafficking protein 1 OS=Ovis aries OX=9940 GN=TMED1 PE=3 SV=1	5	1	2	1	195	21.9	4.63	4.04	TMED1	0	1		1.1648e+06	1.18067e+06	1.24393e+06	1.41217e+06	1.4149e+06	1.57768e+06	0.814893	0.0104706
W5P1K6	Secretory carrier-associated membrane protein OS=Ovis aries OX=9940 GN=SCAMP3 PE=3 SV=1	5	1	1	1	351	38.6	7.28	1.68	SCAMP3	0	1		935473	1.06496e+06	1.02991e+06	1.17827e+06	1.18534e+06	1.20034e+06	0.850276	0.0105277
W5Q5D7	Uncharacterized protein OS=Ovis aries OX=9940 GN=CCDC18 PE=4 SV=1	1	2	6	2	1453	169.3	5.67	13.06	CCDC18	0	1		6.19878e+06	5.62046e+06	6.14019e+06	7.82469e+06	8.93537e+06	7.5316e+06	0.739325	0.0105314
K4P1S1	Vimentin (Fragment) OS=Ovis aries OX=9940 GN=VIM PE=2 SV=1	85	40	757	2	388	45.4	4.77	1963.69	VIM	0	1		1.55978e+07	1.69179e+07	1.70411e+07	2.08754e+07	1.92836e+07	2.20884e+07	0.796126	0.0105967
W5Q7L1	Calponin OS=Ovis aries OX=9940 GN=CNN3 PE=3 SV=1	32	7	29	7	311	34.3	5.54	74.52	CNN3	0	1		2.40591e+07	2.36304e+07	2.54457e+07	2.73211e+07	2.69068e+07	2.83502e+07	0.88565	0.0106302
J7GWF2	Keratin associated protein 24-1 OS=Ovis aries OX=9940 GN=KRTAP24-1 PE=3 SV=1	15	3	10	3	252	27.9	8.44	18.42	KRTAP24-1	0	1		9.02261e+06	8.12019e+06	8.79598e+06	1.01071e+07	9.82703e+06	9.86846e+06	0.870353	0.0106338
W5PK33	Uncharacterized protein OS=Ovis aries OX=9940 GN=EFHD2 PE=4 SV=1	35	9	38	7	240	26.3	5.11	94.22	EFHD2	3	1		7.19077e+07	7.14708e+07	7.73724e+07	8.75314e+07	8.85226e+07	8.2093e+07	0.855136	0.0106421
W5PGI7	RIC8 guanine nucleotide exchange factor A OS=Ovis aries OX=9940 GN=RIC8A PE=3 SV=1	1	1	1	1	580	64.5	7.52	2.46	RIC8A	0	1		1.48002e+06	1.5313e+06	1.67376e+06	1.8227e+06	1.82253e+06	1.8254e+06	0.856404	0.010677
W5PUQ5	Cytoplasmic linker associated protein 1 OS=Ovis aries OX=9940 GN=CLASP1 PE=4 SV=1	5	7	10	6	1463	160.9	8.68	23.02	CLASP1	1	1		8.6695e+06	8.35381e+06	9.20778e+06	9.92638e+06	9.85885e+06	1.03011e+07	0.871862	0.0107114
W5QB02	Transglutaminase 2 OS=Ovis aries OX=9940 GN=TGM2 PE=3 SV=1	1	1	2	1	695	77.9	5.34	5.27	TGM2	0	1		1.59779e+06	1.48512e+06	1.45837e+06	1.20683e+06	1.26725e+06	1.32558e+06	1.19518	0.0107144
W5PL87	Receptor expression-enhancing protein OS=Ovis aries OX=9940 GN=REEP4 PE=3 SV=1	12	2	2	2	261	30.1	9.85	7.31	REEP4	0	1		2.56233e+06	2.39656e+06	2.5418e+06	2.81249e+06	2.71269e+06	2.7973e+06	0.901257	0.0107238
W5PHY6	Nectin cell adhesion molecule 2 OS=Ovis aries OX=9940 GN=NECTIN2 PE=4 SV=1	6	3	6	3	526	56.5	5.03	11.49	NECTIN2	0	1		5.20129e+06	5.12341e+06	5.5373e+06	5.85912e+06	5.89998e+06	5.83874e+06	0.901361	0.010729
W5P0R8	1-acyl-sn-glycerol-3-phosphate acyltransferase OS=Ovis aries OX=9940 GN=AGPAT2 PE=3 SV=1	4	1	1	1	224	25.4	8.88	2.56	AGPAT2	0	1		646340	673665	688845	768168	755017	826347	0.855	0.0107679
W5QIX0	Kinectin 1 OS=Ovis aries OX=9940 GN=KTN1 PE=4 SV=1	30	40	97	40	1357	156.8	5.73	254.9	KTN1	0	1		1.09877e+08	1.09673e+08	1.16923e+08	1.2248e+08	1.24012e+08	1.27135e+08	0.900556	0.0107812
W5Q3E0	Thy-1 antigen OS=Ovis aries OX=9940 GN=THY1 PE=4 SV=1	32	4	17	4	161	18	9.16	42.87	THY1	0	1		2.39649e+07	2.55034e+07	2.66363e+07	2.93492e+07	2.84999e+07	2.94486e+07	0.871781	0.0108889
W5QFT3	Adaptin_N domain-containing protein OS=Ovis aries OX=9940 PE=4 SV=1	12	1	1	1	90	10.1	7.77	2.17	LOC106992042; LOC106992043	0	1		1.57144e+06	1.48147e+06	1.4977e+06	1.32676e+06	1.25656e+06	1.37433e+06	1.14983	0.0108911
W5PWT9	Dopey_N domain-containing protein OS=Ovis aries OX=9940 GN=DOP1B PE=3 SV=1	1	3	4	3	2285	254.7	6.05	9.6	DOP1B	0	1		1.52418e+06	1.51655e+06	1.53302e+06	1.6218e+06	1.74491e+06	1.72518e+06	0.898242	0.0109114
W5QJA6	Claudin OS=Ovis aries OX=9940 GN=CLDN4 PE=3 SV=1	7	1	2	1	167	17.7	8.25	6.59	CLDN4	0	1		3.83446e+06	4.26884e+06	4.6155e+06	5.32002e+06	5.55888e+06	6.05586e+06	0.751046	0.010917
W5P4X4	Uncharacterized protein OS=Ovis aries OX=9940 GN=LOC101109899 PE=4 SV=1	36	13	97	8	320	34.1	9.11	248.38	LOC101109899	0	1		2.13335e+08	2.27152e+08	2.15861e+08	1.95293e+08	1.85465e+08	1.736e+08	1.18398	0.0109194
W5PR48	Hypoxanthine phosphoribosyltransferase OS=Ovis aries OX=9940 PE=3 SV=1	48	9	25	9	218	24.7	7.09	62.93		0	1		4.18876e+07	4.06334e+07	4.64856e+07	5.06489e+07	5.26196e+07	5.49462e+07	0.815388	0.0109261
W5PX07	Uncharacterized protein OS=Ovis aries OX=9940 GN=AFP PE=4 SV=1	3	2	5	2	610	68.6	6.11	9.26	AFP	0	1		3.85808e+06	3.88283e+06	3.6041e+06	3.12332e+06	2.96129e+06	3.3447e+06	1.20316	0.0109579
W5QDU7	Ribokinase OS=Ovis aries OX=9940 GN=RBKS PE=3 SV=1	15	4	6	4	326	34.6	5.03	12.76	RBKS	0	1		6.55928e+06	6.46382e+06	6.89821e+06	7.60566e+06	8.35787e+06	8.72424e+06	0.80693	0.01099
W5PEU4	Rho guanine nucleotide exchange factor 1 OS=Ovis aries OX=9940 GN=ARHGEF1 PE=4 SV=1	14	11	25	11	929	103.5	6.09	48.06	ARHGEF1	0	1		2.33787e+07	2.51337e+07	2.34872e+07	2.17218e+07	2.09616e+07	2.08805e+07	1.13271	0.0109991
W5Q5N9	Keratin 8 OS=Ovis aries OX=9940 GN=KRT8 PE=3 SV=1	58	32	338	25	472	52.9	5.82	881.43	KRT8	1	1		4.87416e+08	5.18583e+08	5.18475e+08	5.65065e+08	5.85635e+08	6.15792e+08	0.862995	0.0110063
W5PP47	Cystatin domain-containing protein OS=Ovis aries OX=9940 PE=3 SV=1	65	6	43	1	98	11.3	6.79	103.51		0	1		3.65558e+06	4.18164e+06	3.97664e+06	5.05429e+06	4.74503e+06	4.64744e+06	0.817751	0.0110378
W5PZT4	40S ribosomal protein S20 OS=Ovis aries OX=9940 GN=RPS20 PE=3 SV=1	33	5	48	5	119	13.4	9.94	153.61	RPS20	0	1		8.68824e+07	8.98395e+07	9.24756e+07	9.6783e+07	9.98231e+07	1.01828e+08	0.902035	0.0111038
C5IJ94	Rab GDP dissociation inhibitor OS=Ovis aries OX=9940 PE=2 SV=1	40	15	81	9	447	50.5	5.14	209.79	GDI1	0	1		6.0673e+07	6.19322e+07	6.41854e+07	6.79914e+07	7.07669e+07	7.3545e+07	0.879829	0.0111072
W5Q1W7	Palladin, cytoskeletal associated protein OS=Ovis aries OX=9940 GN=PALLD PE=4 SV=1	14	14	55	14	1148	124.1	7.02	121.47	PALLD	0	1		4.46964e+07	4.39423e+07	5.00634e+07	5.43734e+07	5.62535e+07	5.85628e+07	0.819802	0.0111198
W5P4X6	Serpin family B member 8 OS=Ovis aries OX=9940 GN=SERPINB8 PE=3 SV=1	11	4	7	3	371	42.2	7.83	17.73	SERPINB8	1	1		1.64576e+07	1.59814e+07	1.74312e+07	1.90111e+07	1.95809e+07	2.09828e+07	0.837102	0.0111308
W5PH52	Uncharacterized protein OS=Ovis aries OX=9940 GN=NMI PE=3 SV=1	8	2	8	2	359	40.6	5.15	14.64	NMI	0	1		2.16511e+06	2.19102e+06	2.49581e+06	2.73622e+06	2.75645e+06	2.82113e+06	0.824165	0.0111481
W5PXG2	Uncharacterized protein OS=Ovis aries OX=9940 PE=4 SV=1	10	2	5	2	195	20.9	4.68	13.37		0	1		1.7266e+07	1.65498e+07	1.96951e+07	2.21324e+07	2.24082e+07	2.40839e+07	0.779762	0.0111868
W5P5F6	CAP-Gly domain-containing protein OS=Ovis aries OX=9940 GN=TBCB PE=4 SV=1	32	8	19	8	245	27.6	5.16	36.1	TBCB	0	1		1.83171e+07	1.72641e+07	2.02492e+07	2.21868e+07	2.27843e+07	2.29078e+07	0.8225	0.0112236
W5PES0	t-SNARE coiled-coil homology domain-containing protein OS=Ovis aries OX=9940 GN=STX4 PE=3 SV=1	29	7	11	7	296	34.3	6.15	21.49	STX4	0	1		1.02243e+07	1.04036e+07	1.02979e+07	1.15705e+07	1.11993e+07	1.22264e+07	0.88369	0.0112266
W5Q4W5	B-TFIID TATA-box binding protein associated factor 1 OS=Ovis aries OX=9940 GN=BTAF1 PE=4 SV=1	1	1	1	1	1852	207.2	6.55	3.33	BTAF1	0	1		240068	227819	212990	195277	179708	185434	1.21494	0.0113755
W5Q0R0	Propionate--CoA ligase OS=Ovis aries OX=9940 GN=ACSS3 PE=3 SV=1	25	16	41	16	678	73.6	8.56	103.67	ACSS3	0	1		5.89323e+07	5.98707e+07	6.69648e+07	7.28417e+07	7.47475e+07	7.85153e+07	0.821601	0.0114138
W5PHB1	Lipocln_cytosolic_FA-bd_dom domain-containing protein OS=Ovis aries OX=9940 PE=3 SV=1	7	2	12	2	148	16.8	4.97	32.68		0	1		3.68685e+07	2.53986e+07	4.59141e+07	1.07868e+07	8.97574e+06	9.14832e+06	3.74189	0.0114182
W5QID1	CRAL-TRIO domain-containing protein OS=Ovis aries OX=9940 GN=BNIPL PE=4 SV=1	3	1	1	1	356	40	5.67	3.44	BNIPL	0	1		418412	441879	476186	530866	513955	546682	0.839758	0.0115543
W5Q3T7	Integrin subunit alpha 5 OS=Ovis aries OX=9940 GN=ITGA5 PE=3 SV=1	10	7	13	7	1078	116.6	6	30.96	ITGA5	0	1		7.91777e+06	8.81151e+06	7.86262e+06	6.72165e+06	6.13892e+06	6.80402e+06	1.25057	0.0115546
C5ISA4	COP9 constitutive photomorphogenic subunit 7B protein-like protein OS=Ovis aries OX=9940 GN=COPS7B PE=2 SV=1	8	2	3	2	264	29.6	6.15	8.51	COPS7B	0	1		1.16731e+06	1.17502e+06	1.24808e+06	1.07296e+06	1.01328e+06	962949	1.1775	0.0115981
W5PVX8	Serine/threonine-protein phosphatase OS=Ovis aries OX=9940 GN=PPP3CA PE=3 SV=1	16	7	24	3	471	53.1	5.47	53.6	PPP3CA	0	1		1.11656e+07	1.08953e+07	1.20001e+07	1.28541e+07	1.32214e+07	1.38629e+07	0.852842	0.0116131
R9WH56	MHC class I antigen (Fragment) OS=Ovis aries OX=9940 GN=OLA-I PE=2 SV=1	20	5	14	1	361	40.8	6.39	36.15	OLA-I	0	1		1.93928e+06	1.93354e+06	2.45206e+06	2.91475e+06	2.82425e+06	3.10069e+06	0.715509	0.0116209
W5QH60	V-SNARE coiled-coil homology domain-containing protein OS=Ovis aries OX=9940 GN=VAMP8 PE=3 SV=1	17	2	10	2	100	11.3	8.19	21.97	VAMP8	0	1		1.23015e+07	1.2885e+07	1.34566e+07	1.45114e+07	1.5572e+07	1.60779e+07	0.837133	0.011682
W5QD41	Uncharacterized protein OS=Ovis aries OX=9940 GN=PSME2 PE=3 SV=1	31	7	36	7	239	27.3	5.43	71.39	PSME2	0	1		2.50039e+07	2.55942e+07	2.76011e+07	2.94258e+07	3.19255e+07	3.18428e+07	0.8391	0.0116838
W5PX32	zf-C2H2_12 domain-containing protein OS=Ovis aries OX=9940 GN=EPM2AIP1 PE=4 SV=1	8	6	16	6	608	69.7	6.23	46.47	EPM2AIP1	0	1		2.83945e+07	2.78788e+07	3.0476e+07	3.24064e+07	3.36644e+07	3.49537e+07	0.858696	0.0117161
W5Q969	WD_REPEATS_REGION domain-containing protein OS=Ovis aries OX=9940 GN=PWP1 PE=4 SV=1	3	1	1	1	502	56.1	4.81	2.28	PWP1	0	1		1.52204e+06	1.51776e+06	1.66318e+06	1.78738e+06	1.8888e+06	1.97252e+06	0.832578	0.0117488
C5IJ92	PRA1 family protein OS=Ovis aries OX=9940 PE=2 SV=1	8	1	1	1	185	20.6	7.9	2.08	RABAC1	0	1		579891	591546	572712	650310	700963	738971	0.834424	0.0117546
A8IF71	Calcium-activated neutral proteinase 2 OS=Ovis aries OX=9940 PE=2 SV=1	22	14	58	14	700	79.9	5	156.58	CAPN2	0	1		8.37269e+07	8.41161e+07	9.17122e+07	9.7429e+07	1.01733e+08	1.04845e+08	0.85378	0.0117592
W5PZI1	Clusterin OS=Ovis aries OX=9940 GN=LOC101113728 PE=3 SV=1	25	10	23	10	439	51	6.07	72.06	LOC101113728	0	1		2.88451e+07	2.83314e+07	3.13195e+07	3.31905e+07	3.48893e+07	3.53735e+07	0.855419	0.0117688
A0A2P9DU10	MHC class I protein (Fragment) OS=Ovis aries OX=9940 GN=Class I MHC PE=2 SV=1	12	2	2	1	153	17.9	5.2	0	Class I MHC	0	1		44067.5	25466	40929.4	67740.5	98434.6	98433.1	0.417458	0.0118916
W5PK26	LIM and SH3 domain protein 1 OS=Ovis aries OX=9940 GN=LASP1 PE=4 SV=1	45	13	64	13	260	29.7	7.05	155.34	LASP1	0	1		8.59536e+07	8.80681e+07	9.18355e+07	9.83622e+07	1.00407e+08	1.06575e+08	0.870678	0.0119233
W5Q6N7	Thioredoxin domain containing 5 OS=Ovis aries OX=9940 GN=TXNDC5 PE=4 SV=1	41	12	40	12	344	38.3	5.48	128.82	TXNDC5	0	1		8.03516e+07	7.94805e+07	8.6594e+07	7.2459e+07	7.22688e+07	7.22964e+07	1.13548	0.0119354
W5NYG1	Pleckstrin homology and RhoGEF domain containing G1 OS=Ovis aries OX=9940 GN=PLEKHG1 PE=4 SV=1	1	1	1	1	1366	152.3	5.92	3.31	PLEKHG1	0	1		595584	593498	633366	747082	677807	710172	0.853581	0.0119586
W5PHL6	RWD domain containing 1 OS=Ovis aries OX=9940 GN=RWDD1 PE=4 SV=1	7	2	5	2	243	28.1	4.25	10.21	RWDD1	0	1		1.23207e+07	1.37081e+07	1.21403e+07	8.98369e+06	1.03776e+07	8.18239e+06	1.38577	0.0119598
W5Q5U1	KRAP_IP3R_bind domain-containing protein OS=Ovis aries OX=9940 GN=ITPRID2 PE=4 SV=1	4	5	7	5	1230	135.1	5.22	10.19	ITPRID2	0	1		1.36006e+06	1.45113e+06	1.5218e+06	1.81078e+06	1.70434e+06	1.66218e+06	0.83692	0.0119609
W5P655	Hexokinase OS=Ovis aries OX=9940 GN=HK1 PE=3 SV=1	27	22	64	22	921	102.5	6.8	152.41	HK1	0	1		8.61422e+07	8.84319e+07	9.26767e+07	9.88136e+07	1.0306e+08	1.07938e+08	0.862623	0.0121126
W5PVX4	Uncharacterized protein OS=Ovis aries OX=9940 GN=DBNL PE=3 SV=1	37	12	47	12	440	49.6	5	110.45	DBNL	0	1		2.02509e+07	1.98697e+07	2.2151e+07	2.4394e+07	2.35368e+07	2.41336e+07	0.864111	0.0121221
W5NS93	Proteasome subunit alpha type OS=Ovis aries OX=9940 GN=PSMA4 PE=3 SV=1	36	9	40	9	261	29.5	7.72	85.22	PSMA4	0	1		1.10894e+08	1.11991e+08	1.1907e+08	1.27005e+08	1.34892e+08	1.40188e+08	0.850455	0.0121606
W5PAC5	Calcyphosine OS=Ovis aries OX=9940 GN=CAPS PE=4 SV=1	11	3	5	3	314	33.9	6.37	1.8	CAPS	0	1		1.27788e+06	1.30718e+06	1.48738e+06	1.77134e+06	2.04003e+06	1.74946e+06	0.732343	0.0121724
W5NVZ0	Uncharacterized protein OS=Ovis aries OX=9940 PE=3 SV=1	13	1	4	1	72	8.1	9.92	9.89		0	1		4.1213e+06	4.48691e+06	4.1052e+06	3.6864e+06	3.71825e+06	3.6739e+06	1.14757	0.012178
W5PIL1	UBX domain protein 6 OS=Ovis aries OX=9940 GN=UBXN6 PE=4 SV=1	9	3	5	3	417	47.2	7.21	7.31	UBXN6	0	1		6.52427e+06	6.51788e+06	6.13095e+06	7.03962e+06	6.89707e+06	7.04079e+06	0.913985	0.0122367
W5NYZ6	Tetraspanin OS=Ovis aries OX=9940 GN=CD81 PE=3 SV=1	15	2	27	2	236	25.8	6.3	96.63	CD81	0	1		4.79232e+07	4.73133e+07	5.05089e+07	4.45171e+07	4.16078e+07	4.27666e+07	1.13076	0.0122393
W5PR52	Uncharacterized protein OS=Ovis aries OX=9940 GN=CPNE3 PE=3 SV=1	19	11	32	9	551	61.5	5.62	79.54	CPNE3	1	1		4.29928e+07	4.38982e+07	4.55925e+07	4.88643e+07	5.13302e+07	5.40181e+07	0.859096	0.0123287
W5PUH2	Acyl-CoA synthetase medium chain family member 3 OS=Ovis aries OX=9940 GN=ACSM3 PE=3 SV=1	5	3	3	3	586	66.4	8.5	7.34	ACSM3	0	1		3.05912e+06	2.97712e+06	3.35106e+06	5.49461e+06	4.20994e+06	5.54192e+06	0.615703	0.0123297
W5PT20	Zinc finger CCCH-type containing 18 OS=Ovis aries OX=9940 GN=ZC3H18 PE=4 SV=1	4	3	5	3	951	104.9	6.73	8.49	ZC3H18	0	1		3.57323e+06	3.86681e+06	3.71799e+06	3.33421e+06	3.30618e+06	3.12467e+06	1.14265	0.0123436
W5P6Z6	Microtubule-associated protein RP/EB family member 2 OS=Ovis aries OX=9940 GN=MAPRE2 PE=3 SV=1	9	2	5	2	326	36.9	5.57	14.54	MAPRE2	0	1		5.83133e+06	5.98452e+06	6.38671e+06	6.76548e+06	6.76659e+06	6.85023e+06	0.893057	0.0123922
W5QI32	PLAC domain-containing protein OS=Ovis aries OX=9940 GN=ADAMTSL4 PE=4 SV=1	1	1	1	1	1069	116.3	8.21	3.86	ADAMTSL4	0	1		571277	603424	504957	445562	391141	415604	1.34125	0.0124621
W5PEV7	Dynein light chain OS=Ovis aries OX=9940 GN=DYNLL2 PE=3 SV=1	30	3	11	2	132	15	7.06	31.88	DYNLL2	2	1		1.50542e+07	1.4797e+07	1.66685e+07	1.8419e+07	2.08722e+07	2.14589e+07	0.765755	0.0125216
W5Q701	HIT domain-containing protein OS=Ovis aries OX=9940 GN=HINT1 PE=4 SV=1	21	1	4	1	126	13.7	6.87	11.23	HINT1	0	1		8.41154e+06	8.33405e+06	8.82879e+06	9.33739e+06	9.13553e+06	9.488e+06	0.914648	0.0125226
W5PPZ9	RMT2 domain-containing protein OS=Ovis aries OX=9940 PE=4 SV=1	30	4	10	4	176	20.3	5.73	28.44		0	1		1.38588e+07	1.55062e+07	1.52962e+07	1.69521e+07	1.83681e+07	1.82728e+07	0.83334	0.012531
W5QA61	Carboxylic ester hydrolase OS=Ovis aries OX=9940 GN=LOC101116756 PE=3 SV=1	21	10	56	5	566	62.4	6.54	138.05	LOC101116756	0	1		4.36793e+07	4.12514e+07	4.94372e+07	5.45218e+07	5.59894e+07	5.82746e+07	0.796085	0.012542
W5PT68	Uncharacterized protein OS=Ovis aries OX=9940 GN=FLNB PE=3 SV=1	48	100	430	88	2640	282.2	5.9	1177.77	FLNB	2	1		6.06925e+08	6.13623e+08	6.67714e+08	7.04637e+08	7.43738e+08	7.51722e+08	0.858263	0.0125582
W5QFD9	Pyr_redox_2 domain-containing protein OS=Ovis aries OX=9940 PE=3 SV=1	8	3	6	3	320	34.9	8.34	12.85		0	1		1.09086e+07	1.11337e+07	1.14947e+07	1.21917e+07	1.24667e+07	1.3142e+07	0.887215	0.0125717
O62804	Transcription factor GABP alpha subunit (Fragment) OS=Ovis aries OX=9940 PE=2 SV=1	10	3	4	3	336	38	6.15	11.81	GABPA	0	1		5.81835e+06	5.96956e+06	6.1286e+06	5.32075e+06	5.54503e+06	5.54421e+06	1.0918	0.0125723
W5NYL3	Transmembrane 9 superfamily member OS=Ovis aries OX=9940 GN=TM9SF4 PE=3 SV=1	4	2	8	2	638	73.9	6.79	17.77	TM9SF4	0	1		6.92807e+06	7.33621e+06	7.52125e+06	6.48241e+06	6.3392e+06	6.55664e+06	1.12423	0.0126167
W5Q289	Calcium-transporting ATPase OS=Ovis aries OX=9940 GN=ATP2B1 PE=3 SV=1	10	9	17	7	1249	137.6	5.95	47.7	ATP2B1	0	1		8.40636e+06	8.89387e+06	8.88717e+06	9.38442e+06	9.44407e+06	9.59755e+06	0.921246	0.0126196
W5QD93	Uncharacterized protein OS=Ovis aries OX=9940 GN=LOC101119050 PE=3 SV=1	20	6	10	6	279	29.6	8.97	22.68	LOC101119050	0	1		3.20888e+07	3.19039e+07	3.39391e+07	3.54607e+07	3.76412e+07	3.7938e+07	0.88195	0.012638
W5P985	AB hydrolase-1 domain-containing protein OS=Ovis aries OX=9940 GN=ABHD14B PE=4 SV=1	33	6	37	6	210	22.5	6.79	95.28	ABHD14B	0	1		4.06077e+07	4.12046e+07	4.48106e+07	4.81173e+07	5.03234e+07	5.29716e+07	0.836279	0.0126455
W5PR73	Coronin OS=Ovis aries OX=9940 GN=CORO1B PE=3 SV=1	13	7	31	7	498	55.7	8.44	74.2	CORO1B	0	1		4.71707e+07	4.80608e+07	5.2084e+07	5.67861e+07	6.04888e+07	6.43777e+07	0.810974	0.0126546
W5PSI7	Angiopoietin like 2 OS=Ovis aries OX=9940 GN=ANGPTL2 PE=4 SV=1	7	3	6	3	465	53.9	7.37	9.79	ANGPTL2	0	1		3.29193e+06	3.41873e+06	3.10506e+06	2.87237e+06	2.85714e+06	2.68875e+06	1.166	0.0126909
W5PP64	Uncharacterized protein OS=Ovis aries OX=9940 GN=FHL1 PE=4 SV=1	34	9	32	9	296	33.5	8.38	98.95	FHL1	0	1		1.05634e+08	1.10081e+08	1.08907e+08	9.1412e+07	9.42253e+07	1.00481e+08	1.13457	0.0127528
W5PJU8	Myelin peripheral protein OS=Ovis aries OX=9940 GN=MPZ PE=3 SV=1	11	3	10	3	298	32.4	9.07	26.37	MPZ	0	1		3.8101e+07	4.34421e+07	3.08292e+07	2.15947e+07	2.15446e+07	2.21601e+07	1.72088	0.0127815
W5P9J1	Periaxin OS=Ovis aries OX=9940 GN=PRX PE=4 SV=1	4	3	4	3	1283	136	8.24	4.59	PRX	0	1		4.33903e+06	3.64516e+06	4.00697e+06	2.99675e+06	3.20321e+06	3.10543e+06	1.28863	0.0128221
W5P084	Uncharacterized protein OS=Ovis aries OX=9940 GN=CERS4 PE=4 SV=1	4	1	3	1	393	46.1	8.73	7.33	CERS4	0	1		2.04711e+06	2.0755e+06	2.33858e+06	2.7615e+06	2.65055e+06	3.0771e+06	0.761111	0.0128385
W5P4L4	Thioredoxin related transmembrane protein 3 OS=Ovis aries OX=9940 GN=TMX3 PE=4 SV=1	8	3	3	3	454	51.7	4.93	8.39	TMX3	0	1		4.03999e+06	4.08859e+06	4.33771e+06	4.61052e+06	4.59647e+06	4.85219e+06	0.886701	0.0128507
W5P8T5	Protein-serine/threonine phosphatase OS=Ovis aries OX=9940 GN=PPM1B PE=3 SV=1	15	5	14	5	387	42.8	5.2	30.37	PPM1B	0	1		5.381e+06	5.08507e+06	5.42134e+06	5.80307e+06	5.72217e+06	5.93153e+06	0.9101	0.0128689
W5PUX0	NADH dehydrogenase [ubiquinone] flavoprotein 1, mitochondrial OS=Ovis aries OX=9940 GN=NDUFV1 PE=1 SV=1	24	10	16	10	464	50.6	8.21	36.98	NDUFV1	0	1		2.56274e+07	2.53364e+07	2.72967e+07	2.8867e+07	3.11503e+07	3.15704e+07	0.854487	0.0128702
W5QH19	Pleckstrin homology domain containing A5 OS=Ovis aries OX=9940 GN=PLEKHA5 PE=4 SV=1	8	10	14	10	1230	140	7.58	21.85	PLEKHA5	0	1		5.7295e+06	5.6095e+06	6.16069e+06	6.61123e+06	6.56254e+06	6.50645e+06	0.889202	0.0129109
W5NYP8	Dynein cytoplasmic 1 heavy chain 1 OS=Ovis aries OX=9940 GN=DYNC1H1 PE=3 SV=1	33	137	455	137	4628	528.4	6.57	1179.02	DYNC1H1	0	1		7.51941e+08	7.58544e+08	8.08102e+08	8.56951e+08	8.65208e+08	9.11754e+08	0.880282	0.0129197
W5P7S6	Alpha-1-acid glycoprotein OS=Ovis aries OX=9940 GN=LOC101103947 PE=3 SV=1	20	4	9	4	202	23.2	5.31	22.47	LOC101103947	0	1		1.33439e+07	1.5255e+07	1.1956e+07	9.13916e+06	9.63803e+06	9.38075e+06	1.44026	0.0129212
W5PIV0	DNA-directed RNA polymerase subunit OS=Ovis aries OX=9940 GN=POLR3A PE=3 SV=1	1	2	2	1	1392	156	8.57	3.32	POLR3A	1	1		2.15489e+06	2.12757e+06	2.25165e+06	1.93661e+06	1.89943e+06	2.0236e+06	1.11511	0.0129363
W5QBX9	ILK associated serine/threonine phosphatase OS=Ovis aries OX=9940 GN=ILKAP PE=3 SV=1	2	1	4	1	376	41.2	7.81	7.17	ILKAP	0	1		1.09646e+06	1.19058e+06	1.03587e+06	933892	886348	854228	1.24246	0.0129404
W5PID9	Complement component C9 OS=Ovis aries OX=9940 GN=C9 PE=3 SV=1	21	10	35	10	548	61.9	6	70.07	C9	0	1		3.6777e+07	3.40182e+07	4.08711e+07	4.80351e+07	4.55203e+07	4.56596e+07	0.802115	0.0129691
W5Q163	Protein kinase domain-containing protein OS=Ovis aries OX=9940 PE=3 SV=1	13	4	7	1	349	40	9.33	12.96		0	1		3.38379e+06	3.18371e+06	3.48311e+06	4.07846e+06	3.75991e+06	4.17826e+06	0.836392	0.0130535
W5PH87	Uncharacterized protein OS=Ovis aries OX=9940 GN=G3BP1 PE=4 SV=1	18	6	12	6	449	50.2	5.26	30.45	G3BP1	0	1		1.44185e+07	1.47077e+07	1.55152e+07	1.64604e+07	1.6788e+07	1.76932e+07	0.876326	0.0131075
B0LXN9	Glutathione S-transferase OS=Ovis aries OX=9940 GN=GSTA1 PE=2 SV=1	35	8	16	6	222	25.3	8.57	35.85	GSTA1	2	1		4.01356e+07	4.02465e+07	4.59132e+07	5.1495e+07	5.38082e+07	5.93273e+07	0.767144	0.0131499
W5PNX6	Post-proline cleaving enzyme OS=Ovis aries OX=9940 GN=PREP PE=3 SV=1	20	11	22	11	710	80.6	6.2	52.78	PREP	0	1		2.82017e+07	2.72384e+07	2.97453e+07	3.15457e+07	3.18155e+07	3.32058e+07	0.882137	0.0131769
W5NTN0	Glutamine--fructose-6-phosphate transaminase (isomerizing) OS=Ovis aries OX=9940 GN=GFPT2 PE=4 SV=1	7	4	6	3	784	87.7	8.56	17.59	GFPT2	0	1		3.96272e+06	4.56741e+06	4.06286e+06	3.41133e+06	3.22271e+06	3.43219e+06	1.25101	0.013259
W5NZY1	Mini-chromosome maintenance complex-binding protein OS=Ovis aries OX=9940 GN=MCMBP PE=3 SV=1	3	2	4	2	645	73.5	6.24	3.96	MCMBP	0	1		546048	533921	552519	728114	622483	675532	0.805718	0.013307
W5P1Z4	PTS1-BP OS=Ovis aries OX=9940 GN=PEX5 PE=3 SV=1	5	3	4	3	658	72.9	4.56	2.17	PEX5	0	1		971274	1.02594e+06	1.044e+06	1.19302e+06	1.12095e+06	1.1286e+06	0.883412	0.0133699
W5Q0A7	Glucosamine-6-phosphate isomerase OS=Ovis aries OX=9940 GN=GNPDA2 PE=3 SV=1	25	5	13	2	281	31.6	7.01	35.22	GNPDA2	0	1		6.42489e+06	6.74654e+06	7.00538e+06	7.73213e+06	8.05782e+06	8.75116e+06	0.822164	0.0134084
W5Q3W1	AE binding protein 1 OS=Ovis aries OX=9940 GN=AEBP1 PE=3 SV=1	15	12	30	12	1090	122.9	5.71	70.47	AEBP1	0	1		2.88948e+07	2.96676e+07	3.0503e+07	3.21267e+07	3.15758e+07	3.28312e+07	0.922636	0.0134547
W5PAT6	Agrin OS=Ovis aries OX=9940 PE=4 SV=1	18	27	71	27	2043	215.6	5.94	158.3		0	1		5.16822e+07	5.27994e+07	5.34018e+07	5.78146e+07	5.66673e+07	6.09962e+07	0.899732	0.0134635
C5IJA6	RAC-PK-alpha OS=Ovis aries OX=9940 PE=2 SV=1	10	4	6	1	480	55.7	5.9	13.86	AKT1	4	1		2.66154e+06	2.68588e+06	2.3909e+06	3.00762e+06	3.05278e+06	3.28126e+06	0.828368	0.0135783
W5NY98	Selenoprotein S OS=Ovis aries OX=9940 PE=3 SV=1	9	1	1	1	186	20.7	10.04	2.68		0	1		2.04858e+06	2.33432e+06	2.08566e+06	1.74774e+06	1.7542e+06	1.80848e+06	1.21809	0.0136141
W5QEL8	N-myc downstream-regulated gene 2 protein OS=Ovis aries OX=9940 GN=NDRG2 PE=3 SV=1	22	5	13	5	357	39.2	5.78	35.96	NDRG2	0	1		3.02361e+07	2.89394e+07	3.42187e+07	3.7062e+07	3.93052e+07	4.00315e+07	0.802364	0.0136153
W5Q0L2	SERPIN domain-containing protein OS=Ovis aries OX=9940 GN=SERPINA5 PE=3 SV=1	19	7	9	7	468	52.3	9.31	27.2	SERPINA5	0	1		7.07364e+06	6.47497e+06	7.31342e+06	8.3623e+06	7.96975e+06	8.03122e+06	0.85629	0.0136377
W5NXF1	Uncharacterized protein OS=Ovis aries OX=9940 GN=TIAL1 PE=4 SV=1	10	3	5	2	375	41.6	7.74	14.48	TIAL1	1	1		6.71468e+06	6.49698e+06	6.87934e+06	7.39125e+06	7.64318e+06	8.13226e+06	0.867237	0.0136941
W5PG71	RNA helicase OS=Ovis aries OX=9940 GN=DDX39B PE=4 SV=1	38	16	83	8	436	49.7	5.67	230.1	DDX39B	9	1		1.70077e+08	1.75604e+08	1.72439e+08	1.80656e+08	1.87717e+08	1.89661e+08	0.928473	0.0137281
W5NSV5	Integrin subunit alpha 6 OS=Ovis aries OX=9940 GN=ITGA6 PE=3 SV=1	16	15	44	2	959	106.6	7.43	116.2	ITGA6	0	1		1.26578e+07	1.33839e+07	1.26202e+07	1.42838e+07	1.38554e+07	1.45458e+07	0.90575	0.013769
W5Q0V9	MAF bZIP transcription factor F OS=Ovis aries OX=9940 GN=MAFF PE=4 SV=1	7	1	2	1	127	14.5	10.05	2.11	MAFF	0	1		847887	930554	917231	637725	665539	774953	1.29711	0.0137873
W5PPJ0	Dolichyl-diphosphooligosaccharide--protein glycotransferase OS=Ovis aries OX=9940 GN=STT3A PE=3 SV=1	8	7	11	6	789	90	8.6	24.48	STT3A	1	1		3.64464e+07	3.76906e+07	3.6682e+07	3.41053e+07	3.48927e+07	3.53023e+07	1.0625	0.0138104
W5NQQ0	Sushi repeat containing protein X-linked OS=Ovis aries OX=9940 GN=SRPX PE=4 SV=1	23	9	23	9	465	51.7	8.34	57.62	SRPX	0	1		3.61952e+07	3.60935e+07	3.65311e+07	3.38616e+07	3.35247e+07	3.5118e+07	1.06161	0.0138136
W5PPP8	Uncharacterized protein OS=Ovis aries OX=9940 GN=GLYATL2 PE=4 SV=1	35	7	14	7	298	34.9	6.98	37.7	GLYATL2	0	1		2.18948e+07	2.15281e+07	2.44137e+07	2.62424e+07	2.69495e+07	2.82732e+07	0.832708	0.0138322
W5QCA2	Uncharacterized protein OS=Ovis aries OX=9940 GN=STXBP3 PE=3 SV=1	15	9	20	9	592	67.6	8.03	42.14	STXBP3	0	1		2.83828e+07	3.02307e+07	3.07538e+07	3.42771e+07	3.8047e+07	4.00134e+07	0.795525	0.0138786
W5QCX5	Arp2/3 complex 34 kDa subunit OS=Ovis aries OX=9940 PE=3 SV=1	20	4	34	1	164	18.9	8.37	83.02		0	1		3.29836e+07	3.37709e+07	3.77855e+07	4.12228e+07	4.40502e+07	4.68182e+07	0.791423	0.0138843
W5PNQ1	Uncharacterized protein OS=Ovis aries OX=9940 GN=TMOD1 PE=4 SV=1	3	1	1	1	368	41.4	5.15	1.98	TMOD1	0	1		910854	883537	959557	787187	809708	832926	1.1334	0.0139376
W5Q0F3	Transforming growth factor-beta-induced protein ig-h3 OS=Ovis aries OX=9940 GN=TGFBI PE=4 SV=1	37	20	114	20	645	70.3	6.73	309.43	TGFBI	0	1		2.69112e+08	2.82518e+08	2.69113e+08	3.00164e+08	3.21005e+08	3.33404e+08	0.859802	0.013945
W5QHN8	Complex I-SGDH OS=Ovis aries OX=9940 GN=NDUFB5 PE=1 SV=1	13	2	3	2	189	21.6	9.69	7.54	NDUFB5	0	1		5.2268e+06	5.34843e+06	5.66508e+06	5.96589e+06	5.96625e+06	6.18979e+06	0.896169	0.0140331
W5NS07	Histocompatibility minor 13 OS=Ovis aries OX=9940 GN=HM13 PE=3 SV=1	15	6	17	6	378	41.4	5.76	35.5	HM13	0	1		1.13161e+07	1.14039e+07	1.15048e+07	1.02963e+07	1.04514e+07	1.09436e+07	1.07994	0.0140452
W5Q663	Endonuclease domain containing 1 OS=Ovis aries OX=9940 GN=ENDOD1 PE=4 SV=1	14	5	14	5	411	45.3	5.36	40.8	ENDOD1	0	1		9.63634e+06	9.74483e+06	9.77279e+06	1.04881e+07	1.01047e+07	1.0651e+07	0.933113	0.014077
W5PK13	Uncharacterized protein OS=Ovis aries OX=9940 PE=4 SV=1	46	8	26	6	185	21	5.44	62.06		2	1		5.05323e+07	5.29593e+07	5.08026e+07	4.34175e+07	4.75879e+07	4.54471e+07	1.13075	0.0140937
W5NTY2	Uncharacterized protein OS=Ovis aries OX=9940 PE=4 SV=1	20	8	17	8	576	63.1	5.73	37.53		0	1		1.9708e+07	1.94585e+07	2.17624e+07	2.31446e+07	2.34096e+07	2.39568e+07	0.864107	0.0141656
W5Q9Q2	Dihydrolipoamide acetyltransferase component of pyruvate dehydrogenase complex OS=Ovis aries OX=9940 GN=DBT PE=3 SV=1	13	6	17	6	482	53.5	8.28	39.02	DBT	0	1		3.13289e+07	3.2796e+07	3.312e+07	3.46682e+07	3.57282e+07	3.65757e+07	0.909066	0.014168
P02441	Keratin, high-sulfur matrix protein, IIIA3 OS=Ovis aries OX=9940 PE=1 SV=1	24	2	20	1	131	14.2	8.12	60.96		1	1		1.02684e+08	9.28974e+07	1.18829e+08	1.50372e+08	1.33354e+08	1.43246e+08	0.736373	0.014191
W5NXT8	Cytochrome c oxidase polypeptide Va OS=Ovis aries OX=9940 GN=COX5A PE=1 SV=1	26	3	13	3	121	13.7	5.31	32.49	COX5A	0	1		2.572e+07	2.6306e+07	2.84297e+07	2.98296e+07	3.1165e+07	3.09457e+07	0.875087	0.0141911
W5Q1C4	DNA (cytosine-5)-methyltransferase OS=Ovis aries OX=9940 GN=DNMT1 PE=3 SV=1	2	4	4	4	1612	182.8	7.56	7.16	DNMT1	0	1		5.1671e+06	4.87961e+06	6.12333e+06	6.85741e+06	7.22678e+06	7.72803e+06	0.741329	0.014213
W5P423	Sirtuin 1 OS=Ovis aries OX=9940 GN=SIRT1 PE=4 SV=1	3	2	2	2	610	67.9	4.79	4.84	SIRT1	0	1		913023	862345	1.01413e+06	748880	732786	663409	1.30042	0.0142516
W5PKD3	Uncharacterized protein OS=Ovis aries OX=9940 GN=GNAI2 PE=4 SV=1	47	12	59	8	355	40.5	5.54	157.08	GNAI2	5	1		1.10063e+08	1.15361e+08	1.15336e+08	1.2195e+08	1.25583e+08	1.30229e+08	0.90205	0.0142942
W5PLN5	V-SNARE coiled-coil homology domain-containing protein OS=Ovis aries OX=9940 PE=3 SV=1	27	5	23	5	150	16.7	9.32	71.79		0	1		1.73164e+07	1.86262e+07	1.75251e+07	2.00022e+07	2.02777e+07	2.18075e+07	0.861169	0.0143123
W5P094	Nidogen 1 OS=Ovis aries OX=9940 GN=NID1 PE=4 SV=1	22	24	89	24	1242	136.2	5.25	225	NID1	0	1		1.05856e+08	1.11334e+08	1.04849e+08	9.65608e+07	9.72167e+07	1.00028e+08	1.0961	0.0144868
W5PH66	Myelin P2 protein OS=Ovis aries OX=9940 GN=PMP2 PE=3 SV=1	25	3	14	1	134	15.2	9.72	30.76	PMP2	0	1		1.08328e+06	1.20683e+06	910066	693239	702547	729961	1.50543	0.0145235
W5Q160	Keratin 10 OS=Ovis aries OX=9940 GN=KRT10 PE=3 SV=1	60	32	649	23	545	57.2	5.5	1619.66	KRT10	0	1		1.04217e+09	1.27546e+09	9.70591e+08	1.5037e+09	1.49741e+09	1.70523e+09	0.698677	0.0145482
W5NRI6	Pyridoxal phosphate homeostasis protein OS=Ovis aries OX=9940 GN=PLPBP PE=3 SV=1	6	1	3	1	276	30.1	7.87	9.08	PLPBP	0	1		1.70716e+06	1.75648e+06	1.91264e+06	2.1978e+06	2.09006e+06	2.3772e+06	0.806637	0.0145611
W5PZR9	Scavenger receptor class A member 5 OS=Ovis aries OX=9940 GN=SCARA5 PE=3 SV=1	10	4	8	4	495	53.5	7.47	13.84	SCARA5	0	1		4.01715e+06	4.13396e+06	4.18268e+06	3.85203e+06	3.8322e+06	3.93311e+06	1.06167	0.0146488
W5P0I2	Complex I-B14.5a OS=Ovis aries OX=9940 GN=NDUFA7 PE=1 SV=1	17	2	5	2	114	12.6	10.18	10.19	NDUFA7	0	1		9.08078e+06	8.98672e+06	9.39336e+06	1.05654e+07	1.21008e+07	1.26519e+07	0.777528	0.0146555
W5PLJ8	Uncharacterized protein OS=Ovis aries OX=9940 GN=ARL6IP1 PE=4 SV=1	6	1	4	1	144	16.8	8.29	7.37	ARL6IP1	0	1		1.00076e+07	1.11813e+07	1.12808e+07	1.23065e+07	1.28941e+07	1.30822e+07	0.848155	0.01467
W5P440	HECT domain-containing protein OS=Ovis aries OX=9940 GN=HERC4 PE=4 SV=1	6	6	10	6	1057	118.5	6.14	29.14	HERC4	0	1		6.21115e+06	6.12339e+06	6.67307e+06	7.44932e+06	6.97386e+06	7.4245e+06	0.870006	0.0146798
W5Q0C6	ABPP OS=Ovis aries OX=9940 GN=APP PE=3 SV=1	4	3	9	3	770	86.9	4.83	15.91	APP	0	1		4.44642e+06	4.53864e+06	4.79223e+06	4.96413e+06	5.13178e+06	5.13471e+06	0.904578	0.0146855
W5Q6H2	IF rod domain-containing protein OS=Ovis aries OX=9940 GN=KRT82 PE=3 SV=1	36	19	333	12	514	56.7	5.94	861.81	KRT82	0	1		1.6387e+08	1.73484e+08	1.86585e+08	2.2366e+08	2.29986e+08	2.71142e+08	0.722886	0.0146918
W5QFG6	Actin-related protein 2 OS=Ovis aries OX=9940 GN=ACTR2 PE=3 SV=1	22	8	39	8	458	52.2	8.6	93.19	ACTR2	0	1		9.34337e+07	9.28944e+07	1.00335e+08	1.05416e+08	1.10461e+08	1.14421e+08	0.867891	0.014739
W5QIX8	N-acetyltransferase domain-containing protein OS=Ovis aries OX=9940 PE=4 SV=1	7	1	1	1	177	20.7	8.7	0		0	1		1.23221e+06	1.32533e+06	1.27258e+06	1.61253e+06	1.63774e+06	1.94729e+06	0.736906	0.0147554
W5PVB9	Vacuolar protein sorting-associated protein 28 homolog OS=Ovis aries OX=9940 GN=VPS28 PE=3 SV=1	21	4	13	4	231	26.1	8.92	28.41	VPS28	0	1		4.30906e+06	4.2193e+06	4.42602e+06	4.5683e+06	4.72317e+06	4.81427e+06	0.918377	0.0147812
W5QDA7	AP-1 complex subunit gamma OS=Ovis aries OX=9940 GN=AP1G2 PE=3 SV=1	6	4	7	3	785	86.8	6.34	15.13	AP1G2	0	1		1.02234e+06	925664	1.11476e+06	1.2632e+06	1.22742e+06	1.31735e+06	0.804305	0.014805
W5PWY3	Uncharacterized protein OS=Ovis aries OX=9940 GN=PDXP PE=3 SV=1	5	1	3	1	296	31.8	5.85	3.79	PDXP	0	1		747539	709530	743425	790486	847025	856324	0.882374	0.0148294
W5NUY7	Utrophin OS=Ovis aries OX=9940 GN=UTRN PE=4 SV=1	20	61	143	58	3439	394.3	5.39	314.01	UTRN	3	1		1.43111e+08	1.41697e+08	1.51702e+08	1.5889e+08	1.58037e+08	1.58184e+08	0.918756	0.0148369
W5QIT6	PH domain-containing protein OS=Ovis aries OX=9940 GN=FERMT2 PE=3 SV=1	27	17	40	17	687	78.6	6.7	94.33	FERMT2	0	1		6.76736e+07	7.02427e+07	6.97972e+07	6.16416e+07	6.37346e+07	6.5505e+07	1.08818	0.0148815
W5PI99	HDGF like 2 OS=Ovis aries OX=9940 GN=HDGFL2 PE=3 SV=1	5	4	13	4	630	69.2	8.1	34.09	HDGFL2	0	1		1.25883e+07	1.30871e+07	1.34201e+07	1.2027e+07	1.18208e+07	1.13234e+07	1.11158	0.0149151
W5QCM8	Epidermal growth factor receptor pathway substrate 15 like 1 OS=Ovis aries OX=9940 PE=4 SV=1	12	9	21	9	913	100	5.15	55.56		0	1		2.5056e+07	2.5021e+07	2.67431e+07	3.05096e+07	2.83305e+07	2.87442e+07	0.8771	0.014968
W5NX92	Peptidase S1 domain-containing protein OS=Ovis aries OX=9940 PE=4 SV=1	15	3	6	3	259	28.5	9.04	7.83		0	1		5.39859e+06	5.68935e+06	6.603e+06	7.37342e+06	8.78916e+06	8.28326e+06	0.723679	0.0149873
W5PRP1	Na(+)/H(+) exchange regulatory cofactor NHE-RF OS=Ovis aries OX=9940 GN=SLC9A3R1 PE=4 SV=1	31	10	61	10	368	39.6	5.39	140.97	SLC9A3R1	0	1		3.5362e+07	3.55927e+07	3.96759e+07	4.30386e+07	4.36615e+07	4.20505e+07	0.859262	0.0150007
W5PB50	Abhydrolase_2 domain-containing protein OS=Ovis aries OX=9940 GN=LYPLA2 PE=3 SV=1	23	5	15	5	231	24.8	7.23	44.12	LYPLA2	0	1		3.32615e+07	3.39613e+07	3.68944e+07	3.98188e+07	4.23436e+07	4.51067e+07	0.818088	0.0150441
W5P416	CPSF_A domain-containing protein OS=Ovis aries OX=9940 GN=SF3B3 PE=4 SV=1	13	14	46	14	1220	135.9	5.31	104.69	SF3B3	0	1		4.99995e+07	5.03191e+07	5.71126e+07	6.18401e+07	6.17552e+07	6.48251e+07	0.835532	0.0150575
B0LRP7	Signal recognition particle 14 kDa protein (Fragment) OS=Ovis aries OX=9940 GN=SRP14 PE=2 SV=1	12	1	1	1	110	12.5	10.13	2.8	SRP14	0	1		1.11612e+06	1.17738e+06	1.27141e+06	1.41822e+06	1.52471e+06	1.66881e+06	0.773005	0.0150881
A6YQW0	Squalene monooxygenase OS=Ovis aries OX=9940 GN=sqle PE=2 SV=1	5	2	3	2	572	63.6	8.97	9.93	sqle	0	1		2.18709e+06	2.18129e+06	2.41469e+06	2.59642e+06	2.61139e+06	2.79306e+06	0.847792	0.0151021
W5NUL7	AAA domain-containing protein OS=Ovis aries OX=9940 GN=AFG3L2 PE=3 SV=1	12	9	32	8	806	89.4	8.7	75.77	AFG3L2	0	1		1.82203e+07	1.81319e+07	1.90721e+07	1.98883e+07	2.05448e+07	2.13609e+07	0.896919	0.0151408
W5NPG3	RRM domain-containing protein OS=Ovis aries OX=9940 PE=4 SV=1	14	4	14	4	262	31.2	11.27	26.44		0	1		7.21891e+06	7.36539e+06	7.69728e+06	6.83316e+06	6.83099e+06	6.87728e+06	1.08471	0.0151489
W5PCU6	Uncharacterized protein OS=Ovis aries OX=9940 GN=ECHDC1 PE=3 SV=1	55	13	57	13	307	33.7	7.36	154.69	ECHDC1	0	1		9.08845e+07	9.50777e+07	9.88522e+07	1.05471e+08	1.09309e+08	1.15537e+08	0.862245	0.0152412
W5QDY5	H(+)-transporting two-sector ATPase OS=Ovis aries OX=9940 GN=ATP6V1A PE=3 SV=1	28	15	64	15	618	68.4	5.58	148.27	ATP6V1A	0	1		9.42664e+07	9.54199e+07	1.02843e+08	1.08452e+08	1.14779e+08	1.18978e+08	0.854829	0.0152651
W5P1E2	Consortin, connexin sorting protein OS=Ovis aries OX=9940 GN=CNST PE=4 SV=1	2	2	5	2	721	79.5	4.53	8.5	CNST	0	1		4.12144e+06	4.51935e+06	4.24949e+06	4.74115e+06	4.80015e+06	4.92489e+06	0.891063	0.0152657
W5PKV1	Deoxyribonuclease II OS=Ovis aries OX=9940 GN=DNASE2 PE=3 SV=1	5	2	3	2	358	39.7	7.75	6.98	DNASE2	0	1		1.60916e+06	1.51341e+06	1.71845e+06	1.90916e+06	1.8327e+06	1.9712e+06	0.847361	0.0152819
W5NYK9	Calumenin OS=Ovis aries OX=9940 GN=CALU PE=3 SV=1	27	9	22	9	315	37.1	4.59	51.84	CALU	0	1		2.32342e+07	2.41832e+07	2.61607e+07	1.88278e+07	2.07722e+07	1.69753e+07	1.30053	0.0152958
W5QIY2	Actin related protein 10 OS=Ovis aries OX=9940 GN=ACTR10 PE=3 SV=1	18	5	12	5	418	46.5	8.15	30.3	ACTR10	0	1		7.03224e+06	6.84126e+06	8.19804e+06	8.90868e+06	9.22205e+06	9.44667e+06	0.800349	0.0153236
W5PSP0	Chromosome 8 open reading frame 33 OS=Ovis aries OX=9940 GN=C8orf33 PE=3 SV=1	15	2	4	2	186	20.6	10.3	9.93	C8orf33	0	1		2.98645e+06	3.04583e+06	3.40276e+06	3.67921e+06	3.69794e+06	3.64673e+06	0.855873	0.0155141
W5NXV1	Phosphofurin acidic cluster sorting protein 1 OS=Ovis aries OX=9940 GN=PACS1 PE=3 SV=1	1	1	1	1	841	93	6.67	2.17	PACS1	0	1		1.74295e+06	1.68887e+06	1.88228e+06	1.49596e+06	1.56244e+06	1.51722e+06	1.1614	0.015539
W5Q574	Uncharacterized protein OS=Ovis aries OX=9940 PE=3 SV=1	10	2	4	1	217	24.6	9.64	4.4	LOC101120737	0	1		919028	946620	961749	1.02638e+06	1.11471e+06	1.14612e+06	0.860121	0.0156354
W5P3W5	Uncharacterized protein OS=Ovis aries OX=9940 GN=HSD17B11 PE=3 SV=1	6	1	1	1	317	35.1	9.11	3.87	HSD17B11	0	1		2.21643e+06	2.49132e+06	2.43264e+06	2.01696e+06	1.99382e+06	2.07553e+06	1.17319	0.0156521
W5Q8S0	Uncharacterized protein OS=Ovis aries OX=9940 PE=3 SV=1	6	1	1	1	325	36.8	8.95	3.5	MRPL1	0	1		836498	768207	905794	1.20217e+06	1.02637e+06	1.26097e+06	0.719442	0.0156812
W5PNN2	Uncharacterized protein OS=Ovis aries OX=9940 GN=HAPLN3 PE=4 SV=1	13	4	5	3	365	41.7	7.55	14.51	HAPLN3	0	1		2.56705e+06	2.29025e+06	2.56731e+06	4.04163e+06	3.12304e+06	3.9193e+06	0.669851	0.0156882
W5PE54	Gamma-glutamylcyclotransferase OS=Ovis aries OX=9940 GN=GGCT PE=4 SV=1	16	4	10	4	193	21.5	6.68	18.59	GGCT	0	1		1.01821e+07	9.09503e+06	1.0862e+07	1.20202e+07	1.22499e+07	1.29471e+07	0.809816	0.0157098
W5PWP0	Protein kinase domain-containing protein OS=Ovis aries OX=9940 GN=MAP2K6 PE=3 SV=1	13	4	8	2	334	37.4	6.8	11.77	MAP2K6	2	1		1.16432e+07	1.1503e+07	1.24729e+07	1.31941e+07	1.36698e+07	1.44235e+07	0.862712	0.0157211
W5P922	Uncharacterized protein OS=Ovis aries OX=9940 GN=DSG3 PE=4 SV=1	14	12	29	12	987	106.9	4.86	67.82	DSG3	0	1		4.86909e+07	4.93718e+07	5.16082e+07	5.35533e+07	5.59935e+07	5.74064e+07	0.896484	0.0157271
W5NZA8	Platelet-derived growth factor D OS=Ovis aries OX=9940 GN=PDGFD PE=3 SV=1	4	1	1	1	370	42.7	7.78	2.78	PDGFD	0	1		1.52628e+06	1.49532e+06	1.72689e+06	1.97888e+06	2.45307e+06	2.48877e+06	0.686127	0.015728
W5P649	Phosphatidylinositol glycan anchor biosynthesis class T OS=Ovis aries OX=9940 GN=PIGT PE=4 SV=1	2	1	1	1	553	61.9	8.46	2.43	PIGT	0	1		664749	694893	696851	645263	620441	637278	1.08067	0.0157734
W5P363	Vesicle amine transport 1 OS=Ovis aries OX=9940 GN=VAT1 PE=4 SV=1	31	9	48	9	311	33.8	8.65	142.54	VAT1	0	1		1.25985e+08	1.35898e+08	1.30597e+08	1.43488e+08	1.50087e+08	1.5683e+08	0.871391	0.0158273
W5PHI5	Paralemmin OS=Ovis aries OX=9940 GN=PALM PE=3 SV=1	8	3	6	3	402	44.1	4.82	16.9	PALM	0	1		3.16648e+06	3.50918e+06	3.05577e+06	2.55659e+06	2.76578e+06	2.58062e+06	1.23136	0.0158744
W5P422	Uncharacterized protein OS=Ovis aries OX=9940 GN=DMKN PE=4 SV=1	18	8	30	8	524	52.8	9.48	97.68	DMKN	0	1		5.23584e+07	5.96933e+07	5.45845e+07	6.32907e+07	6.8957e+07	6.85221e+07	0.829986	0.0159242
W5Q024	Glycerol-3-phosphate dehydrogenase [NAD(+)] OS=Ovis aries OX=9940 GN=GPD1L PE=3 SV=1	10	4	5	4	351	38.2	6.54	2.27	GPD1L	0	1		4.60324e+06	4.55009e+06	5.14233e+06	5.45226e+06	5.96818e+06	5.79559e+06	0.83037	0.0159282
W5Q6A4	Keratin, type I cytoskeletal 15 OS=Ovis aries OX=9940 GN=KRT15 PE=3 SV=1	69	37	688	3	458	49.6	4.89	1706.92	KRT15	54	1		1.2272e+09	1.39842e+09	1.23364e+09	1.52562e+09	1.5987e+09	1.73493e+09	0.79421	0.0159636
W5P707	Actinin alpha 4 OS=Ovis aries OX=9940 GN=ACTN4 PE=3 SV=1	62	49	388	35	877	101.3	5.69	1075.64	ACTN4	21	1		8.30146e+08	8.42209e+08	8.93341e+08	9.2274e+08	9.51376e+08	9.54559e+08	0.907031	0.0159801
W5QDN1	Ajuba LIM protein OS=Ovis aries OX=9940 GN=AJUBA PE=4 SV=1	3	2	2	2	854	93.8	6.9	3.73	AJUBA	0	1		1.08073e+06	1.03465e+06	1.17255e+06	1.31551e+06	1.25148e+06	1.26303e+06	0.858459	0.0160001
W5NX29	N-acetyltransferase domain-containing protein 1 OS=Ovis aries OX=9940 GN=NATD1 PE=3 SV=1	27	2	3	2	88	10.1	8.03	4.5	NATD1	0	1		1.44155e+06	1.44659e+06	1.4876e+06	1.40223e+06	1.38593e+06	1.40116e+06	1.0445	0.0160242
P15241	Keratin, type II microfibrillar, component 7C OS=Ovis aries OX=9940 PE=1 SV=1	74	43	1068	20	491	53.6	5.57	2869.39		0	1		1.33763e+09	1.18754e+09	1.26517e+09	1.5461e+09	1.44859e+09	1.44743e+09	0.853273	0.0161037
W5PZE9	Actin filament associated protein 1 like 2 OS=Ovis aries OX=9940 GN=AFAP1L2 PE=4 SV=1	2	2	4	2	868	96.2	5.2	9.72	AFAP1L2	0	1		1.22826e+07	1.27605e+07	1.35798e+07	1.43424e+07	1.55445e+07	1.58105e+07	0.845188	0.0161187
W5PIV5	F5/8 type C domain-containing protein OS=Ovis aries OX=9940 GN=CPXM2 PE=3 SV=1	3	2	3	2	735	83	6.9	5.56	CPXM2	0	1		922802	842476	959844	1.048e+06	1.0437e+06	1.09757e+06	0.854467	0.0161784
W5PKP3	Family with sequence similarity 114 member A1 OS=Ovis aries OX=9940 GN=FAM114A1 PE=3 SV=1	8	3	12	3	565	61.2	4.61	26.81	FAM114A1	0	1		1.91055e+07	1.88896e+07	2.10373e+07	2.2568e+07	2.24637e+07	2.22575e+07	0.877295	0.01619
W5PC18	Phosphoribosyl pyrophosphate synthetase associated protein 1 OS=Ovis aries OX=9940 GN=PRPSAP1 PE=3 SV=1	20	4	7	3	328	36.4	6.55	17.39	PRPSAP1	1	1		6.44521e+06	6.60326e+06	7.45243e+06	8.06889e+06	8.70117e+06	9.23127e+06	0.788456	0.0162055
W5PUT8	Actin-related protein 2/3 complex subunit 5 OS=Ovis aries OX=9940 GN=ARPC5L PE=3 SV=1	29	4	15	4	160	17.7	9.8	39.44	ARPC5L	0	1		4.87382e+07	5.0114e+07	5.45597e+07	5.81656e+07	6.25894e+07	6.53519e+07	0.824321	0.0162848
W5PP17	Cystatin domain-containing protein OS=Ovis aries OX=9940 GN=LOC101123010 PE=3 SV=1	66	6	32	1	104	11.7	5.21	77.48	LOC101123010	0	1		1.22573e+07	1.28407e+07	1.37354e+07	1.46335e+07	1.53111e+07	1.46658e+07	0.870504	0.0163278
W5P3S8	ATPase H+ transporting accessory protein 1 OS=Ovis aries OX=9940 GN=ATP6AP1 PE=3 SV=1	3	2	5	2	524	57.3	6.28	9.93	ATP6AP1	0	1		3.95185e+06	3.97872e+06	4.38292e+06	4.71205e+06	4.93143e+06	5.29464e+06	0.824299	0.0163887
W5Q5A9	Inositol polyphosphate-5-phosphatase A OS=Ovis aries OX=9940 GN=INPP5A PE=4 SV=1	9	3	5	3	384	44.1	7.91	11.88	INPP5A	0	1		5.15126e+06	4.76798e+06	5.27615e+06	5.83732e+06	5.90533e+06	5.59559e+06	0.876409	0.0164003
W5PVM5	Laminin subunit alpha 5 OS=Ovis aries OX=9940 GN=LAMA5 PE=4 SV=1	12	35	93	35	3464	375.5	6.84	223.87	LAMA5	0	1		9.02292e+07	9.24011e+07	9.18153e+07	9.72082e+07	9.58994e+07	1.00935e+08	0.933354	0.0164254
C8BKC3	Metalloproteinase inhibitor 2 OS=Ovis aries OX=9940 GN=TIMP2 PE=2 SV=1	13	2	2	2	220	24.3	7.47	1.84	TIMP2	0	1		1.97042e+06	2.05804e+06	2.08718e+06	1.69335e+06	1.68581e+06	1.87792e+06	1.16332	0.0164349
W5PJ13	Pleiotrophin OS=Ovis aries OX=9940 GN=PTN PE=3 SV=1	11	2	3	2	168	18.8	9.73	7.5	PTN	0	1		5.14197e+06	5.58385e+06	5.6326e+06	6.16703e+06	6.78459e+06	7.05613e+06	0.817604	0.0164418
W5NX85	Negative elongation factor E OS=Ovis aries OX=9940 GN=NELFE PE=3 SV=1	8	2	2	2	377	42.4	9.41	3.26	NELFE	0	1		262496	258533	256291	291650	277939	305682	0.88809	0.0164556
A0A1Z1VUS0	MHC class I antigen OS=Ovis aries OX=9940 PE=3 SV=1	7	2	12	1	334	37.7	5.08	32.79		0	1		323998	353336	406377	462743	457159	506749	0.759619	0.0164714
W5QH54	Uncharacterized protein OS=Ovis aries OX=9940 GN=FETUB PE=4 SV=1	21	8	33	8	387	42.6	7.44	90.67	FETUB	0	1		4.04273e+07	3.46372e+07	4.4754e+07	5.13357e+07	5.59538e+07	5.16949e+07	0.753649	0.0164732
W5Q2J7	START domain-containing protein OS=Ovis aries OX=9940 GN=STARD5 PE=4 SV=1	4	1	5	1	213	23.5	5.24	12.35	STARD5	0	1		6.64396e+06	5.94469e+06	6.95835e+06	7.77141e+06	9.08435e+06	9.18085e+06	0.75075	0.0164911
W5PJW3	Ubiquitinyl hydrolase 1 OS=Ovis aries OX=9940 GN=OTUD6B PE=4 SV=1	13	3	5	3	303	34.5	5.52	12.34	OTUD6B	0	1		3.92459e+06	3.9606e+06	3.82478e+06	4.05905e+06	4.1838e+06	4.11472e+06	0.947595	0.0164968
W5Q4B1	RCR-type E3 ubiquitin transferase OS=Ovis aries OX=9940 GN=MYCBP2 PE=3 SV=1	1	4	4	4	4686	514.7	7.05	6.47	MYCBP2	0	1		1.1836e+06	1.1734e+06	1.28938e+06	1.3941e+06	1.44241e+06	1.56735e+06	0.827996	0.0165008
W5PPE2	Microsomal glutathione S-transferase 3 OS=Ovis aries OX=9940 GN=MGST3 PE=3 SV=1	20	2	10	2	152	16.8	9.54	19.93	MGST3	0	1		2.37953e+07	2.41064e+07	2.40598e+07	2.86557e+07	3.41236e+07	3.62986e+07	0.726312	0.0165101
W5Q3C1	N-myc downstream-regulated gene 3 protein OS=Ovis aries OX=9940 GN=NDRG3 PE=3 SV=1	6	2	5	2	388	42.6	5.33	9.69	NDRG3	0	1		5.33527e+06	5.38753e+06	6.2246e+06	6.69335e+06	7.01478e+06	7.35431e+06	0.804627	0.0165514
W5PHB8	Galactose-1-phosphate uridylyltransferase OS=Ovis aries OX=9940 GN=GALT PE=3 SV=1	3	1	1	1	379	43.3	6.67	2.78	GALT	0	1		230637	217724	250203	267158	272277	280188	0.852299	0.0165882
W5PDD5	SCD domain-containing protein OS=Ovis aries OX=9940 GN=STAG1 PE=3 SV=1	4	6	10	4	1258	144.4	5.59	20.25	STAG1	2	1		1.18777e+07	1.24327e+07	1.17555e+07	1.04416e+07	1.03858e+07	1.12133e+07	1.12563	0.0166562
W5PXY1	Charged multivesicular body protein 1a OS=Ovis aries OX=9940 GN=CHMP1A PE=3 SV=1	24	6	9	6	196	21.8	8.9	17.55	CHMP1A	0	1		1.92469e+07	1.97301e+07	2.11428e+07	2.20048e+07	2.27626e+07	2.27013e+07	0.891077	0.0166726
W5P631	Kinesin light chain OS=Ovis aries OX=9940 GN=KLC4 PE=3 SV=1	13	7	18	6	616	68.2	6.3	39.53	KLC4	1	1		9.8749e+06	9.18853e+06	1.00465e+07	1.06314e+07	1.1156e+07	1.1356e+07	0.878304	0.0167045
W5Q9Q8	OCIA domain containing 2 OS=Ovis aries OX=9940 GN=OCIAD2 PE=4 SV=1	12	2	2	2	154	16.9	9.25	4.62	OCIAD2	0	1		1.71244e+06	1.86919e+06	1.98848e+06	2.14505e+06	2.19567e+06	2.20212e+06	0.851328	0.0167188
W5Q2H1	Transmembrane protein 109 OS=Ovis aries OX=9940 GN=TMEM109 PE=4 SV=1	10	2	12	2	243	26	10.32	32.28	TMEM109	0	1		1.85738e+07	2.05754e+07	1.99965e+07	2.25653e+07	2.41981e+07	2.59449e+07	0.813465	0.0167308
C5IJA4	Ubiquitinyl hydrolase 1 OS=Ovis aries OX=9940 PE=2 SV=1	10	3	4	3	355	40.8	4.83	6.98	ATXN3	0	1		1.37406e+06	1.31654e+06	1.35809e+06	1.47161e+06	1.62953e+06	1.65306e+06	0.851604	0.0167748
W5P1S0	Uncharacterized protein OS=Ovis aries OX=9940 GN=URI1 PE=4 SV=1	2	1	1	1	518	58.4	5.5	3.92	URI1	0	1		551119	544813	614354	670061	648216	667563	0.86124	0.0168151
W5PWE9	Albumin OS=Ovis aries OX=9940 GN=ALB PE=4 SV=1	73	56	2284	2	609	69.3	6.15	6489.81	ALB	0	1		6.74177e+08	5.54356e+08	5.9009e+08	9.07017e+08	8.49925e+08	7.49653e+08	0.725535	0.0168692
W5QFY3	Mitochondrial Rho GTPase OS=Ovis aries OX=9940 GN=RHOT2 PE=3 SV=1	2	1	5	1	601	65.7	8.06	10.34	RHOT2	0	1		1.07551e+06	1.05959e+06	1.22415e+06	1.35043e+06	1.30442e+06	1.35058e+06	0.838676	0.0168967
W5QAE0	Bax inhibitor 1 OS=Ovis aries OX=9940 GN=TMBIM6 PE=3 SV=1	4	2	3	2	236	26.3	8.91	7.11	TMBIM6	0	1		3.72564e+06	3.77622e+06	4.00423e+06	4.18904e+06	4.15743e+06	4.30683e+06	0.909335	0.0169243
W5QBR5	Protein kinase domain-containing protein OS=Ovis aries OX=9940 PE=4 SV=1	2	1	2	1	571	64.3	7.96	1.82		0	1		1.00336e+06	957767	1.09892e+06	1.16801e+06	1.20268e+06	1.19635e+06	0.857868	0.0170144
W5P8X9	Chloride intracellular channel protein OS=Ovis aries OX=9940 GN=CLIC4 PE=3 SV=1	55	11	55	10	253	28.7	5.78	141.54	CLIC4	2	1		4.35375e+07	4.43617e+07	4.72223e+07	4.98434e+07	5.01743e+07	5.31187e+07	0.88236	0.0170497
W5QH76	Elongation of very long chain fatty acids protein 1 OS=Ovis aries OX=9940 GN=ELOVL1 PE=3 SV=1	8	2	5	2	314	36.5	9.77	6.93	ELOVL1	0	1		2.01858e+06	2.164e+06	2.23309e+06	2.46736e+06	2.66856e+06	2.88476e+06	0.799891	0.0170869
W5Q8V5	RING-type domain-containing protein OS=Ovis aries OX=9940 GN=RBX1 PE=3 SV=1	7	1	2	1	112	12.7	7.3	4.95	RBX1	0	1		8.76542e+06	9.35067e+06	8.94245e+06	9.62332e+06	1.00908e+07	9.97696e+06	0.911335	0.0170928
W5PDE0	GATA zinc finger domain containing 2A OS=Ovis aries OX=9940 GN=GATAD2A PE=4 SV=1	7	4	13	3	642	68.5	9.47	20.26	GATAD2A	0	1		4.97999e+06	5.27128e+06	5.05108e+06	5.73964e+06	5.68189e+06	5.42366e+06	0.90841	0.0171037
W5P4C1	Uncharacterized protein OS=Ovis aries OX=9940 GN=EMG1 PE=3 SV=1	6	1	3	1	246	26.9	8.87	2.04	EMG1	0	1		417886	421804	454554	381980	383709	389231	1.12064	0.017159
W5PB70	Signal recognition particle 54 kDa protein OS=Ovis aries OX=9940 GN=SRP54 PE=3 SV=1	17	7	18	7	504	55.7	8.75	43.97	SRP54	0	1		1.73975e+07	1.76204e+07	1.84996e+07	1.99593e+07	2.1519e+07	2.29494e+07	0.830658	0.0171819
W5P5X2	Uncharacterized protein OS=Ovis aries OX=9940 GN=TTC7A PE=4 SV=1	1	1	1	1	858	95.9	6.39	1.66	TTC7A	0	1		250729	264367	264867	290514	277239	294664	0.904391	0.0171944
W5Q0T0	Uncharacterized protein OS=Ovis aries OX=9940 PE=4 SV=1	6	2	4	2	388	42.5	7.88	7.81		0	1		1.30651e+06	1.21151e+06	1.37142e+06	1.47099e+06	1.55083e+06	1.62617e+06	0.8368	0.0172682
W5QDV1	BRCA1-A complex subunit BRE OS=Ovis aries OX=9940 GN=BABAM2 PE=4 SV=1	6	2	2	2	383	43.5	5.94	3.93	BABAM2	0	1		3.34733e+06	3.2896e+06	3.57636e+06	3.05649e+06	2.91423e+06	3.06432e+06	1.13041	0.0172735
W5NWE0	Mitochondrial trans-2-enoyl-CoA reductase OS=Ovis aries OX=9940 GN=MECR PE=4 SV=1	4	1	1	1	373	40.1	8.95	3.44	MECR	0	1		242839	243615	251495	273721	317139	313193	0.816266	0.0172897
W5PSI1	Proteasome 26S subunit, non-ATPase 3 OS=Ovis aries OX=9940 GN=PSMD3 PE=3 SV=1	24	13	52	13	544	61.6	9.35	129.49	PSMD3	0	1		1.05715e+08	1.08207e+08	1.1318e+08	1.18619e+08	1.21603e+08	1.27807e+08	0.888791	0.0173057
W5PYG2	CN hydrolase domain-containing protein OS=Ovis aries OX=9940 GN=VNN1 PE=3 SV=1	3	1	1	1	501	55.9	5.4	2.19	VNN1	0	1		478887	407283	514910	355042	288396	322997	1.44974	0.0173472
W5QG16	Adenylyl cyclase-associated protein OS=Ovis aries OX=9940 GN=CAP1 PE=3 SV=1	47	17	111	17	472	51.2	7.52	302.04	CAP1	0	1		2.14865e+08	2.14685e+08	2.47204e+08	2.66942e+08	2.67937e+08	2.83466e+08	0.826978	0.017348
W5PCX8	Nuclear envelope integral membrane protein 1 OS=Ovis aries OX=9940 GN=NEMP1 PE=3 SV=1	3	2	3	2	487	56.1	8.48	6.43	NEMP1	0	1		1.36447e+06	1.28931e+06	1.4297e+06	1.67362e+06	1.54516e+06	1.77287e+06	0.818062	0.0173733
W5PFE3	Vitamin-K-epoxide reductase (warfarin-sensitive) OS=Ovis aries OX=9940 GN=VKORC1 PE=3 SV=1	8	1	2	1	138	15.3	8.91	6.09	VKORC1	0	1		2.02865e+06	2.06112e+06	2.03359e+06	2.15411e+06	2.14434e+06	2.25458e+06	0.934432	0.0174253
B0LKP2	Keratin 38 OS=Ovis aries OX=9940 PE=2 SV=1	28	12	209	3	453	49.9	4.97	497.53	K38	0	1		2.36586e+07	1.73969e+07	2.12283e+07	2.80665e+07	2.7468e+07	2.83202e+07	0.742757	0.0174275
W5P599	Epithelial cell adhesion molecule OS=Ovis aries OX=9940 GN=EPCAM PE=3 SV=1	29	9	34	9	315	35.3	7.9	89.37	EPCAM	0	1		5.90118e+07	5.93157e+07	6.60828e+07	7.16276e+07	7.34285e+07	8.02051e+07	0.818651	0.0174348
W5NYL7	Formyltetrahydrofolate synthetase OS=Ovis aries OX=9940 GN=MTHFD1L PE=3 SV=1	3	3	4	3	978	105.4	7.46	8.22	MTHFD1L	0	1		2.65929e+06	2.54153e+06	2.69857e+06	3.57291e+06	3.02536e+06	3.63468e+06	0.771957	0.0174988
W5Q496	60S ribosomal protein L36 OS=Ovis aries OX=9940 GN=LOC101103232 PE=3 SV=1	30	5	20	5	105	12.2	11.59	45.65	LOC101103232	0	1		6.77389e+07	7.02902e+07	7.03698e+07	7.37538e+07	7.39647e+07	7.72084e+07	0.926518	0.0175551
Q30833	MHC class I protein (Fragment) OS=Ovis aries OX=9940 PE=2 SV=1	18	4	6	2	248	27.8	6.8	11.61		0	1		1.55032e+06	1.48776e+06	1.8147e+06	1.95608e+06	2.18753e+06	2.18871e+06	0.766351	0.0175965
W5QCQ3	Elastin microfibril interfacer 1 OS=Ovis aries OX=9940 GN=EMILIN1 PE=4 SV=1	26	19	62	19	990	105	5.15	155.08	EMILIN1	0	1		8.44024e+07	9.02207e+07	8.66391e+07	9.34967e+07	9.75233e+07	1.0004e+08	0.897622	0.0176148
W5P6P1	Platelet-activating factor acetylhydrolase OS=Ovis aries OX=9940 GN=PAFAH2 PE=4 SV=1	6	2	4	2	394	44	6.02	6.46	PAFAH2	0	1		2.75199e+06	2.79916e+06	3.08138e+06	3.28498e+06	3.37286e+06	3.59903e+06	0.841634	0.0176195
W5Q2F4	S-(hydroxymethyl)glutathione dehydrogenase OS=Ovis aries OX=9940 GN=ADH5 PE=3 SV=1	34	11	54	11	374	39.7	7.5	172.19	ADH5	0	1		1.45984e+08	1.40052e+08	1.55608e+08	1.64799e+08	1.6741e+08	1.76371e+08	0.868386	0.0176219
W5P871	Alpha/beta hydrolase domain-containing protein 16A OS=Ovis aries OX=9940 GN=ABHD16A PE=3 SV=1	10	5	8	5	634	71.2	8.34	17.79	ABHD16A	0	1		4.68464e+06	4.79942e+06	5.10843e+06	5.36624e+06	5.48484e+06	5.76622e+06	0.878151	0.0176697
W5NZV0	Heme oxygenase (biliverdin-producing) OS=Ovis aries OX=9940 GN=HMOX2 PE=3 SV=1	9	3	5	3	383	42.8	6.21	12.45	HMOX2	0	1		5.47241e+06	5.84853e+06	5.78093e+06	5.10172e+06	5.23314e+06	5.27978e+06	1.09525	0.017693
W5PQA6	Cytoplasmic FMR1-interacting protein OS=Ovis aries OX=9940 GN=CYFIP2 PE=3 SV=1	7	9	22	1	1291	149.7	7.37	53.28	CYFIP2	0	1		615118	645114	686661	720513	759601	776307	0.862824	0.0176942
W5PLB8	Erythrocyte membrane protein band 4.1 like 3 OS=Ovis aries OX=9940 GN=EPB41L3 PE=4 SV=1	3	4	7	2	1105	122	5.06	16.17	EPB41L3	0	1		2.85943e+06	3.04229e+06	3.02025e+06	2.58303e+06	2.66818e+06	2.764e+06	1.11313	0.0177693
W5P2H1	Uncharacterized protein OS=Ovis aries OX=9940 GN=ACSF2 PE=3 SV=1	17	8	29	8	618	68.5	7.94	87.5	ACSF2	0	1		3.61249e+07	3.60353e+07	3.99341e+07	4.20327e+07	4.23885e+07	4.34637e+07	0.876524	0.0177734
W5PWH2	Myosin heavy chain 14 OS=Ovis aries OX=9940 GN=MYH14 PE=3 SV=1	34	64	296	50	1952	222.3	5.94	754.72	MYH14	0	1		1.91195e+08	1.89665e+08	2.05561e+08	2.13805e+08	2.21254e+08	2.28666e+08	0.88353	0.0177938
W5QBF9	Uncharacterized protein OS=Ovis aries OX=9940 GN=HADHB PE=3 SV=1	40	17	69	17	475	51.3	9.32	163.01	HADHB	0	1		1.53137e+08	1.64902e+08	1.59895e+08	1.75036e+08	1.858e+08	1.94932e+08	0.859952	0.0178232
W5NWK3	Uncharacterized protein OS=Ovis aries OX=9940 GN=COLGALT2 PE=3 SV=1	2	1	4	1	626	72.7	5.92	9.42	COLGALT2	0	1		4.0289e+07	5.88739e+07	4.49505e+07	7.51478e+07	1.04837e+08	1.13056e+08	0.491786	0.0178457
W5PMM8	Uncharacterized protein OS=Ovis aries OX=9940 GN=GGA3 PE=3 SV=1	2	2	4	1	718	76.9	5.73	9.33	GGA3	0	1		292741	288831	320067	342844	362856	338952	0.863099	0.0179227
Q7YRL2	Calponin-1 OS=Ovis aries OX=9940 GN=CNN1 PE=2 SV=1	55	12	72	12	297	33.2	8.95	205.18	CNN1	0	1		2.60601e+08	2.90409e+08	2.50818e+08	2.07558e+08	2.13434e+08	2.27058e+08	1.23729	0.0179405
W5Q3A5	Platelet-activating factor acetylhydrolase IB subunit alpha OS=Ovis aries OX=9940 GN=PAFAH1B1 PE=3 SV=1	27	10	22	9	410	46.6	7.37	55.68	PAFAH1B1	1	1		4.64557e+07	4.66686e+07	4.96963e+07	5.24389e+07	5.62342e+07	5.87873e+07	0.852862	0.0179439
W5P4G2	Receptor-type tyrosine-protein phosphatase alpha OS=Ovis aries OX=9940 GN=PTPRA PE=3 SV=1	3	2	3	2	792	89.6	6.7	6.96	PTPRA	0	1		715505	759941	746551	809274	809389	863763	0.895091	0.017948
D4P8S5	Corneodesmosin OS=Ovis aries OX=9940 GN=CDSN PE=4 SV=1	13	6	38	6	545	51.7	8.68	97.92	CDSN	0	1		1.62269e+08	1.47653e+08	1.64395e+08	1.78371e+08	1.77249e+08	1.81566e+08	0.882966	0.0180335
W5P430	Suprabasin OS=Ovis aries OX=9940 GN=SBSN PE=4 SV=1	65	23	214	23	593	60.7	7.18	676.54	SBSN	0	1		4.93698e+08	5.2918e+08	5.1883e+08	5.51828e+08	5.84587e+08	5.90426e+08	0.89279	0.0181089
W5PEI2	Asporin OS=Ovis aries OX=9940 GN=ASPN PE=3 SV=1	38	14	103	14	370	42.2	8.98	265.6	ASPN	0	1		2.96836e+08	3.23599e+08	2.58822e+08	2.19648e+08	2.20332e+08	2.21483e+08	1.32926	0.018126
W5PB89	B-cell receptor-associated protein OS=Ovis aries OX=9940 GN=BCAP31 PE=3 SV=1	38	11	65	11	265	30.2	9.36	149.03	BCAP31	0	1		1.5814e+08	1.66108e+08	1.64358e+08	1.75988e+08	1.90211e+08	1.9552e+08	0.869841	0.0181316
W5P5P4	Trans-2,3-enoyl-CoA reductase OS=Ovis aries OX=9940 GN=TECR PE=3 SV=1	8	3	19	3	334	37	9.48	53.05	TECR	0	1		4.61029e+07	5.14681e+07	4.69117e+07	5.69169e+07	5.59353e+07	6.26507e+07	0.82325	0.0181408
W5PTE1	Clat_adaptor_s domain-containing protein OS=Ovis aries OX=9940 GN=AP1S2 PE=3 SV=1	8	2	5	2	199	22.9	8.85	5.33	AP1S2	0	1		8.68689e+06	8.75641e+06	9.36207e+06	9.92122e+06	9.66621e+06	9.85314e+06	0.910491	0.0181469
W5PF14	Uncharacterized protein OS=Ovis aries OX=9940 GN=FAT1 PE=4 SV=1	0	1	1	1	4591	505.7	5.03	0	FAT1	0	1		360598	324655	367106	421334	403540	452309	0.823969	0.0181738
W5NQL2	Obg-like ATPase 1 OS=Ovis aries OX=9940 GN=OLA1 PE=3 SV=1	19	8	27	8	417	47.2	8.73	55.32	OLA1	0	1		4.75096e+07	4.69091e+07	5.16177e+07	5.38542e+07	5.50489e+07	5.66388e+07	0.882172	0.0181752
W5PS45	Alpha-mannosidase OS=Ovis aries OX=9940 PE=3 SV=1	7	6	22	6	1003	113.3	8.22	52.31		0	1		2.70801e+07	2.766e+07	2.63585e+07	2.51845e+07	2.49528e+07	2.57715e+07	1.06837	0.0181826
W5Q7R7	Cytochrome P450 family 51 subfamily A member 1 OS=Ovis aries OX=9940 GN=CYP51A1 PE=3 SV=1	8	4	15	4	510	57.6	8.16	35.2	CYP51A1	0	1		5.30688e+06	5.28875e+06	5.76623e+06	6.50277e+06	6.0107e+06	6.2968e+06	0.869837	0.0181866
W5NZ04	Serine/threonine kinase 24 OS=Ovis aries OX=9940 GN=STK24 PE=4 SV=1	13	6	11	2	493	55	6.42	21.33	STK24	4	1		1.22146e+07	1.26142e+07	1.31334e+07	1.35788e+07	1.41138e+07	1.43787e+07	0.902327	0.01819
W5PH60	tRNA-binding domain-containing protein OS=Ovis aries OX=9940 PE=4 SV=1	37	9	26	4	323	35.9	9.1	75.85		5	1		5.20457e+07	4.78972e+07	5.42206e+07	5.79016e+07	6.08459e+07	6.31472e+07	0.847543	0.0181993
W5PA55	Exocyst complex component Sec8 OS=Ovis aries OX=9940 PE=3 SV=1	14	6	17	6	408	46.3	5.82	32.63		0	1		8.67163e+06	8.73306e+06	8.89414e+06	9.64686e+06	9.29807e+06	1.00803e+07	0.906069	0.0182325
W5Q363	Acyl-CoA-binding domain-containing protein 5 OS=Ovis aries OX=9940 GN=ACBD5 PE=3 SV=1	4	2	4	2	530	59.1	5.31	4.28	ACBD5	0	1		2.17484e+06	2.10977e+06	2.31567e+06	2.45536e+06	2.53841e+06	2.70381e+06	0.857447	0.0182975
W5PG50	Uncharacterized protein OS=Ovis aries OX=9940 GN=SRSF7 PE=4 SV=1	27	7	28	6	241	27.7	11.84	69.85	SRSF7	1	1		6.31559e+07	6.60795e+07	6.41063e+07	6.77758e+07	7.00903e+07	7.15236e+07	0.923358	0.0183471
W5NSG2	Transmembrane protein 43 OS=Ovis aries OX=9940 GN=TMEM43 PE=3 SV=1	23	8	36	8	400	44.5	8.84	97.16	TMEM43	0	1		6.96566e+07	7.78277e+07	7.59387e+07	9.65445e+07	9.22259e+07	1.1299e+08	0.740399	0.0183752
W5Q5R8	Thioredoxin-disulfide reductase OS=Ovis aries OX=9940 GN=TXNRD1 PE=3 SV=1	22	9	21	8	497	54.5	6.62	52.2	TXNRD1	1	1		2.96238e+07	2.87495e+07	3.30069e+07	3.63962e+07	3.59169e+07	3.99006e+07	0.814341	0.0183809
W5P031	Uncharacterized protein OS=Ovis aries OX=9940 GN=HDHD2 PE=3 SV=1	16	4	10	4	259	28.5	6.55	28.06	HDHD2	0	1		1.1577e+07	1.10992e+07	1.23133e+07	1.29154e+07	1.33908e+07	1.38889e+07	0.870491	0.0183824
W5PFL8	Tetraspanin OS=Ovis aries OX=9940 GN=CD9 PE=3 SV=1	24	4	30	4	219	24.3	5.38	95.64	CD9	0	1		1.02042e+08	1.11737e+08	1.03637e+08	1.20047e+08	1.17362e+08	1.26386e+08	0.872514	0.0183833
W5Q3N5	Protein kinase cAMP-dependent type II regulatory subunit alpha OS=Ovis aries OX=9940 GN=PRKAR2A PE=3 SV=1	30	9	17	7	305	34.6	5.14	41.79	PRKAR2A	2	1		3.5317e+07	3.63841e+07	3.83133e+07	3.99564e+07	4.00026e+07	4.12043e+07	0.907984	0.018429
W5NY29	Reticulon OS=Ovis aries OX=9940 GN=RTN4 PE=4 SV=1	5	4	12	1	1198	130.8	4.58	33.01	RTN4	4	1	Acetyl [N-Term]	1.1761e+07	1.21148e+07	1.2975e+07	1.36757e+07	1.44252e+07	1.5132e+07	0.852379	0.0184407
Q6XXL8	Dynein light chain Tctex-type 3 OS=Ovis aries OX=9940 GN=DYNLT3 PE=3 SV=1	20	1	4	1	116	13	5.15	6.33	DYNLT3	0	1	Acetyl [N-Term]	1.73254e+06	1.49309e+06	1.69154e+06	1.92716e+06	2.1118e+06	2.24971e+06	0.781909	0.0185097
W5P5A0	Filamin A OS=Ovis aries OX=9940 GN=FLNA PE=3 SV=1	55	116	855	102	2633	279.7	6.28	2414.5	FLNA	16	1		2.16775e+09	2.31781e+09	2.22147e+09	2.00665e+09	2.08258e+09	2.05227e+09	1.09208	0.018512
W5Q8I0	Kinetochore protein Spc24 OS=Ovis aries OX=9940 GN=SPC24 PE=3 SV=1	5	1	2	1	221	25.2	4.96	2.08	SPC24	0	1		5.16397e+06	5.04409e+06	5.70017e+06	6.19206e+06	6.60268e+06	6.07564e+06	0.843026	0.0185144
W5Q8P3	USE1-like protein OS=Ovis aries OX=9940 GN=USE1 PE=3 SV=1	3	1	1	1	318	35.8	9.44	2.65	USE1	0	1		1.69643e+06	1.91958e+06	1.43672e+06	1.06724e+06	1.14372e+06	1.1866e+06	1.48717	0.0185217
W5PD88	acidPPc domain-containing protein OS=Ovis aries OX=9940 GN=PLPP3 PE=3 SV=1	7	2	4	2	312	35.1	9.13	10.51	PLPP3	0	1		1.80613e+06	1.87759e+06	1.86549e+06	1.70871e+06	1.5721e+06	1.70021e+06	1.11407	0.0185539
W5PEY5	Protein-glucosylgalactosylhydroxylysine glucosidase OS=Ovis aries OX=9940 GN=PGGHG PE=4 SV=1	3	2	3	2	666	72.8	7.9	4.74	PGGHG	0	1		1.97765e+06	2.08968e+06	2.25174e+06	2.3693e+06	2.47159e+06	2.48518e+06	0.862545	0.0185637
W5PKC2	SpaA domain-containing protein OS=Ovis aries OX=9940 PE=4 SV=1	5	4	8	4	1267	138.7	5.99	19.41		0	1		2.85935e+06	2.76234e+06	3.11827e+06	3.48338e+06	3.46594e+06	3.26123e+06	0.855973	0.0186019
W5PTS9	Cleavage and polyadenylation specific factor 7 OS=Ovis aries OX=9940 GN=CPSF7 PE=3 SV=1	12	6	8	6	520	57.5	6.84	12.08	CPSF7	0	1		6.36715e+06	6.4303e+06	6.82132e+06	7.04405e+06	7.2446e+06	7.45363e+06	0.902333	0.018619
W5NSI2	Rho-GAP domain-containing protein OS=Ovis aries OX=9940 GN=RALBP1 PE=4 SV=1	6	4	7	4	572	66.8	6.83	13.71	RALBP1	0	1		2.84341e+06	2.75169e+06	3.09083e+06	3.27719e+06	3.55196e+06	3.70554e+06	0.824507	0.0186971
W5NYM6	ATP binding cassette subfamily B member 10 OS=Ovis aries OX=9940 GN=ABCB10 PE=3 SV=1	3	1	1	1	607	65.2	9.09	2.45	ABCB10	0	1		94636.4	87778	119559	140207	147862	173231	0.654614	0.0187062
W5QEW9	Uncharacterized protein OS=Ovis aries OX=9940 GN=STK38L PE=3 SV=1	10	5	6	3	464	53.6	6.32	13.88	STK38L	2	1		7.98253e+06	7.72656e+06	8.54471e+06	8.92303e+06	9.20598e+06	9.5109e+06	0.877492	0.0187405
W5PQS6	Elastin OS=Ovis aries OX=9940 PE=3 SV=1	7	1	7	1	493	42.7	10.02	22.42		0	1		1.29563e+07	1.44815e+07	1.33948e+07	1.56865e+07	1.57975e+07	1.73212e+07	0.836645	0.0187574
W5P4Z7	Cyclin-dependent kinase 2-associated protein OS=Ovis aries OX=9940 GN=CDK2AP1 PE=3 SV=1	7	1	2	1	121	13	8.79	1.84	CDK2AP1	0	1		772785	825288	807233	1.67117e+06	1.17749e+06	1.28403e+06	0.582018	0.0187979
W5Q1C9	Procollagen-proline 4-dioxygenase OS=Ovis aries OX=9940 GN=P4HA2 PE=3 SV=1	11	5	15	5	538	61.1	5.62	32.85	P4HA2	0	1		1.10796e+07	1.01429e+07	1.32762e+07	7.89924e+06	7.85152e+06	8.08809e+06	1.44716	0.0188565
W5Q4K9	Family with sequence similarity 83 member H OS=Ovis aries OX=9940 GN=FAM83H PE=3 SV=1	18	16	34	16	1139	122.4	6.8	79.73	FAM83H	0	1		2.60047e+07	2.65145e+07	2.84265e+07	2.94185e+07	3.02502e+07	3.05335e+07	0.89738	0.0189151
W5NU63	Uncharacterized protein OS=Ovis aries OX=9940 GN=MYH10 PE=3 SV=1	40	82	409	60	1976	229	5.54	1075.15	MYH10	2	1		2.91949e+08	3.14742e+08	3.0461e+08	2.69961e+08	2.77472e+08	2.80482e+08	1.10072	0.0189606
W5QBF8	Caveolae associated protein 3 OS=Ovis aries OX=9940 GN=CAVIN3 PE=3 SV=1	9	2	14	2	271	28.4	5.64	26.81	CAVIN3	0	1		1.64216e+07	1.85525e+07	1.7017e+07	1.46549e+07	1.50321e+07	1.4937e+07	1.16509	0.0189685
W5QDD0	Glutathione transferase OS=Ovis aries OX=9940 GN=LOC101108092 PE=3 SV=1	67	16	139	7	229	26.8	7.01	346.82	LOC101108092	7	1		4.20462e+08	3.78109e+08	4.70889e+08	5.19848e+08	5.84326e+08	6.20996e+08	0.735847	0.0190106
W5PRI2	CAP-ZIP_m domain-containing protein OS=Ovis aries OX=9940 GN=RCSD1 PE=4 SV=1	11	3	3	3	350	37.2	5.24	0	RCSD1	0	1		853270	866022	875410	917426	948796	994610	0.906975	0.019014
W5NPM1	VWFD domain-containing protein OS=Ovis aries OX=9940 PE=4 SV=1	24	2	13	2	122	12.9	5.21	33.95		0	1		1.03091e+07	1.08809e+07	1.03335e+07	1.13601e+07	1.23727e+07	1.25741e+07	0.868251	0.0190804
W5PW39	Lamin B2 OS=Ovis aries OX=9940 GN=LMNB2 PE=3 SV=1	43	26	165	25	539	59.9	5.4	392.5	LMNB2	0	1		2.28707e+08	2.47039e+08	2.31331e+08	2.11058e+08	2.12728e+08	2.1601e+08	1.10516	0.0191427
W5PDR0	Guanylate cyclase OS=Ovis aries OX=9940 GN=GUCY1B1 PE=3 SV=1	2	1	1	1	618	70.1	5.39	3.09	GUCY1B1	0	1		317450	291895	338261	372355	376624	414521	0.814444	0.0191644
W5PI89	TROVE domain-containing protein OS=Ovis aries OX=9940 GN=RO60 PE=3 SV=1	7	3	5	3	558	62.9	8.43	11.47	RO60	0	1		5.01618e+06	4.72019e+06	4.84757e+06	5.25241e+06	5.33432e+06	5.63192e+06	0.899208	0.0192257
W5PQ98	Actin related protein 3 OS=Ovis aries OX=9940 GN=ACTR3 PE=3 SV=1	43	16	98	16	403	45.9	5.88	235.92	ACTR3	0	1		1.09443e+08	1.07305e+08	1.10907e+08	1.14604e+08	1.13324e+08	1.17121e+08	0.949591	0.0192429
W5PSK9	2-methoxy-6-polyprenyl-1,4-benzoquinol methylase, mitochondrial OS=Ovis aries OX=9940 GN=COQ5 PE=3 SV=1	4	1	1	1	329	37.5	7.88	2.38	COQ5	0	1		1.37987e+06	1.34559e+06	1.38004e+06	1.22082e+06	1.14034e+06	1.27667e+06	1.12856	0.0193622
W5PWZ2	Galectin OS=Ovis aries OX=9940 GN=LGALS1 PE=4 SV=1	81	6	130	3	108	12	5.16	389.79	LGALS1	0	1		9.88531e+07	1.01773e+08	1.00604e+08	1.05126e+08	1.11657e+08	1.12409e+08	0.915058	0.0193735
W5QIW7	Uncharacterized protein OS=Ovis aries OX=9940 PE=4 SV=1	27	36	221	36	2890	301.3	9.69	590.31		0	1		2.18769e+08	3.32048e+08	2.3345e+08	3.92879e+08	4.01704e+08	3.9443e+08	0.659595	0.0193968
W5NYA4	Tubulin polymerization-promoting protein family member 3 OS=Ovis aries OX=9940 GN=TPPP3 PE=3 SV=1	31	5	13	5	188	20	8.98	32.59	TPPP3	0	1		5.81819e+07	5.78765e+07	5.50694e+07	5.25288e+07	5.36935e+07	5.30361e+07	1.07453	0.0194149
W5NSV0	Latent transforming growth factor beta binding protein 2 OS=Ovis aries OX=9940 GN=LTBP2 PE=4 SV=1	5	9	27	9	1961	211.2	5.78	63.61	LTBP2	0	1		1.69592e+07	1.91772e+07	1.68209e+07	1.45776e+07	1.46054e+07	1.49884e+07	1.19891	0.0194418
W5PPA7	RNA helicase OS=Ovis aries OX=9940 GN=DDX6 PE=3 SV=1	24	10	26	10	483	54.3	8.66	61.75	DDX6	0	1		3.3427e+07	3.34917e+07	3.4934e+07	3.59169e+07	3.66182e+07	3.78772e+07	0.922476	0.0194977
W5PZJ1	Uncharacterized protein OS=Ovis aries OX=9940 GN=SCGB2A2 PE=4 SV=1	19	1	1	1	84	9.4	4.65	3.03	SCGB2A2	0	1		234930	346403	291683	165250	174766	167089	1.72157	0.0195257
W5PUU2	RAS related OS=Ovis aries OX=9940 GN=RRAS PE=4 SV=1	22	4	13	3	214	23.1	7.3	30.35	RRAS	0	1		8.19323e+06	8.58764e+06	9.19744e+06	9.74889e+06	9.9766e+06	1.05759e+07	0.857331	0.0196159
W5Q984	Dedicator of cytokinesis 6 OS=Ovis aries OX=9940 GN=DOCK6 PE=3 SV=1	2	4	7	1	2073	231.3	6.92	13.33	DOCK6	1	1		1.80049e+06	1.80735e+06	2.11855e+06	2.4884e+06	2.4419e+06	2.24701e+06	0.797848	0.0196307
W5NSG5	Uncharacterized protein OS=Ovis aries OX=9940 GN=REPS1 PE=4 SV=1	5	4	9	4	768	83.6	5.83	15	REPS1	0	1		7.0143e+06	7.27228e+06	7.73282e+06	8.12785e+06	8.67446e+06	9.0398e+06	0.852075	0.019644
W5P7N5	Non-specific lipid-transfer protein OS=Ovis aries OX=9940 GN=SCP2 PE=3 SV=1	21	13	75	13	543	58.5	7.94	195.54	SCP2	0	1		1.61489e+08	1.67082e+08	1.78636e+08	1.89117e+08	2.04299e+08	2.1431e+08	0.834599	0.0196593
Q9MZW3	Type I collagen alpha 1 (Fragment) OS=Ovis aries OX=9940 GN=COL1A1 PE=2 SV=1	21	2	48	1	219	22	4.48	123.14	COL1A1	0	1		821908	703001	851208	641467	500750	516668	1.43236	0.0196945
W5PJ02	Transglutaminase 7 OS=Ovis aries OX=9940 GN=TGM7 PE=3 SV=1	4	3	3	3	710	79.6	7.25	7.41	TGM7	0	1		4.85038e+06	4.50865e+06	5.26463e+06	4.12151e+06	3.96176e+06	4.01577e+06	1.20866	0.0196977
W5Q1M0	Beta-galactosidase OS=Ovis aries OX=9940 GN=GLB1 PE=3 SV=1	7	4	8	4	649	72.8	6.77	14.81	GLB1	0	1		5.87239e+06	5.74884e+06	6.34455e+06	6.70569e+06	6.60545e+06	6.81383e+06	0.892711	0.0197122
B3VSB7	Hippocalcin-like protein 1 OS=Ovis aries OX=9940 GN=HPCAL1 PE=2 SV=1	39	7	15	5	193	22.3	5.35	29.24	HPCAL1	2	1		1.57031e+07	1.6223e+07	1.69588e+07	1.45762e+07	1.46666e+07	1.51201e+07	1.10193	0.0198358
W5P374	Ribosomal protein L15 OS=Ovis aries OX=9940 GN=RPL15 PE=3 SV=1	20	3	23	1	147	17.1	11.72	51.09	RPL15	0	1		5.78977e+07	5.56676e+07	6.28724e+07	4.78082e+07	4.80786e+07	5.20367e+07	1.19276	0.0198393
W5PFS2	Uncharacterized protein OS=Ovis aries OX=9940 PE=4 SV=1	9	3	4	3	379	41.5	5.88	11.12	FBLIM1	0	1		5.07089e+06	5.46827e+06	6.03519e+06	6.50953e+06	6.79736e+06	6.56755e+06	0.833954	0.0199328
W5PZG0	Adducin 1 OS=Ovis aries OX=9940 GN=ADD1 PE=3 SV=1	28	14	33	14	640	70.4	6.84	94.38	ADD1	0	1		3.11304e+07	3.3197e+07	3.12462e+07	3.41722e+07	3.47458e+07	3.56887e+07	0.913647	0.0199555
D6PZY4	Factor H (Fragment) OS=Ovis aries OX=9940 GN=fH PE=2 SV=1	19	17	38	6	1111	125.3	6.71	97.83	fH	12	1		6.83564e+07	5.94473e+07	7.36823e+07	8.27119e+07	8.31936e+07	8.23391e+07	0.811643	0.0200017
W5QBJ9	Uncharacterized protein OS=Ovis aries OX=9940 GN=ALOX12B PE=3 SV=1	4	2	4	2	699	80.2	6.98	14	ALOX12B	0	1		1.10308e+06	1.28177e+06	1.03026e+06	1.44491e+06	1.44931e+06	1.64783e+06	0.751887	0.0200325
W5PMM2	Thioredoxin domain-containing protein OS=Ovis aries OX=9940 GN=ERP44 PE=4 SV=1	26	8	21	7	406	46.8	5.31	55.06	ERP44	0	1		2.58575e+07	2.66377e+07	2.587e+07	2.50979e+07	2.43246e+07	2.37881e+07	1.07041	0.0201291
W5P168	SH3 and PX domains 2B OS=Ovis aries OX=9940 GN=SH3PXD2B PE=3 SV=1	1	1	2	1	882	97.6	8.63	3.78	SH3PXD2B	0	1		2.21311e+06	1.88611e+06	2.18924e+06	1.62441e+06	1.72764e+06	1.70538e+06	1.24341	0.020184
W5PVA4	Uncharacterized protein OS=Ovis aries OX=9940 GN=ABCF1 PE=4 SV=1	21	13	37	13	842	95.5	6.76	74.62	ABCF1	0	1		2.53458e+07	2.57133e+07	2.81678e+07	2.95476e+07	2.96463e+07	3.03726e+07	0.88456	0.0202403
Q7M355	Glutathione peroxidase (Fragment) OS=Ovis aries OX=9940 PE=1 SV=1	85	1	2	1	13	1.2	9.99	4.81		0	1		2.01948e+06	2.03234e+06	2.29125e+06	2.56719e+06	2.55294e+06	2.39363e+06	0.844194	0.0202547
W5P3R1	Non-specific serine/threonine protein kinase OS=Ovis aries OX=9940 GN=STK4 PE=3 SV=1	9	4	7	2	488	55.7	5.07	11.99	STK4	2	1		2.30641e+06	2.14166e+06	2.45556e+06	2.65894e+06	2.76713e+06	3.00365e+06	0.818963	0.0202578
W5Q124	Serpin family A member 3 OS=Ovis aries OX=9940 GN=SERPINA3 PE=3 SV=1	22	9	62	7	417	46.6	5.73	163.49	SERPINA3	3	1		2.98014e+08	2.30685e+08	3.08706e+08	3.65633e+08	4.11284e+08	3.75034e+08	0.726945	0.0202935
W5NQP5	Superoxide dismutase [Cu-Zn] OS=Ovis aries OX=9940 GN=SOD3 PE=3 SV=1	31	6	15	6	244	26.4	6.79	35.55	SOD3	0	1		1.0527e+07	1.06444e+07	1.08049e+07	1.3683e+07	1.40697e+07	1.73798e+07	0.708499	0.0203073
W5NZA9	Amine oxidase OS=Ovis aries OX=9940 GN=MAOB PE=3 SV=1	4	2	3	1	451	50.9	7.33	6.72	MAOB	0	1		1.2231e+06	1.14081e+06	1.25011e+06	1.47321e+06	1.44544e+06	1.71309e+06	0.780273	0.0204076
W5Q5N4	40S ribosomal protein S19-binding protein 1 OS=Ovis aries OX=9940 GN=RPS19BP1 PE=3 SV=1	7	1	1	1	137	15.3	11.05	0	RPS19BP1	0	1		287483	251100	298060	328463	334097	352769	0.824013	0.020457
W5PDN7	Glycerol-3-phosphate dehydrogenase OS=Ovis aries OX=9940 GN=GPD2 PE=3 SV=1	11	6	8	6	730	81.1	7.05	14.67	GPD2	0	1		5.38117e+06	5.36124e+06	5.76664e+06	5.98185e+06	6.05172e+06	6.30093e+06	0.900436	0.0205113
W5NPZ9	Uncharacterized protein OS=Ovis aries OX=9940 GN=MAP7 PE=3 SV=1	4	3	6	3	736	83.2	9.51	11.1	MAP7	0	1		1.25613e+06	1.15886e+06	1.34228e+06	1.60005e+06	1.44299e+06	1.67183e+06	0.796899	0.0205225
W5QC41	Pyruvate kinase OS=Ovis aries OX=9940 GN=PKM PE=3 SV=1	55	29	231	29	567	61.6	7.99	683.51	PKM	0	1		5.63905e+08	5.37482e+08	6.44515e+08	6.89894e+08	7.15252e+08	7.51806e+08	0.80943	0.0205358
W5PH81	Uncharacterized protein OS=Ovis aries OX=9940 GN=C7 PE=3 SV=1	7	5	8	5	844	93.3	7.11	14.66	C7	0	1		1.37472e+06	1.15684e+06	1.49329e+06	1.78441e+06	1.69563e+06	1.69258e+06	0.778106	0.0205889
W5PWR2	Coiled-coil domain containing 186 OS=Ovis aries OX=9940 GN=CCDC186 PE=4 SV=1	2	2	3	2	919	105.6	5.92	6.84	CCDC186	0	1		1.35782e+06	1.43041e+06	1.49827e+06	1.70312e+06	1.62176e+06	1.57545e+06	0.874737	0.0206029
P04074	Sodium/potassium-transporting ATPase subunit alpha-1 OS=Ovis aries OX=9940 GN=ATP1A1 PE=1 SV=1	36	29	129	29	1021	112.6	5.53	314.14	ATP1A1	0	1		2.13626e+08	2.21697e+08	2.34991e+08	2.47454e+08	2.65144e+08	2.77814e+08	0.848058	0.0206177
W5PHS7	Solute carrier family 29 member 1 (Augustine blood group) OS=Ovis aries OX=9940 GN=SLC29A1 PE=3 SV=1	2	1	4	1	540	58.5	8.07	2.52	SLC29A1	0	1		1.72769e+06	1.83896e+06	1.69521e+06	1.97104e+06	1.95999e+06	2.13981e+06	0.866745	0.0206363
W5NTG6	Tubulointerstitial nephritis antigen like 1 OS=Ovis aries OX=9940 GN=TINAGL1 PE=3 SV=1	6	3	7	3	465	52.2	7.05	14.73	TINAGL1	0	1		1.36508e+07	1.53032e+07	1.36103e+07	1.59513e+07	1.67873e+07	1.66984e+07	0.860979	0.0206506
W5PNZ1	GlcNAc kinase OS=Ovis aries OX=9940 GN=NAGK PE=3 SV=1	12	4	5	4	344	37.3	5.81	4.06	NAGK	0	1		3.14716e+06	3.13963e+06	3.42062e+06	3.5817e+06	3.55551e+06	3.61983e+06	0.902425	0.0206512
W5PMC7	U1 small nuclear ribonucleoprotein C OS=Ovis aries OX=9940 GN=SNRPC PE=3 SV=1	8	1	3	1	159	17.4	9.67	4.83	SNRPC	0	1		3.05976e+06	3.23293e+06	3.33378e+06	3.60668e+06	3.63889e+06	3.97983e+06	0.857561	0.0206786
W5P741	BCL2 associated athanogene 2 OS=Ovis aries OX=9940 GN=BAG2 PE=4 SV=1	19	4	7	4	178	20	6.55	15.81	BAG2	0	1		7.30777e+06	7.75948e+06	7.74754e+06	6.68575e+06	6.59774e+06	7.11236e+06	1.1186	0.0207299
W5QIR6	Glycine amidinotransferase, mitochondrial OS=Ovis aries OX=9940 GN=GATM PE=3 SV=1	17	7	18	7	473	53.2	8.57	49.44	GATM	0	1		1.74534e+07	1.69067e+07	1.9251e+07	2.01656e+07	2.09057e+07	2.14879e+07	0.856966	0.0207302
W5PWD6	14-3-3 protein gamma OS=Ovis aries OX=9940 GN=YWHAG PE=3 SV=1	50	10	119	4	225	25.7	4.83	292.24	YWHAG	5	1		2.10343e+08	2.16619e+08	2.22547e+08	2.27592e+08	2.34211e+08	2.32726e+08	0.93518	0.0208055
W5PUD8	Mitochondrial amidoxime reducing component 2 OS=Ovis aries OX=9940 GN=MTARC2 PE=4 SV=1	19	6	12	6	334	37.5	8.87	26.57	MTARC2	0	1		1.10401e+07	1.14163e+07	1.22224e+07	1.27507e+07	1.34023e+07	1.39246e+07	0.865289	0.0208832
W5Q4H9	Nucleoside diphosphate kinase OS=Ovis aries OX=9940 PE=3 SV=1	11	1	2	1	84	9.3	5.12	4.97		0	1		4.32259e+06	4.43377e+06	4.90796e+06	5.13395e+06	5.67425e+06	5.54126e+06	0.835766	0.0209018
W5Q4F2	Calcium binding and coiled-coil domain 1 OS=Ovis aries OX=9940 GN=CALCOCO1 PE=4 SV=1	6	4	6	4	695	77.4	4.83	9.56	CALCOCO1	0	1		3.75265e+06	3.63083e+06	3.73057e+06	3.50701e+06	3.23901e+06	3.18217e+06	1.11944	0.0209032
W5PQD9	Cytohesin 2 OS=Ovis aries OX=9940 GN=CYTH2 PE=4 SV=1	4	1	2	1	422	48.8	6.27	5.79	CYTH2	0	1		472557	434141	505985	557898	541627	548574	0.857159	0.0210777
W5PET9	Calcium/calmodulin-dependent protein kinase OS=Ovis aries OX=9940 GN=CAMK2G PE=3 SV=1	9	4	9	2	547	60.8	7.66	29.57	CAMK2G	0	1		2.29954e+06	2.23921e+06	2.34426e+06	2.52334e+06	2.5052e+06	2.73481e+06	0.886603	0.0212
W5P9T1	Ectonucleoside triphosphate diphosphohydrolase 1 OS=Ovis aries OX=9940 GN=ENTPD1 PE=3 SV=1	5	2	2	2	525	59.5	8.27	3.95	ENTPD1	0	1		2.94661e+06	3.14352e+06	3.34068e+06	3.5172e+06	3.62538e+06	3.75446e+06	0.865447	0.0212142
W5PIU4	Epoxide hydrolase 2 OS=Ovis aries OX=9940 GN=EPHX2 PE=4 SV=1	19	11	40	11	555	62.6	5.69	85.91	EPHX2	0	1		3.33466e+07	3.33686e+07	3.79917e+07	4.08025e+07	4.13972e+07	4.51032e+07	0.822502	0.0212631
W5P6K4	Glycerate kinase OS=Ovis aries OX=9940 GN=GLYCTK PE=3 SV=1	6	2	3	2	523	54.8	6.54	6.99	GLYCTK	0	1		1.44418e+06	1.25485e+06	1.55561e+06	1.71563e+06	1.74601e+06	1.79062e+06	0.81006	0.0212673
W5P530	SERPIN domain-containing protein OS=Ovis aries OX=9940 GN=LOC101104705 PE=3 SV=1	36	12	22	12	416	46.4	5.48	57.98	LOC101104705	0	1		2.81736e+07	2.78686e+07	3.12862e+07	3.42892e+07	3.27165e+07	3.33733e+07	0.869986	0.0212752
W5QDU4	Tetratricopeptide repeat protein 38 OS=Ovis aries OX=9940 GN=TTC38 PE=3 SV=1	14	7	14	7	465	51.8	6.48	19.28	TTC38	0	1		2.16827e+07	2.13521e+07	2.44873e+07	2.61004e+07	2.75547e+07	2.96438e+07	0.8106	0.0212786
Q28582	Hair type II keratin intermediate filament protein OS=Ovis aries OX=9940 GN=KII-9 PE=3 SV=1	72	44	1079	5	508	55.2	6.25	2921.45	KII-9	4	1		2.16436e+09	1.85986e+09	2.02814e+09	2.46193e+09	2.34807e+09	2.32187e+09	0.848636	0.0213552
I6W7C1	MHC class II antigen OS=Ovis aries OX=9940 PE=2 SV=1	11	2	7	2	253	28.4	5.03	19.86	LOC101109747	0	1		4.47774e+07	3.89266e+07	4.33747e+07	4.78276e+07	5.16271e+07	5.20925e+07	0.838542	0.0213614
W5QGW1	E3 ubiquitin-protein ligase KCMF1 OS=Ovis aries OX=9940 GN=KCMF1 PE=3 SV=1	6	2	6	2	418	45.8	6.28	13.76	KCMF1	0	1		1.31111e+06	1.33486e+06	1.42553e+06	1.61493e+06	1.54796e+06	1.78985e+06	0.822071	0.0214386
P09199	Fructose-1,6-bisphosphatase 1 OS=Ovis aries OX=9940 GN=FBP1 PE=1 SV=2	19	5	19	5	337	36.7	6.57	46.53	FBP1	0	1		1.72745e+07	1.88298e+07	2.09555e+07	2.48802e+07	2.23432e+07	2.51956e+07	0.787911	0.0215193
W5PMW5	Nuclear pore complex protein Nup85 OS=Ovis aries OX=9940 GN=NUP85 PE=3 SV=1	9	5	8	5	657	75	5.67	14.41	NUP85	0	1		9.16455e+06	9.18322e+06	9.8268e+06	1.03826e+07	1.00675e+07	1.03732e+07	0.914068	0.0215307
W5QD10	VPS10 domain-containing protein OS=Ovis aries OX=9940 GN=SORT1 PE=4 SV=1	6	5	9	5	965	105.7	6.95	17.54	SORT1	0	1		1.06758e+07	1.00207e+07	1.03926e+07	9.77884e+06	9.47329e+06	9.43604e+06	1.08369	0.0215565
W5QIM2	COP9 signalosome complex subunit 2 OS=Ovis aries OX=9940 GN=COPS2 PE=3 SV=1	19	7	13	7	443	51.6	5.53	30.71	COPS2	0	1		1.77842e+07	1.80722e+07	1.92122e+07	2.03764e+07	2.0107e+07	2.16413e+07	0.886422	0.0216503
W5Q8G9	Maspardin OS=Ovis aries OX=9940 GN=SPG21 PE=4 SV=1	7	2	4	2	308	35	6.28	9.66	SPG21	0	1		3.24356e+06	3.18998e+06	3.11854e+06	3.49058e+06	3.47321e+06	3.79273e+06	0.888027	0.0216931
W5PRY8	Uncharacterized protein OS=Ovis aries OX=9940 GN=MOB1A PE=4 SV=1	10	2	6	2	230	26.5	8.25	15.13	MOB1A	0	1		1.12914e+07	1.21295e+07	1.21335e+07	1.37381e+07	1.28775e+07	1.4219e+07	0.870691	0.0217487
W5PLM5	Serine/threonine-protein phosphatase OS=Ovis aries OX=9940 GN=PPP5C PE=3 SV=1	3	2	3	2	583	65.2	8.18	7.48	PPP5C	0	1		4.35514e+06	4.18166e+06	4.50718e+06	4.82115e+06	4.63791e+06	4.86244e+06	0.910796	0.0217502
W5NRG7	Uncharacterized protein OS=Ovis aries OX=9940 GN=ITIH4 PE=3 SV=1	14	11	21	11	917	101.8	6.4	46.2	ITIH4	0	1		2.55179e+07	2.4716e+07	2.8612e+07	3.12691e+07	3.11711e+07	3.0071e+07	0.852285	0.0217924
W5PFG4	BTB domain-containing protein OS=Ovis aries OX=9940 GN=RCBTB1 PE=4 SV=1	2	1	2	1	531	58.1	6.47	4.61	RCBTB1	0	1		629168	588016	615916	683882	701319	772347	0.849622	0.0218153
W5P913	ATP synthase membrane subunit 6.8PL OS=Ovis aries OX=9940 GN=ATP5MPL PE=4 SV=1	30	2	3	2	60	6.8	9.99	3	ATP5MPL	0	1		1.41666e+06	1.52761e+06	1.25319e+06	1.13968e+06	1.0733e+06	1.08477e+06	1.27283	0.0218803
W5NVZ1	Myosin phosphatase Rho interacting protein OS=Ovis aries OX=9940 GN=MPRIP PE=4 SV=1	16	13	30	1	933	105.6	6.62	56.53	MPRIP	14	1		1.81054e+07	1.79647e+07	1.9516e+07	2.05864e+07	2.01678e+07	2.04054e+07	0.90887	0.0219006
W5NYH9	J domain-containing protein OS=Ovis aries OX=9940 GN=DNAJC8 PE=4 SV=1	20	6	15	6	261	30.7	9.16	39.26	DNAJC8	0	1		2.54877e+07	2.53862e+07	2.68231e+07	2.77472e+07	2.9843e+07	2.85018e+07	0.902488	0.021903
W5PSW9	60S ribosomal protein L8 OS=Ovis aries OX=9940 GN=RPL8 PE=3 SV=1	39	8	57	8	257	28	11.03	134.16	RPL8	0	1		1.03781e+08	1.03257e+08	1.10237e+08	1.14537e+08	1.1953e+08	1.25442e+08	0.882524	0.0219929
W5P5P0	Uncharacterized protein OS=Ovis aries OX=9940 PE=4 SV=1	6	4	5	4	1035	117	6.52	9.37		0	1		1.76634e+06	1.70689e+06	1.78649e+06	1.82876e+06	1.85622e+06	1.87735e+06	0.945595	0.0220107
W5NTZ6	Uncharacterized protein OS=Ovis aries OX=9940 GN=EIF2B2 PE=3 SV=1	18	5	8	5	354	39.3	6.28	20.29	EIF2B2	0	1		1.22716e+07	1.26804e+07	1.33971e+07	1.50179e+07	1.42429e+07	1.39977e+07	0.886508	0.0220673
W5Q268	Apolipoprotein H OS=Ovis aries OX=9940 GN=APOH PE=4 SV=1	35	9	38	9	345	38.1	8.07	94.3	APOH	0	1		6.71471e+07	6.13185e+07	6.79626e+07	5.84067e+07	5.7878e+07	5.60368e+07	1.13989	0.0221047
W5QEX4	Plexin B2 OS=Ovis aries OX=9940 GN=PLXNB2 PE=3 SV=1	9	11	19	11	1727	189.9	7.06	41.73	PLXNB2	0	1		1.33328e+07	1.39006e+07	1.46049e+07	1.50645e+07	1.57998e+07	1.5888e+07	0.894893	0.0221406
W5PEA4	Succinate--CoA ligase [ADP-forming] subunit beta, mitochondrial OS=Ovis aries OX=9940 GN=SUCLA2 PE=3 SV=1	36	14	37	14	463	50.2	6.95	96.47	SUCLA2	0	1		7.94725e+07	7.87622e+07	8.66255e+07	8.95812e+07	9.28789e+07	9.54939e+07	0.880938	0.0221482
W5PHG7	Uncharacterized protein OS=Ovis aries OX=9940 GN=DCTN3 PE=4 SV=1	23	5	9	5	191	21.6	5.66	24.1	DCTN3	0	1		1.05574e+07	1.05859e+07	1.1337e+07	1.16168e+07	1.23471e+07	1.2276e+07	0.896259	0.0221643
W5P3U4	COMM domain-containing protein OS=Ovis aries OX=9940 GN=COMMD2 PE=4 SV=1	6	1	1	1	199	22.7	6.54	2.39	COMMD2	0	1		1.23773e+06	1.13142e+06	1.27074e+06	1.34725e+06	1.38621e+06	1.38453e+06	0.883901	0.0221791
W5PCN1	Uncharacterized protein OS=Ovis aries OX=9940 GN=LMCD1 PE=4 SV=1	33	9	32	9	360	40.3	7.93	76.17	LMCD1	0	1		6.48711e+07	6.12498e+07	6.88783e+07	7.25769e+07	7.2867e+07	7.53115e+07	0.883327	0.0222354
W5PNY5	Arrestin_C domain-containing protein OS=Ovis aries OX=9940 GN=ARRB1 PE=3 SV=1	14	5	7	5	418	47.1	6.29	11.77	ARRB1	0	1		7.69483e+06	7.74848e+06	7.76195e+06	9.19007e+06	8.23147e+06	9.06716e+06	0.876043	0.0222385
W5PXL2	Dipeptidase OS=Ovis aries OX=9940 GN=DPEP1 PE=3 SV=1	9	4	15	4	499	54.4	6.58	34.28	DPEP1	0	1		1.21792e+07	1.25043e+07	1.38514e+07	1.01884e+07	1.04575e+07	1.12802e+07	1.207	0.0223143
W5P3N5	Receptor expression-enhancing protein OS=Ovis aries OX=9940 GN=REEP3 PE=3 SV=1	7	2	4	2	254	29	9.29	8.27	REEP3	0	1		5.11505e+06	5.49149e+06	5.81883e+06	6.36464e+06	6.15512e+06	6.69558e+06	0.854805	0.0224089
W5PW97	AAA domain-containing protein OS=Ovis aries OX=9940 GN=PSMC5 PE=3 SV=1	46	16	60	16	412	46.3	8.41	159.73	PSMC5	0	1		6.41094e+07	6.53428e+07	7.10428e+07	7.48803e+07	7.68364e+07	8.23826e+07	0.856453	0.0224839
W5Q0B5	Protein phosphatase 2 scaffold subunit Aalpha OS=Ovis aries OX=9940 GN=PPP2R1A PE=4 SV=1	36	17	75	12	559	62	5.06	197.09	PPP2R1A	5	1		1.52872e+08	1.55084e+08	1.64589e+08	1.68872e+08	1.74382e+08	1.78392e+08	0.905874	0.0225188
W5QGW6	Coiled-coil domain containing 50 OS=Ovis aries OX=9940 GN=CCDC50 PE=4 SV=1	4	2	3	2	481	55.8	8.25	4.13	CCDC50	0	1		1.06355e+06	1.07534e+06	1.25807e+06	1.35596e+06	1.48944e+06	1.37202e+06	0.805459	0.0225316
W5Q552	TPR_REGION domain-containing protein OS=Ovis aries OX=9940 GN=ANAPC7 PE=4 SV=1	2	1	1	1	600	66.7	5.73	1.77	ANAPC7	0	1		267048	254983	247765	281301	320377	305855	0.848229	0.0225415
W5Q0G8	Inositol-1-monophosphatase OS=Ovis aries OX=9940 GN=IMPA1 PE=3 SV=1	24	6	12	6	292	31.7	5.19	17.83	IMPA1	0	1		1.82164e+07	1.78761e+07	2.00376e+07	2.08866e+07	2.3067e+07	2.34329e+07	0.832957	0.0226145
W5QCH5	Uncharacterized protein OS=Ovis aries OX=9940 GN=WDR47 PE=4 SV=1	3	2	2	2	919	102.1	5.88	6.49	WDR47	0	1		2.15639e+06	2.14463e+06	2.2748e+06	2.39875e+06	2.32914e+06	2.46398e+06	0.914341	0.0226432
W5PG20	Uncharacterized protein OS=Ovis aries OX=9940 GN=SCRN1 PE=3 SV=1	13	5	13	5	431	48.2	4.87	19.27	SCRN1	0	1		4.48193e+06	4.61948e+06	5.20749e+06	5.66242e+06	5.59128e+06	6.17754e+06	0.820877	0.0227765
W5PYU1	FHA domain-containing protein OS=Ovis aries OX=9940 PE=4 SV=1	1	1	1	1	3257	359.1	9.69	2.35		0	1		215483	219553	242958	271328	261406	299704	0.814467	0.0228433
W5NYB8	Uncharacterized protein OS=Ovis aries OX=9940 PE=4 SV=1	28	10	21	4	454	47.3	10.07	57.28		0	1		8.65507e+06	8.84166e+06	9.92115e+06	1.04517e+07	1.07738e+07	1.13994e+07	0.840399	0.0228642
W5PAL7	Peroxiredoxin-5 OS=Ovis aries OX=9940 GN=PRDX5 PE=3 SV=1	36	7	41	7	219	23.1	8.34	122.68	PRDX5	0	1		1.19768e+08	1.18189e+08	1.29888e+08	1.3588e+08	1.38708e+08	1.47237e+08	0.872031	0.022905
W5NZZ3	V-type proton ATPase subunit F OS=Ovis aries OX=9940 GN=ATP6V1F PE=3 SV=1	24	3	7	3	119	13.4	5.82	16.86	ATP6V1F	0	1		1.00238e+07	1.05226e+07	1.09904e+07	1.14929e+07	1.21959e+07	1.27224e+07	0.866131	0.0229413
W5Q6G0	IF rod domain-containing protein OS=Ovis aries OX=9940 GN=LOC101111440 PE=3 SV=1	21	18	372	2	531	58	8.22	867.45	LOC101111440	0	1		2.36713e+06	2.1873e+06	2.72228e+06	3.12488e+06	3.78619e+06	4.23983e+06	0.652568	0.0229891
W5PXG8	Cyclooxygenase-1 OS=Ovis aries OX=9940 GN=PTGS1 PE=3 SV=1	3	2	3	2	593	67.9	7.52	8.24	PTGS1	0	1		3.5438e+06	3.61248e+06	3.94676e+06	4.21058e+06	4.24186e+06	4.63282e+06	0.848515	0.0230355
W5PVJ1	BCL2 like 13 OS=Ovis aries OX=9940 PE=3 SV=1	11	4	11	4	374	40.2	4.4	23.82		0	1		1.53493e+07	1.53231e+07	1.6326e+07	1.66551e+07	1.73799e+07	1.74763e+07	0.91239	0.0230654
W5PAS5	3-hydroxy-3-methylglutarate-CoA lyase OS=Ovis aries OX=9940 GN=HMGCL PE=3 SV=1	14	4	7	4	325	34.2	8.81	13.36	HMGCL	0	1		9.18324e+06	8.87943e+06	1.04926e+07	1.10596e+07	1.24184e+07	1.2721e+07	0.788844	0.023128
W5P3H8	Insulin like growth factor 2 receptor OS=Ovis aries OX=9940 GN=IGF2R PE=4 SV=1	5	14	26	3	2463	271.5	5.8	55.69	IGF2R	12	1		2.42311e+07	2.35617e+07	2.61621e+07	2.15921e+07	2.13618e+07	2.22038e+07	1.13501	0.0231613
W5P8G0	Delta-aminolevulinic acid dehydratase OS=Ovis aries OX=9940 GN=ALAD PE=3 SV=1	15	4	9	4	340	37.2	6.79	22.24	ALAD	0	1		9.99652e+06	9.88261e+06	1.0896e+07	1.15209e+07	1.17408e+07	1.26971e+07	0.855842	0.0231846
W5QHR7	Transducin beta like 1 X-linked receptor 1 OS=Ovis aries OX=9940 GN=TBL1XR1 PE=4 SV=1	4	2	11	2	515	55.7	5.64	15.55	TBL1XR1	0	1		6.47968e+06	6.84225e+06	6.62271e+06	6.24368e+06	5.90136e+06	6.19126e+06	1.08771	0.0232065
I0B5S6	Yes-associated protein 1 OS=Ovis aries OX=9940 GN=YAP1 PE=2 SV=2	18	3	5	3	403	44.1	5.06	13.39	YAP1	0	1		3.01896e+06	2.40316e+06	3.12639e+06	2.00115e+06	2.02986e+06	2.08598e+06	1.3975	0.0232626
W5Q1Y3	V-type proton ATPase subunit C OS=Ovis aries OX=9940 GN=ATP6V1C2 PE=3 SV=1	8	3	4	3	427	48.4	6.83	7.55	ATP6V1C2	0	1		2.40097e+06	2.47957e+06	2.66576e+06	2.90943e+06	2.80597e+06	3.11303e+06	0.854773	0.0232953
W5PJI9	Ubiquitin-fold modifier 1 OS=Ovis aries OX=9940 GN=UFM1 PE=3 SV=1	32	2	9	2	111	12.2	9.51	14.45	UFM1	0	1		1.50338e+07	1.59526e+07	1.67963e+07	1.7825e+07	1.89269e+07	2.02086e+07	0.838872	0.0233245
W5P9T6	Uncharacterized protein OS=Ovis aries OX=9940 GN=ECPAS PE=4 SV=1	11	16	32	16	1840	203.3	7.17	78.59	ECPAS	0	1		3.49312e+07	3.35545e+07	3.98283e+07	4.22705e+07	4.4234e+07	4.70498e+07	0.81101	0.023334
W5Q6U0	3-hydroxyacyl-[acyl-carrier-protein] dehydratase OS=Ovis aries OX=9940 GN=FASN PE=4 SV=1	34	60	288	60	2372	256.6	6.51	806.96	FASN	0	1		5.37875e+08	5.41288e+08	5.94043e+08	6.15812e+08	6.27762e+08	6.46393e+08	0.88531	0.0233832
W5P6A7	General transcription factor IIIC subunit 5 OS=Ovis aries OX=9940 GN=GTF3C5 PE=4 SV=1	2	1	1	1	611	69.3	8.4	1.86	GTF3C5	0	1		863133	835422	987827	1.41151e+06	1.25884e+06	1.10052e+06	0.712403	0.0233895
W5QHC9	Erythrocyte membrane protein band 4.2 OS=Ovis aries OX=9940 GN=EPB42 PE=3 SV=1	4	2	3	2	691	77.2	6.86	4.53	EPB42	0	1		535223	449245	496589	620371	588329	574864	0.830392	0.0234922
W5PGD6	W2 domain-containing protein OS=Ovis aries OX=9940 GN=BZW2 PE=3 SV=1	21	10	24	8	437	50.4	6.57	59.45	BZW2	0	1		2.22366e+07	2.14403e+07	2.51265e+07	2.64254e+07	2.78925e+07	2.91902e+07	0.823912	0.023512
W5NYI9	FERM, ARH/RhoGEF and pleckstrin domain protein 1 OS=Ovis aries OX=9940 GN=FARP1 PE=4 SV=1	9	8	16	8	1046	118.3	7.9	26.74	FARP1	0	1		1.54006e+07	1.58156e+07	1.84241e+07	2.02879e+07	2.0554e+07	2.33475e+07	0.773342	0.0235289
W5P432	Nipsnap homolog 1 OS=Ovis aries OX=9940 GN=NIPSNAP1 PE=3 SV=1	8	2	2	2	284	33.1	9.13	2.01	NIPSNAP1	0	1		2.11565e+06	2.23538e+06	2.30336e+06	2.45536e+06	2.4062e+06	2.56604e+06	0.895899	0.023608
W5P067	CCHC-type zinc finger nucleic acid binding protein OS=Ovis aries OX=9940 GN=CNBP PE=4 SV=1	30	5	17	5	178	19.5	8.22	29.72	CNBP	0	1		1.83962e+07	1.7855e+07	1.8824e+07	1.75179e+07	1.69566e+07	1.71181e+07	1.0675	0.0236226
W5PTV3	Uncharacterized protein OS=Ovis aries OX=9940 GN=IGF2BP3 PE=3 SV=1	5	2	2	2	579	63.7	8.88	2.09	IGF2BP3	0	1		738832	801466	804666	693125	616863	687403	1.17401	0.0236407
W5NS65	H15 domain-containing protein OS=Ovis aries OX=9940 PE=3 SV=1	28	8	112	4	221	22.6	11.24	294.54		0	1		5.65754e+08	6.29551e+08	5.31584e+08	4.83325e+08	4.67402e+08	4.62707e+08	1.22177	0.0236603
W5NY50	ATP synthase subunit alpha OS=Ovis aries OX=9940 GN=ATP5F1A PE=3 SV=1	49	26	217	26	553	59.7	9.19	582.49	ATP5F1A	0	1		7.84074e+08	8.38133e+08	8.24917e+08	6.85078e+08	7.40423e+08	7.47996e+08	1.12589	0.0236778
W5NPT5	Uncharacterized protein OS=Ovis aries OX=9940 GN=API5 PE=3 SV=1	23	10	29	10	525	59.1	7.34	64.72	API5	0	1		5.24559e+07	5.3067e+07	5.39923e+07	5.69559e+07	6.03184e+07	6.37777e+07	0.881047	0.0236908
W5NT64	Xylulose kinase OS=Ovis aries OX=9940 GN=XYLB PE=3 SV=1	3	1	2	1	536	58.7	5.99	5.15	XYLB	0	1		1.67901e+06	1.58044e+06	1.84891e+06	2.04754e+06	1.94271e+06	2.12355e+06	0.835547	0.023727
W5PRF0	Activated RNA polymerase II transcriptional coactivator p15 OS=Ovis aries OX=9940 GN=SUB1 PE=3 SV=1	44	5	32	5	127	14.4	9.6	73.86	SUB1	0	1		1.50742e+08	1.62109e+08	1.48653e+08	1.34036e+08	1.3604e+08	1.41314e+08	1.12182	0.0238821
W5PPQ4	Epimerase_2 domain-containing protein OS=Ovis aries OX=9940 GN=GNE PE=4 SV=1	1	1	1	1	752	82.9	6.9	2.01	GNE	0	1		139596	165953	143554	124955	109160	114852	1.28696	0.0239109
W5Q049	Coiled-coil-helix-coiled-coil-helix domain containing 7 OS=Ovis aries OX=9940 GN=CHCHD7 PE=4 SV=1	20	1	1	1	91	10.6	9.28	0	CHCHD7	0	1		968572	1.13829e+06	977226	1.33225e+06	1.19351e+06	1.358e+06	0.794099	0.0239119
P00922	Carbonic anhydrase 2 OS=Ovis aries OX=9940 GN=CA2 PE=1 SV=2	46	9	66	1	260	29.2	6.93	172.78	CA2	0	1		1.26107e+07	1.01353e+07	1.3439e+07	1.52445e+07	1.72473e+07	1.87125e+07	0.706679	0.0239197
W5Q5R5	Deoxynucleoside triphosphate triphosphohydrolase SAMHD1 OS=Ovis aries OX=9940 GN=SAMHD1 PE=3 SV=1	8	5	8	5	609	70.1	7.44	18.05	SAMHD1	0	1		7.94674e+06	7.66504e+06	8.3596e+06	9.18263e+06	9.31396e+06	1.05371e+07	0.82564	0.0239216
W5NYY4	PPIase cyclophilin-type domain-containing protein OS=Ovis aries OX=9940 GN=PPIG PE=4 SV=1	6	4	11	4	751	88.3	10.3	17.52	PPIG	0	1		3.54034e+06	3.79902e+06	3.66499e+06	3.93668e+06	4.15523e+06	4.31004e+06	0.887308	0.0239904
W5Q8X1	ANK_REP_REGION domain-containing protein OS=Ovis aries OX=9940 GN=LOC101121602 PE=4 SV=1	3	5	5	3	2567	272.5	5.81	12.13	LOC101121602	2	1		3.62746e+06	3.8187e+06	3.87468e+06	4.23963e+06	4.00821e+06	4.13954e+06	0.913901	0.0240339
W5PXU1	Uncharacterized protein OS=Ovis aries OX=9940 PE=4 SV=1	9	1	5	1	88	9	9	12.41		0	1		1.23118e+08	1.04113e+08	1.0695e+08	7.81199e+07	7.49614e+07	9.355e+07	1.35498	0.0240423
W5PZ05	Homeobox protein cut-like OS=Ovis aries OX=9940 GN=CUX1 PE=3 SV=1	11	12	22	12	1210	134.9	6.84	51.2	CUX1	0	1		2.01136e+07	2.26341e+07	2.3981e+07	2.65878e+07	3.01384e+07	3.29671e+07	0.743966	0.0241327
W5PV03	DnaJ heat shock protein family (Hsp40) member B4 OS=Ovis aries OX=9940 GN=DNAJB4 PE=4 SV=1	20	5	14	4	344	38.6	8.5	39.52	DNAJB4	0	1		3.50318e+06	3.59652e+06	3.62898e+06	3.4227e+06	3.20264e+06	3.32135e+06	1.07862	0.0243227
W5Q9H1	Zyxin OS=Ovis aries OX=9940 GN=ZYX PE=4 SV=1	26	11	41	10	538	58	7.74	90.76	ZYX	1	1		5.18585e+07	5.25921e+07	5.51802e+07	5.69266e+07	6.10926e+07	6.27045e+07	0.883287	0.0243381
W5PAV1	tRNA-dihydrouridine(47) synthase [NAD(P)(+)] OS=Ovis aries OX=9940 PE=3 SV=1	5	2	2	2	591	65.2	6.76	4.89		0	1		1.2364e+06	1.36205e+06	1.3745e+06	1.54138e+06	1.52035e+06	1.71607e+06	0.831543	0.0243475
W5NYJ7	LEM domain containing 3 OS=Ovis aries OX=9940 GN=LEMD3 PE=4 SV=1	4	3	4	3	856	93.7	7.42	11.11	LEMD3	0	1		5.27047e+06	5.23195e+06	5.45537e+06	5.03581e+06	4.60979e+06	4.55932e+06	1.1234	0.0245051
W5PDK4	EF-hand domain-containing protein OS=Ovis aries OX=9940 GN=AIF1 PE=4 SV=1	9	1	3	1	147	16.8	5.73	9.14	AIF1	0	1		1.88752e+06	1.81514e+06	2.22338e+06	2.43083e+06	2.69713e+06	2.4258e+06	0.784514	0.0245943
W5QI29	Uncharacterized protein OS=Ovis aries OX=9940 GN=ECM1 PE=4 SV=1	19	9	19	9	543	60.4	7.3	31.48	ECM1	0	1		2.04004e+07	2.09118e+07	2.26863e+07	2.40462e+07	2.34702e+07	2.4068e+07	0.894029	0.0246048
W5PW36	RNA binding motif protein 10 OS=Ovis aries OX=9940 GN=RBM10 PE=4 SV=1	2	2	2	2	998	110.1	7.37	5.03	RBM10	0	1		995526	1.0321e+06	1.01582e+06	886846	904516	968393	1.1028	0.0246484
W5NU20	Uncharacterized protein OS=Ovis aries OX=9940 GN=CNOT1 PE=4 SV=1	8	16	25	16	2376	266.7	7.11	54.93	CNOT1	0	1		1.76122e+07	1.77935e+07	1.89756e+07	1.96279e+07	1.9607e+07	2.03802e+07	0.912205	0.0247267
W5QIY3	Proteasome subunit alpha type OS=Ovis aries OX=9940 GN=PSMA3 PE=3 SV=1	34	9	37	9	255	28.4	5.33	106.1	PSMA3	0	1		7.09803e+07	7.05026e+07	7.79111e+07	8.03063e+07	8.50216e+07	8.73097e+07	0.868414	0.0247298
W5PWC5	Receptor protein-tyrosine kinase OS=Ovis aries OX=9940 GN=EGFR PE=4 SV=1	13	14	27	14	1155	127.8	7.02	64.87	EGFR	0	1		3.26163e+07	3.1709e+07	3.55045e+07	3.68785e+07	3.82166e+07	3.99234e+07	0.867945	0.0247721
W5Q039	Tubulin beta chain OS=Ovis aries OX=9940 PE=3 SV=1	40	15	226	3	446	49.9	4.83	569.15		1	1		1.33596e+07	1.41642e+07	1.42153e+07	1.47997e+07	1.56418e+07	1.59609e+07	0.899506	0.0248016
W5PXD7	Late endosomal/lysosomal adaptor and MAPK and MTOR activator 3 OS=Ovis aries OX=9940 GN=LAMTOR3 PE=3 SV=1	8	1	4	1	124	13.7	8.13	11.43	LAMTOR3	0	1		2.76657e+06	2.31484e+06	2.44444e+06	1.99144e+06	2.05294e+06	2.05378e+06	1.23412	0.0248372
W5Q6F2	Armadillo repeat-containing protein 1 OS=Ovis aries OX=9940 GN=ARMC1 PE=4 SV=1	8	2	4	2	282	31.4	5.99	4.34	ARMC1	0	1		2.75955e+06	2.72314e+06	2.72941e+06	2.95092e+06	3.04248e+06	3.29087e+06	0.884517	0.0249456
W5QAU9	Family with sequence similarity 83 member G OS=Ovis aries OX=9940 GN=FAM83G PE=3 SV=1	5	4	5	4	809	87.5	6.29	11.57	FAM83G	0	1		3.95295e+06	3.90997e+06	4.47223e+06	4.83213e+06	4.68633e+06	4.76309e+06	0.863712	0.0249604
W5PCV0	Adenylosuccinate synthetase OS=Ovis aries OX=9940 GN=ADSS1 PE=3 SV=1	4	1	1	1	394	43.7	8.12	0	ADSS1	0	1		5.21193e+06	5.9717e+06	5.27143e+06	4.36445e+06	4.70208e+06	4.61946e+06	1.20233	0.0250581
W5Q282	Uncharacterized protein OS=Ovis aries OX=9940 GN=PDIA6 PE=3 SV=1	30	12	61	12	440	48.1	5.05	178.2	PDIA6	0	1		1.25576e+08	1.29008e+08	1.35834e+08	1.1748e+08	1.1953e+08	1.20484e+08	1.0921	0.0250646
W5QDF4	Glutathione S-transferase OS=Ovis aries OX=9940 GN=GSTM3 PE=3 SV=1	68	17	89	14	230	27.3	6.38	232.12	GSTM3	4	1		1.84593e+08	1.77474e+08	2.10163e+08	2.25704e+08	2.32615e+08	2.56406e+08	0.80063	0.0250677
W5PR64	Methylmalonyl-CoA isomerase OS=Ovis aries OX=9940 GN=MMUT PE=3 SV=1	19	14	24	14	755	83.7	7.2	62.81	MMUT	0	1		2.81034e+07	2.85128e+07	3.0708e+07	3.2606e+07	3.41411e+07	3.72738e+07	0.839487	0.0250823
W5PKH2	Uncharacterized protein OS=Ovis aries OX=9940 GN=CDC5L PE=3 SV=1	10	7	24	7	802	92.2	8.18	44.71	CDC5L	0	1		1.23808e+07	1.25918e+07	1.43428e+07	1.57878e+07	1.49614e+07	1.63899e+07	0.834029	0.0251015
P0C276	Ubiquitin-60S ribosomal protein L40 OS=Ovis aries OX=9940 GN=UBA52 PE=2 SV=2	59	9	385	2	128	14.7	9.83	924.04	UBA52	11	1		7.7819e+08	8.17865e+08	7.96774e+08	7.10441e+08	7.56773e+08	7.39952e+08	1.08412	0.0251551
W5PSC8	Fibulin-5 OS=Ovis aries OX=9940 GN=FBLN5 PE=3 SV=1	27	11	83	11	448	50.1	4.73	199.07	FBLN5	0	1		1.57298e+08	1.81392e+08	1.42295e+08	1.17272e+08	1.18151e+08	1.24247e+08	1.33729	0.0251904
W5PUC2	Acyl-CoA dehydrogenase short chain OS=Ovis aries OX=9940 GN=ACADS PE=3 SV=1	17	6	15	6	406	43.4	8.66	31.37	ACADS	0	1		1.83942e+07	1.7699e+07	2.00071e+07	2.53042e+07	2.15102e+07	2.6442e+07	0.765807	0.025199
W5NWP6	Diaphanous related formin 2 OS=Ovis aries OX=9940 GN=DIAPH2 PE=3 SV=1	7	6	11	6	980	112.2	6.34	10.93	DIAPH2	0	1		8.07403e+06	8.0334e+06	8.63451e+06	9.15569e+06	9.05667e+06	9.86023e+06	0.881356	0.0252867
W5P4Q1	Importin N-terminal domain-containing protein OS=Ovis aries OX=9940 GN=TNPO1 PE=4 SV=1	15	13	38	9	1064	119.5	5.77	73.9	TNPO1	4	1		4.48797e+07	4.54897e+07	4.99741e+07	5.26286e+07	5.21123e+07	5.52961e+07	0.876944	0.0252926
W5P8N8	Isocitrate dehydrogenase [NAD] subunit, mitochondrial OS=Ovis aries OX=9940 GN=IDH3B PE=3 SV=1	22	6	8	6	385	42.5	8.68	21.19	IDH3B	0	1		6.85261e+06	7.05206e+06	7.44411e+06	7.61848e+06	7.87982e+06	7.95579e+06	0.910237	0.0253101
W5Q3M6	Mitochondrial import inner membrane translocase subunit OS=Ovis aries OX=9940 GN=TIMM8B PE=3 SV=1	13	1	2	1	83	9.3	5.12	1.81	TIMM8B	0	1		345692	376855	359568	487462	432946	412824	0.811647	0.025337
W5P7E1	Cytosolic Fe-S cluster assembly factor NUBP1 OS=Ovis aries OX=9940 GN=NUBP1 PE=3 SV=1	3	1	1	1	320	34.2	5.31	1.77	NUBP1	0	1		857320	975362	774846	1.19781e+06	1.12561e+06	1.04559e+06	0.773976	0.0253387
W5PA52	Proline rich coiled-coil 2B OS=Ovis aries OX=9940 GN=PRRC2B PE=4 SV=1	1	1	1	1	1437	154.5	7.74	0	PRRC2B	0	1		343285	301930	341492	282654	262313	283479	1.19103	0.0253971
W5PUR8	TMEM189-UBE2V1 readthrough OS=Ovis aries OX=9940 GN=TMEM189-UBE2V1 PE=3 SV=1	12	4	24	1	368	42.1	8.46	47.5	TMEM189-UBE2V1	0	1		1.28605e+06	1.2863e+06	1.3904e+06	1.45424e+06	1.44019e+06	1.52766e+06	0.896127	0.025493
W5P7E2	Inorganic diphosphatase OS=Ovis aries OX=9940 GN=PPA1 PE=3 SV=1	27	4	9	4	289	32.6	5.47	26.09	PPA1	0	1		8.42474e+06	7.95668e+06	9.0256e+06	9.55976e+06	9.47613e+06	9.62713e+06	0.886404	0.0254948
W5Q2V3	Uncharacterized protein OS=Ovis aries OX=9940 GN=CRADD PE=4 SV=1	9	1	1	1	199	22.7	6.21	2.46	CRADD	0	1		171558	188097	208427	260006	236441	302943	0.710645	0.0254961
P00349	6-phosphogluconate dehydrogenase, decarboxylating OS=Ovis aries OX=9940 GN=PGD PE=1 SV=4	30	15	77	15	483	52.9	7.69	201.67	PGD	0	1		1.92975e+08	1.89096e+08	2.0927e+08	2.17986e+08	2.34588e+08	2.46623e+08	0.845743	0.0254987
W5PIF5	Uncharacterized protein OS=Ovis aries OX=9940 PE=3 SV=1	57	3	43	3	77	7.4	4.83	98.75		0	1		4.27327e+07	4.20136e+07	4.47723e+07	4.55575e+07	4.74835e+07	4.79135e+07	0.918868	0.0256037
W5QI40	Uncharacterized protein OS=Ovis aries OX=9940 GN=MYO1E PE=3 SV=1	5	5	8	3	1108	127	9.09	15.35	MYO1E	2	1		1.3783e+07	1.15089e+07	1.49085e+07	1.6744e+07	1.7808e+07	1.9959e+07	0.737472	0.025672
W5PDJ5	Platelet activating factor acetylhydrolase 1b catalytic subunit 3 OS=Ovis aries OX=9940 GN=PAFAH1B3 PE=4 SV=1	24	5	22	5	235	26.1	7.11	51.28	PAFAH1B3	0	1		1.70106e+07	1.65999e+07	1.87072e+07	1.95797e+07	2.03375e+07	2.16953e+07	0.849142	0.0256725
W5QGE5	Uncharacterized protein OS=Ovis aries OX=9940 GN=SPINT1 PE=4 SV=1	4	2	3	2	544	60.4	7.15	3.75	SPINT1	0	1		810431	826200	940079	976843	1.03453e+06	1.0587e+06	0.839299	0.0257915
W5P816	NAD(P)H-hydrate epimerase OS=Ovis aries OX=9940 GN=NAXE PE=3 SV=1	20	4	10	4	298	32.1	6.76	27.57	NAXE	0	1		1.12156e+07	1.04274e+07	1.19571e+07	1.26853e+07	1.26534e+07	1.29456e+07	0.877649	0.025813
W5QB30	Uncharacterized protein OS=Ovis aries OX=9940 PE=3 SV=1	1	1	1	1	1061	118.9	7.88	2.09		0	1		170951	171277	163342	223158	186427	217814	0.805817	0.0258855
W5PNU3	Microtubule-associated protein OS=Ovis aries OX=9940 GN=MAPT PE=4 SV=1	1	1	1	1	771	80.1	6.07	2.76	MAPT	0	1		809261	1.2329e+06	1.07479e+06	1.42695e+06	1.65006e+06	1.85718e+06	0.631706	0.0258955
M4WED3	Cell division control protein 42 homolog OS=Ovis aries OX=9940 GN=CDC42 PE=2 SV=1	48	8	49	7	191	21.2	6.55	142.06	CDC42	0	1		1.03859e+08	1.05216e+08	1.10293e+08	1.14869e+08	1.19782e+08	1.27274e+08	0.882415	0.0258968
W5PH99	FYVE and coiled-coil domain containing 1 OS=Ovis aries OX=9940 GN=FYCO1 PE=4 SV=1	9	10	26	10	1225	138	5.08	58.25	FYCO1	0	1		1.68453e+07	1.6691e+07	1.69639e+07	1.64887e+07	1.58647e+07	1.59122e+07	1.0463	0.0259113
W5PEF7	Uncharacterized protein OS=Ovis aries OX=9940 GN=SERINC1 PE=3 SV=1	4	1	1	1	453	50.6	5.66	0	SERINC1	0	1		93534.3	99877.1	98256.2	113552	109074	126443	0.835558	0.0260136
W5P0V6	Saccharopine dehydrogenase (putative) OS=Ovis aries OX=9940 GN=SCCPDH PE=4 SV=1	2	1	2	1	430	46.7	8.94	5.21	SCCPDH	0	1		8.27416e+06	8.65892e+06	9.34401e+06	9.73212e+06	1.0001e+07	9.88165e+06	0.887298	0.0260325
W5NZD5	DNA polymerase OS=Ovis aries OX=9940 GN=POLB PE=3 SV=1	5	1	3	1	318	36.4	9.06	12.67	POLB	0	1		1.18055e+06	1.13106e+06	1.19268e+06	1.30512e+06	1.24682e+06	1.37049e+06	0.8934	0.0260342
W5P9C6	TBC1 domain family member 10A OS=Ovis aries OX=9940 GN=TBC1D10A PE=4 SV=1	5	2	3	2	441	50.4	8.4	1.79	TBC1D10A	0	1		1.38732e+06	1.35042e+06	1.44401e+06	1.51998e+06	1.47357e+06	1.54743e+06	0.920893	0.0260785
W5PBI6	Laminin subunit gamma 3 OS=Ovis aries OX=9940 GN=LAMC3 PE=4 SV=1	3	4	10	4	1568	169.1	6.95	18.9	LAMC3	0	1		2.75207e+06	2.64753e+06	2.72802e+06	2.51073e+06	2.55097e+06	2.61436e+06	1.05882	0.0261787
W5PIM5	Uncharacterized protein OS=Ovis aries OX=9940 GN=LAMA4 PE=4 SV=1	14	20	42	20	1824	202.3	6.32	90.95	LAMA4	0	1		4.91069e+07	5.28042e+07	4.8846e+07	4.37286e+07	4.5814e+07	4.60091e+07	1.11217	0.0262063
W5Q7N3	Uncharacterized protein OS=Ovis aries OX=9940 GN=PDLIM5 PE=4 SV=1	29	15	62	15	595	63.8	8.28	163.47	PDLIM5	0	1		6.93545e+07	6.82695e+07	7.49304e+07	7.75926e+07	8.09798e+07	8.5252e+07	0.871752	0.0262344
Q9XSY9	Osteopontin OS=Ovis aries OX=9940 GN=SPP1 PE=2 SV=1	18	3	3	3	278	31	4.54	6.9	SPP1	0	1		2.9276e+06	2.82014e+06	3.24984e+06	3.76932e+06	4.13491e+06	3.47374e+06	0.790791	0.0263178
W5P397	Stonin-1 OS=Ovis aries OX=9940 PE=3 SV=1	7	3	5	3	771	86.9	6.47	6.25	STON1	0	1		4.68771e+06	4.54419e+06	5.2202e+06	5.55226e+06	5.51311e+06	5.95038e+06	0.849336	0.026353
W5QA76	Uncharacterized protein OS=Ovis aries OX=9940 PE=4 SV=1	12	3	5	3	314	36.8	6.27	8.48		0	1		1.45864e+06	1.71693e+06	1.92285e+06	2.21049e+06	2.21168e+06	2.59953e+06	0.726095	0.0263746
W5NUR4	Uncharacterized protein OS=Ovis aries OX=9940 GN=ADAM9 PE=4 SV=1	2	1	1	1	821	90.7	7.52	2.28	ADAM9	0	1		329454	361293	396572	294575	288814	300913	1.22958	0.0263945
K4P1S8	40S ribosomal protein S8 OS=Ovis aries OX=9940 GN=RPS8 PE=2 SV=1	46	9	69	9	208	24.2	10.32	179.94	RPS8	0	1		1.13866e+08	1.1036e+08	1.18845e+08	1.22687e+08	1.27291e+08	1.3304e+08	0.895703	0.0264179
W5PB46	Phospholipid transfer protein OS=Ovis aries OX=9940 GN=PLTP PE=3 SV=1	3	1	3	1	511	56.2	6.47	7.09	PLTP	0	1		514155	417701	625834	694720	809382	872628	0.655392	0.0264828
R9WHW7	MHC class I antigen OS=Ovis aries OX=9940 GN=OLA-I PE=2 SV=1	20	5	13	0	366	41.4	6.3	38.74	OLA-I	1	1		981710	1.27623e+06	1.10179e+06	762999	795980	866647	1.3851	0.0265591
W5Q135	Grainyhead like transcription factor 1 OS=Ovis aries OX=9940 GN=GRHL1 PE=4 SV=1	5	2	2	2	630	71	6.87	6.6	GRHL1	0	1		633929	701363	742641	807057	830340	788917	0.856416	0.0265844
R9QXS6	Lactotransferrin OS=Ovis aries OX=9940 PE=2 SV=1	6	5	22	2	708	77.2	8.02	47.7	LOC554321; LTF	0	1		1.37114e+06	1.32393e+06	1.38509e+06	1.45506e+06	1.4819e+06	1.58122e+06	0.903055	0.0265991
W5PRV6	N-acetylneuraminic acid phosphatase OS=Ovis aries OX=9940 GN=NANP PE=4 SV=1	5	1	1	1	248	27.8	7.03	2.22	NANP	0	1		535824	517354	573422	593561	612762	599485	0.90076	0.0266803
W5Q7E0	Uncharacterized protein OS=Ovis aries OX=9940 GN=CKAP4 PE=4 SV=1	48	27	125	27	590	64.8	6.04	310.06	CKAP4	0	1		1.65698e+08	1.66849e+08	1.8252e+08	1.47761e+08	1.5223e+08	1.55145e+08	1.13168	0.0266951
E2IV81	B-cell lymphoma protein 2 (Fragment) OS=Ovis aries OX=9940 GN=Bcl2 PE=2 SV=1	8	1	2	1	105	11.5	7.36	1.73	Bcl2	0	1		919912	946152	866670	1.00519e+06	1.04115e+06	1.12624e+06	0.861358	0.02671
W5PD29	Oligosaccharyltransferase complex subunit OS=Ovis aries OX=9940 GN=OSTC PE=3 SV=1	8	1	6	1	149	16.8	9.13	20.34	OSTC	0	1		1.07307e+07	1.12349e+07	1.14006e+07	9.14716e+06	9.45801e+06	1.03948e+07	1.15056	0.0268015
W5QEA6	WD_REPEATS_REGION domain-containing protein OS=Ovis aries OX=9940 GN=WDR77 PE=4 SV=1	4	1	9	1	316	34	5.25	19.94	WDR77	0	1		3.74025e+06	3.43516e+06	3.91495e+06	4.30173e+06	4.12219e+06	4.20008e+06	0.878514	0.0268068
W5QDR4	Ataxin-10 OS=Ovis aries OX=9940 GN=ATXN10 PE=3 SV=1	11	4	9	4	454	50.5	5.03	21.72	ATXN10	0	1		5.85293e+06	5.34442e+06	6.33744e+06	6.70424e+06	6.89378e+06	7.07609e+06	0.848152	0.0268219
W5PIK1	Leucine zipper transcription factor-like protein 1 OS=Ovis aries OX=9940 GN=LZTFL1 PE=3 SV=1	8	2	6	2	299	34.6	5.3	16.12	LZTFL1	0	1		3.56389e+06	3.76815e+06	3.92203e+06	4.13939e+06	4.06251e+06	4.15407e+06	0.91082	0.0268932
W5Q971	Uncharacterized protein OS=Ovis aries OX=9940 GN=DPP8 PE=4 SV=1	1	1	1	1	898	103.3	5.66	1.97	DPP8	0	1		571237	527030	591263	640678	620944	668976	0.875133	0.0269551
W5PKQ1	Sorbin and SH3 domain containing 3 OS=Ovis aries OX=9940 GN=SORBS3 PE=4 SV=1	13	7	9	7	730	81.3	8.65	21.99	SORBS3	0	1		7.3342e+06	7.3975e+06	7.62482e+06	7.88293e+06	7.85859e+06	8.28052e+06	0.930667	0.0270037
W5Q3B0	WD_REPEATS_REGION domain-containing protein OS=Ovis aries OX=9940 GN=WDR33 PE=4 SV=1	2	3	4	3	1336	145.8	9.17	7.65	WDR33	0	1		1.72645e+06	1.83043e+06	2.01597e+06	2.17559e+06	2.26318e+06	2.5319e+06	0.799473	0.0270078
W5QDB7	Glutathione transferase OS=Ovis aries OX=9940 PE=3 SV=1	44	10	85	1	229	26.8	8.1	212.43		0	1		8.02967e+06	7.25715e+06	9.13164e+06	9.99519e+06	9.89115e+06	1.01448e+07	0.813105	0.0270598
W5PY60	Cytospin-A OS=Ovis aries OX=9940 PE=3 SV=1	2	2	4	1	1094	120.6	5.87	9.73		0	1		692655	677626	780787	810552	840798	851244	0.859535	0.0271495
W5PCD0	Far upstream element binding protein 3 OS=Ovis aries OX=9940 GN=FUBP3 PE=4 SV=1	4	3	13	1	568	61.5	8.84	28.52	FUBP3	0	1		2.0827e+06	2.10798e+06	2.20436e+06	2.28321e+06	2.55818e+06	2.45696e+06	0.876231	0.0271567
W5NRI5	WD_REPEATS_REGION domain-containing protein OS=Ovis aries OX=9940 GN=WDR61 PE=4 SV=1	19	5	8	5	305	33.5	5.47	19.69	WDR61	0	1		6.87864e+06	6.54444e+06	7.41416e+06	7.82067e+06	7.74852e+06	7.88604e+06	0.888384	0.0271871
W5NUK4	GOLD domain-containing protein OS=Ovis aries OX=9940 GN=NEK9 PE=3 SV=1	32	6	21	6	219	24.8	6.68	69.09	NEK9	0	1		7.19579e+07	7.45674e+07	7.60539e+07	6.43287e+07	6.75606e+07	6.99876e+07	1.10255	0.0272811
W5Q3F6	Elongator complex protein 4 OS=Ovis aries OX=9940 GN=ELP4 PE=3 SV=1	7	3	5	3	418	45.6	7.68	6.65	ELP4	0	1		2.97143e+06	2.1856e+06	2.97231e+06	1.81926e+06	1.8351e+06	1.80186e+06	1.48992	0.0273414
W5Q624	IF rod domain-containing protein OS=Ovis aries OX=9940 GN=KRT73 PE=3 SV=1	40	24	362	7	517	56.4	6.7	910.65	KRT73	2	1		8.34979e+07	9.4393e+07	8.91104e+07	7.85536e+07	7.72018e+07	7.88135e+07	1.13826	0.0274224
W5PDY4	Uncharacterized protein OS=Ovis aries OX=9940 GN=SDR9C7 PE=3 SV=1	6	2	4	2	313	35.2	9.09	7.08	SDR9C7	0	1		3.88885e+06	4.26272e+06	4.31857e+06	4.86677e+06	4.56679e+06	5.0784e+06	0.859301	0.0274432
W5P5S1	RAB25, member RAS oncogene family OS=Ovis aries OX=9940 GN=RAB25 PE=4 SV=1	23	5	14	4	213	23.6	6.35	33.03	RAB25	0	1		2.31742e+07	2.31306e+07	2.59608e+07	2.74526e+07	2.73801e+07	2.96949e+07	0.854933	0.0275314
W5QDM6	Striatin interacting protein 1 OS=Ovis aries OX=9940 GN=STRIP1 PE=3 SV=1	6	4	4	4	832	95.2	6.62	10.7	STRIP1	0	1		3.3053e+06	3.18243e+06	3.80263e+06	4.13012e+06	3.98985e+06	4.19045e+06	0.835906	0.0275591
W5PDL1	WD repeat domain 1 OS=Ovis aries OX=9940 GN=WDR1 PE=4 SV=1	26	17	56	17	650	70.9	7.11	132.71	WDR1	0	1		1.35896e+08	1.31051e+08	1.38818e+08	1.44795e+08	1.48649e+08	1.57809e+08	0.899195	0.0275756
W5P5Y7	J domain-containing protein OS=Ovis aries OX=9940 GN=DNAJB1 PE=4 SV=1	42	14	47	13	340	38.2	8.63	99.95	DNAJB1	1	1		5.58838e+07	5.73248e+07	6.43812e+07	6.67108e+07	7.00308e+07	7.24691e+07	0.848856	0.0275765
W5PI43	L-fuconate dehydratase OS=Ovis aries OX=9940 GN=ENOSF1 PE=4 SV=1	2	1	1	1	423	47.3	5.81	3.28	ENOSF1	0	1		580929	496846	721798	800508	845406	939023	0.696177	0.0275865
W5PQ42	DAZ associated protein 1 OS=Ovis aries OX=9940 GN=DAZAP1 PE=4 SV=1	8	2	6	2	401	43	8.92	10.73	DAZAP1	0	1		1.17995e+07	1.16735e+07	1.32697e+07	1.40241e+07	1.49619e+07	1.63361e+07	0.810703	0.027624
W5QDE5	5-aminoimidazole-4-carboxamide ribonucleotide formyltransferase OS=Ovis aries OX=9940 GN=ATIC PE=3 SV=1	24	12	33	12	592	64.6	7.17	90.72	ATIC	0	1		2.56147e+07	2.45904e+07	2.83557e+07	3.04685e+07	3.01143e+07	3.3293e+07	0.836858	0.0276647
W5P013	Syntrophin beta 2 OS=Ovis aries OX=9940 GN=SNTB2 PE=4 SV=1	7	4	6	4	543	59.2	9.32	16.04	SNTB2	0	1		1.08867e+07	1.0903e+07	1.18572e+07	1.26405e+07	1.26673e+07	1.40377e+07	0.855164	0.0277739
W5Q8Y5	High density lipoprotein binding protein OS=Ovis aries OX=9940 GN=HDLBP PE=4 SV=1	23	27	62	27	1273	141.8	7.37	156.53	HDLBP	0	1		8.36972e+07	8.24351e+07	9.07664e+07	7.47361e+07	7.55335e+07	7.8233e+07	1.12427	0.0277758
W5PTN6	Collagen type VI alpha 2 chain OS=Ovis aries OX=9940 GN=COL6A2 PE=4 SV=1	22	18	279	18	944	100	8.38	758.42	COL6A2	0	1		8.78874e+08	9.53474e+08	8.64112e+08	9.77687e+08	1.00701e+09	1.0133e+09	0.89942	0.0278357
W5P2N3	Protein MON2 homolog OS=Ovis aries OX=9940 GN=MON2 PE=3 SV=1	2	3	5	3	1722	190.5	6.14	10.36	MON2	0	1		6.32427e+06	6.35656e+06	6.7549e+06	6.88133e+06	7.00739e+06	7.13681e+06	0.924387	0.0278439
W5PAI1	PALM2 and AKAP2 fusion OS=Ovis aries OX=9940 GN=PALM2AKAP2 PE=3 SV=1	8	8	18	8	1154	126.6	5.08	38.05	PALM2AKAP2	0	1		2.35088e+07	2.251e+07	2.53285e+07	2.11762e+07	2.08287e+07	2.09173e+07	1.1339	0.0278642
W5P8R3	Heparin binding growth factor OS=Ovis aries OX=9940 GN=HDGF PE=4 SV=1	42	10	30	10	212	23.3	4.54	79.27	HDGF	0	1		3.22523e+07	3.34157e+07	3.37568e+07	3.15601e+07	3.17299e+07	3.14499e+07	1.04945	0.0279044
W5Q0P4	Myotubularin phosphatase domain-containing protein OS=Ovis aries OX=9940 GN=MTMR9 PE=3 SV=1	7	3	5	3	550	63.6	6.54	10.34	MTMR9	0	1		2.60251e+06	2.51784e+06	2.73303e+06	2.82606e+06	2.8248e+06	2.93318e+06	0.91488	0.0279115
W5NYJ0	Uncharacterized protein OS=Ovis aries OX=9940 GN=PON3 PE=3 SV=1	34	8	20	8	376	42.2	5.03	55.53	PON3	0	1		2.51955e+07	2.70927e+07	2.71445e+07	2.87368e+07	2.87187e+07	3.02475e+07	0.905702	0.0279566
W5Q5H8	Fibrinogen alpha chain OS=Ovis aries OX=9940 GN=FGA PE=4 SV=1	35	30	244	30	812	89.2	6.27	636.12	FGA	0	1		6.81566e+08	6.09199e+08	7.26499e+08	8.43967e+08	8.2277e+08	7.66794e+08	0.828945	0.0280995
W5Q1R8	Mitogen-activated protein kinase OS=Ovis aries OX=9940 GN=MAPK1 PE=3 SV=1	31	8	21	5	320	37.3	7.15	63.06	MAPK1	4	1		4.81135e+07	4.89201e+07	5.15244e+07	5.26011e+07	5.6544e+07	5.4963e+07	0.905245	0.0281549
W5PFC7	Uncharacterized protein OS=Ovis aries OX=9940 GN=PURB PE=3 SV=1	19	3	5	3	236	25.6	5.12	9.15	PURB	0	1		1.15027e+07	1.19098e+07	1.23962e+07	1.29885e+07	1.34956e+07	1.44967e+07	0.873793	0.0282645
W5P5G5	Calcium-activated neutral proteinase small subunit OS=Ovis aries OX=9940 GN=CAPNS1 PE=4 SV=1	21	5	43	5	265	28	5.2	111.87	CAPNS1	0	1		8.44277e+07	8.52455e+07	8.7431e+07	9.30414e+07	1.09466e+08	1.04327e+08	0.837924	0.0282944
W5NV73	Uncharacterized protein OS=Ovis aries OX=9940 PE=3 SV=1	9	2	2	2	181	20.4	9.74	4.35		0	1		1.73369e+06	1.58367e+06	1.45134e+06	1.36111e+06	1.21671e+06	1.13848e+06	1.28319	0.0283186
W5P0S9	GP-PDE domain-containing protein OS=Ovis aries OX=9940 GN=GDPD3 PE=3 SV=1	12	3	5	3	320	36.7	8.72	16.79	GDPD3	0	1		1.91174e+06	1.92903e+06	2.17205e+06	2.37887e+06	2.25747e+06	2.29684e+06	0.867253	0.0283274
W5PZH4	Isopentenyl-diphosphate Delta-isomerase OS=Ovis aries OX=9940 GN=IDI1 PE=3 SV=1	18	6	15	6	347	38.8	6.73	31.48	IDI1	0	1		9.4638e+06	1.00074e+07	1.08137e+07	1.12218e+07	1.15641e+07	1.18456e+07	0.874487	0.0283882
W5PNR9	Uncharacterized protein OS=Ovis aries OX=9940 GN=GTF2I PE=4 SV=1	18	16	45	16	978	110.1	7.4	102.68	GTF2I	0	1		6.94093e+07	6.99864e+07	7.73771e+07	7.92305e+07	8.35417e+07	8.40348e+07	0.878309	0.0284573
W5P8Y7	Serpin family B member 12 OS=Ovis aries OX=9940 GN=SERPINB12 PE=3 SV=1	27	11	35	11	425	47.8	6.23	91.62	SERPINB12	0	1		6.60849e+07	6.4379e+07	7.52775e+07	7.99802e+07	8.01049e+07	8.70683e+07	0.832444	0.0284684
W5QA54	C1q domain-containing protein OS=Ovis aries OX=9940 GN=LOC101119629 PE=4 SV=1	11	2	9	2	212	22.5	5.31	20.84	LOC101119629	0	1		8.16317e+06	6.13364e+06	8.86472e+06	1.09089e+07	1.05351e+07	1.02056e+07	0.731813	0.0284767
W5NXV2	Arachidonate 5-lipoxygenase OS=Ovis aries OX=9940 GN=ALOX5 PE=3 SV=1	2	1	1	1	630	73.1	5.85	2.24	ALOX5	0	1		943476	1.02275e+06	924724	1.07953e+06	1.12172e+06	1.22875e+06	0.84284	0.0285352
A4ZYA6	Vimentin (Fragment) OS=Ovis aries OX=9940 PE=2 SV=1	74	43	773	5	466	53.7	5.1	1943.6	VIM	67	1		2.72113e+09	3.12311e+09	2.78253e+09	3.24297e+09	3.40773e+09	3.59377e+09	0.842091	0.0285495
W5Q8B4	Peptidylprolyl isomerase OS=Ovis aries OX=9940 GN=FKBP10 PE=4 SV=1	23	13	40	12	602	66.5	6.19	87.32	FKBP10	1	1		6.71302e+07	6.27503e+07	7.98288e+07	5.12498e+07	5.35217e+07	5.30001e+07	1.3292	0.0285574
W5Q5W2	Uncharacterized protein OS=Ovis aries OX=9940 PE=3 SV=1	3	1	2	1	439	49.7	5.01	7.15		0	1		412382	383744	407579	434246	427347	445027	0.921235	0.0285719
W5PAX1	Gamma-ECS OS=Ovis aries OX=9940 GN=GCLC PE=3 SV=1	17	8	20	8	588	66.7	5.52	58.14	GCLC	0	1		1.77895e+07	1.69858e+07	1.91485e+07	1.99419e+07	2.01876e+07	2.11728e+07	0.879638	0.0286302
W5PSM2	Midasin OS=Ovis aries OX=9940 GN=MDN1 PE=3 SV=1	0	2	3	2	5583	629.2	5.63	1.63	MDN1	0	1		816814	834619	866387	921309	887570	890475	0.932749	0.0286312
W5Q0Y4	Fumarylacetoacetase OS=Ovis aries OX=9940 GN=FAH PE=3 SV=1	8	3	11	3	400	44	7.4	17.65	FAH	0	1		1.36664e+07	1.37737e+07	1.44722e+07	1.47283e+07	1.50922e+07	1.55263e+07	0.924262	0.0286638
W5QDH3	Collagen type II alpha 1 chain OS=Ovis aries OX=9940 GN=COL2A1 PE=4 SV=1	6	6	75	5	1490	142.3	7.01	163.03	COL2A1	0	1		6.84605e+08	7.69683e+08	6.04073e+08	5.43149e+08	4.92252e+08	4.15506e+08	1.41867	0.0286787
W5P6W6	MARVEL domain-containing protein OS=Ovis aries OX=9940 PE=3 SV=1	6	1	4	1	192	21.6	4.53	9.8		0	1		4.58603e+06	4.47183e+06	5.07508e+06	5.28136e+06	5.33975e+06	5.40034e+06	0.882126	0.0286919
W5PMI0	Ipi1_N domain-containing protein OS=Ovis aries OX=9940 GN=TEX10 PE=3 SV=1	2	2	2	2	929	105.5	9.33	2.45	TEX10	0	1		1.25989e+06	1.29787e+06	1.39234e+06	1.21075e+06	1.10773e+06	1.10594e+06	1.15351	0.0288083
O97932	Branched-chain-amino-acid aminotransferase (Fragment) OS=Ovis aries OX=9940 GN=BCAT2 PE=2 SV=1	14	5	11	5	373	42.1	7.75	17.3	BCAT2	0	1		2.37142e+07	2.42257e+07	2.62668e+07	2.73427e+07	2.85553e+07	2.72154e+07	0.892838	0.0288481
B2MVX2	SLC25A11 OS=Ovis aries OX=9940 GN=SLC25A11 PE=2 SV=1	26	6	11	6	314	34.2	9.88	28.28	SLC25A11	0	1		2.13158e+07	2.175e+07	2.34809e+07	2.44028e+07	2.50033e+07	2.67063e+07	0.87432	0.0289285
W5NR71	Diaphanous related formin 1 OS=Ovis aries OX=9940 GN=DIAPH1 PE=3 SV=1	12	14	24	14	1247	138.5	5.52	56.47	DIAPH1	0	1		2.14067e+07	2.03363e+07	2.22507e+07	2.2824e+07	2.37599e+07	2.39272e+07	0.90757	0.0290079
W5PLQ7	Coiled-coil domain containing 8 OS=Ovis aries OX=9940 GN=CCDC8 PE=4 SV=1	10	3	5	3	510	56.1	9.8	5.99	CCDC8	0	1		1.32424e+06	1.53289e+06	1.45523e+06	1.7606e+06	1.62447e+06	1.87731e+06	0.81947	0.0291104
W5NUN0	Thioredoxin domain-containing protein OS=Ovis aries OX=9940 GN=PRDX3 PE=4 SV=1	21	5	15	5	257	28.2	7.88	33.19	PRDX3	0	1		5.13292e+07	5.14545e+07	5.87179e+07	6.0346e+07	6.5329e+07	6.53362e+07	0.845509	0.0291165
W5QEY8	Glutamine--fructose-6-phosphate transaminase (isomerizing) OS=Ovis aries OX=9940 GN=GFPT1 PE=4 SV=1	16	7	17	6	603	67.8	6.64	40.68	GFPT1	1	1		5.47666e+06	5.13869e+06	5.77497e+06	4.89163e+06	4.78939e+06	4.85076e+06	1.12789	0.0291757
W5PMN0	SEC63 homolog, protein translocation regulator OS=Ovis aries OX=9940 GN=SEC63 PE=4 SV=1	13	8	16	8	760	87.9	5.31	34.34	SEC63	0	1		1.91437e+07	1.88764e+07	2.09864e+07	2.14981e+07	2.23882e+07	2.29191e+07	0.883259	0.0292806
W5NXV3	Engulfment and cell motility 3 OS=Ovis aries OX=9940 GN=ELMO3 PE=4 SV=1	1	1	2	1	735	83.2	6.25	4.04	ELMO3	0	1		779805	783833	812466	858018	988329	1.00618e+06	0.832981	0.0293455
W5NW17	Syntaxin binding protein 2 OS=Ovis aries OX=9940 GN=STXBP2 PE=3 SV=1	10	5	13	5	577	64.2	6.81	32.78	STXBP2	0	1		8.46883e+06	8.48335e+06	9.36942e+06	9.68383e+06	1.02223e+07	1.08115e+07	0.856889	0.0293598
W5P5P6	CSD_1 domain-containing protein OS=Ovis aries OX=9940 GN=CARHSP1 PE=4 SV=1	22	3	7	3	159	17	7.87	22.77	CARHSP1	0	1		1.55045e+07	1.57689e+07	1.68685e+07	1.76781e+07	1.74797e+07	1.87896e+07	0.892387	0.0294875
W5Q8W8	Histone H3 OS=Ovis aries OX=9940 GN=H3F3A PE=3 SV=1	60	8	59	2	136	15.3	11.27	147.35	H3F3A	0	1		9.26396e+06	1.05182e+07	9.09294e+06	1.17731e+07	1.11078e+07	1.29364e+07	0.806177	0.0295252
W5NWL2	Protein kinase domain-containing protein OS=Ovis aries OX=9940 PE=4 SV=1	8	6	11	6	786	91.3	5.83	27.25		0	1		1.00597e+07	1.01228e+07	1.10242e+07	1.12831e+07	1.1921e+07	1.23291e+07	0.87824	0.0296176
W5QED8	Uncharacterized protein OS=Ovis aries OX=9940 GN=RAP1A PE=3 SV=1	39	7	38	3	184	21	6.67	114.76	RAP1A	0	1		1.53589e+07	1.5989e+07	1.60713e+07	1.69358e+07	1.84905e+07	1.93447e+07	0.865773	0.0296296
W5PVR9	Peptidase_M28 domain-containing protein OS=Ovis aries OX=9940 GN=ERMP1 PE=4 SV=1	10	8	26	8	905	100	7.12	55.78	ERMP1	0	1		3.15787e+07	3.18503e+07	3.57453e+07	3.72729e+07	3.80283e+07	4.06331e+07	0.855436	0.0296331
W5NZW7	Surfeit locus protein 1 OS=Ovis aries OX=9940 PE=3 SV=1	6	4	7	4	703	79	9.77	11.31		0	1		1.02481e+07	1.06319e+07	1.1246e+07	1.16471e+07	1.20485e+07	1.27591e+07	0.881258	0.0296865
W5PXJ8	Carboxymethylenebutenolidase homolog OS=Ovis aries OX=9940 GN=CMBL PE=3 SV=1	20	5	11	5	242	27.6	6.61	32.06	CMBL	0	1		1.05807e+07	9.81844e+06	1.13212e+07	1.22503e+07	1.17929e+07	1.2228e+07	0.874534	0.0297292
P05028	Sodium/potassium-transporting ATPase subunit beta-1 OS=Ovis aries OX=9940 GN=ATP1B1 PE=2 SV=1	25	7	17	7	303	35	8.51	39.07	ATP1B1	0	1		1.46829e+07	1.50686e+07	1.47468e+07	1.54461e+07	1.54994e+07	1.61809e+07	0.944235	0.0297583
O77727	Keratin, type I cytoskeletal 15 OS=Ovis aries OX=9940 GN=KRT15 PE=2 SV=1	68	36	723	2	453	48.7	4.79	1787.45	KRT15	4	1		1.40778e+08	1.60986e+08	1.43445e+08	1.67085e+08	1.70966e+08	1.79007e+08	0.861043	0.0297845
W5P800	Uncharacterized protein OS=Ovis aries OX=9940 GN=GAS7 PE=4 SV=1	2	1	1	1	428	49	7.56	0	GAS7	0	1		2.10923e+06	1.80327e+06	2.29244e+06	2.47222e+06	2.62458e+06	2.79018e+06	0.786732	0.0298079
W5P9W0	Transforming acidic coiled-coil containing protein 2 OS=Ovis aries OX=9940 GN=TACC2 PE=3 SV=1	9	17	28	16	2744	286.8	4.65	57.58	TACC2	1	1		1.31326e+07	1.26072e+07	1.43312e+07	1.52427e+07	1.53964e+07	1.47936e+07	0.881986	0.0298837
W5NS51	Protein transport protein SEC23 OS=Ovis aries OX=9940 GN=SEC23B PE=3 SV=1	10	6	12	6	767	86.4	7.09	29.93	SEC23B	0	1		5.3974e+06	5.46713e+06	5.81133e+06	6.04441e+06	5.95755e+06	6.3009e+06	0.911107	0.029908
W5QHQ7	Nucleolin OS=Ovis aries OX=9940 GN=NCL PE=4 SV=1	35	25	178	19	677	73.3	4.64	389.13	NCL	9	1		4.26317e+08	4.51181e+08	4.5852e+08	3.90514e+08	4.17983e+08	4.03121e+08	1.10267	0.0299549
W5Q420	Uncharacterized protein OS=Ovis aries OX=9940 PE=4 SV=1	20	4	16	4	248	29.7	4.77	31.42		0	1		1.14102e+07	1.0657e+07	1.23497e+07	9.14797e+06	9.7826e+06	1.0011e+07	1.18918	0.030014
W5Q8U7	Torsin 1A interacting protein 1 OS=Ovis aries OX=9940 GN=TOR1AIP1 PE=3 SV=1	5	3	9	3	579	65.4	6.74	17.89	TOR1AIP1	0	1		4.55253e+06	4.4509e+06	4.72596e+06	4.81921e+06	4.95869e+06	5.11893e+06	0.921632	0.0300665
W5PL69	Bleomycin hydrolase OS=Ovis aries OX=9940 GN=BLMH PE=3 SV=1	36	14	54	14	459	52.9	6.64	120.78	BLMH	0	1		1.14925e+08	1.0951e+08	1.18555e+08	1.22741e+08	1.24743e+08	1.30806e+08	0.906686	0.0301942
W5P4I2	Peptidase A1 domain-containing protein OS=Ovis aries OX=9940 PE=3 SV=1	10	4	19	2	380	40.4	7.85	57.39		0	1		3.19998e+07	3.15603e+07	3.54455e+07	2.75262e+07	2.87175e+07	2.94423e+07	1.15545	0.0302084
W5PB88	Branched chain keto acid dehydrogenase E1 subunit beta OS=Ovis aries OX=9940 GN=BCKDHB PE=4 SV=1	12	2	2	2	268	29.1	6.67	5.4	BCKDHB	0	1		1.36789e+06	1.34011e+06	1.42209e+06	1.47771e+06	1.47216e+06	1.56796e+06	0.914174	0.0302209
W5PWM2	Uncharacterized protein OS=Ovis aries OX=9940 GN=TMEM33 PE=3 SV=1	2	1	1	1	420	46.7	10.33	2.13	TMEM33	0	1		2.94011e+06	3.03285e+06	3.11633e+06	2.62642e+06	2.73529e+06	2.87008e+06	1.10417	0.0302651
W5PE22	Rab GDP dissociation inhibitor OS=Ovis aries OX=9940 GN=GDI2 PE=3 SV=1	63	25	149	19	430	48.8	6.98	387.56	GDI2	11	1		2.88296e+08	2.8061e+08	3.16068e+08	3.27309e+08	3.43896e+08	3.65182e+08	0.853904	0.0303724
W5PU63	BSD domain-containing protein OS=Ovis aries OX=9940 GN=SYAP1 PE=4 SV=1	6	2	3	2	355	40.4	4.6	7.62	SYAP1	0	1		2.66478e+06	2.57956e+06	2.77495e+06	2.83787e+06	3.09806e+06	3.0369e+06	0.89373	0.0303906
W5PFB4	Density-regulated protein OS=Ovis aries OX=9940 GN=DENR PE=3 SV=1	21	3	14	3	204	22.9	5.44	35.01	DENR	0	1		2.91786e+06	2.80763e+06	3.15815e+06	3.27153e+06	3.30046e+06	3.39464e+06	0.891339	0.0304094
W5PVU0	Kinesin-like protein OS=Ovis aries OX=9940 GN=KIF5B PE=3 SV=1	40	40	113	40	964	109.8	6.51	279.43	KIF5B	0	1		1.1136e+08	1.07571e+08	1.22934e+08	1.27623e+08	1.29615e+08	1.34874e+08	0.871853	0.0304162
W5Q5Q8	WD repeat-containing protein 44 OS=Ovis aries OX=9940 GN=WDR44 PE=4 SV=1	14	11	15	11	912	101.2	5.36	28.69	WDR44	0	1		1.67844e+07	1.67358e+07	1.90388e+07	1.95221e+07	2.08404e+07	2.11582e+07	0.854332	0.0304211
W5QHF5	Ankyrin repeat domain 35 OS=Ovis aries OX=9940 GN=ANKRD35 PE=4 SV=1	4	3	4	3	984	107.6	5.83	9.92	ANKRD35	0	1		2.68778e+06	2.44358e+06	2.87368e+06	3.08408e+06	3.05837e+06	3.09335e+06	0.86674	0.030427
W5P4H7	Uncharacterized protein OS=Ovis aries OX=9940 GN=LAS1L PE=4 SV=1	9	5	8	5	758	87	4.51	18.79	LAS1L	0	1		3.05759e+06	3.10015e+06	3.18431e+06	2.88409e+06	2.80828e+06	2.99705e+06	1.07511	0.0304497
Q8WN59	Galectin OS=Ovis aries OX=9940 PE=2 SV=1	11	2	6	2	162	18.2	5.27	12.97	LOC443162	0	1		7.15233e+06	7.44598e+06	7.41245e+06	8.98053e+06	1.30372e+07	1.20799e+07	0.645522	0.030458
W5PMA0	AP complex subunit sigma OS=Ovis aries OX=9940 GN=AP2S1 PE=3 SV=1	20	3	4	3	142	17	6.18	6.79	AP2S1	0	1		3.55816e+06	3.66045e+06	3.88001e+06	4.11266e+06	4.01492e+06	4.37136e+06	0.887965	0.0306633
W5Q4P9	DUF1394 domain-containing protein OS=Ovis aries OX=9940 GN=CYRIA PE=3 SV=1	16	4	8	2	323	37.3	6.01	21.38	CYRIA	0	1		3.10789e+06	3.13308e+06	3.52033e+06	3.93392e+06	3.72332e+06	4.3583e+06	0.81239	0.0306841
W5PWU1	Condensin complex subunit 2 OS=Ovis aries OX=9940 GN=NCAPH PE=3 SV=1	1	1	1	1	732	81.3	5.21	2.67	NCAPH	0	1		338735	367973	426580	464702	585019	511019	0.726122	0.0306906
W5PXE3	Adhesion regulating molecule 1 OS=Ovis aries OX=9940 GN=ADRM1 PE=3 SV=1	11	5	11	5	405	41.8	4.91	23.31	ADRM1	0	1		1.43352e+07	1.47838e+07	1.45759e+07	1.39658e+07	1.37802e+07	1.31144e+07	1.06937	0.0308681
W5Q220	PDZ domain-containing protein OS=Ovis aries OX=9940 GN=PDZD11 PE=4 SV=1	17	1	2	1	140	16.1	7.14	8.94	PDZD11	0	1		191624	214242	201660	231417	223146	247138	0.865791	0.0308742
W5Q3Y9	Calcium-transporting ATPase OS=Ovis aries OX=9940 GN=ATP2A2 PE=3 SV=1	29	28	102	15	1058	116.4	5.5	238.95	ATP2A2	15	1		1.61036e+08	1.48866e+08	1.69125e+08	1.38514e+08	1.37659e+08	1.42953e+08	1.14292	0.0308787
W5PVT7	Glutathione transferase OS=Ovis aries OX=9940 GN=LOC101118990 PE=3 SV=1	20	3	9	3	239	27.3	7.09	17.19	LOC101118990	0	1		6.5e+06	6.39924e+06	7.14212e+06	7.45154e+06	7.41892e+06	7.88729e+06	0.880639	0.0309455
W5PLX5	Serine/threonine-protein kinase OS=Ovis aries OX=9940 GN=PRKD2 PE=3 SV=1	1	1	3	1	868	95.4	7.68	2.62	PRKD2	0	1		4.31277e+06	4.41201e+06	4.70045e+06	4.85693e+06	4.92503e+06	5.22081e+06	0.89485	0.0310343
W5PVT4	Chondroitinsulfatase OS=Ovis aries OX=9940 GN=GALNS PE=3 SV=1	3	2	4	2	499	55.5	6.73	9.22	GALNS	0	1		2.60678e+06	2.67506e+06	2.71558e+06	2.89811e+06	2.93221e+06	3.22337e+06	0.883333	0.0310602
W5PP04	Guanine nucleotide-binding protein subunit gamma OS=Ovis aries OX=9940 GN=GNG12 PE=3 SV=1	67	4	38	4	72	8.1	8.97	103.55	GNG12	0	1		4.56844e+07	4.93485e+07	4.7535e+07	5.07192e+07	5.205e+07	5.42701e+07	0.907848	0.0311241
W5Q5B1	AP-1 complex subunit mu-2 OS=Ovis aries OX=9940 GN=AP1M2 PE=3 SV=1	8	4	8	2	466	52.9	8.73	13.16	AP1M2	2	1		4.81583e+06	5.03528e+06	5.40217e+06	5.8515e+06	5.53975e+06	5.76406e+06	0.889128	0.0311434
W5NRR3	Poly [ADP-ribose] polymerase OS=Ovis aries OX=9940 GN=PARP1 PE=4 SV=1	27	23	71	23	1016	113.3	8.84	177.49	PARP1	0	1		1.16599e+08	1.19706e+08	1.22969e+08	1.26504e+08	1.34275e+08	1.39482e+08	0.897598	0.0311772
W5QJ62	Actinin alpha 1 OS=Ovis aries OX=9940 GN=ACTN1 PE=3 SV=1	52	41	355	29	886	101.4	5.62	955.16	ACTN1	4	1		3.36947e+08	3.4422e+08	3.57642e+08	3.62389e+08	3.76033e+08	3.81403e+08	0.927654	0.0311856
W5P5I5	Uncharacterized protein OS=Ovis aries OX=9940 GN=PACSIN3 PE=4 SV=1	9	4	9	4	424	48.7	6.24	9.82	PACSIN3	0	1		6.47604e+06	7.58172e+06	8.55566e+06	5.70843e+06	5.58762e+06	5.38136e+06	1.35593	0.03129
W5PVY6	Uncharacterized protein OS=Ovis aries OX=9940 PE=3 SV=1	15	2	11	2	102	11.1	9.96	28.19		0	1		9.46041e+06	9.0004e+06	1.06728e+07	1.11252e+07	1.15907e+07	1.14727e+07	0.852145	0.0312908
W5NV61	Sorting nexin OS=Ovis aries OX=9940 GN=SNX33 PE=3 SV=1	3	2	4	2	568	64.8	6.7	4.28	SNX33	0	1		1.497e+06	1.49942e+06	1.73125e+06	2.06162e+06	1.79884e+06	1.92598e+06	0.817026	0.0313715
W5NXU0	SAND domain-containing protein OS=Ovis aries OX=9940 GN=GMEB1 PE=4 SV=1	3	1	1	1	563	61.3	4.83	0	GMEB1	0	1		848523	760204	833005	1.10853e+06	922497	1.15756e+06	0.765771	0.0313718
A0A1D9CFF1	Notch2 OS=Ovis aries OX=9940 GN=Notch2 PE=2 SV=1	1	2	3	2	2471	265.1	5.22	2.21	Notch2	0	1		3.66261e+06	3.61519e+06	4.00571e+06	3.35735e+06	3.32091e+06	3.39034e+06	1.12066	0.0314161
B3VSB6	Proteasome subunit beta OS=Ovis aries OX=9940 PE=2 SV=1	5	1	1	1	276	30.4	7.46	2.57	PSMB8	0	1		1.0424e+06	1.05269e+06	1.07051e+06	1.21114e+06	1.14705e+06	1.3271e+06	0.858986	0.031423
W5Q1H1	Bms1-type G domain-containing protein OS=Ovis aries OX=9940 GN=TSR1 PE=4 SV=1	4	3	4	3	825	94	7.02	5.96	TSR1	0	1		2.68385e+06	2.73176e+06	2.89504e+06	2.43532e+06	2.27349e+06	2.56682e+06	1.14226	0.0314314
W5Q0E7	Protein lin-7 homolog OS=Ovis aries OX=9940 GN=LIN7C PE=3 SV=1	26	5	17	4	197	21.8	8.43	45.51	LIN7C	1	1		1.48209e+07	1.45997e+07	1.58688e+07	1.61698e+07	1.65694e+07	1.69574e+07	0.911317	0.0315101
W5P8P4	KOW domain-containing protein OS=Ovis aries OX=9940 GN=MRPL24 PE=3 SV=1	12	2	2	2	228	26.3	9.7	2.34	MRPL24	0	1		594423	576539	607332	673398	624506	689434	0.894812	0.0315118
W5NWZ7	Protein kinase domain-containing protein OS=Ovis aries OX=9940 GN=TAOK3 PE=4 SV=1	1	1	2	1	898	105.3	7.14	5.12	TAOK3	0	1		216567	220162	239356	254546	253513	282041	0.855696	0.031573
W5PE90	Inositol 1,4,5-trisphosphate receptor type 1 OS=Ovis aries OX=9940 GN=ITPR1 PE=3 SV=1	2	6	7	4	2707	308	6.18	16.78	ITPR1	0	1		1.29687e+06	1.36231e+06	1.40053e+06	1.22372e+06	1.23675e+06	1.27254e+06	1.08752	0.0316486
W5PD41	GIT ArfGAP 1 OS=Ovis aries OX=9940 GN=GIT1 PE=4 SV=1	3	2	2	1	759	83.8	6.68	0	GIT1	0	1		902002	882011	942792	955092	985454	989965	0.930488	0.031738
W5PVC2	CDC37_M domain-containing protein OS=Ovis aries OX=9940 GN=CDC37L1 PE=3 SV=1	3	1	2	1	337	38.9	5.49	2.76	CDC37L1	0	1		951474	932006	970887	1.05741e+06	1.03629e+06	1.16608e+06	0.875632	0.0317551
W5NXN2	FERM domain-containing protein OS=Ovis aries OX=9940 PE=4 SV=1	44	29	197	1	553	65.4	6	424.72		2	1		1.32904e+07	1.3164e+07	1.40333e+07	1.42888e+07	1.44222e+07	1.48e+07	0.930516	0.0317832
W5NUF6	WD_REPEATS_REGION domain-containing protein OS=Ovis aries OX=9940 GN=SNRNP40 PE=4 SV=1	6	2	4	2	361	39.7	7.93	11.95	SNRNP40	0	1		5.72946e+06	6.3585e+06	6.36591e+06	6.96816e+06	7.82414e+06	8.55395e+06	0.790442	0.0318948
W5P100	AP-1 complex subunit gamma OS=Ovis aries OX=9940 GN=AP1G1 PE=3 SV=1	12	9	25	8	842	93.9	7.15	58.03	AP1G1	1	1		2.92548e+07	2.88389e+07	3.16674e+07	3.2653e+07	3.34814e+07	3.5527e+07	0.88294	0.0319316
W5PBU5	Nipsnap homolog 3A OS=Ovis aries OX=9940 GN=NIPSNAP3A PE=3 SV=1	8	2	7	2	247	28.6	9.25	19.61	NIPSNAP3A	0	1		2.02406e+07	2.06849e+07	2.09465e+07	2.16292e+07	2.21965e+07	2.33531e+07	0.921006	0.0319493
W5QJ04	Protein-serine/threonine phosphatase OS=Ovis aries OX=9940 GN=PPM1A PE=3 SV=1	17	7	9	7	431	48.7	6.98	22.29	PPM1A	0	1		7.84069e+06	7.81188e+06	8.23019e+06	7.46675e+06	7.44208e+06	7.59175e+06	1.06143	0.0319658
W5PVL6	AP-2 complex subunit alpha OS=Ovis aries OX=9940 GN=AP2A1 PE=3 SV=1	27	22	46	16	929	102.8	7.43	107.46	AP2A1	6	1		1.01518e+08	1.04633e+08	1.08522e+08	1.10823e+08	1.12443e+08	1.16037e+08	0.92741	0.0321084
W5PMZ3	Collagen type XV alpha 1 chain OS=Ovis aries OX=9940 GN=COL15A1 PE=4 SV=1	9	11	23	11	1375	140.3	4.93	55.79	COL15A1	0	1		5.48756e+07	5.62102e+07	5.63231e+07	5.78016e+07	5.91231e+07	6.12844e+07	0.939396	0.0321421
W5Q0P2	Enhancer of rudimentary homolog OS=Ovis aries OX=9940 PE=3 SV=1	40	4	13	4	104	12.2	5.92	32.61	LOC101105689	0	1		1.57372e+07	1.59303e+07	1.47137e+07	1.43454e+07	1.39975e+07	1.42515e+07	1.08891	0.0321582
W5PSP7	RuvB-like helicase OS=Ovis aries OX=9940 GN=RUVBL2 PE=3 SV=1	35	15	37	15	463	51.2	5.64	89.51	RUVBL2	0	1		4.51187e+07	4.57036e+07	4.94032e+07	5.03884e+07	5.20564e+07	5.36855e+07	0.898132	0.0321776
W5PX92	Aldehyde dehydrogenase 3 family member B2 OS=Ovis aries OX=9940 GN=ALDH3B2 PE=3 SV=1	16	5	15	5	382	41.9	8.46	31.42	ALDH3B2	0	1		1.35328e+07	1.45029e+07	1.4813e+07	1.56143e+07	1.63072e+07	1.75492e+07	0.866144	0.0321892
W5PY43	Uncharacterized protein OS=Ovis aries OX=9940 GN=VPS26C PE=3 SV=1	4	1	2	1	297	33	7.68	2.15	VPS26C	0	1		294157	341429	309842	360418	366318	356053	0.873141	0.0322544
W5PC06	Uncharacterized protein OS=Ovis aries OX=9940 PE=4 SV=1	6	2	2	2	506	54.7	8.27	5.78	SIRPA	0	1		862746	850622	977961	1.00903e+06	1.03955e+06	1.07032e+06	0.862912	0.032293
W5Q3Y6	DDB1- and CUL4-associated factor 13 OS=Ovis aries OX=9940 GN=DCAF13 PE=3 SV=1	4	1	1	1	465	53.4	9.35	2.92	DCAF13	0	1		378253	359887	402486	485485	417798	463952	0.834257	0.0323266
W5QC92	Uncharacterized protein OS=Ovis aries OX=9940 PE=3 SV=1	3	1	3	1	472	52.3	7.33	1.77		0	1		274853	313870	318854	343008	351667	349530	0.869156	0.0323427
W5QHX9	Phospholipase B-like OS=Ovis aries OX=9940 GN=PLBD1 PE=3 SV=1	22	10	28	10	545	62.6	8.91	58.55	PLBD1	0	1		6.69612e+07	6.84088e+07	7.29997e+07	7.683e+07	7.95183e+07	8.74516e+07	0.854675	0.0323779
W5Q4S0	Uncharacterized protein OS=Ovis aries OX=9940 GN=COL3A1 PE=4 SV=1	26	32	390	30	1467	138.5	6.52	1119.43	COL3A1	2	1		2.24181e+09	2.32667e+09	1.99711e+09	1.90352e+09	1.71862e+09	1.52727e+09	1.27502	0.0324337
W5PC90	Glutathione-dependent dehydroascorbate reductase OS=Ovis aries OX=9940 PE=3 SV=1	34	9	35	6	243	27.5	8.13	77.08		3	1		1.02359e+08	1.01638e+08	1.1452e+08	1.16952e+08	1.26973e+08	1.30068e+08	0.851664	0.0325069
W5PCM6	A-kinase anchoring protein 1 OS=Ovis aries OX=9940 GN=AKAP1 PE=4 SV=1	3	2	2	2	767	81.4	5.14	3.8	AKAP1	0	1		2.9966e+06	2.84433e+06	3.21139e+06	3.28569e+06	3.55119e+06	3.52549e+06	0.873576	0.0325287
W5PAQ4	Alpha-L-fucosidase OS=Ovis aries OX=9940 GN=FUCA1 PE=3 SV=1	7	3	9	3	473	54.2	7.4	21.95	FUCA1	0	1		1.09829e+07	1.01e+07	1.13878e+07	1.23366e+07	1.29047e+07	1.45219e+07	0.816602	0.0325583
W5QD49	Uncharacterized protein OS=Ovis aries OX=9940 GN=PSME1 PE=3 SV=1	63	17	95	17	249	28.7	6.29	254.06	PSME1	0	1		1.43674e+08	1.43603e+08	1.62969e+08	1.6798e+08	1.75076e+08	1.72327e+08	0.873615	0.032629
W5PI27	UEV domain-containing protein OS=Ovis aries OX=9940 GN=UEVLD PE=4 SV=1	4	2	4	2	471	52.3	6.86	9.78	UEVLD	0	1		4.22779e+06	4.15505e+06	4.78788e+06	4.94249e+06	5.14135e+06	5.09635e+06	0.867626	0.0326489
W5Q5M7	Solute carrier family 44 member 2 OS=Ovis aries OX=9940 GN=SLC44A2 PE=3 SV=1	3	2	2	2	705	79.8	8.56	4.64	SLC44A2	0	1		3.3193e+06	3.36098e+06	3.63834e+06	3.7273e+06	3.92292e+06	4.11823e+06	0.876804	0.0327968
W5QBX8	Solute carrier family 25 member 24 OS=Ovis aries OX=9940 GN=SLC25A24 PE=3 SV=1	9	5	11	5	475	52.9	6.37	27.16	SLC25A24	0	1		1.35247e+07	1.412e+07	1.35386e+07	1.45543e+07	1.49075e+07	1.58284e+07	0.90932	0.0328145
W5P822	PID domain-containing protein OS=Ovis aries OX=9940 PE=4 SV=1	19	2	2	2	166	18.6	5.8	8		0	1		387913	395847	459234	488078	483502	488799	0.851144	0.032831
W5PQ67	Myosin light chain 4 OS=Ovis aries OX=9940 GN=MYL4 PE=2 SV=1	26	5	10	4	193	21.3	5.03	24.86	MYL4	0	1		8.69578e+06	5.65591e+06	4.7373e+06	2.68329e+06	2.4283e+06	2.47584e+06	2.51587	0.0329542
W5PSI3	TIP41-like protein OS=Ovis aries OX=9940 GN=TIPRL PE=3 SV=1	17	4	6	4	239	27.6	5.5	11.05	TIPRL	0	1		7.3364e+06	7.30985e+06	7.83536e+06	8.16134e+06	7.93652e+06	8.22193e+06	0.924417	0.0330203
W5NWM7	Maleylacetoacetate isomerase OS=Ovis aries OX=9940 GN=GSTZ1 PE=3 SV=1	15	2	2	2	216	24	7.78	5.61	GSTZ1	0	1		1.10486e+06	1.13363e+06	1.17733e+06	1.22598e+06	1.28123e+06	1.37677e+06	0.879462	0.0330212
W5P2A5	2-hydroxyacyl-CoA lyase 2 OS=Ovis aries OX=9940 GN=ILVBL PE=3 SV=1	9	5	17	5	635	68.4	8.63	33.87	ILVBL	0	1		2.1914e+07	2.32744e+07	2.22023e+07	2.39277e+07	2.47834e+07	2.62212e+07	0.899353	0.0330553
W5P4P3	Tyrosine-protein phosphatase non-receptor type OS=Ovis aries OX=9940 GN=PTPN6 PE=3 SV=1	11	5	7	5	595	67.5	7.91	12.72	PTPN6	0	1		4.70172e+06	4.45145e+06	5.08866e+06	5.30757e+06	5.37357e+06	5.72145e+06	0.868267	0.0330759
W5NZJ3	Uncharacterized protein OS=Ovis aries OX=9940 GN=HNRNPH1 PE=4 SV=1	27	9	63	4	449	49.2	6.3	196.75	HNRNPH1	7	1		1.18247e+08	1.20773e+08	1.2332e+08	1.30159e+08	1.29954e+08	1.41582e+08	0.902028	0.033206
W5QHK5	DCN1-like protein OS=Ovis aries OX=9940 GN=DCUN1D1 PE=4 SV=1	18	3	5	3	258	29.9	5.34	14.87	DCUN1D1	0	1		4.41456e+06	4.51924e+06	4.68319e+06	4.73404e+06	4.95036e+06	4.93294e+06	0.931564	0.0332129
W5NTH2	NTP_transferase domain-containing protein OS=Ovis aries OX=9940 GN=EIF2B3 PE=4 SV=1	6	2	4	2	480	53.4	7.21	7.03	EIF2B3	0	1		951873	929661	1.04943e+06	1.14851e+06	1.10778e+06	1.27751e+06	0.829409	0.0332433
W5P981	Non-specific serine/threonine protein kinase OS=Ovis aries OX=9940 GN=AKT2 PE=3 SV=1	11	4	8	1	455	52.4	7.05	18.35	AKT2	0	1		677584	660122	638012	792393	705482	742081	0.882034	0.0334419
W5P8A4	Fatty acid 2-hydroxylase OS=Ovis aries OX=9940 GN=FA2H PE=3 SV=1	7	2	4	2	327	37.2	6.8	8.29	FA2H	0	1		2.5498e+06	2.64865e+06	2.83691e+06	2.35854e+06	2.37477e+06	2.45252e+06	1.11822	0.0335514
W5Q288	IF rod domain-containing protein OS=Ovis aries OX=9940 GN=KRT40 PE=3 SV=1	20	9	210	5	434	48.1	4.44	464.64	KRT40	0	1		1.20716e+07	1.1616e+07	1.25846e+07	1.35243e+07	1.3016e+07	1.43859e+07	0.886284	0.0335677
W5Q038	AHNAK nucleoprotein OS=Ovis aries OX=9940 GN=AHNAK PE=4 SV=1	71	207	1539	207	5524	587.6	5.95	4302.91	AHNAK	0	1		3.96293e+09	4.3086e+09	4.21955e+09	4.50923e+09	4.86905e+09	4.56534e+09	0.895828	0.0336378
W5P7L8	Low density lipoprotein receptor adaptor protein 1 OS=Ovis aries OX=9940 GN=LDLRAP1 PE=4 SV=1	5	1	2	1	280	30.9	5.21	2.11	LDLRAP1	0	1		758046	802900	818574	664265	705947	739460	1.12791	0.033656
W5QDS4	Uncharacterized protein OS=Ovis aries OX=9940 GN=OXA1L PE=3 SV=1	2	1	1	1	464	51.6	9.91	3.86	OXA1L	0	1		1.26237e+06	1.37874e+06	1.42865e+06	1.60682e+06	1.47881e+06	1.61988e+06	0.86489	0.0336623
W5Q4T2	Protein KRI1 homolog OS=Ovis aries OX=9940 GN=KRI1 PE=3 SV=1	1	1	1	1	764	88.5	5.38	2.6	KRI1	0	1		746396	733683	797031	655759	692176	701715	1.11098	0.0337096
W5NZM0	Voltage-dependent anion-selective channel protein 3 OS=Ovis aries OX=9940 PE=3 SV=1	34	8	25	7	284	30.8	8.87	56.51		0	1		5.04907e+07	5.08928e+07	5.37073e+07	5.50153e+07	5.73289e+07	6.03719e+07	0.897952	0.03378
W5NY22	Protein-L-isoaspartate O-methyltransferase OS=Ovis aries OX=9940 GN=PCMT1 PE=3 SV=1	35	6	15	6	212	22.8	5.8	36.97	PCMT1	0	1		1.75945e+07	1.67843e+07	1.94489e+07	2.0744e+07	2.05718e+07	2.29422e+07	0.837681	0.0339143
W5NXL5	t-SNARE coiled-coil homology domain-containing protein OS=Ovis aries OX=9940 GN=STX8 PE=4 SV=1	18	3	6	3	180	20.5	5.08	12.95	STX8	0	1		717380	765209	727280	780826	782786	808468	0.931616	0.0340031
A0A0U1Z4T4	Myosin light chain 3 OS=Ovis aries OX=9940 GN=MYL3 PE=2 SV=1	48	11	53	9	199	21.9	5.07	114.82	MYL3	4	1		2.58885e+08	2.47332e+08	2.78282e+08	1.77368e+08	2.31003e+08	1.64324e+08	1.36984	0.0340416
W5PC00	Aldo_ket_red domain-containing protein OS=Ovis aries OX=9940 GN=AKR1B1 PE=3 SV=1	17	4	8	2	316	35.9	6.39	20.32	AKR1B1	0	1		3.52866e+06	3.72218e+06	3.9097e+06	3.40892e+06	3.18518e+06	3.34716e+06	1.12265	0.03421
W5PUS0	Cullin 4B OS=Ovis aries OX=9940 GN=CUL4B PE=3 SV=1	11	11	20	6	919	104.6	7.52	44.06	CUL4B	5	1		2.35427e+07	2.3876e+07	2.53321e+07	2.59798e+07	2.64229e+07	2.78857e+07	0.906119	0.0342852
W5PTJ0	Cytokine receptor like factor 3 OS=Ovis aries OX=9940 GN=CRLF3 PE=4 SV=1	7	3	4	3	406	45.4	5.11	6.41	CRLF3	0	1		1.16599e+06	1.12808e+06	1.30789e+06	1.36794e+06	1.3705e+06	1.46772e+06	0.856352	0.0343282
W5Q831	Actin-depolymerizing factor OS=Ovis aries OX=9940 GN=DSTN PE=3 SV=1	46	10	82	9	179	20.2	8.25	224.84	DSTN	0	1		1.41347e+08	1.44101e+08	1.45499e+08	1.4752e+08	1.54968e+08	1.55727e+08	0.940492	0.0346277
W5PPD6	Flotillin OS=Ovis aries OX=9940 GN=FLOT1 PE=3 SV=1	20	6	27	6	429	47.6	6.89	61.88	FLOT1	0	1		1.32628e+07	1.39503e+07	1.51101e+07	1.5618e+07	1.59989e+07	1.68608e+07	0.873046	0.0347067
W5Q0E3	Glutathione transferase OS=Ovis aries OX=9940 GN=GSTA4 PE=3 SV=1	15	3	5	3	238	27.6	9.07	11.66	GSTA4	0	1		3.64656e+06	3.67153e+06	4.08688e+06	4.21619e+06	4.43293e+06	4.75572e+06	0.85081	0.0347175
W5P500	Proteasome subunit beta OS=Ovis aries OX=9940 GN=PSMB1 PE=3 SV=1	32	6	34	6	241	26.3	7.81	103.34	PSMB1	0	1		4.44081e+07	4.52968e+07	4.62653e+07	4.80135e+07	4.75815e+07	5.0601e+07	0.930053	0.0347588
W5P601	Stomatin OS=Ovis aries OX=9940 GN=STOM PE=3 SV=1	30	6	25	6	279	30.9	7.05	76.71	STOM	0	1		3.05267e+07	3.09223e+07	3.23656e+07	2.8268e+07	2.69404e+07	2.96176e+07	1.10597	0.0347933
W5PTZ1	PKS_ER domain-containing protein OS=Ovis aries OX=9940 GN=CRYZL1 PE=4 SV=1	7	2	2	2	350	39	5.88	4.03	CRYZL1	0	1		2.05071e+06	2.17259e+06	2.18942e+06	1.97342e+06	1.97645e+06	2.02372e+06	1.07351	0.0348984
W5QEL2	Small nuclear ribonucleoprotein G OS=Ovis aries OX=9940 GN=SNRPG PE=3 SV=1	34	3	10	3	76	8.5	8.88	25.6	SNRPG	0	1		2.94453e+07	3.6268e+07	3.59975e+07	5.24268e+07	4.05826e+07	4.71744e+07	0.725553	0.0349576
W5PEF4	Methylthioribose-1-phosphate isomerase OS=Ovis aries OX=9940 GN=MRI1 PE=3 SV=1	10	3	5	3	363	39.3	6.79	6.44	MRI1	0	1		4.8442e+06	4.97702e+06	5.22965e+06	5.50921e+06	5.37686e+06	5.84116e+06	0.899783	0.0351525
W5Q4U5	Carnitine O-palmitoyltransferase OS=Ovis aries OX=9940 GN=CPT1A PE=3 SV=1	5	3	10	3	777	88.6	8.63	15.12	CPT1A	0	1		4.9628e+06	4.03022e+06	5.29806e+06	3.50101e+06	3.36093e+06	3.72943e+06	1.34931	0.0352378
W5PL05	F-actin monooxygenase OS=Ovis aries OX=9940 GN=MICAL1 PE=3 SV=1	12	12	31	12	1074	119	6.44	65.38	MICAL1	0	1		1.88951e+07	1.83498e+07	2.02723e+07	2.15065e+07	2.05867e+07	2.18706e+07	0.899216	0.0353919
P02534	Keratin, type I microfibrillar 48 kDa, component 8C-1 OS=Ovis aries OX=9940 PE=1 SV=2	80	38	1247	9	412	46.6	4.81	3395.79	V15	54	1		7.99234e+09	6.96206e+09	7.68595e+09	9.06573e+09	8.495e+09	8.46975e+09	0.869763	0.0355184
W5P4I0	RuvB-like helicase OS=Ovis aries OX=9940 GN=RUVBL1 PE=3 SV=1	43	14	33	14	419	46.3	5.94	93.39	RUVBL1	0	1		5.66943e+07	5.70331e+07	6.1868e+07	6.39151e+07	6.7047e+07	7.22595e+07	0.864059	0.0355467
W5Q5C8	O-acyltransferase OS=Ovis aries OX=9940 GN=SOAT1 PE=3 SV=1	12	4	7	4	551	64.9	8.48	19.92	SOAT1	0	1		2.39741e+06	2.3222e+06	2.63006e+06	2.83871e+06	2.80197e+06	3.21304e+06	0.830122	0.0355544
W5Q7Q9	Uncharacterized protein OS=Ovis aries OX=9940 GN=PFDN1 PE=3 SV=1	30	4	10	4	122	14.2	6.81	23.44	PFDN1	0	1		1.92507e+07	1.99302e+07	2.22513e+07	2.26998e+07	2.45277e+07	2.42052e+07	0.86	0.0355683
W5PXJ1	Methionine adenosyltransferase 2 subunit beta OS=Ovis aries OX=9940 GN=MAT2B PE=3 SV=1	19	6	17	6	335	37.8	7.12	36.02	MAT2B	0	1		2.59193e+07	2.6128e+07	2.90844e+07	3.70246e+07	3.08119e+07	3.96858e+07	0.754558	0.0355771
W5NT14	WD_REPEATS_REGION domain-containing protein OS=Ovis aries OX=9940 GN=DMXL1 PE=4 SV=1	1	2	2	2	3048	340.1	6.3	4	DMXL1	0	1		589465	601782	619885	691852	636262	656158	0.912744	0.0355786
W5PYD1	S-methyl-5'-thioadenosine phosphorylase OS=Ovis aries OX=9940 GN=MTAP PE=3 SV=1	30	7	20	7	283	31.5	7.43	48.82	MTAP	0	1		2.4522e+07	2.34591e+07	2.63745e+07	2.70512e+07	2.77232e+07	2.86459e+07	0.891336	0.0356049
W5Q914	6-phosphofructo-2-kinase OS=Ovis aries OX=9940 GN=PFKFB4 PE=3 SV=1	2	1	2	1	469	54.2	6.84	5.45	PFKFB4	0	1		782910	723826	810785	855112	865157	936783	0.872215	0.0356301
W5QH58	J domain-containing protein OS=Ovis aries OX=9940 GN=DNAJB11 PE=4 SV=1	17	5	9	5	358	40.5	6.32	28.17	DNAJB11	0	1		7.14809e+06	7.02327e+06	7.22511e+06	6.21974e+06	5.91109e+06	6.79166e+06	1.13074	0.0356332
W5PIV7	Synaptic functional regulator FMR1 OS=Ovis aries OX=9940 GN=FMR1 PE=3 SV=1	8	5	5	4	632	71.2	7.42	11.4	FMR1	0	1		868625	980945	1.072e+06	1.1276e+06	1.17934e+06	1.20062e+06	0.832936	0.0356623
B2ZA84	Thioltransferase OS=Ovis aries OX=9940 PE=2 SV=1	30	3	11	3	106	11.8	7.78	34.13	GLRX	0	1		1.2518e+07	1.23697e+07	1.3452e+07	1.38361e+07	1.51597e+07	1.5975e+07	0.852548	0.0356669
W5P2P7	Synaptophysin like 1 OS=Ovis aries OX=9940 GN=SYPL1 PE=3 SV=1	12	2	14	2	233	25.6	8.62	44.89	SYPL1	0	1		2.67921e+07	2.71266e+07	2.79808e+07	2.85826e+07	3.01872e+07	2.88385e+07	0.934837	0.0356699
W5NTL2	Septin-type G domain-containing protein OS=Ovis aries OX=9940 PE=4 SV=1	13	2	2	2	132	15	5.77	1.99	LOC101109081	0	1		2.2737e+06	2.33339e+06	2.56602e+06	2.61249e+06	2.77579e+06	2.86047e+06	0.869599	0.0356967
W5Q3M7	Septin 6 OS=Ovis aries OX=9940 GN=SEPTIN6 PE=3 SV=1	25	11	45	2	444	50.7	6.32	100.58	SEPTIN6	0	1		2.29409e+06	2.09715e+06	2.28733e+06	2.51927e+06	2.6144e+06	2.97554e+06	0.823578	0.0357986
W5QBL7	Actin-related protein 2/3 complex subunit OS=Ovis aries OX=9940 GN=ARPC1B PE=3 SV=1	16	5	18	5	364	40.2	8.25	50.37	ARPC1B	0	1		2.77735e+07	2.8209e+07	2.99868e+07	3.12102e+07	3.41383e+07	3.66893e+07	0.842523	0.0358318
W5PB77	Alpha-1,4 glucan phosphorylase OS=Ovis aries OX=9940 GN=PYGB PE=3 SV=1	23	16	47	1	844	95.7	7.34	121.33	PYGB	0	1		567207	544835	598843	730045	619839	717730	0.827468	0.035839
W5QHP9	Guanine nucleotide-binding protein subunit gamma OS=Ovis aries OX=9940 GN=GNG2 PE=3 SV=1	42	2	3	2	71	7.8	7.99	5.9	GNG2	0	1		1.88311e+06	1.90091e+06	2.16645e+06	2.31777e+06	2.21699e+06	2.33944e+06	0.865624	0.03596
W5PQK8	Sulfotransferase OS=Ovis aries OX=9940 GN=SULT2B1 PE=3 SV=1	23	5	13	5	338	38.5	6.33	28.22	SULT2B1	0	1		1.06297e+07	1.0338e+07	1.17157e+07	1.22833e+07	1.2015e+07	1.25263e+07	0.887542	0.036005
W5PWD8	Transcription factor SOX-9 OS=Ovis aries OX=9940 GN=SOX9 PE=4 SV=1	3	1	1	1	383	42.1	9.96	0	SOX9	0	1		588054	535633	652724	700826	687326	709449	0.846878	0.0360095
W5P4F5	Small monomeric GTPase OS=Ovis aries OX=9940 GN=RAB27B PE=3 SV=1	5	1	3	1	218	24.6	5.74	8.13	RAB27B	0	1		5.56204e+06	5.70631e+06	6.42114e+06	6.53073e+06	7.14785e+06	7.23839e+06	0.8457	0.0360148
W5Q4Z0	Uncharacterized protein OS=Ovis aries OX=9940 GN=PFDN5 PE=3 SV=1	10	1	2	1	154	17.4	6.8	6.15	PFDN5	0	1		2.54482e+06	2.76066e+06	2.84628e+06	2.34115e+06	2.41865e+06	2.47826e+06	1.12624	0.0360369
W5P9A1	Polypyrimidine tract binding protein 3 OS=Ovis aries OX=9940 GN=PTBP3 PE=4 SV=1	8	5	36	2	553	59.7	8.92	98.63	PTBP3	0	1		1.56448e+07	1.63261e+07	1.70279e+07	1.73494e+07	1.88214e+07	1.909e+07	0.886683	0.03607
W5P4S5	Ceruloplasmin OS=Ovis aries OX=9940 GN=CP PE=3 SV=1	23	19	57	19	1053	119.5	5.73	139.48	CP	0	1		1.00078e+08	8.66656e+07	1.13212e+08	1.24288e+08	1.24471e+08	1.22738e+08	0.807424	0.0360866
W5NZF3	LUC7 like 3 pre-mRNA splicing factor OS=Ovis aries OX=9940 GN=LUC7L3 PE=3 SV=1	13	7	14	7	491	58.3	9.92	25.32	LUC7L3	0	1		1.08591e+07	1.11399e+07	1.07236e+07	1.1415e+07	1.12035e+07	1.14491e+07	0.960518	0.0362589
W5NSB9	BICD family like cargo adaptor 2 OS=Ovis aries OX=9940 GN=BICDL2 PE=4 SV=1	30	10	16	10	511	56.4	4.97	37.32	BICDL2	0	1		8.88798e+06	8.77626e+06	9.49887e+06	9.96059e+06	9.70044e+06	1.04767e+07	0.901299	0.0363102
W5QCC6	WD_REPEATS_REGION domain-containing protein OS=Ovis aries OX=9940 GN=WDR36 PE=4 SV=1	3	2	3	2	951	105.3	8.22	2.49	WDR36	0	1		334606	310397	292640	366853	341597	365412	0.873152	0.0363331
C5IWU4	ADP-ribosylation factor-like 3 OS=Ovis aries OX=9940 GN=ARL3 PE=2 SV=1	17	3	13	3	182	20.5	7.24	25.25	ARL3	0	1		1.76483e+07	1.8014e+07	1.95909e+07	2.04078e+07	2.0534e+07	2.23503e+07	0.872987	0.0363519
W5Q1W2	Uncharacterized protein OS=Ovis aries OX=9940 GN=SDCBP PE=4 SV=1	6	1	1	1	360	38.6	9.35	3.41	SDCBP	0	1		443458	444150	510793	610844	524020	576573	0.817092	0.0363721
W5PBW4	HMA domain-containing protein OS=Ovis aries OX=9940 GN=CCS PE=4 SV=1	14	4	7	4	274	29.1	5.44	11.69	CCS	0	1		7.71996e+06	7.93295e+06	8.71236e+06	7.13527e+06	7.31493e+06	6.91414e+06	1.14046	0.0363755
W5Q2D3	Uncharacterized protein OS=Ovis aries OX=9940 PE=4 SV=1	57	2	5	2	35	4.1	8	10.62		0	1		3.98921e+06	4.14261e+06	4.39322e+06	4.57349e+06	4.64866e+06	5.04479e+06	0.877906	0.0364607
W5P0M8	Uncharacterized protein OS=Ovis aries OX=9940 GN=PDCD11 PE=4 SV=1	2	5	6	5	1874	208.5	8.95	10.2	PDCD11	0	1		6.23839e+06	6.26903e+06	6.85013e+06	6.95169e+06	7.43125e+06	7.67733e+06	0.877485	0.0365688
W5QHD8	26S proteasome non-ATPase regulatory subunit 2 OS=Ovis aries OX=9940 GN=PSMD2 PE=3 SV=1	23	19	58	19	979	107.5	5.34	141.39	PSMD2	0	1		1.1106e+08	1.10224e+08	1.21679e+08	1.36344e+08	1.25665e+08	1.27093e+08	0.88142	0.0366309
W5PGG4	Protein-tyrosine-phosphatase OS=Ovis aries OX=9940 GN=PTPN14 PE=3 SV=1	1	1	3	1	1192	134.9	8.69	1.76	PTPN14	0	1		409261	413460	479210	522444	493742	508928	0.853662	0.0367692
W5Q990	Very-long-chain (3R)-3-hydroxyacyl-CoA dehydratase OS=Ovis aries OX=9940 GN=HACD3 PE=3 SV=1	15	6	13	6	463	53.8	9.73	39.15	HACD3	0	1		2.59094e+07	2.76883e+07	2.70263e+07	2.93211e+07	3.21565e+07	3.49769e+07	0.835876	0.0369287
W5QAP2	Target of myb1 membrane trafficking protein OS=Ovis aries OX=9940 GN=TOM1 PE=3 SV=1	19	8	21	8	516	56.7	4.87	48.89	TOM1	0	1		1.62133e+07	1.53236e+07	1.75591e+07	1.8055e+07	1.85442e+07	1.89548e+07	0.883752	0.037089
W5PBM0	60S ribosomal protein L11 OS=Ovis aries OX=9940 GN=RPL11 PE=3 SV=1	30	4	35	4	178	20.3	9.6	104.89	RPL11	0	1		1.64706e+08	1.71343e+08	1.78326e+08	1.49768e+08	1.5296e+08	1.62025e+08	1.10677	0.037118
W5Q809	Ubiquitin protein ligase E3 component n-recognin 5 OS=Ovis aries OX=9940 GN=UBR5 PE=4 SV=1	1	3	4	3	2818	311.3	5.88	2.42	UBR5	0	1		1.40052e+06	1.30449e+06	1.47299e+06	1.52543e+06	1.56116e+06	1.64124e+06	0.883707	0.0371375
Q6B3Y2	Caveolin-1 OS=Ovis aries OX=9940 GN=CAV1 PE=2 SV=1	46	8	59	1	178	20.6	6.02	152.99	CAV1	0	1		4.93764e+06	5.37167e+06	5.0749e+06	6.27373e+06	5.49242e+06	6.10651e+06	0.860768	0.0371562
W5PH17	Uncharacterized protein OS=Ovis aries OX=9940 PE=3 SV=1	9	2	2	2	247	28.8	10.68	2.98		0	1		2.19169e+06	2.13299e+06	2.70048e+06	3.30664e+06	2.97575e+06	2.83931e+06	0.770159	0.0371796
W5P7B4	RNA helicase OS=Ovis aries OX=9940 GN=DHX15 PE=4 SV=1	14	11	29	11	795	90.9	7.46	68.19	DHX15	0	1		2.14815e+07	2.1252e+07	2.34782e+07	2.47521e+07	2.38109e+07	2.53013e+07	0.896397	0.0371902
W5NWF0	SDS3 homolog, SIN3A corepressor complex component OS=Ovis aries OX=9940 GN=SUDS3 PE=4 SV=1	4	1	2	1	281	33.2	8.92	4.99	SUDS3	0	1		712845	746524	784395	545398	576510	685844	1.24119	0.0372842
W5PID0	Tudor domain-containing protein OS=Ovis aries OX=9940 GN=SMNDC1 PE=4 SV=1	9	1	2	1	238	26.7	7.24	8.16	SMNDC1	0	1		1.3191e+06	1.09237e+06	1.405e+06	1.56797e+06	1.56458e+06	1.79716e+06	0.774178	0.0373288
C5IJ89	RHEB OS=Ovis aries OX=9940 PE=2 SV=1	15	3	6	3	184	20.5	5.92	14.43	RHEB	0	1		9.92886e+06	9.93594e+06	1.07976e+07	1.11522e+07	1.182e+07	1.27801e+07	0.857634	0.0374662
W5QBM2	ANK_REP_REGION domain-containing protein OS=Ovis aries OX=9940 GN=UACA PE=4 SV=1	3	5	5	5	1416	162.2	6.89	9.01	UACA	0	1		7.63069e+06	7.30437e+06	8.4751e+06	9.02049e+06	8.87184e+06	9.93184e+06	0.841361	0.0377239
W5P6K6	1-phosphatidylinositol 4,5-bisphosphate phosphodiesterase OS=Ovis aries OX=9940 GN=PLCB3 PE=4 SV=1	2	2	3	2	1213	136.8	6.04	1.96	PLCB3	0	1		2.6311e+06	2.81354e+06	2.77925e+06	2.93006e+06	3.02784e+06	2.89534e+06	0.928913	0.0377446
W5NTC4	COMM domain-containing protein 3 OS=Ovis aries OX=9940 GN=COMMD3 PE=4 SV=1	6	1	1	1	195	22.2	5.29	0	COMMD3	0	1		824420	757208	834930	892077	866237	910336	0.905535	0.037826
W5P673	Pyruvate dehydrogenase phosphatase regulatory subunit OS=Ovis aries OX=9940 GN=PDPR PE=3 SV=1	5	4	9	4	851	95.9	6.38	16.3	PDPR	0	1		5.34906e+06	5.55413e+06	5.28274e+06	5.17346e+06	4.77479e+06	4.94129e+06	1.08707	0.0379254
W5QA37	Carboxylic ester hydrolase OS=Ovis aries OX=9940 GN=LOC101116336 PE=3 SV=1	30	16	94	11	565	62.1	5.99	262.15	LOC101116336	5	1		1.71698e+08	1.82951e+08	1.86748e+08	1.93258e+08	1.95878e+08	2.05099e+08	0.911083	0.0379728
W5PZL3	VWFA domain-containing protein OS=Ovis aries OX=9940 GN=LOC101116002 PE=3 SV=1	12	10	25	10	904	101.1	8.44	68.04	LOC101116002	0	1		3.13511e+07	2.96249e+07	3.30746e+07	3.39285e+07	3.84989e+07	3.90416e+07	0.843738	0.0379826
W5NW14	Non-specific serine/threonine protein kinase OS=Ovis aries OX=9940 GN=CDC42BPA PE=3 SV=1	1	2	3	1	1749	198.6	6.67	5.74	CDC42BPA	0	1		513860	547160	588947	602112	634820	637171	0.880404	0.0380121
W5PS33	Uncharacterized protein OS=Ovis aries OX=9940 GN=GSDMA PE=3 SV=1	34	14	77	14	446	49.9	5.36	190.27	GSDMA	0	1		1.02065e+08	9.89501e+07	1.15e+08	1.19846e+08	1.19213e+08	1.25828e+08	0.866061	0.0381419
W5PQH2	Aminopeptidase OS=Ovis aries OX=9940 GN=ANPEP PE=3 SV=1	18	15	59	15	968	109.2	5.45	163.99	ANPEP	0	1		5.77164e+07	6.10009e+07	5.93081e+07	5.38942e+07	5.47795e+07	5.70844e+07	1.07401	0.0382142
W5Q6J0	Uncharacterized protein OS=Ovis aries OX=9940 PE=3 SV=1	42	11	45	4	203	23.4	9.17	134.67	LOC101111388	8	1		1.31084e+08	1.39301e+08	1.36647e+08	1.20465e+08	1.28883e+08	1.26068e+08	1.08422	0.0382348
W5P0K8	GST N-terminal domain-containing protein OS=Ovis aries OX=9940 GN=CLIC2 PE=3 SV=1	14	2	10	1	247	28.3	5.77	16.2	CLIC2	0	1		592772	718901	753275	846927	816930	864057	0.816859	0.038255
W5Q7B4	WH1 domain-containing protein OS=Ovis aries OX=9940 GN=ENAH PE=3 SV=1	8	4	12	4	570	63.6	6.93	25.12	ENAH	0	1		3.7067e+06	3.87229e+06	4.54088e+06	4.76391e+06	4.79612e+06	4.93775e+06	0.83598	0.0383033
W5PZ94	Citrate hydro-lyase OS=Ovis aries OX=9940 GN=ACO1 PE=3 SV=1	31	28	85	28	903	99.7	7.94	201.73	ACO1	0	1		1.58621e+08	1.63533e+08	1.72974e+08	1.77489e+08	1.86229e+08	1.98087e+08	0.881318	0.0383088
W5QHH4	L-2-hydroxyglutarate dehydrogenase OS=Ovis aries OX=9940 GN=L2HGDH PE=4 SV=1	3	1	1	1	417	46.2	8.18	2.88	L2HGDH	0	1		1.53963e+06	1.72335e+06	1.48787e+06	1.75763e+06	1.88314e+06	1.84498e+06	0.866035	0.0383216
W5PBH2	UBA_e1_C domain-containing protein OS=Ovis aries OX=9940 GN=UBA6 PE=3 SV=1	12	9	18	9	1057	118.9	5.71	43.75	UBA6	0	1		2.72902e+07	2.75923e+07	3.02565e+07	3.12835e+07	3.1262e+07	3.34506e+07	0.886901	0.0383236
W5P6F9	Dipeptidyl peptidase 3 OS=Ovis aries OX=9940 GN=DPP3 PE=3 SV=1	24	14	33	14	705	79.2	5.31	96	DPP3	0	1		4.93277e+07	4.81213e+07	5.45709e+07	5.57562e+07	5.79136e+07	5.73438e+07	0.888934	0.0383798
W5QIW1	Galectin OS=Ovis aries OX=9940 GN=LGALS3 PE=4 SV=1	32	8	70	8	249	26.2	8.85	171.64	LGALS3	0	1		2.5183e+08	2.68518e+08	2.58191e+08	2.737e+08	2.79597e+08	2.92451e+08	0.920532	0.0383816
W5P053	Uncharacterized protein OS=Ovis aries OX=9940 GN=RILPL1 PE=4 SV=1	6	2	2	2	403	47	5.2	1.67	RILPL1	0	1		748752	737819	791004	825579	812587	880864	0.904148	0.0384172
W5QG36	Very-long-chain (3R)-3-hydroxyacyl-CoA dehydratase OS=Ovis aries OX=9940 GN=HACD2 PE=3 SV=1	4	1	3	1	255	28.7	9.61	8.81	HACD2	0	1		5.59e+06	6.40325e+06	5.88124e+06	6.74608e+06	7.00432e+06	7.84604e+06	0.827659	0.0385128
W5P3P0	Phospholemman OS=Ovis aries OX=9940 GN=FXYD1 PE=3 SV=1	13	1	2	1	92	10.4	8.78	4.72	FXYD1	0	1		267381	301116	286741	226938	259657	244753	1.1694	0.0385375
W5PEH2	Uncharacterized protein OS=Ovis aries OX=9940 GN=HADH PE=3 SV=1	30	11	64	11	314	34.3	8.95	150.37	HADH	0	1		1.83039e+08	1.89861e+08	1.8447e+08	1.92478e+08	2.0239e+08	2.0805e+08	0.924455	0.038582
W5P121	Uncharacterized protein OS=Ovis aries OX=9940 GN=AADACL2 PE=3 SV=1	5	2	3	2	402	45.7	8.05	6.04	AADACL2	0	1		1.78381e+06	1.69564e+06	1.8677e+06	1.99426e+06	1.98298e+06	1.89867e+06	0.910014	0.0386741
W5QI21	Threonyl-tRNA synthetase OS=Ovis aries OX=9940 GN=TARS2 PE=3 SV=1	3	2	2	2	722	81.2	7.11	2.8	TARS2	0	1		901954	797703	850976	937577	948869	939340	0.902628	0.0388982
W5Q082	Ig-like domain-containing protein OS=Ovis aries OX=9940 PE=3 SV=1	12	3	4	1	368	41.1	6.3	11.82		0	1		672545	734578	683531	743005	783763	807474	0.895646	0.0389084
W5QH42	S-adenosylmethionine synthase OS=Ovis aries OX=9940 GN=MAT2A PE=3 SV=1	36	11	27	10	395	43.6	6.42	70.77	MAT2A	1	1		4.75014e+07	4.6529e+07	5.30243e+07	5.40092e+07	5.64539e+07	5.8725e+07	0.869179	0.0389379
W5QJ40	Protein farnesyltransferase subunit beta OS=Ovis aries OX=9940 PE=3 SV=1	4	1	5	1	434	48.7	5.82	10.5		0	1		1.27764e+06	1.24574e+06	1.36865e+06	1.42021e+06	1.40965e+06	1.51599e+06	0.895575	0.0389548
W5PJ95	Serine/threonine-protein phosphatase 2A 55 kDa regulatory subunit B OS=Ovis aries OX=9940 GN=PPP2R2A PE=3 SV=1	11	6	33	6	484	56.1	6.67	60.64	PPP2R2A	0	1		1.94759e+07	1.97748e+07	2.19187e+07	2.23802e+07	2.29828e+07	2.4004e+07	0.881824	0.0390049
A0A059VBM8	Membrane cofactor protein OS=Ovis aries OX=9940 GN=CD46 PE=2 SV=1	5	1	1	1	360	39	6.92	2.35	CD46	0	1		114850	141241	145990	168515	169808	157941	0.810215	0.0391002
W5PU46	Uncharacterized protein OS=Ovis aries OX=9940 GN=TMEM256 PE=3 SV=1	7	1	2	1	113	11.8	8.53	5.43	TMEM256	0	1		2.26413e+06	2.56417e+06	2.27912e+06	2.64331e+06	2.65398e+06	2.78008e+06	0.879919	0.0391393
W5Q5Z1	YTH domain-containing protein OS=Ovis aries OX=9940 GN=YTHDF3 PE=4 SV=1	9	5	10	5	585	63.8	8.85	17.63	YTHDF3	0	1		8.29506e+06	8.63499e+06	9.14132e+06	7.78231e+06	7.78013e+06	8.09238e+06	1.10216	0.0392155
W5QI14	Regulation of nuclear pre-mRNA domain containing 2 OS=Ovis aries OX=9940 GN=RPRD2 PE=4 SV=1	3	4	6	4	1448	154.3	7.5	13.18	RPRD2	0	1		4.20424e+06	4.18439e+06	4.34869e+06	4.40257e+06	4.67365e+06	4.77928e+06	0.919297	0.0392959
W5PVI4	Uncharacterized protein OS=Ovis aries OX=9940 GN=PLGRKT PE=4 SV=1	22	3	4	3	147	17.2	9.61	10.87	PLGRKT	0	1		8.94524e+06	8.82463e+06	9.38673e+06	9.72857e+06	1.02487e+07	1.10933e+07	0.874028	0.0393802
W5QC84	Eukaryotic translation initiation factor 3 subunit D OS=Ovis aries OX=9940 GN=EIF3D PE=3 SV=1	24	11	26	11	548	63.9	6.05	60.08	EIF3D	0	1		2.66976e+07	2.70336e+07	2.83889e+07	2.86612e+07	2.93664e+07	3.01169e+07	0.931655	0.039395
W5NUV1	WD_REPEATS_REGION domain-containing protein OS=Ovis aries OX=9940 GN=GNB1 PE=3 SV=1	29	9	47	4	340	37.4	6	142.57	GNB1	0	1		5.27362e+07	6.04949e+07	5.26602e+07	6.82714e+07	6.35259e+07	6.25299e+07	0.85367	0.0394068
W5Q888	ASPSCR1 tether for SLC2A4, UBX domain containing OS=Ovis aries OX=9940 GN=ASPSCR1 PE=4 SV=1	4	2	2	2	522	57.1	6.38	4.33	ASPSCR1	0	1		679369	742403	841844	867396	929866	961652	0.820473	0.0394451
W5Q0U6	Cytochrome b5 heme-binding domain-containing protein OS=Ovis aries OX=9940 GN=PGRMC2 PE=4 SV=1	62	8	35	7	156	17.7	5.49	95.61	PGRMC2	1	1		5.94163e+07	6.42918e+07	6.33575e+07	6.66494e+07	7.14489e+07	7.53004e+07	0.876601	0.0394781
P68253	14-3-3 protein gamma (Fragments) OS=Ovis aries OX=9940 GN=YWHAG PE=1 SV=1	44	7	107	1	158	18	4.92	275.97	YWHAG	0	1		3.21968e+06	2.73115e+06	3.24472e+06	3.47207e+06	3.72218e+06	3.65357e+06	0.847686	0.0396089
W5PGT9	Uncharacterized protein OS=Ovis aries OX=9940 PE=4 SV=1	6	2	3	2	371	41.9	7.4	3.05		0	1		1.6283e+06	1.52284e+06	1.85687e+06	2.60377e+06	2.16447e+06	3.27148e+06	0.622908	0.0398471
W5PTW8	G-patch domain-containing protein OS=Ovis aries OX=9940 GN=RBM17 PE=4 SV=1	11	4	11	4	401	44.9	5.97	17.81	RBM17	0	1		3.08084e+06	3.18367e+06	3.24311e+06	3.40339e+06	3.35134e+06	3.62786e+06	0.915726	0.0398976
W5PQF5	Oxysterol-binding protein OS=Ovis aries OX=9940 GN=OSBP PE=3 SV=1	21	13	26	13	690	78.4	6.67	56.96	OSBP	0	1		2.35476e+07	2.2641e+07	2.53193e+07	2.60012e+07	2.61376e+07	2.70854e+07	0.902601	0.0399175
W5PCM4	Uncharacterized protein OS=Ovis aries OX=9940 GN=LUZP1 PE=4 SV=1	16	13	15	13	1038	114.9	8.41	31.6	LUZP1	0	1		1.00268e+07	9.82172e+06	1.09223e+07	1.11261e+07	1.14581e+07	1.13519e+07	0.906725	0.0399667
M4T8F1	Peroxiredoxin 6 OS=Ovis aries OX=9940 GN=Prdx6 PE=2 SV=1	50	12	122	12	224	25.1	6.38	328.62	Prdx6	0	1		2.23962e+08	2.20512e+08	2.47784e+08	2.52644e+08	2.64702e+08	2.80226e+08	0.867956	0.0400771
W5Q6E8	Keratin 75 OS=Ovis aries OX=9940 GN=KRT75 PE=3 SV=1	59	36	475	22	495	54.1	5.92	1134.3	KRT75	4	1		5.96903e+08	5.58684e+08	6.0563e+08	6.48294e+08	6.23441e+08	6.74159e+08	0.905094	0.0401034
W5PJD3	PIPK domain-containing protein OS=Ovis aries OX=9940 GN=PIP4K2B PE=4 SV=1	12	4	6	3	416	47.3	7.33	12.86	PIP4K2B	1	1		2.75598e+06	2.76101e+06	3.06677e+06	3.4016e+06	3.12213e+06	3.5885e+06	0.848849	0.0401103
W5P0A4	Dihydropyrimidinase like 3 OS=Ovis aries OX=9940 GN=DPYSL3 PE=3 SV=1	36	19	118	16	690	74.5	6.92	285.86	DPYSL3	6	1		2.62685e+08	2.71217e+08	2.88127e+08	2.92272e+08	3.04372e+08	3.15329e+08	0.901375	0.0401522
W5Q7L5	RELA proto-oncogene, NF-kB subunit OS=Ovis aries OX=9940 GN=RELA PE=4 SV=1	16	7	13	7	555	60.7	5.59	25.9	RELA	0	1		1.60481e+07	1.58975e+07	1.6705e+07	1.68064e+07	1.79212e+07	1.77437e+07	0.927185	0.0402184
W5PLZ0	Vacuolar proton pump subunit B OS=Ovis aries OX=9940 GN=ATP6V1B2 PE=3 SV=1	29	11	38	7	515	56.9	5.81	105.29	ATP6V1B2	4	1		8.52041e+07	8.49256e+07	9.17299e+07	9.31216e+07	9.62945e+07	1.00909e+08	0.901954	0.0402381
W5P0D5	MPN domain-containing protein OS=Ovis aries OX=9940 GN=PSMD7 PE=3 SV=1	13	4	13	4	322	36.7	6.77	38.14	PSMD7	0	1		3.5925e+07	3.70135e+07	3.95172e+07	4.00324e+07	4.1566e+07	4.27928e+07	0.904048	0.0402734
A6ZE99	Perilipin OS=Ovis aries OX=9940 GN=ADFP PE=2 SV=1	24	10	30	10	450	49.3	8.03	82.97	ADFP	0	1		5.37812e+07	5.5432e+07	5.79566e+07	5.87418e+07	6.00385e+07	6.16641e+07	0.926434	0.0402994
W5Q5C7	Uncharacterized protein OS=Ovis aries OX=9940 GN=CTNNA1 PE=3 SV=1	49	38	172	34	906	100	6.29	474.34	CTNNA1	5	1		3.4312e+08	3.4575e+08	3.69404e+08	3.73263e+08	3.97897e+08	4.1037e+08	0.895682	0.040305
W5PST8	Methyltransferase like 26 OS=Ovis aries OX=9940 GN=METTL26 PE=3 SV=1	6	1	1	1	206	23	8.09	2.42	METTL26	0	1		1.32871e+06	1.36064e+06	1.49562e+06	1.54466e+06	1.53767e+06	1.56971e+06	0.899596	0.0403346
W5P072	Ephrin RBD domain-containing protein OS=Ovis aries OX=9940 GN=EFNA3 PE=3 SV=1	7	1	2	1	238	26.2	8.44	6.99	EFNA3	0	1		1.30204e+06	1.14567e+06	1.356e+06	1.50039e+06	1.44724e+06	1.65919e+06	0.825667	0.0404526
W5QJ56	Uncharacterized protein OS=Ovis aries OX=9940 GN=RDH11 PE=3 SV=1	4	1	1	1	331	36.8	9.47	3.15	RDH11	0	1		1.26876e+06	1.3359e+06	1.30074e+06	1.40025e+06	1.54946e+06	1.66584e+06	0.846138	0.0404885
W5QEH8	CortBP2 domain-containing protein OS=Ovis aries OX=9940 GN=CTTNBP2NL PE=4 SV=1	3	2	4	2	639	70	8.1	6.72	CTTNBP2NL	0	1		2.0623e+06	2.03677e+06	2.16398e+06	2.17847e+06	2.3035e+06	2.2591e+06	0.929088	0.0405258
W5PNJ5	SAP domain-containing protein OS=Ovis aries OX=9940 GN=SARNP PE=4 SV=1	29	5	13	5	210	23.6	6.19	23.15	SARNP	0	1		2.2715e+07	2.41141e+07	2.56898e+07	2.60853e+07	2.82387e+07	2.80783e+07	0.88006	0.0405337
W5P303	14-3-3 protein beta/alpha OS=Ovis aries OX=9940 GN=YWHAB PE=3 SV=1	53	13	140	7	282	32	4.84	370.02	YWHAB	0	1		8.8255e+07	8.59254e+07	8.76343e+07	9.17869e+07	8.91085e+07	9.30488e+07	0.955723	0.0405383
W5PQR2	Nuclear envelope membrane protein OS=Ovis aries OX=9940 GN=NRM PE=3 SV=1	4	1	6	1	262	29.6	7.97	15.13	NRM	0	1		3.44737e+06	3.66518e+06	3.56844e+06	3.23165e+06	3.25753e+06	3.41978e+06	1.07791	0.0405651
W5NYH4	Uncharacterized protein OS=Ovis aries OX=9940 GN=BAG3 PE=4 SV=1	26	11	25	11	576	61.3	6.6	53.07	BAG3	0	1		1.45299e+07	1.36666e+07	1.51528e+07	1.59856e+07	1.69852e+07	1.56481e+07	0.891613	0.0406328
W5PKQ5	Microtubule associated protein 1A OS=Ovis aries OX=9940 GN=MAP1A PE=4 SV=1	4	9	20	9	3013	326.4	4.88	45.81	MAP1A	0	1		1.1835e+07	1.18233e+07	1.27492e+07	1.09726e+07	1.1211e+07	1.13274e+07	1.08643	0.0407383
W5NY25	Eukaryotic translation initiation factor 3 subunit C OS=Ovis aries OX=9940 GN=EIF3C PE=3 SV=1	28	24	57	24	912	105.3	5.81	126.79	EIF3C	0	1		7.02508e+07	7.0843e+07	7.59283e+07	7.74337e+07	7.84898e+07	8.27113e+07	0.909431	0.0407572
W5Q942	COP9 signalosome complex subunit 6 OS=Ovis aries OX=9940 GN=COPS6 PE=3 SV=1	18	5	14	5	331	37.1	5.87	33.31	COPS6	0	1		1.53314e+07	1.55401e+07	1.68805e+07	1.77633e+07	1.74158e+07	1.92856e+07	0.876751	0.0408888
W5NSW4	ASH2 like, histone lysine methyltransferase complex subunit OS=Ovis aries OX=9940 GN=ASH2L PE=4 SV=1	2	1	2	1	624	68.7	6.6	1.67	ASH2L	0	1		2.0631e+06	1.82626e+06	2.30725e+06	2.5215e+06	2.47583e+06	2.45097e+06	0.83195	0.0410583
W5NY07	GB1/RHD3-type G domain-containing protein OS=Ovis aries OX=9940 GN=ATL3 PE=3 SV=1	19	7	22	6	539	60	5.72	70.24	ATL3	1	1		3.31174e+07	3.50894e+07	3.66724e+07	3.76149e+07	3.8138e+07	3.93091e+07	0.911501	0.0412414
W5P0B9	FCP1 homology domain-containing protein OS=Ovis aries OX=9940 GN=CTDSPL2 PE=4 SV=1	3	1	2	1	466	52.9	6.57	6.38	CTDSPL2	0	1		1.46652e+06	1.48952e+06	1.65811e+06	1.75322e+06	1.71194e+06	1.91106e+06	0.858253	0.0412613
W5PP28	EH domain containing 2 OS=Ovis aries OX=9940 GN=EHD2 PE=4 SV=1	47	22	67	21	590	66.1	6.58	177.85	EHD2	1	1		1.34219e+08	1.47382e+08	1.31767e+08	1.20427e+08	1.21766e+08	1.25767e+08	1.12341	0.0413944
W5NRY7	Uncharacterized protein OS=Ovis aries OX=9940 GN=NFYA PE=4 SV=1	5	1	1	1	350	37	8.94	3.33	NFYA	0	1		226757	266313	263407	307582	280375	313792	0.838899	0.0414816
W5PEC2	BICD cargo adaptor 2 OS=Ovis aries OX=9940 GN=BICD2 PE=3 SV=1	21	14	30	14	744	83.7	5.67	60.82	BICD2	0	1		2.39911e+07	2.39771e+07	2.67422e+07	2.69235e+07	2.91573e+07	2.89947e+07	0.878167	0.0415461
W5P171	Rho GTPase activating protein 1 OS=Ovis aries OX=9940 GN=ARHGAP1 PE=4 SV=1	16	7	16	7	428	49.1	8.62	30.79	ARHGAP1	0	1		2.85032e+07	2.78996e+07	3.0363e+07	3.06032e+07	3.21552e+07	3.28594e+07	0.907423	0.041554
W5NVF6	Glucocorticoid receptor OS=Ovis aries OX=9940 GN=NR3C1 PE=3 SV=1	5	3	3	3	781	85.9	6.98	5.61	NR3C1	0	1		1.37613e+06	1.3936e+06	1.47739e+06	1.29333e+06	1.25348e+06	1.34186e+06	1.09218	0.041559
W5PHR0	3-hydroxyisobutyrate dehydrogenase, mitochondrial OS=Ovis aries OX=9940 PE=3 SV=1	13	3	11	3	330	34.8	7.9	34.9		0	1		6.79444e+06	6.93729e+06	6.84586e+06	6.66116e+06	6.30777e+06	6.58574e+06	1.05231	0.0416565
W5NRE3	Gamma-synuclein OS=Ovis aries OX=9940 GN=SNCG PE=3 SV=1	20	2	6	2	128	13.3	4.93	14.61	SNCG	0	1		6.67971e+06	6.83262e+06	6.2187e+06	5.58518e+06	6.16382e+06	5.46817e+06	1.14601	0.0416683
W5PWS9	SR-related CTD associated factor 4 OS=Ovis aries OX=9940 GN=SCAF4 PE=4 SV=1	4	3	4	3	1159	126.7	9.76	11.15	SCAF4	0	1		1.72496e+06	1.76269e+06	1.90913e+06	2.04859e+06	2.05461e+06	2.37753e+06	0.832743	0.0418067
W5QBI6	Nucleoside diphosphate-linked moiety X motif 12 OS=Ovis aries OX=9940 GN=NUDT12 PE=3 SV=1	10	5	6	5	462	52.1	6.76	14.73	NUDT12	0	1		5.10515e+06	5.17096e+06	5.64373e+06	5.71543e+06	5.91082e+06	6.12276e+06	0.896942	0.0418073
W5PIA2	Uncharacterized protein OS=Ovis aries OX=9940 GN=NECTIN4 PE=4 SV=1	17	8	13	8	510	55.3	5.45	20.66	NECTIN4	0	1		1.39715e+07	1.45132e+07	1.54424e+07	1.87528e+07	1.92907e+07	1.59145e+07	0.814101	0.0418137
W5PPF4	DnaJ heat shock protein family (Hsp40) member C21 OS=Ovis aries OX=9940 GN=DNAJC21 PE=4 SV=1	2	1	2	1	534	61.7	5.62	6.49	DNAJC21	0	1		1.0609e+06	884604	970563	1.25372e+06	1.16054e+06	1.10082e+06	0.829587	0.0418145
W5PU61	Histone-lysine N-methyltransferase SETD7 OS=Ovis aries OX=9940 GN=SETD7 PE=3 SV=1	7	2	2	2	366	40.6	4.63	7.31	SETD7	0	1		2.36795e+06	2.23272e+06	2.40179e+06	2.09914e+06	2.22093e+06	2.07713e+06	1.09461	0.0418394
C5IWS9	ADP-ribosylation factor 5 OS=Ovis aries OX=9940 GN=ARF5 PE=2 SV=1	49	7	76	2	180	20.5	6.79	212.37	ARF5	9	1		2.27923e+08	2.2751e+08	2.44924e+08	2.47671e+08	2.56219e+08	2.66489e+08	0.909109	0.041881
W5QI12	Talin 2 OS=Ovis aries OX=9940 GN=TLN2 PE=4 SV=1	16	33	106	23	2557	272.8	5.52	240.79	TLN2	1	1		7.78895e+07	8.16342e+07	8.37461e+07	7.23847e+07	7.55523e+07	7.65417e+07	1.08371	0.0419125
W5PTM9	Ubiquitin conjugating enzyme E2 V2 OS=Ovis aries OX=9940 GN=UBE2V2 PE=4 SV=1	37	5	20	2	140	15.9	8.09	43.99	UBE2V2	3	1		3.92862e+07	3.7129e+07	3.96525e+07	4.18992e+07	4.13001e+07	4.48714e+07	0.906278	0.0419564
W5PAQ3	Tripartite motif containing 25 OS=Ovis aries OX=9940 GN=TRIM25 PE=4 SV=1	18	8	16	8	440	49.5	9.14	34.35	TRIM25	0	1		2.21384e+07	2.25933e+07	2.27667e+07	2.39345e+07	2.33057e+07	2.50409e+07	0.933831	0.0420324
C8BKC9	Bis(5'-adenosyl)-triphosphatase OS=Ovis aries OX=9940 GN=FHIT PE=2 SV=1	17	2	4	2	149	16.9	6.64	5.12	FHIT	0	1		1.87917e+06	1.84913e+06	2.11741e+06	1.67143e+06	1.65439e+06	1.73731e+06	1.15456	0.0421398
W5P5V3	Complex I-B18 OS=Ovis aries OX=9940 GN=NDUFB7 PE=1 SV=1	41	4	10	4	137	16.4	7.84	24.5	NDUFB7	0	1		7.5722e+06	7.67263e+06	8.55958e+06	8.78533e+06	8.95615e+06	9.60393e+06	0.870509	0.0421614
W5NZR6	von Willebrand factor A domain containing 1 OS=Ovis aries OX=9940 GN=VWA1 PE=4 SV=1	8	2	4	2	393	41.7	7.39	12.17	VWA1	0	1		4.27655e+06	4.03213e+06	4.38033e+06	4.77501e+06	4.62361e+06	5.28901e+06	0.863925	0.0422135
W5NSH2	Uncharacterized protein OS=Ovis aries OX=9940 GN=ITIH3 PE=3 SV=1	13	9	37	9	891	99.3	5.83	92.75	ITIH3	0	1		3.63731e+07	3.40258e+07	3.83584e+07	3.99599e+07	4.03435e+07	4.37134e+07	0.876957	0.0423161
W5Q6F0	Histone H2A OS=Ovis aries OX=9940 GN=H2AX PE=3 SV=1	38	7	155	2	143	15.1	10.74	297.64	H2AX	8	1		2.59854e+09	3.07095e+09	2.49604e+09	2.03778e+09	2.17163e+09	2.2783e+09	1.25862	0.0423866
W5PB27	Complex I-30kD OS=Ovis aries OX=9940 GN=NDUFS3 PE=1 SV=1	18	4	12	4	266	30.3	7.88	28.01	NDUFS3	0	1		1.53195e+07	1.45614e+07	1.71708e+07	1.75025e+07	1.8374e+07	1.89452e+07	0.858268	0.0424313
W5PMH8	Serine palmitoyltransferase long chain base subunit 3 OS=Ovis aries OX=9940 GN=SPTLC3 PE=3 SV=1	4	2	2	2	549	61.6	8.27	3.72	SPTLC3	0	1		4.99185e+06	5.02458e+06	5.25764e+06	5.35012e+06	5.58999e+06	5.88684e+06	0.907715	0.0425892
W5NV10	Phosphatidylinositol transfer protein beta OS=Ovis aries OX=9940 GN=PITPNB PE=4 SV=1	45	11	35	10	272	31.6	7.14	90.45	PITPNB	1	1		3.89728e+07	3.86468e+07	4.1502e+07	4.2392e+07	4.65346e+07	4.36148e+07	0.898751	0.0426374
W5PB42	THUMP domain containing 3 OS=Ovis aries OX=9940 GN=THUMPD3 PE=3 SV=1	5	2	3	2	516	58	7.08	5.31	THUMPD3	0	1		5.30923e+06	5.46548e+06	5.85006e+06	5.92753e+06	6.14227e+06	6.38628e+06	0.900774	0.0427829
W5PM13	UBX domain protein 4 OS=Ovis aries OX=9940 GN=UBXN4 PE=4 SV=1	5	2	2	2	472	52.6	5.67	6.21	UBXN4	0	1		1.30881e+06	1.19444e+06	1.18944e+06	1.13798e+06	1.0886e+06	1.09871e+06	1.11049	0.0428024
W5P900	60S ribosomal protein L29 OS=Ovis aries OX=9940 GN=RPL29 PE=3 SV=1	22	4	19	4	156	17.1	11.87	51.67	RPL29	0	1		5.74125e+07	5.79184e+07	6.15197e+07	6.31559e+07	7.10762e+07	7.47467e+07	0.846261	0.0428581
W5PVC8	Uncharacterized protein OS=Ovis aries OX=9940 GN=ERGIC3 PE=3 SV=1	9	4	14	4	383	43.3	6.48	26.87	ERGIC3	0	1		9.13841e+06	8.89115e+06	9.2739e+06	8.3472e+06	8.42036e+06	8.84779e+06	1.0659	0.0428846
W5P3E7	Valyl-tRNA synthetase OS=Ovis aries OX=9940 PE=3 SV=1	22	12	37	12	682	74.9	8.85	98.41		0	1		3.67055e+07	3.53615e+07	3.93638e+07	4.1234e+07	3.99287e+07	4.25618e+07	0.900636	0.0429588
W5QCP7	Uncharacterized protein OS=Ovis aries OX=9940 GN=PACSIN2 PE=3 SV=1	26	10	24	10	486	55.8	5.17	50.2	PACSIN2	0	1		2.17509e+07	2.19653e+07	2.32944e+07	2.38712e+07	2.35247e+07	2.43759e+07	0.933662	0.0429674
W5P560	Phosphatidylinositol 3-kinase catalytic subunit type 3 OS=Ovis aries OX=9940 GN=PIK3C3 PE=3 SV=1	1	1	1	1	945	107.3	6.86	3.09	PIK3C3	0	1		422499	426310	405980	399100	345936	359699	1.13583	0.0430932
W5Q7T3	Septin 11 OS=Ovis aries OX=9940 GN=SEPTIN11 PE=3 SV=1	32	13	69	3	449	51.6	6.73	160.78	SEPTIN11	11	1		1.15965e+08	1.1653e+08	1.21698e+08	1.23791e+08	1.27903e+08	1.34733e+08	0.916585	0.0431047
W5PQF3	Histone deacetylase 6 OS=Ovis aries OX=9940 GN=HDAC6 PE=4 SV=1	2	2	3	2	1181	129.4	5.9	6.11	HDAC6	0	1		1.82106e+06	1.72243e+06	1.98667e+06	2.15895e+06	2.01236e+06	2.20507e+06	0.867289	0.0431511
W5P7C2	Selenide, water dikinase OS=Ovis aries OX=9940 GN=SEPHS1 PE=4 SV=1	14	4	10	4	392	42.9	5.97	25.81	SEPHS1	0	1		1.24102e+07	1.14551e+07	1.37271e+07	1.40224e+07	1.49328e+07	1.51944e+07	0.851479	0.0432057
W5P1X5	14 kDa phosphohistidine phosphatase OS=Ovis aries OX=9940 PE=3 SV=1	46	3	3	3	72	8.1	6.77	6.95		0	1		2.20138e+06	2.06058e+06	1.98631e+06	1.9215e+06	1.7412e+06	1.59906e+06	1.18749	0.043243
P12303	Transthyretin OS=Ovis aries OX=9940 GN=TTR PE=2 SV=1	21	4	22	4	147	15.8	5.86	78.38	TTR	0	1		7.49006e+07	6.24545e+07	9.22326e+07	1.19973e+08	1.06141e+08	9.78644e+07	0.70865	0.0432661
W5P010	RAB1B, member RAS oncogene family OS=Ovis aries OX=9940 GN=RAB1B PE=4 SV=1	32	9	29	4	307	32.9	8.98	87.24	RAB1B	0	1		3.40972e+07	3.67946e+07	3.61501e+07	3.81068e+07	4.13188e+07	4.38821e+07	0.868088	0.043331
W5PE74	3Beta_HSD domain-containing protein OS=Ovis aries OX=9940 GN=NSDHL PE=3 SV=1	7	2	3	2	351	39.3	8.21	6.5	NSDHL	0	1		2.94261e+06	2.96377e+06	3.3277e+06	3.41603e+06	3.46996e+06	3.72754e+06	0.870029	0.0434044
W5QG24	Palmitoyl-protein hydrolase 1 OS=Ovis aries OX=9940 GN=PPT1 PE=3 SV=1	8	2	7	2	307	34.1	6.71	18.56	PPT1	0	1		3.22727e+06	3.19929e+06	3.48008e+06	3.52166e+06	3.65744e+06	3.8288e+06	0.899958	0.0435128
W5PHN8	Aldo_ket_red domain-containing protein OS=Ovis aries OX=9940 PE=3 SV=1	20	8	19	2	323	36.6	7.44	46.92	LOC101106865; LOC101107119	0	1		3.89417e+06	3.63547e+06	4.58391e+06	4.91556e+06	4.76221e+06	5.35421e+06	0.805853	0.0435838
W5Q9E9	Signal sequence receptor subunit alpha OS=Ovis aries OX=9940 GN=SSR1 PE=3 SV=1	11	3	16	3	311	34.4	4.45	32.56	SSR1	0	1		3.4298e+07	3.49853e+07	3.67378e+07	3.00812e+07	3.22036e+07	3.331e+07	1.10907	0.0436168
W5NVV2	RAB32, member RAS oncogene family OS=Ovis aries OX=9940 GN=RAB32 PE=3 SV=1	4	1	4	1	227	25.1	7.09	7.98	RAB32	0	1		2.02335e+06	1.32326e+06	1.61415e+06	1.05952e+06	1.04386e+06	1.08384e+06	1.55645	0.0438271
W5QFD5	Gap junction protein OS=Ovis aries OX=9940 GN=GJA1 PE=3 SV=1	14	4	21	4	382	43.1	8.66	69.55	GJA1	0	1		2.75874e+07	2.6918e+07	2.91937e+07	3.01827e+07	2.97239e+07	2.9807e+07	0.932959	0.0438397
W5P0W0	IST1 homolog OS=Ovis aries OX=9940 GN=IST1 PE=3 SV=1	11	5	18	5	377	41.3	5.27	42.1	IST1	0	1		3.63558e+07	3.70725e+07	4.05183e+07	4.14788e+07	4.37431e+07	4.73702e+07	0.859376	0.0441397
W5NS43	Aldehyde dehydrogenase 6 family member A1 OS=Ovis aries OX=9940 GN=ALDH6A1 PE=3 SV=1	48	20	60	20	536	58.1	7.8	176.98	ALDH6A1	0	1		8.72308e+07	8.69624e+07	9.90566e+07	1e+08	1.06493e+08	1.10617e+08	0.861686	0.0441972
W5PJ97	Apolipoprotein A-II OS=Ovis aries OX=9940 GN=APOA2 PE=3 SV=1	19	2	21	2	102	11.3	8.1	60.25	APOA2	0	1		4.28083e+07	3.46162e+07	4.62676e+07	5.31704e+07	5.50518e+07	4.91284e+07	0.786092	0.0442088
W5P403	Uncharacterized protein OS=Ovis aries OX=9940 GN=KRTDAP PE=4 SV=1	12	1	2	1	102	11.3	7.42	7.36	KRTDAP	0	1		8.19362e+06	7.17414e+06	7.66533e+06	9.97639e+06	8.37328e+06	9.61059e+06	0.82378	0.0443518
W5QIN5	Uncharacterized protein OS=Ovis aries OX=9940 GN=TUFT1 PE=4 SV=1	12	4	11	4	370	42.1	5.9	23.33	TUFT1	0	1		7.37843e+06	7.50586e+06	7.96715e+06	8.02662e+06	8.29385e+06	8.23548e+06	0.930586	0.0444084
W5PH26	B30.2/SPRY domain-containing protein OS=Ovis aries OX=9940 PE=4 SV=1	11	3	3	3	347	38.5	6.57	2.28		0	1		2.75317e+06	2.781e+06	3.14726e+06	3.34158e+06	3.21102e+06	3.27647e+06	0.883239	0.044644
W5PF65	Beta-1 metal-binding globulin OS=Ovis aries OX=9940 GN=TF PE=3 SV=1	74	50	750	45	704	77.3	6.81	1991.61	TF	5	1		3.5276e+09	2.61497e+09	3.69997e+09	2.36768e+09	2.31952e+09	2.21371e+09	1.42627	0.0447189
W5P056	BRCA1/BRCA2-containing complex subunit 3 OS=Ovis aries OX=9940 GN=BRCC3 PE=3 SV=1	4	1	1	1	293	33.5	6.33	2.89	BRCC3	0	1		603762	567957	580000	671585	613704	695612	0.884304	0.0448224
W5NR30	Musculoskeletal embryonic nuclear protein 1 OS=Ovis aries OX=9940 GN=MUSTN1 PE=3 SV=1	30	2	3	2	86	9.3	9.92	7.78	MUSTN1	0	1		9.27648e+06	1.0365e+07	1.08005e+07	1.22851e+07	1.13434e+07	1.3511e+07	0.819664	0.0448228
C8BKD5	Osteonectin OS=Ovis aries OX=9940 GN=SPARC PE=2 SV=1	35	8	23	8	303	34.6	4.82	45.06	SPARC	0	1		3.80666e+07	3.8341e+07	4.28791e+07	3.49266e+07	3.53767e+07	3.54146e+07	1.12835	0.0448308
W5PTW2	Solute carrier family 25 member 3 OS=Ovis aries OX=9940 GN=SLC25A3 PE=3 SV=1	24	10	40	10	361	40	9.1	84.87	SLC25A3	0	1		1.20635e+08	1.22445e+08	1.25305e+08	1.27548e+08	1.35576e+08	1.40975e+08	0.911619	0.0449257
W5PIJ5	Uncharacterized protein OS=Ovis aries OX=9940 GN=CDH13 PE=4 SV=1	20	9	39	9	608	66.5	5.02	99.73	CDH13	0	1		6.15829e+07	6.48749e+07	6.2543e+07	6.98864e+07	7.61525e+07	6.72671e+07	0.886055	0.0449336
C5IJA1	RAC1 OS=Ovis aries OX=9940 PE=2 SV=1	41	9	47	8	192	21.4	8.5	119.39	RAC1	1	1		1.0599e+08	1.0867e+08	1.16624e+08	1.19016e+08	1.26797e+08	1.35929e+08	0.867818	0.0449665
W5Q648	Uncharacterized protein OS=Ovis aries OX=9940 GN=MATR3 PE=4 SV=1	30	26	133	26	855	95.3	6.27	310.94	MATR3	0	1		1.98923e+08	2.1043e+08	2.11157e+08	2.16151e+08	2.2075e+08	2.26447e+08	0.935422	0.0449796
W5QAX4	Dehydrogenase/reductase 11 OS=Ovis aries OX=9940 GN=DHRS11 PE=3 SV=1	7	1	2	1	260	28.3	7.4	0	DHRS11	0	1		440934	452062	569429	601890	673632	799490	0.704779	0.044982
W5NYU7	RAN binding protein 10 OS=Ovis aries OX=9940 GN=RANBP10 PE=3 SV=1	5	3	6	3	701	75.8	6.74	5.45	RANBP10	0	1		6.78314e+06	6.98737e+06	6.97797e+06	7.38235e+06	7.08908e+06	7.21019e+06	0.956962	0.0450507
W5Q801	Uncharacterized protein OS=Ovis aries OX=9940 GN=FLRT2 PE=4 SV=1	1	1	2	1	660	73.8	7.78	2.54	FLRT2	0	1		2.55677e+06	2.7939e+06	2.80122e+06	2.941e+06	3.06019e+06	3.30355e+06	0.876102	0.0451042
W5PLE9	Endoplasmic reticulum resident protein 29 OS=Ovis aries OX=9940 GN=ERP29 PE=4 SV=1	25	6	31	6	260	29	5.82	68.73	ERP29	0	1		6.08482e+07	5.88669e+07	6.5979e+07	5.54934e+07	5.67195e+07	5.36138e+07	1.11981	0.0452459
W5PH27	Cell adhesion molecule L1 like OS=Ovis aries OX=9940 GN=CHL1 PE=3 SV=1	2	2	2	2	1228	136.5	5.4	2.11	CHL1	0	1		697170	715252	764875	809414	769766	801487	0.914574	0.0452838
W5PSS9	60S ribosomal protein L21 OS=Ovis aries OX=9940 PE=3 SV=1	39	8	39	3	161	18.7	10.54	83.45		5	1		1.59733e+08	1.59425e+08	1.702e+08	1.72138e+08	1.84137e+08	1.92543e+08	0.891659	0.0453365
W5Q5L3	Uncharacterized protein OS=Ovis aries OX=9940 PE=3 SV=1	0	2	4	2	4513	519.9	6.47	10.84		0	1		8.31429e+06	8.56737e+06	9.25165e+06	1.15767e+07	9.93644e+06	1.328e+07	0.751106	0.045371
W5P772	Uncharacterized protein OS=Ovis aries OX=9940 GN=ECH1 PE=3 SV=1	37	12	45	12	388	42.6	8.73	105.55	ECH1	0	1		7.22671e+07	7.37666e+07	7.46882e+07	7.77934e+07	8.00015e+07	8.66575e+07	0.902924	0.0454566
W5PY59	Uncharacterized protein OS=Ovis aries OX=9940 GN=SLC39A10 PE=4 SV=1	6	4	6	4	833	94.2	6.7	14.59	SLC39A10	0	1		6.6329e+06	6.6607e+06	7.29564e+06	7.44168e+06	7.58546e+06	7.46368e+06	0.91545	0.0455524
W5Q7Q6	Epoxide hydrolase OS=Ovis aries OX=9940 GN=EPHX1 PE=3 SV=1	13	5	24	5	451	52.1	7.83	47.06	EPHX1	0	1		1.74368e+07	1.85028e+07	1.884e+07	1.97459e+07	2.05521e+07	2.25683e+07	0.871367	0.0455574
W5P8P3	Uncharacterized protein OS=Ovis aries OX=9940 GN=LOC101119379 PE=3 SV=1	4	1	2	1	247	29.2	8.66	2.13	LOC101119379	0	1		328366	321245	352852	371180	423888	375006	0.856752	0.0455661
W5NSM6	Uncharacterized protein OS=Ovis aries OX=9940 GN=INTS3 PE=3 SV=1	4	3	3	3	1040	117.8	5.8	7.91	INTS3	0	1		1.72647e+06	1.87284e+06	1.80672e+06	1.92285e+06	1.91644e+06	2.00418e+06	0.92514	0.0456474
W5PKN2	Uncharacterized protein OS=Ovis aries OX=9940 GN=NUP155 PE=3 SV=1	2	3	6	3	1394	155.4	6.25	6.87	NUP155	0	1		4.83775e+06	5.2277e+06	5.10852e+06	5.50051e+06	5.34693e+06	5.75873e+06	0.913755	0.0456515
W5PK94	Myosin ID OS=Ovis aries OX=9940 GN=MYO1D PE=3 SV=1	10	9	15	9	930	107.4	9.36	29.15	MYO1D	0	1		2.3217e+07	2.31875e+07	2.50227e+07	2.53743e+07	2.55996e+07	2.66143e+07	0.920595	0.0456884
D0VWY9	Tubulin beta chain OS=Ovis aries OX=9940 PE=1 SV=1	53	19	459	2	445	49.9	4.89	1157.06		6	1		8.20081e+07	7.98809e+07	8.77588e+07	9.03384e+07	9.02566e+07	9.70611e+07	0.899126	0.0457054
W5NZ39	Enhancer of mRNA-decapping protein 4 OS=Ovis aries OX=9940 GN=EDC4 PE=3 SV=1	5	7	10	7	1520	162.4	5.62	14.79	EDC4	0	1		1.28696e+07	1.28642e+07	1.34278e+07	1.3456e+07	1.42822e+07	1.42712e+07	0.932211	0.0457209
W5NUM7	Uncharacterized protein OS=Ovis aries OX=9940 GN=RAB13 PE=4 SV=1	24	6	19	4	241	26.9	8.98	56.16	RAB13	0	1		6.06241e+06	6.37968e+06	6.5299e+06	6.94553e+06	6.64046e+06	7.18526e+06	0.913377	0.0457251
W5PSH6	SRSF protein kinase 1 OS=Ovis aries OX=9940 GN=SRPK1 PE=4 SV=1	3	2	2	2	692	78.1	6.37	2.91	SRPK1	0	1		1.39319e+06	1.39103e+06	1.51723e+06	1.5493e+06	1.62137e+06	1.54644e+06	0.911879	0.0457482
W5PU00	Uncharacterized protein OS=Ovis aries OX=9940 GN=MRPS9 PE=3 SV=1	4	1	3	1	396	45.2	9.31	5.45	MRPS9	0	1		567852	568141	604897	554958	519463	514893	1.09537	0.04583
W5P272	Uncharacterized protein OS=Ovis aries OX=9940 GN=CKAP5 PE=4 SV=1	9	16	31	16	2075	229.3	8.07	75.69	CKAP5	0	1		3.68451e+07	3.62638e+07	3.93716e+07	4.07473e+07	4.00368e+07	4.31094e+07	0.90788	0.0460448
W5Q756	Junction mediating and regulatory protein, p53 cofactor OS=Ovis aries OX=9940 GN=JMY PE=4 SV=1	3	2	2	2	955	107.4	6.37	2.18	JMY	0	1		1.69604e+06	1.7665e+06	1.95721e+06	1.61869e+06	1.47514e+06	1.56664e+06	1.16292	0.0460573
W5P9U4	Proteasome subunit alpha type OS=Ovis aries OX=9940 GN=PSMA1 PE=3 SV=1	47	14	89	14	263	29.6	6.61	235.48	PSMA1	0	1		1.62462e+08	1.65375e+08	1.78405e+08	1.82808e+08	1.91425e+08	2.08093e+08	0.869345	0.0463267
W5PMR8	Non-specific serine/threonine protein kinase OS=Ovis aries OX=9940 GN=SMG1 PE=3 SV=1	0	1	1	1	3641	408.1	6.34	2.57	SMG1	0	1		873338	807202	934311	1.00728e+06	1.28981e+06	1.43334e+06	0.700952	0.0463449
Q9TTX8	Ribosomal protein L32 (Fragment) OS=Ovis aries OX=9940 PE=2 SV=1	43	5	21	5	118	14	11.5	44.19	LOC443070; RPL32	0	1		5.39195e+07	5.56364e+07	5.50174e+07	5.71507e+07	5.75279e+07	6.08685e+07	0.937488	0.0464163
W5PKY8	Uncharacterized protein OS=Ovis aries OX=9940 GN=RAD21 PE=3 SV=1	16	8	15	8	630	71.5	4.65	30.41	RAD21	0	1		8.68765e+06	8.7605e+06	8.99855e+06	8.256e+06	8.3034e+06	8.62116e+06	1.05028	0.046474
W5PK78	Uncharacterized protein OS=Ovis aries OX=9940 GN=VWA5A PE=4 SV=1	7	5	10	5	799	88	6.96	20.81	VWA5A	0	1		5.26081e+06	5.27841e+06	5.96472e+06	6.19569e+06	6.18314e+06	6.84306e+06	0.858602	0.0464928
W5NTJ8	Uncharacterized protein OS=Ovis aries OX=9940 PE=3 SV=1	32	3	4	2	139	15.2	9.64	5.03		0	1		5.3731e+06	5.8666e+06	6.09997e+06	6.26785e+06	6.62429e+06	6.97375e+06	0.872836	0.0464994
W5Q1R1	Vacuolar protein sorting-associated protein 35 OS=Ovis aries OX=9940 GN=VPS35 PE=3 SV=1	27	20	96	20	795	91.7	5.53	231	VPS35	0	1		1.86261e+08	2.00534e+08	1.91569e+08	2.02847e+08	2.10746e+08	2.19911e+08	0.91296	0.0465001
W5PYQ1	Uncharacterized protein OS=Ovis aries OX=9940 GN=PLAA PE=3 SV=1	12	10	30	10	838	91	6.4	71.49	PLAA	0	1		1.61935e+07	1.58126e+07	1.80507e+07	1.89851e+07	1.83888e+07	1.87747e+07	0.891506	0.0465027
A8WEG2	Troponin C OS=Ovis aries OX=9940 PE=2 SV=1	45	6	16	5	160	18.1	4.2	27.54	TNCC2; TNNC2	0	1		3.60204e+07	1.77559e+07	3.54152e+07	1.2944e+07	1.21733e+07	1.28672e+07	2.3481	0.0465244
W5QHM6	26S proteasome non-ATPase regulatory subunit 1 OS=Ovis aries OX=9940 GN=PSMD1 PE=3 SV=1	22	18	55	18	953	105.9	5.39	139.19	PSMD1	0	1		5.94473e+07	5.89087e+07	6.62019e+07	6.66762e+07	7.177e+07	7.51238e+07	0.864156	0.0465279
W5PK54	Phosphatidylinositol glycan anchor biosynthesis class U OS=Ovis aries OX=9940 GN=PIGU PE=3 SV=1	2	1	1	1	479	54.8	8.68	2.69	PIGU	0	1		1.1457e+06	1.23572e+06	1.42615e+06	1.81075e+06	1.4479e+06	1.84908e+06	0.745451	0.0465316
W5NUU6	Uncharacterized protein OS=Ovis aries OX=9940 PE=3 SV=1	11	2	5	2	208	23.2	9.92	12.93	LOC101110417	0	1		9.43198e+06	1.02824e+07	1.07163e+07	1.12763e+07	1.13295e+07	1.24845e+07	0.867206	0.0465331
W5Q6Q7	VAMP associated protein B and C OS=Ovis aries OX=9940 GN=VAPB PE=3 SV=1	39	8	22	8	261	28.9	8.15	39.18	VAPB	0	1		5.62161e+07	5.96983e+07	5.75479e+07	5.40472e+07	5.46876e+07	5.54284e+07	1.05665	0.0467033
W5P4L9	Tripeptidyl-peptidase 2 OS=Ovis aries OX=9940 GN=TPP2 PE=4 SV=1	11	11	21	11	1224	135.6	6.58	32.79	TPP2	0	1		2.81489e+07	2.74813e+07	2.8387e+07	2.87711e+07	3.09541e+07	3.10612e+07	0.925439	0.0467594
W5PI46	Uncharacterized protein OS=Ovis aries OX=9940 PE=4 SV=1	1	2	3	2	1197	132.6	7.36	1.89		0	1		3.17901e+06	3.55789e+06	3.47953e+06	3.71767e+06	3.8176e+06	4.13402e+06	0.875497	0.0468729
W5PHL8	U8 snoRNA-decapping enzyme OS=Ovis aries OX=9940 GN=NUDT16 PE=4 SV=1	11	2	3	2	196	21.5	6.89	4.57	NUDT16	0	1		1.54573e+06	1.41827e+06	1.65744e+06	1.79277e+06	1.72423e+06	1.72389e+06	0.881805	0.0470216
W5PSF8	PKS_ER domain-containing protein OS=Ovis aries OX=9940 GN=CRYZ PE=3 SV=1	24	8	28	8	330	35.3	8.46	71.35	CRYZ	0	1		4.63463e+07	4.54843e+07	5.35371e+07	5.40544e+07	5.73749e+07	5.9524e+07	0.850335	0.0470888
W5QAY5	RAB10, member RAS oncogene family OS=Ovis aries OX=9940 GN=RAB10 PE=4 SV=1	47	10	32	7	200	22.5	8.38	81.33	RAB10	3	1		1.03782e+08	1.01248e+08	1.10429e+08	1.11767e+08	1.13763e+08	1.13968e+08	0.929194	0.0470962
W5PX03	Protein XRP2 OS=Ovis aries OX=9940 GN=RP2 PE=3 SV=1	6	2	3	2	350	39.5	5.33	3.46	RP2	0	1		1.82248e+06	2.13988e+06	2.18052e+06	2.36056e+06	2.34015e+06	2.5224e+06	0.850447	0.0471138
W5Q9Y2	Histone H2B OS=Ovis aries OX=9940 PE=3 SV=1	49	8	323	4	138	15.2	10.27	769.28		12	1		7.27634e+09	8.57053e+09	7.06677e+09	5.89396e+09	6.02065e+09	6.59754e+09	1.23776	0.0471499
W5QGM7	H15 domain-containing protein OS=Ovis aries OX=9940 GN=H1-0 PE=3 SV=1	29	7	67	7	194	21	10.9	162.98	H1-0	0	1		3.88622e+08	4.48255e+08	3.71097e+08	3.26043e+08	3.33812e+08	3.44457e+08	1.20279	0.0471563
W5PD73	Ankyrin repeat domain 16 OS=Ovis aries OX=9940 GN=ANKRD16 PE=4 SV=1	3	1	1	1	371	40.5	7.77	2.58	ANKRD16	0	1		289184	287957	263039	246566	239368	262121	1.12315	0.0472817
W5PCZ2	Serine/threonine-protein phosphatase OS=Ovis aries OX=9940 GN=PPP3CB PE=3 SV=1	15	7	20	3	501	56.7	5.9	48.07	PPP3CB	5	1		1.0821e+07	1.04392e+07	1.18658e+07	1.24092e+07	1.20763e+07	1.31441e+07	0.880318	0.0473267
W5NZ62	N-acetylglucosamine-6-sulfatase OS=Ovis aries OX=9940 GN=GNS PE=3 SV=1	7	3	6	3	552	61.9	8.34	14.04	GNS	0	1		4.33307e+06	4.2954e+06	4.70331e+06	4.78464e+06	4.89266e+06	4.79666e+06	0.921087	0.0473726
W5NWS0	Uncharacterized protein OS=Ovis aries OX=9940 PE=4 SV=1	27	3	14	3	81	9.3	7.4	27.85		0	1		4.29216e+07	4.57374e+07	4.59715e+07	4.70594e+07	5.07195e+07	5.2144e+07	0.897998	0.0475377
W5P6X4	Eukaryotic translation initiation factor 3 subunit K OS=Ovis aries OX=9940 GN=EIF3K PE=3 SV=1	24	4	19	4	218	25.1	4.93	52.85	EIF3K	0	1		2.31442e+07	2.21126e+07	2.536e+07	2.61324e+07	2.6033e+07	2.75112e+07	0.886293	0.0477376
W5PX46	PC4 and SFRS1 interacting protein 1 OS=Ovis aries OX=9940 GN=PSIP1 PE=3 SV=1	32	15	41	15	530	60.1	9.13	80.86	PSIP1	0	1		6.05836e+07	6.47016e+07	6.3442e+07	5.56774e+07	5.91447e+07	5.9413e+07	1.08318	0.0477565
W5NRG0	15-oxoprostaglandin 13-reductase OS=Ovis aries OX=9940 GN=PTGR2 PE=3 SV=1	20	6	11	6	351	38.4	5.39	29.12	PTGR2	0	1		9.98929e+06	9.92572e+06	1.12008e+07	1.12721e+07	1.18465e+07	1.22474e+07	0.879824	0.0477786
W5NQ92	Elongin B OS=Ovis aries OX=9940 GN=ELOB PE=4 SV=1	63	7	25	7	118	13.2	5.01	56.6	ELOB	0	1		7.92686e+07	7.7027e+07	8.65794e+07	8.77228e+07	9.09619e+07	9.60772e+07	0.883947	0.0479512
W5NSN4	Myotubularin phosphatase domain-containing protein OS=Ovis aries OX=9940 PE=3 SV=1	2	2	2	2	1266	138.5	9.01	5.1		0	1		2.18806e+06	2.16216e+06	2.36704e+06	2.48807e+06	2.42568e+06	2.70726e+06	0.881414	0.0479891
W5PT46	IRF tryptophan pentad repeat domain-containing protein OS=Ovis aries OX=9940 GN=IRF6 PE=4 SV=1	10	5	9	5	473	53.8	5.66	21.63	IRF6	0	1		1.28998e+07	1.2403e+07	1.40822e+07	1.48394e+07	1.44203e+07	1.60858e+07	0.868552	0.0480776
W5PTB6	Clathrin interactor 1 OS=Ovis aries OX=9940 GN=CLINT1 PE=4 SV=1	10	6	15	6	643	70.3	6.42	38.15	CLINT1	0	1		3.03284e+07	2.92689e+07	3.31857e+07	3.33916e+07	3.61597e+07	3.76103e+07	0.865823	0.048089
K4P490	Collagen-binding protein OS=Ovis aries OX=9940 GN=SERPINH1 PE=2 SV=1	56	20	151	20	418	46.5	8.97	437.88	SERPINH1	0	1		4.64169e+08	4.50229e+08	5.20319e+08	3.89927e+08	4.10175e+08	4.29595e+08	1.16672	0.0481474
W5PEN0	Integrin subunit alpha 1 OS=Ovis aries OX=9940 GN=ITGA1 PE=3 SV=1	2	2	3	2	1166	129.2	5.63	5.2	ITGA1	0	1		3.04373e+06	3.06111e+06	2.99309e+06	3.12449e+06	3.3549e+06	3.21109e+06	0.938851	0.0481812
W5PTZ9	Histone H3 OS=Ovis aries OX=9940 GN=H3C15 PE=3 SV=1	60	9	60	3	136	15.4	11.27	134.1	H3C15	7	1		2.10226e+09	2.50529e+09	2.02962e+09	1.64919e+09	1.72386e+09	1.88507e+09	1.26227	0.0482396
W5NU32	Transforming acidic coiled-coil containing protein 1 OS=Ovis aries OX=9940 GN=TACC1 PE=3 SV=1	6	4	6	3	693	75.4	5.19	11.04	TACC1	0	1		2.03604e+06	1.95311e+06	2.23453e+06	1.82268e+06	1.87939e+06	1.77185e+06	1.13697	0.048538
W5PMP6	Golgi SNAP receptor complex member 1 OS=Ovis aries OX=9940 GN=GOSR1 PE=3 SV=1	12	4	8	4	250	28.5	9.45	17.04	GOSR1	0	1		7.46018e+06	7.36369e+06	8.11932e+06	8.17319e+06	9.2282e+06	9.51583e+06	0.852361	0.0485415
W5QHH7	Uncharacterized protein OS=Ovis aries OX=9940 GN=DMAC2L PE=3 SV=1	11	2	3	2	200	23.3	7.96	6.42	DMAC2L	0	1		3.80988e+06	3.56067e+06	4.41129e+06	4.42523e+06	5.23171e+06	5.27795e+06	0.78888	0.0485608
W5PWH9	cAMP-dependent protein kinase catalytic subunit beta OS=Ovis aries OX=9940 GN=PRKACB PE=3 SV=1	11	5	10	2	397	46.1	8.6	20.66	PRKACB	3	1		3.23539e+07	3.33915e+07	3.39955e+07	3.46351e+07	3.76e+07	3.89479e+07	0.897088	0.0486967
W5P656	Cochlin OS=Ovis aries OX=9940 GN=COCH PE=4 SV=1	11	6	11	6	552	60.1	8.38	24.71	COCH	0	1		2.20701e+07	2.17025e+07	2.29726e+07	1.97453e+07	2.02521e+07	2.14487e+07	1.08624	0.0487094
W5P0X6	Matrilin 2 OS=Ovis aries OX=9940 GN=MATN2 PE=4 SV=1	5	4	11	4	872	97.1	6.64	20.94	MATN2	0	1		8.05898e+06	8.31983e+06	8.47412e+06	6.90199e+06	7.07361e+06	7.95469e+06	1.13327	0.0487828
W5PBZ7	Protein YIPF3 OS=Ovis aries OX=9940 GN=YIPF3 PE=3 SV=1	6	2	3	2	347	37.6	6.37	7.67	YIPF3	0	1		3.96074e+06	3.79624e+06	3.87274e+06	4.15078e+06	4.05968e+06	4.42614e+06	0.92032	0.0489311
C5IWT7	Thioredoxin domain-containing protein 17 OS=Ovis aries OX=9940 GN=TXNDC17 PE=2 SV=1	19	2	13	2	123	13.9	4.84	36.34	TXNDC17	0	1		5.18294e+07	5.25044e+07	5.8491e+07	5.85841e+07	6.39598e+07	6.60591e+07	0.86332	0.0489489
W5PKW4	EGF domain specific O-linked N-acetylglucosamine transferase OS=Ovis aries OX=9940 GN=EOGT PE=3 SV=1	2	1	2	1	529	61.9	7.4	0	EOGT	0	1		1.00017e+06	874288	1.06156e+06	1.10165e+06	1.16095e+06	1.22773e+06	0.841186	0.048965
W5QG19	Exportin 1 OS=Ovis aries OX=9940 GN=XPO1 PE=3 SV=1	24	23	66	23	1072	123.2	6.11	173.43	XPO1	0	1		1.19125e+08	1.18889e+08	1.29861e+08	1.41583e+08	1.29797e+08	1.43399e+08	0.886917	0.0490299
W5PSA7	BCL2 associated X, apoptosis regulator OS=Ovis aries OX=9940 GN=BAX PE=3 SV=1	23	3	6	3	194	21.7	6.79	13.95	BAX	0	1		6.37512e+06	6.38551e+06	6.85638e+06	6.96089e+06	6.99226e+06	6.99846e+06	0.936301	0.049039
W5PLJ4	MPN domain-containing protein OS=Ovis aries OX=9940 GN=ABRAXAS2 PE=4 SV=1	4	2	3	2	424	47.7	6.21	7.39	ABRAXAS2	0	1		1.46952e+06	1.41208e+06	1.61162e+06	1.76327e+06	1.70491e+06	2.05118e+06	0.814081	0.049042
W5NQ20	Uncharacterized protein OS=Ovis aries OX=9940 PE=3 SV=1	13	2	2	2	102	10.3	8.65	3.11		0	1		208836	200900	281690	330904	289764	308212	0.744366	0.0491113
W5PKK8	Uncharacterized protein OS=Ovis aries OX=9940 GN=ESYT1 PE=3 SV=1	13	14	31	14	1106	122.8	5.86	73.08	ESYT1	0	1		4.2518e+07	4.26762e+07	4.57558e+07	4.60482e+07	4.70008e+07	4.72531e+07	0.933344	0.0491341
W5P7L4	NCCRP1, F-box associated domain containing OS=Ovis aries OX=9940 GN=NCCRP1 PE=4 SV=1	23	4	6	4	253	28.7	7.28	14.82	NCCRP1	0	1		6.6077e+06	6.52707e+06	7.23354e+06	7.4778e+06	8.02268e+06	8.96919e+06	0.83239	0.0491875
W5PP44	Uncharacterized protein OS=Ovis aries OX=9940 GN=RXRG PE=3 SV=1	4	2	4	2	463	50.8	7.61	5.42	RXRG	0	1		7.62489e+06	8.01654e+06	9.5829e+06	9.63759e+06	1.07232e+07	1.1224e+07	0.798621	0.0492597
W5P6M2	26S proteasome non-ATPase regulatory subunit 5 OS=Ovis aries OX=9940 GN=PSMD5 PE=4 SV=1	30	12	48	12	504	56.2	5.33	129.71	PSMD5	0	1		7.11647e+07	6.87764e+07	7.69314e+07	7.76108e+07	8.0163e+07	8.14634e+07	0.906517	0.0493106
W5PL84	EH domain containing 1 OS=Ovis aries OX=9940 GN=EHD1 PE=4 SV=1	22	9	20	6	489	55.1	6.57	63.15	EHD1	2	1		1.70854e+07	1.7787e+07	1.76711e+07	1.6281e+07	1.66175e+07	1.7048e+07	1.05199	0.0494167
W5P4R2	Ring finger protein 214 OS=Ovis aries OX=9940 GN=RNF214 PE=4 SV=1	3	2	2	2	787	85.9	7.23	2.09	RNF214	0	1		284323	253762	280242	317656	294520	303929	0.893267	0.049529
W5NVF2	Uncharacterized protein OS=Ovis aries OX=9940 PE=4 SV=1	32	5	16	5	207	24.1	4.58	41.57		0	1		1.62709e+07	1.50438e+07	2.0704e+07	1.36805e+07	1.1445e+07	1.06527e+07	1.45392	0.0495405
W5P271	Coiled-coil domain containing 6 OS=Ovis aries OX=9940 GN=CCDC6 PE=4 SV=1	22	6	19	6	374	43.2	8.12	42.62	CCDC6	0	1		1.43911e+07	1.51076e+07	1.64122e+07	1.68076e+07	1.70889e+07	1.70065e+07	0.901931	0.0495601
W5PP30	ATPase ASNA1 OS=Ovis aries OX=9940 GN=ASNA1 PE=3 SV=1	18	6	17	6	348	38.8	4.91	45.4	ASNA1	0	1		1.86095e+07	1.80981e+07	2.08876e+07	2.11296e+07	2.19969e+07	2.2054e+07	0.883626	0.0495906
W5PD85	Histidine triad nucleotide binding protein 3 OS=Ovis aries OX=9940 GN=HINT3 PE=4 SV=1	16	1	2	1	140	16.3	7.53	7.32	HINT3	0	1		2.23378e+06	2.1696e+06	2.48792e+06	2.55117e+06	2.54806e+06	2.65655e+06	0.888539	0.0496444
W5Q3S9	Uncharacterized protein OS=Ovis aries OX=9940 GN=DSN1 PE=4 SV=1	3	1	1	1	412	46.2	6.1	0	DSN1	0	1		1.83632e+06	1.79898e+06	2.15e+06	2.3099e+06	2.17088e+06	2.31206e+06	0.851676	0.0496989
W5NPQ6	F-actin-capping protein subunit alpha OS=Ovis aries OX=9940 GN=CAPZA2 PE=3 SV=1	44	8	31	7	286	33	6.8	95.96	CAPZA2	0	1		2.86838e+07	2.91578e+07	3.18981e+07	3.25781e+07	3.25437e+07	3.43592e+07	0.90208	0.049758
W5PXE5	AAA domain-containing protein OS=Ovis aries OX=9940 GN=ATAD1 PE=3 SV=1	8	2	3	2	417	46.7	8.02	8.32	ATAD1	0	1		2.35227e+06	2.36918e+06	2.73442e+06	2.87175e+06	2.76543e+06	2.94307e+06	0.868958	0.0499283
W5QGI4	Phenylalanyl-tRNA synthetase beta subunit OS=Ovis aries OX=9940 GN=FARSB PE=3 SV=1	19	11	25	11	589	66.3	7.24	60.25	FARSB	0	1		4.01254e+07	4.06204e+07	4.38445e+07	4.42728e+07	4.66627e+07	4.94402e+07	0.887549	0.0499432
W5QCK1	Uncharacterized protein OS=Ovis aries OX=9940 GN=MAPRE3 PE=3 SV=1	16	4	9	3	281	32	5.54	17.32	MAPRE3	0	1		9.52369e+06	8.59396e+06	1.02336e+07	1.0569e+07	1.08208e+07	1.12523e+07	0.868548	0.0499437
W5Q7N9	Uncharacterized protein OS=Ovis aries OX=9940 GN=MTX2 PE=3 SV=1	5	1	1	1	264	29.7	6.29	0	MTX2	0	1		241902	264238	274807	288819	284222	290023	0.904854	0.0500009
W5P6Z9	Uncharacterized protein OS=Ovis aries OX=9940 GN=KIF1B PE=3 SV=1	3	4	5	2	1820	204.6	5.62	6.83	KIF1B	0	1		5.5529e+06	5.39619e+06	6.05465e+06	6.09556e+06	6.43602e+06	6.32477e+06	0.901752	0.0500181
W5Q0Z1	Eukaryotic translation initiation factor 3 subunit F OS=Ovis aries OX=9940 GN=EIF3F PE=3 SV=1	28	8	29	8	313	33.8	5.45	72.53	EIF3F	0	1		5.79548e+07	5.95938e+07	6.12723e+07	6.15285e+07	6.41264e+07	6.51109e+07	0.937385	0.0500833
W5PTW5	Small monomeric GTPase OS=Ovis aries OX=9940 GN=RALB PE=3 SV=1	11	3	8	3	206	23.4	6.62	23.63	RALB	0	1		4.73983e+06	5.1457e+06	4.90724e+06	5.21865e+06	5.25891e+06	5.33506e+06	0.935504	0.0501941
W5PJ82	Kinesin light chain OS=Ovis aries OX=9940 GN=KLC3 PE=3 SV=1	16	7	20	6	495	52.1	7.11	51.86	KLC3	0	1		1.95567e+07	2.01112e+07	2.2504e+07	2.27856e+07	2.34387e+07	2.4165e+07	0.883259	0.0502315
B0FZM4	Myosin light chain 6 (Fragment) OS=Ovis aries OX=9940 PE=2 SV=1	66	10	107	8	143	16	4.68	305.73	MYL6	0	1		2.45766e+08	2.65359e+08	2.48766e+08	1.93396e+08	2.34405e+08	1.72301e+08	1.26627	0.0502936
W5NW13	Apolipoprotein A5 OS=Ovis aries OX=9940 GN=APOA5 PE=3 SV=1	3	1	2	1	357	39.8	7.05	4.54	APOA5	0	1		245260	182261	262419	161305	170758	126221	1.50548	0.0503531
W5PGS2	Vacuolar protein sorting-associated protein 52 homolog OS=Ovis aries OX=9940 GN=VPS52 PE=3 SV=1	8	5	12	5	724	82.5	5.99	18.7	VPS52	0	1		4.28758e+06	4.38661e+06	4.18868e+06	4.15515e+06	4.0411e+06	3.90877e+06	1.06261	0.0504703
W5Q422	Uncharacterized protein OS=Ovis aries OX=9940 GN=INPP1 PE=3 SV=1	10	3	4	3	400	43.8	5.38	10.43	INPP1	0	1		3.26502e+06	3.09047e+06	3.54508e+06	3.63906e+06	3.68216e+06	3.68559e+06	0.899495	0.0504714
W5PC09	Proteasome subunit alpha type OS=Ovis aries OX=9940 GN=PSMA6 PE=3 SV=1	48	11	47	11	246	27.4	6.76	128.44	PSMA6	0	1		1.05743e+08	1.07442e+08	1.17777e+08	1.18271e+08	1.2443e+08	1.23124e+08	0.9047	0.050528
W5PFH4	Non-specific serine/threonine protein kinase OS=Ovis aries OX=9940 GN=MAPKAPK3 PE=3 SV=1	4	2	4	2	384	43.3	7.64	8.97	MAPKAPK3	0	1		4.4266e+06	4.221e+06	4.57278e+06	4.74372e+06	4.88299e+06	5.36116e+06	0.882072	0.0505378
W5QIW0	Uncharacterized protein OS=Ovis aries OX=9940 PE=4 SV=1	69	8	143	8	408	43.3	11.69	311.92		0	1		2.68439e+08	4.4086e+08	3.10214e+08	8.15349e+08	6.34089e+08	4.80669e+08	0.528216	0.0505997
W5QE19	Proteasome subunit beta OS=Ovis aries OX=9940 GN=PSMB2 PE=3 SV=1	28	5	22	5	202	23	7.03	63.83	PSMB2	0	1		2.73056e+07	2.72629e+07	2.86988e+07	2.91529e+07	2.92536e+07	3.08334e+07	0.933072	0.050613
W5P1C7	60S ribosomal protein L13 OS=Ovis aries OX=9940 PE=3 SV=1	6	2	16	1	299	33.9	10.49	46.61		1	1		5.96237e+07	5.62376e+07	6.31421e+07	5.18921e+07	5.24161e+07	5.55947e+07	1.11945	0.0507114
W5P1S6	Dolichyl-diphosphooligosaccharide--protein glycosyltransferase subunit 1 OS=Ovis aries OX=9940 PE=3 SV=1	27	16	70	16	585	66	9.2	169.17		0	1		1.35417e+08	1.404e+08	1.42664e+08	1.29407e+08	1.26792e+08	1.3517e+08	1.06928	0.0507399
C5IWT4	Chromosome 21 open reading frame 33 OS=Ovis aries OX=9940 GN=C21orf33 PE=2 SV=1	48	9	36	9	274	28.6	8.48	88.83	C21orf33	0	1		6.27584e+07	5.86078e+07	6.61869e+07	5.51698e+07	5.65257e+07	5.70964e+07	1.11115	0.0507609
W5PM88	Slingshot protein phosphatase 3 OS=Ovis aries OX=9940 GN=SSH3 PE=3 SV=1	10	5	11	5	668	73.1	5.82	25.29	SSH3	0	1		9.3297e+06	9.18554e+06	9.78935e+06	8.6313e+06	8.72403e+06	9.07359e+06	1.07097	0.0507996
W5QC30	Tubulin alpha chain OS=Ovis aries OX=9940 PE=3 SV=1	47	11	139	2	331	36.8	5.62	467.21		0	1		1.15837e+07	1.11868e+07	1.28659e+07	1.29977e+07	1.3589e+07	1.43506e+07	0.870512	0.0508877
W5Q334	Heat shock protein family A (Hsp70) member 4 like OS=Ovis aries OX=9940 GN=HSPA4L PE=3 SV=1	31	26	77	23	1022	115.3	5.49	181.22	HSPA4L	1	1		7.19815e+07	7.18159e+07	8.11948e+07	8.21738e+07	8.39831e+07	8.6356e+07	0.891012	0.051
W5PYQ7	40S ribosomal protein S12 OS=Ovis aries OX=9940 GN=RPS12 PE=3 SV=1	54	7	49	7	132	14.5	7.21	136.92	RPS12	0	1		2.16089e+08	1.94388e+08	2.25777e+08	2.58396e+08	2.29696e+08	2.58603e+08	0.852092	0.0510075
W5PFD8	Paired related homeobox 2 OS=Ovis aries OX=9940 GN=PRRX2 PE=3 SV=1	8	1	1	1	165	18.3	10.92	2.6	PRRX2	0	1		364154	327713	384641	399101	426189	469556	0.831379	0.0511412
W5Q1H7	MAGUK p55 subfamily member 7 OS=Ovis aries OX=9940 PE=3 SV=1	3	1	1	1	575	65.4	7.24	0	MPP7	0	1		849919	807960	983920	764693	668131	714064	1.23052	0.0512626
W5PJ18	Tyrosine-protein kinase OS=Ovis aries OX=9940 GN=FYN PE=3 SV=1	6	4	7	2	537	60.7	6.67	12.61	FYN	1	1		2.6387e+06	2.52393e+06	2.83019e+06	2.90639e+06	2.88737e+06	3.05304e+06	0.903471	0.0514076
W5PLK7	High mobility group AT-hook 1 OS=Ovis aries OX=9940 GN=HMGA1 PE=3 SV=1	15	2	4	2	96	10.2	10.81	10.27	HMGA1	0	1		7.79813e+06	8.69981e+06	9.35102e+06	1.0523e+07	1.02988e+07	9.5148e+06	0.852071	0.051428
W5P9R1	Uncharacterized protein OS=Ovis aries OX=9940 PE=4 SV=1	8	1	2	1	97	11.2	4.35	6.13		0	1		5.46234e+06	5.78396e+06	5.99126e+06	6.05024e+06	6.76077e+06	6.78801e+06	0.879511	0.0514383
W5Q9X1	Uncharacterized protein OS=Ovis aries OX=9940 GN=DNAJC7 PE=4 SV=1	18	9	10	9	494	56.3	6.79	23.38	DNAJC7	0	1		1.24469e+07	1.24218e+07	1.36526e+07	1.37836e+07	1.40291e+07	1.42053e+07	0.916783	0.0514836
W5PBF0	Non-specific serine/threonine protein kinase OS=Ovis aries OX=9940 GN=PAK1 PE=4 SV=1	12	4	5	1	544	60.5	5.86	12.21	PAK1	0	1		435646	338484	466833	338925	254119	237831	1.49356	0.0515187
W5PFF9	Uncharacterized protein OS=Ovis aries OX=9940 PE=4 SV=1	14	14	36	3	1218	137.9	6.93	72.2		1	1		9.93273e+06	9.0154e+06	1.00245e+07	1.06824e+07	1.05403e+07	1.04585e+07	0.914505	0.0515608
K4P486	40S ribosomal protein S17 OS=Ovis aries OX=9940 GN=RPS17 PE=2 SV=1	56	7	46	7	135	15.5	9.85	126.91	RPS17	0	1		7.45443e+07	7.23288e+07	7.71079e+07	7.9772e+07	8.26599e+07	9.06372e+07	0.885059	0.0515637
W5PJM6	Nipsnap homolog 2 OS=Ovis aries OX=9940 GN=NIPSNAP2 PE=3 SV=1	21	6	13	6	256	30.6	8.88	28.04	NIPSNAP2	0	1		1.87345e+07	1.6185e+07	2.07576e+07	2.1342e+07	2.29244e+07	2.3653e+07	0.819752	0.0518161
W5PPT8	SCP domain-containing protein OS=Ovis aries OX=9940 PE=4 SV=1	34	4	15	4	151	16.9	9.41	47.92		0	1		3.5237e+07	3.6208e+07	3.65565e+07	3.21046e+07	3.31284e+07	3.50234e+07	1.07725	0.0518307
W5Q7M7	Uncharacterized protein OS=Ovis aries OX=9940 GN=HNRNPA3 PE=4 SV=1	30	15	80	12	380	39.7	9.01	164.62	HNRNPA3	1	1		8.31585e+07	8.96524e+07	8.6178e+07	8.98781e+07	9.51505e+07	9.60033e+07	0.921564	0.0518847
W5PLY1	Eukaryotic translation initiation factor 3 subunit H OS=Ovis aries OX=9940 GN=EIF3H PE=3 SV=1	32	10	50	10	352	39.9	6.67	128.8	EIF3H	0	1		6.45949e+07	6.6692e+07	6.96245e+07	7.03781e+07	7.2376e+07	7.57452e+07	0.919506	0.051939
W5QJ31	C-1-tetrahydrofolate synthase, cytoplasmic OS=Ovis aries OX=9940 GN=MTHFD1 PE=3 SV=1	23	20	58	20	977	105.8	7.93	153.58	MTHFD1	0	1		1.11352e+08	1.05932e+08	1.19177e+08	1.20665e+08	1.23796e+08	1.27303e+08	0.905039	0.051942
W5QA91	RNA cytidine acetyltransferase OS=Ovis aries OX=9940 GN=NAT10 PE=3 SV=1	8	8	12	8	1026	115.9	8.27	19.01	NAT10	0	1		9.38714e+06	8.92325e+06	9.32718e+06	1.01953e+07	9.49855e+06	1.01964e+07	0.924632	0.0520441
W5Q2P3	Leucine zipper-EF-hand-containing transmembrane protein 1 OS=Ovis aries OX=9940 GN=LETM1 PE=3 SV=1	13	10	24	10	730	81.4	6.2	58.14	LETM1	0	1		1.71976e+07	1.73028e+07	1.88901e+07	1.90782e+07	1.9534e+07	2.05967e+07	0.901731	0.0520625
W5PHD6	GRAM domain-containing protein OS=Ovis aries OX=9940 GN=WBP2 PE=4 SV=1	11	2	3	2	225	24.5	7.4	4.87	WBP2	0	1		4.58796e+06	4.79117e+06	4.88519e+06	4.92265e+06	5.27302e+06	5.20833e+06	0.926014	0.0521219
W5QHR5	PH domain-containing protein OS=Ovis aries OX=9940 GN=PLEKHO2 PE=4 SV=1	4	2	4	2	499	54.2	5.33	9.3	PLEKHO2	0	1		4.70159e+06	4.21174e+06	4.69813e+06	4.87881e+06	5.07125e+06	5.18621e+06	0.899261	0.0521308
W5QH77	Ubiquitin specific peptidase 39 OS=Ovis aries OX=9940 GN=USP39 PE=4 SV=1	6	3	9	3	565	65.3	8.84	14.84	USP39	0	1		8.82498e+06	8.53925e+06	9.06705e+06	9.23756e+06	9.60941e+06	1.01981e+07	0.910008	0.0521589
W5NY79	Regulator of chromosome condensation 1 OS=Ovis aries OX=9940 GN=RCC1 PE=4 SV=1	9	3	12	3	422	45.3	7.08	28.09	RCC1	0	1		1.30088e+07	1.33581e+07	1.35043e+07	1.22405e+07	1.26343e+07	1.29415e+07	1.05434	0.0522121
W5QGL6	Non-specific serine/threonine protein kinase OS=Ovis aries OX=9940 GN=PAK2 PE=4 SV=1	23	9	28	6	524	58	5.77	71.92	PAK2	4	1		6.95921e+07	6.92685e+07	7.65906e+07	7.62674e+07	8.38656e+07	8.38915e+07	0.882908	0.0522623
W5PKY9	Uncharacterized protein OS=Ovis aries OX=9940 GN=MYL12A PE=4 SV=1	66	9	78	4	172	19.9	4.81	204.49	MYL12A	0	1		3.98022e+07	4.02938e+07	4.37914e+07	4.469e+07	4.67445e+07	4.43927e+07	0.912096	0.0523902
W5NY43	Uncharacterized protein OS=Ovis aries OX=9940 GN=SSB PE=4 SV=1	41	17	95	17	405	46.6	8.46	227.59	SSB	0	1		1.41242e+08	1.46263e+08	1.56421e+08	1.32238e+08	1.38047e+08	1.34549e+08	1.09657	0.0524421
W5PWT5	Stromal antigen 2 OS=Ovis aries OX=9940 GN=STAG2 PE=3 SV=1	4	4	9	2	1233	141.5	5.4	18.76	STAG2	0	1		4.30865e+06	4.48901e+06	5.08259e+06	5.13801e+06	5.65415e+06	6.1479e+06	0.819374	0.0524869
W5PNW2	Biogenesis of lysosome-related organelles complex 1 subunit 1 OS=Ovis aries OX=9940 GN=BLOC1S1 PE=3 SV=1	8	1	2	1	125	14.3	8.15	5.4	BLOC1S1	0	1		1.6253e+06	1.62696e+06	1.83402e+06	1.8773e+06	1.96695e+06	2.18892e+06	0.843052	0.0525182
W5NR09	Uncharacterized protein OS=Ovis aries OX=9940 GN=FLII PE=4 SV=1	12	14	19	14	1255	143	6.39	50.72	FLII	0	1		2.23872e+07	2.16566e+07	2.30481e+07	2.61312e+07	2.33237e+07	2.51162e+07	0.899704	0.0525485
W5Q9C4	CN hydrolase domain-containing protein OS=Ovis aries OX=9940 GN=NIT2 PE=4 SV=1	14	4	7	4	283	31.1	6.89	11.38	NIT2	0	1		7.06547e+06	6.87658e+06	7.59182e+06	7.76328e+06	7.77368e+06	8.33776e+06	0.901953	0.0525523
W5PRG8	Uncharacterized protein OS=Ovis aries OX=9940 GN=CREG1 PE=3 SV=1	14	3	9	3	252	27.1	6.98	20.46	CREG1	0	1		1.11895e+07	1.27151e+07	1.23209e+07	1.31683e+07	1.33457e+07	1.40401e+07	0.893266	0.0525732
W5PW14	Actin related protein 1B OS=Ovis aries OX=9940 GN=ACTR1B PE=3 SV=1	13	5	15	2	360	40.4	7.06	34.21	ACTR1B	0	1		1.16104e+07	1.18891e+07	1.29985e+07	1.30834e+07	1.43825e+07	1.52625e+07	0.854187	0.0526472
W5PG36	Voltage-dependent anion-selective channel protein 2 OS=Ovis aries OX=9940 GN=VDAC2 PE=3 SV=1	60	12	68	12	294	31.6	7.55	202.87	VDAC2	0	1		2.00716e+08	1.95472e+08	2.09095e+08	2.11406e+08	2.1601e+08	2.26265e+08	0.925961	0.0526656
W5P7B1	Sirtuin 2 OS=Ovis aries OX=9940 GN=SIRT2 PE=4 SV=1	8	3	5	3	391	43.4	5.35	10.23	SIRT2	0	1		4.05943e+06	3.89316e+06	4.27251e+06	4.38902e+06	4.33471e+06	4.56829e+06	0.919733	0.0527168
W5PPW8	Sidoreflexin OS=Ovis aries OX=9940 GN=SFXN5 PE=3 SV=1	6	1	1	1	340	37.1	9.6	2.32	SFXN5	0	1		26520.1	42598.7	34859.7	57895.8	43441	61556.2	0.638324	0.0530003
W5PWQ1	DNA-directed RNA polymerase subunit OS=Ovis aries OX=9940 GN=POLR2A PE=3 SV=1	6	9	15	9	1890	208.6	7.43	37.31	POLR2A	0	1		1.0613e+07	1.03291e+07	1.17463e+07	1.1711e+07	1.27224e+07	1.2854e+07	0.87666	0.0530229
W5PZ87	Septin 8 OS=Ovis aries OX=9940 GN=SEPTIN8 PE=3 SV=1	16	8	31	4	482	55.6	6.21	75.92	SEPTIN8	0	1		1.87845e+07	1.85596e+07	2.09124e+07	1.67072e+07	1.74853e+07	1.75591e+07	1.12569	0.053066
W5NQ67	Creatine kinase OS=Ovis aries OX=9940 PE=3 SV=1	7	1	3	1	165	17.4	5.74	5.8		0	1		6.42254e+06	6.40766e+06	7.09178e+06	6.13398e+06	5.90998e+06	5.95645e+06	1.10675	0.053123
W5Q519	Eukaryotic translation initiation factor 3 subunit M OS=Ovis aries OX=9940 GN=EIF3M PE=3 SV=1	28	8	21	8	374	42.5	5.63	45.97	EIF3M	0	1		2.62842e+07	2.59471e+07	2.75603e+07	2.79283e+07	2.77592e+07	2.8496e+07	0.947828	0.053328
W5PCD9	Uncharacterized protein OS=Ovis aries OX=9940 GN=EML4 PE=3 SV=1	9	8	9	8	995	110.2	6.44	20.78	EML4	0	1		1.06326e+07	1.06678e+07	1.1618e+07	1.17442e+07	1.20374e+07	1.27926e+07	0.900045	0.0533503
B7TJ15	Mitogen-activated protein kinase 14 OS=Ovis aries OX=9940 GN=MAPK14 PE=2 SV=1	16	5	12	4	360	41.3	5.78	25.46	MAPK14	1	1		2.64394e+07	2.61702e+07	2.84926e+07	3.17059e+07	2.90555e+07	3.45428e+07	0.850983	0.0534501
W5Q8L1	Pyrroline-5-carboxylate reductase OS=Ovis aries OX=9940 GN=PYCR1 PE=3 SV=1	12	3	11	3	320	33.5	7.84	25.89	PYCR1	0	1		1.29337e+07	1.20085e+07	1.40474e+07	1.08477e+07	1.11992e+07	1.17223e+07	1.15459	0.0534773
W5Q6F1	Starch binding domain 1 OS=Ovis aries OX=9940 GN=STBD1 PE=4 SV=1	23	5	10	5	274	30.1	5.77	14.6	STBD1	0	1		2.93442e+06	2.7109e+06	3.21606e+06	3.3805e+06	3.27849e+06	3.49731e+06	0.8725	0.0534954
W5PMQ1	Zinc finger CCCH-type containing 4 OS=Ovis aries OX=9940 GN=ZC3H4 PE=4 SV=1	3	2	2	2	1133	122.1	6.62	5.45	ZC3H4	0	1		2.26899e+06	1.45308e+06	1.73185e+06	1.2842e+06	1.04422e+06	1.08852e+06	1.59614	0.0535248
W5P8N5	Uncharacterized protein OS=Ovis aries OX=9940 GN=FBL PE=3 SV=1	42	12	37	12	346	36.7	9.04	88.04	FBL	0	1		9.65592e+07	1.01134e+08	1.03078e+08	1.07741e+08	1.08493e+08	1.19727e+08	0.895254	0.0536276
W5PJN7	WH1 domain-containing protein OS=Ovis aries OX=9940 PE=4 SV=1	5	1	1	1	348	38.3	6.09	3.83		0	1		136232	123112	153306	182744	154118	190872	0.781927	0.0536374
W5PJR0	Serum amyloid A protein OS=Ovis aries OX=9940 PE=3 SV=1	11	2	4	1	177	20.3	8.82	4.85		0	1		658405	592271	668194	586770	527764	471019	1.21022	0.053731
W5NQK6	LIM and senescent cell antigen-like-containing domain protein OS=Ovis aries OX=9940 GN=LIMS1 PE=4 SV=1	16	5	10	5	337	38.4	8.1	29.05	LIMS1	0	1		1.89977e+07	1.9197e+07	2.08407e+07	2.09996e+07	2.17447e+07	2.30063e+07	0.89787	0.0537325
W5PQT4	Clat_adaptor_s domain-containing protein OS=Ovis aries OX=9940 GN=LOC101105107 PE=3 SV=1	14	3	3	1	226	25.3	5.85	6.64	LOC101105107	0	1		1.06057e+06	1.12134e+06	1.26607e+06	1.32614e+06	1.36956e+06	1.59893e+06	0.802859	0.0537593
W5PJ99	SURP and G-patch domain containing 2 OS=Ovis aries OX=9940 GN=SUGP2 PE=4 SV=1	4	3	4	3	1103	122.5	6.93	4.22	SUGP2	0	1		1.02913e+06	1.0292e+06	1.09648e+06	1.10859e+06	1.1493e+06	1.22213e+06	0.906548	0.0538241
W5QB36	Catalase OS=Ovis aries OX=9940 GN=CAT PE=3 SV=1	33	15	97	15	528	60.1	7.27	226.39	CAT	0	1		1.41695e+08	1.42533e+08	1.4962e+08	1.51571e+08	1.61806e+08	1.71638e+08	0.894506	0.0540535
W5PS58	SRP receptor subunit alpha OS=Ovis aries OX=9940 GN=SRPRA PE=3 SV=1	10	7	17	7	641	70.2	9.17	32.45	SRPRA	0	1		1.37095e+07	1.35523e+07	1.49547e+07	1.58317e+07	1.49369e+07	1.56833e+07	0.908822	0.0541055
W5PPG7	Nucleoporin 153 OS=Ovis aries OX=9940 GN=NUP153 PE=4 SV=1	4	6	8	6	1467	152.3	8.59	18.86	NUP153	0	1		6.65537e+06	6.96666e+06	7.02572e+06	7.28879e+06	7.11052e+06	7.30952e+06	0.951123	0.0542114
W5P6V5	Uncharacterized protein OS=Ovis aries OX=9940 GN=MRPS36 PE=4 SV=1	29	2	2	2	103	11.6	10.2	3.46	MRPS36	0	1		3.31038e+06	3.30632e+06	3.43285e+06	3.45776e+06	3.79428e+06	3.65608e+06	0.921291	0.0542691
O77642	14-3-3 protein sigma OS=Ovis aries OX=9940 GN=SFN PE=2 SV=1	75	20	283	2	248	27.8	4.72	715.81	SFN	27	1		1.28501e+09	1.20134e+09	1.38648e+09	1.44146e+09	1.59242e+09	1.43725e+09	0.866186	0.0542889
W5PTU0	CTP synthase OS=Ovis aries OX=9940 GN=CTPS2 PE=3 SV=1	4	2	3	2	586	65.4	6.44	6.18	CTPS2	0	1		3.9435e+06	3.93978e+06	4.46488e+06	4.64998e+06	4.56341e+06	5.11875e+06	0.861571	0.0543276
W5NUB0	SERPIN domain-containing protein OS=Ovis aries OX=9940 PE=3 SV=1	6	2	5	1	319	36.2	7.84	13.7		0	1		1.32199e+06	1.35887e+06	1.48252e+06	1.61785e+06	1.49657e+06	1.74037e+06	0.857582	0.0543393
W5QAQ9	Ribonucloprotein OS=Ovis aries OX=9940 GN=SNU13 PE=3 SV=1	25	3	7	1	128	14.2	8.72	19.7	SNU13	2	1		9.44362e+06	9.85651e+06	9.67545e+06	8.74287e+06	9.10071e+06	9.37155e+06	1.06469	0.054398
C3V6M4	Calpain inhibitor OS=Ovis aries OX=9940 GN=CAST PE=2 SV=1	48	30	113	30	786	84.6	5.55	299.33	CAST	0	1		1.38579e+08	1.38807e+08	1.52166e+08	1.54201e+08	1.69778e+08	1.58024e+08	0.891182	0.0544753
P67829	Casein kinase I isoform alpha OS=Ovis aries OX=9940 GN=CSNK1A1 PE=3 SV=1	30	8	27	1	325	37.5	9.48	60.68	CSNK1A1	0	1		1.62777e+06	1.60852e+06	1.69202e+06	1.75944e+06	1.68931e+06	1.74982e+06	0.948013	0.0544889
W5P4F0	Transcription factor BTF3 OS=Ovis aries OX=9940 GN=BTF3L4 PE=3 SV=1	27	5	11	3	158	17.3	6.35	18.77	BTF3L4	0	1		3.07567e+06	3.18493e+06	3.43112e+06	3.4355e+06	3.62779e+06	3.73939e+06	0.897158	0.0545547
W5P6U5	Lectin, mannose binding 1 OS=Ovis aries OX=9940 GN=LMAN1 PE=4 SV=1	15	9	23	8	465	52.8	5.95	65.09	LMAN1	1	1		2.46412e+07	2.47694e+07	2.61689e+07	2.26332e+07	2.27912e+07	2.43098e+07	1.08382	0.0547137
W5P2X4	Selenoprotein T OS=Ovis aries OX=9940 GN=SELENOT PE=3 SV=1	9	2	2	2	197	22.4	8.46	1.92	SELENOT	0	1		2.26689e+06	2.2407e+06	2.51098e+06	2.51466e+06	2.62099e+06	2.69421e+06	0.896386	0.0547841
W5PIN1	Ubiquitin-fold modifier-conjugating enzyme 1 OS=Ovis aries OX=9940 GN=UFC1 PE=3 SV=1	10	2	4	2	167	19.4	7.4	6.22	UFC1	0	1		9.0912e+06	9.41086e+06	1.0294e+07	1.0269e+07	1.15514e+07	1.18657e+07	0.854833	0.0547954
W5QHZ4	RAB8B, member RAS oncogene family OS=Ovis aries OX=9940 GN=RAB8B PE=4 SV=1	17	3	5	2	198	22.8	9.23	13.5	RAB8B	0	1		5.87826e+06	5.72847e+06	6.3093e+06	6.52231e+06	6.85566e+06	7.70568e+06	0.849759	0.054832
W5PTC7	PDZ domain-containing protein OS=Ovis aries OX=9940 GN=HTRA2 PE=3 SV=1	5	1	1	1	458	48.9	9.86	5.41	HTRA2	0	1		198176	173009	191916	209020	221863	252465	0.824033	0.0550856
W5QCX4	Ribulose-phosphate 3-epimerase OS=Ovis aries OX=9940 GN=RPE PE=3 SV=1	4	1	2	1	228	24.9	5.58	2.91	RPE	0	1		2.30022e+06	2.4033e+06	2.45483e+06	2.49124e+06	2.62444e+06	2.52803e+06	0.936501	0.0551964
W5QGQ8	Succinate--CoA ligase [ADP/GDP-forming] subunit alpha, mitochondrial OS=Ovis aries OX=9940 GN=SUCLG1 PE=3 SV=1	29	8	32	8	350	36.8	8.94	83.34	SUCLG1	0	1		7.66806e+07	7.8832e+07	8.35456e+07	8.40611e+07	8.70387e+07	9.11277e+07	0.911644	0.0552376
W5PQ47	Retinoic acid induced 14 OS=Ovis aries OX=9940 GN=RAI14 PE=4 SV=1	20	22	37	22	1024	114.6	6.34	82.56	RAI14	0	1		3.0558e+07	2.86927e+07	3.39646e+07	3.45098e+07	3.54335e+07	3.7149e+07	0.87042	0.0552511
W5PI39	Calcium-transporting ATPase OS=Ovis aries OX=9940 GN=ATP2C1 PE=3 SV=1	3	2	2	2	921	100.7	6.83	4.24	ATP2C1	0	1		1.61557e+06	1.56312e+06	1.70862e+06	1.76756e+06	1.71513e+06	1.80037e+06	0.925091	0.0553269
W5PQ21	CAP-Gly domain containing linker protein 2 OS=Ovis aries OX=9940 GN=CLIP2 PE=4 SV=1	7	6	14	3	948	105.4	6.79	34.01	CLIP2	0	1		3.29901e+06	3.26612e+06	3.52523e+06	4.84181e+06	3.84693e+06	3.98529e+06	0.796144	0.0553584
W5Q635	Uncharacterized protein OS=Ovis aries OX=9940 GN=CASP8 PE=3 SV=1	8	3	4	3	488	56.7	5.59	11.34	CASP8	0	1		2.45199e+06	2.17309e+06	2.63975e+06	2.7089e+06	2.85434e+06	3.05375e+06	0.843081	0.0554584
W5Q2L9	EH domain binding protein 1 like 1 OS=Ovis aries OX=9940 GN=EHBP1L1 PE=4 SV=1	1	1	1	1	1693	179.1	4.74	3.8	EHBP1L1	0	1		245258	203517	227531	272072	249438	266053	0.858733	0.0554741
W5QA64	C1q domain-containing protein OS=Ovis aries OX=9940 GN=LOC101119895 PE=4 SV=1	11	2	14	2	203	22	9.31	23.77	LOC101119895	0	1		2.13166e+07	1.51561e+07	2.34026e+07	2.71117e+07	2.66558e+07	2.61122e+07	0.749567	0.0554893
W5QHA3	Uncharacterized protein OS=Ovis aries OX=9940 GN=PDZK1 PE=4 SV=1	21	7	17	7	523	57.4	5.35	34.07	PDZK1	0	1		2.65508e+07	2.63809e+07	2.94997e+07	2.97959e+07	3.02828e+07	3.07992e+07	0.907056	0.0556012
W5PF33	ML domain-containing protein OS=Ovis aries OX=9940 GN=GM2A PE=4 SV=1	18	4	10	4	193	21	5.14	18.1	GM2A	0	1		3.51487e+07	3.50193e+07	3.6396e+07	3.25271e+07	3.3958e+07	3.43763e+07	1.05654	0.0556872
W5NW23	GRASP55_65 domain-containing protein OS=Ovis aries OX=9940 GN=GORASP2 PE=3 SV=1	12	3	4	3	423	44.5	4.94	8.95	GORASP2	0	1		8.70306e+06	8.66667e+06	9.12768e+06	9.18161e+06	9.52321e+06	9.96791e+06	0.924133	0.0557659
W5QFI4	Solute carrier family 1 member 4 OS=Ovis aries OX=9940 GN=SLC1A4 PE=4 SV=1	2	1	1	1	497	52.7	6.02	2.8	SLC1A4	0	1		807224	811029	948358	1.10067e+06	1.01103e+06	956543	0.83651	0.0557771
W5P0V5	Uncharacterized protein OS=Ovis aries OX=9940 GN=RAB11B PE=4 SV=1	57	12	46	11	225	25.1	6.24	113.82	RAB11B	1	1		1.46354e+08	1.43312e+08	1.52296e+08	1.53601e+08	1.61843e+08	1.7007e+08	0.910294	0.0557954
W5PPE8	Cytochrome c oxidase subunit 4I1 OS=Ovis aries OX=9940 GN=COX4I1 PE=1 SV=1	40	7	38	7	169	19.4	9.35	67.3	COX4I1	0	1		8.5935e+07	8.69671e+07	8.8949e+07	8.99429e+07	9.33306e+07	9.75516e+07	0.932435	0.0560061
W5Q9R1	RNA 3'-terminal phosphate cyclase OS=Ovis aries OX=9940 GN=RTCA PE=3 SV=1	15	5	10	5	316	34	6.96	16.87	RTCA	0	1		1.23659e+07	1.27151e+07	1.31046e+07	1.17197e+07	1.17854e+07	1.2347e+07	1.06509	0.0560628
W5NYY8	Chromosome 6 open reading frame 132 OS=Ovis aries OX=9940 GN=C6orf132 PE=4 SV=1	2	3	4	3	1188	125.3	9.45	9.61	C6orf132	0	1		4.06046e+06	4.2494e+06	4.32295e+06	4.45424e+06	4.49582e+06	4.83754e+06	0.916245	0.0560755
W5PCD7	2-arachidonoylglycerol hydrolase ABHD12 OS=Ovis aries OX=9940 GN=ABHD12 PE=3 SV=1	9	2	3	2	337	39	8.92	8.36	ABHD12	0	1		1.18134e+06	1.15435e+06	1.25261e+06	1.35032e+06	1.26104e+06	1.42773e+06	0.888394	0.0560784
W5NPM6	Uncharacterized protein OS=Ovis aries OX=9940 GN=HMGN4 PE=3 SV=1	19	2	6	2	90	9.5	10.48	13.3	HMGN4	0	1		5.71151e+06	6.24466e+06	6.21394e+06	6.65931e+06	6.51845e+06	6.45563e+06	0.92547	0.0560908
W5PDF4	Plakophilin 3 OS=Ovis aries OX=9940 GN=PKP3 PE=3 SV=1	30	15	53	15	585	64.1	9.16	149.46	PKP3	0	1		8.21992e+07	8.90141e+07	9.33775e+07	9.4999e+07	9.80498e+07	1.01371e+08	0.898687	0.0563501
W5PCR1	Proline rich coiled-coil 2A OS=Ovis aries OX=9940 GN=PRRC2A PE=4 SV=1	4	6	11	6	2138	226.2	9.35	14.05	PRRC2A	0	1		2.80547e+06	2.74048e+06	3.14066e+06	3.55124e+06	3.20914e+06	3.24299e+06	0.86837	0.0563644
W5PSC5	Myosin IC OS=Ovis aries OX=9940 GN=MYO1C PE=3 SV=1	28	26	98	26	1067	121.3	9.44	244.6	MYO1C	0	1		1.44704e+08	1.52199e+08	1.51668e+08	1.59157e+08	1.54173e+08	1.57919e+08	0.951875	0.0563743
W5PHL0	Histone H4 OS=Ovis aries OX=9940 PE=3 SV=1	58	8	219	8	106	11.7	11.36	610.18		0	1		4.6654e+09	5.43734e+09	4.57327e+09	3.92074e+09	3.96926e+09	4.34848e+09	1.19917	0.0564209
W5Q8J3	Ribosome binding protein 1 OS=Ovis aries OX=9940 GN=RRBP1 PE=4 SV=1	53	58	261	58	1535	164.4	9.09	621.07	RRBP1	0	1		3.35849e+08	4.12899e+08	3.92958e+08	3.11033e+08	3.20101e+08	3.23897e+08	1.19547	0.0564528
W5NVI4	Centrosomal protein 192 OS=Ovis aries OX=9940 GN=CEP192 PE=4 SV=1	2	5	6	5	2855	313.2	5.59	18.49	CEP192	0	1		5.81027e+06	5.91612e+06	6.43853e+06	6.69955e+06	6.4758e+06	6.62493e+06	0.917407	0.0564678
W5PG15	Vacuolar ATPase assembly integral membrane protein VMA21 OS=Ovis aries OX=9940 GN=VMA21 PE=3 SV=1	12	1	3	1	101	11.4	7.24	4.05	VMA21	0	1		7.10186e+06	7.08139e+06	7.72151e+06	7.75819e+06	8.66359e+06	9.16212e+06	0.856194	0.0565405
W5Q989	Procollagen-lysine 5-dioxygenase OS=Ovis aries OX=9940 GN=PLOD1 PE=4 SV=1	4	3	4	3	701	80.8	6.7	4.92	PLOD1	0	1		5.74402e+06	4.76298e+06	5.9584e+06	4.62889e+06	4.28869e+06	4.51273e+06	1.22599	0.0567813
W5P001	Uncharacterized protein OS=Ovis aries OX=9940 PE=4 SV=1	7	4	9	3	608	69.9	6.09	16.46		1	1		5.23219e+06	5.1029e+06	5.61408e+06	5.69478e+06	5.70612e+06	5.98951e+06	0.917125	0.0569266
W5PDK7	Uncharacterized protein OS=Ovis aries OX=9940 GN=PCCB PE=4 SV=1	18	7	22	7	550	59.3	7.46	57	PCCB	0	1		3.29153e+07	3.28929e+07	3.72591e+07	3.91289e+07	3.72781e+07	3.92888e+07	0.890847	0.0569922
W5QFK2	Microtubule actin crosslinking factor 1 OS=Ovis aries OX=9940 GN=MACF1 PE=4 SV=1	15	94	196	94	7304	825.5	5.34	407.77	MACF1	0	1		1.69074e+08	1.68282e+08	1.86563e+08	1.90024e+08	1.92143e+08	1.89589e+08	0.916334	0.0570075
W5PKK9	Uncharacterized protein OS=Ovis aries OX=9940 PE=3 SV=1	12	1	3	1	83	9.4	9.41	4.92		0	1		7.67541e+06	7.82421e+06	8.1878e+06	8.34305e+06	8.32315e+06	8.85173e+06	0.928266	0.0570768
W5Q7V8	Serine incorporator 5 OS=Ovis aries OX=9940 GN=SERINC5 PE=3 SV=1	5	2	3	2	459	51.2	7.93	5.39	SERINC5	0	1		2.91126e+06	2.97735e+06	3.45118e+06	3.66354e+06	3.47169e+06	3.63652e+06	0.867064	0.0571335
W5PHI7	SERPIN domain-containing protein OS=Ovis aries OX=9940 PE=3 SV=1	31	6	59	3	203	22.7	5.1	158.49		1	1		4.89945e+07	4.24486e+07	5.39693e+07	5.6835e+07	5.72695e+07	5.78648e+07	0.845571	0.0574012
W5PKP9	Non-specific serine/threonine protein kinase OS=Ovis aries OX=9940 GN=CDC42BPG PE=3 SV=1	5	6	14	6	1438	159.5	6.86	35.37	CDC42BPG	0	1		8.57179e+06	8.74326e+06	9.08226e+06	1.07767e+07	9.19781e+06	1.03377e+07	0.870846	0.0574319
W5NRM2	Uncharacterized protein OS=Ovis aries OX=9940 GN=HEBP2 PE=3 SV=1	6	1	2	1	205	22.9	4.58	3.84	HEBP2	0	1		2.13027e+06	2.21828e+06	2.59988e+06	2.73927e+06	2.89211e+06	2.61928e+06	0.842168	0.0574931
W5PXA6	FAA_hydrolase domain-containing protein OS=Ovis aries OX=9940 GN=FAHD2A PE=3 SV=1	11	3	10	3	315	34.7	6.9	31.07	FAHD2A	0	1		2.38587e+07	2.26334e+07	2.63997e+07	2.64095e+07	2.81888e+07	2.92247e+07	0.869591	0.0576229
W5PKJ3	Uncharacterized protein OS=Ovis aries OX=9940 PE=4 SV=1	15	2	4	2	152	15.5	8.87	6.09		0	1		8.35699e+06	8.46513e+06	9.27793e+06	9.20839e+06	1.01548e+07	1.03467e+07	0.878496	0.0577804
W5PCS6	Ubiquitinyl hydrolase 1 OS=Ovis aries OX=9940 GN=USP24 PE=3 SV=1	1	3	4	3	2512	283.3	6.4	9.05	USP24	0	1		2.77259e+06	2.47594e+06	3.00309e+06	3.13457e+06	3.11537e+06	3.37306e+06	0.857489	0.0580194
W5NXR4	Uncharacterized protein OS=Ovis aries OX=9940 GN=KIAA1217 PE=4 SV=1	7	12	21	12	1932	210.6	7.43	48.28	KIAA1217	0	1		9.4955e+06	9.91898e+06	1.07972e+07	1.1368e+07	1.08884e+07	1.11756e+07	0.903674	0.0580728
W5Q9E1	TPR_REGION domain-containing protein OS=Ovis aries OX=9940 GN=TOMM70 PE=4 SV=1	21	14	33	14	624	69.4	8.02	75.04	TOMM70	0	1		6.06948e+07	5.99619e+07	6.39784e+07	6.38095e+07	6.80266e+07	6.96687e+07	0.916282	0.0581616
W5Q9B8	TBC1 domain family member 23 OS=Ovis aries OX=9940 GN=TBC1D23 PE=4 SV=1	2	2	4	1	685	76.6	5.31	7.41	TBC1D23	0	1		6.93869e+06	7.33307e+06	8.08539e+06	8.1213e+06	9.09511e+06	9.78858e+06	0.827889	0.0581756
W5QIH1	RNA polymerase-associated protein LEO1 OS=Ovis aries OX=9940 GN=LEO1 PE=3 SV=1	1	1	1	1	668	75.6	4.53	2.51	LEO1	0	1		330167	325763	329548	281589	306095	316130	1.09035	0.0581918
W5PML1	TLDc domain-containing protein OS=Ovis aries OX=9940 GN=MEAK7 PE=4 SV=1	2	1	1	1	452	49.9	7.24	2.21	MEAK7	0	1		187663	182303	209385	208305	229160	223647	0.876328	0.0582597
W5QD75	G protein subunit alpha i3 OS=Ovis aries OX=9940 GN=GNAI3 PE=4 SV=1	30	7	27	4	317	36.4	5.63	67.11	GNAI3	0	1		9.81081e+06	1.05271e+07	9.74918e+06	1.08691e+07	1.05274e+07	1.0839e+07	0.933353	0.0583243
W5NWQ4	Serine and arginine rich splicing factor 4 OS=Ovis aries OX=9940 GN=SRSF4 PE=4 SV=1	26	8	35	4	305	35	11.18	69.23	SRSF4	0	1		9.02335e+06	9.38021e+06	9.38884e+06	8.81267e+06	8.78423e+06	9.04528e+06	1.04317	0.0585074
W5P4Z8	Uncharacterized protein OS=Ovis aries OX=9940 GN=MRPS27 PE=4 SV=1	4	2	3	2	415	48	6.15	2.57	MRPS27	0	1		2.29504e+06	2.23349e+06	2.37529e+06	2.37565e+06	2.45517e+06	2.47593e+06	0.944855	0.0585254
W5Q9X5	Mitogen-activated protein kinase kinase 1 OS=Ovis aries OX=9940 GN=MAP2K1 PE=3 SV=1	17	6	17	5	393	43.3	6.32	31.44	MAP2K1	1	1		3.98056e+07	3.87369e+07	4.46136e+07	4.48166e+07	4.70534e+07	5.03874e+07	0.865727	0.0585272
W5Q2N0	RAS p21 protein activator 1 OS=Ovis aries OX=9940 GN=RASA1 PE=4 SV=1	5	4	5	4	1023	114	6.68	9.92	RASA1	0	1		6.28242e+06	6.28774e+06	8.03821e+06	8.06786e+06	8.72063e+06	9.60711e+06	0.78075	0.0585506
W5Q4T0	Uncharacterized protein OS=Ovis aries OX=9940 GN=LRRFIP2 PE=3 SV=1	6	4	7	3	721	81.6	7.12	13.82	LRRFIP2	0	1		4.60077e+06	4.62975e+06	4.66572e+06	4.77954e+06	4.71555e+06	4.9351e+06	0.962997	0.0585797
W5PW27	Cytochrome c oxidase polypeptide Vb OS=Ovis aries OX=9940 GN=COX5B PE=1 SV=1	27	4	22	4	143	15.2	8.51	53.26	COX5B	0	1		4.39601e+07	4.58222e+07	4.74616e+07	4.80167e+07	5.35098e+07	5.61213e+07	0.870573	0.0586651
W5QGQ5	ArfGAP with coiled-coil, ankyrin repeat and PH domains 2 OS=Ovis aries OX=9940 GN=ACAP2 PE=4 SV=1	8	5	9	5	741	83.9	7.46	18.21	ACAP2	0	1		8.35142e+06	7.93014e+06	9.38659e+06	9.43258e+06	9.90494e+06	1.04685e+07	0.861173	0.0587272
W5NV02	PUM-HD domain-containing protein OS=Ovis aries OX=9940 GN=PUM1 PE=4 SV=1	4	4	7	2	1183	125.8	6.81	15.45	PUM1	2	1		3.58001e+06	3.56866e+06	3.85473e+06	3.3836e+06	3.3959e+06	3.46327e+06	1.07426	0.0587544
W5Q1D9	Mitogen-activated protein kinase kinase 4 OS=Ovis aries OX=9940 GN=MAP2K4 PE=3 SV=1	3	1	3	1	376	42.8	8.37	4.09	MAP2K4	0	1		2.54085e+06	2.57582e+06	2.64547e+06	2.78416e+06	2.8529e+06	2.65058e+06	0.936594	0.0588651
W5Q6W2	Rho GTPase activating protein 29 OS=Ovis aries OX=9940 GN=ARHGAP29 PE=4 SV=1	2	2	4	2	1270	142.9	6.51	7.52	ARHGAP29	0	1		1.2726e+06	1.19528e+06	1.35898e+06	1.4296e+06	1.36824e+06	1.43992e+06	0.903038	0.0588888
W5PSP1	FIP-RBD domain-containing protein OS=Ovis aries OX=9940 GN=ERC1 PE=4 SV=1	11	11	20	11	1116	127.7	5.95	46.98	ERC1	0	1		9.53798e+06	9.52416e+06	1.01767e+07	1.02464e+07	1.02915e+07	1.04966e+07	0.942139	0.0589028
W5Q537	Aspartate beta-hydroxylase OS=Ovis aries OX=9940 GN=ASPH PE=3 SV=1	17	11	36	11	722	82.2	5.24	93.01	ASPH	0	1		4.01736e+07	4.05755e+07	4.26689e+07	3.86285e+07	3.77552e+07	3.96253e+07	1.06387	0.0589518
W5P4C6	Coagulation factor XII OS=Ovis aries OX=9940 GN=F12 PE=4 SV=1	2	1	1	1	608	67	7.39	2.22	F12	0	1		783028	717122	831777	1.00661e+06	852922	910442	0.841857	0.0589967
W5P7A6	Arginyl-tRNA--protein transferase 1 OS=Ovis aries OX=9940 GN=ATE1 PE=3 SV=1	6	1	1	1	416	47.7	8.38	2.38	ATE1	0	1		23471.1	33495.7	30866.3	42583.9	37391	36089.9	0.756759	0.0590444
W5PJG9	Annexin OS=Ovis aries OX=9940 GN=ANXA13 PE=3 SV=1	9	2	8	1	283	31.1	7.17	14.24	ANXA13	0	1		2.43978e+06	2.72774e+06	2.60177e+06	2.29998e+06	2.37265e+06	2.40128e+06	1.0983	0.0590881
W5PI44	Polypyrimidine tract-binding protein 1 OS=Ovis aries OX=9940 GN=PTBP1 PE=4 SV=1	35	12	72	9	557	59.5	9.16	219.09	PTBP1	4	1		2.03441e+08	2.11521e+08	2.15825e+08	2.20502e+08	2.26952e+08	2.42964e+08	0.913632	0.0590925
W5Q2J9	Aminotran_1_2 domain-containing protein OS=Ovis aries OX=9940 GN=GPT2 PE=4 SV=1	5	1	1	1	523	57.9	8.07	2.38	GPT2	0	1		598903	525055	589502	681453	623425	636728	0.882496	0.0591965
W5Q5R6	Arf-GAP domain-containing protein OS=Ovis aries OX=9940 GN=AGFG2 PE=4 SV=1	2	1	4	1	484	49.2	9.25	7.87	AGFG2	0	1		2.91535e+06	3.28325e+06	3.24452e+06	3.43469e+06	3.42456e+06	3.56266e+06	0.906083	0.0592685
W5QHP3	Thioredoxin domain-containing protein OS=Ovis aries OX=9940 GN=TMX1 PE=4 SV=1	18	6	20	6	278	31.6	5.06	45.64	TMX1	0	1		2.95787e+07	2.73898e+07	3.07969e+07	3.14957e+07	3.31814e+07	3.18661e+07	0.909079	0.059313
W5NWI4	Trafficking protein particle complex subunit 5 OS=Ovis aries OX=9940 GN=TRAPPC5 PE=3 SV=1	11	2	4	2	190	20.8	9.66	6.37	TRAPPC5	0	1		2.0413e+06	1.95564e+06	2.14518e+06	2.60354e+06	2.1628e+06	2.50777e+06	0.844382	0.05948
Q9TR30	Cytochrome c oxidase subunit 7A2, mitochondrial (Fragment) OS=Ovis aries OX=9940 GN=COX7A2 PE=1 SV=1	54	1	11	1	24	2.8	7.25	29.44	COX7A2	0	1		3.78761e+07	3.77919e+07	4.07604e+07	4.08279e+07	4.36724e+07	4.61143e+07	0.891389	0.0594943
W5NW56	Interferon regulatory factor 2 binding protein like OS=Ovis aries OX=9940 GN=IRF2BPL PE=3 SV=1	6	4	6	4	709	74	8.22	13.88	IRF2BPL	0	1		3.63649e+06	4.01079e+06	4.38743e+06	3.57803e+06	3.31305e+06	3.31153e+06	1.17957	0.0595565
W5PUB1	THUMP domain-containing protein OS=Ovis aries OX=9940 GN=THUMPD1 PE=4 SV=1	12	4	8	4	359	40.1	6.6	17.05	THUMPD1	0	1		1.01534e+07	9.80082e+06	1.12065e+07	1.14368e+07	1.14118e+07	1.16836e+07	0.902367	0.059597
W5P5J7	SH3 domain containing 19 OS=Ovis aries OX=9940 GN=SH3D19 PE=4 SV=1	1	1	4	1	787	85.1	8.38	4.5	SH3D19	0	1		1.92921e+06	2.21453e+06	2.14969e+06	1.79194e+06	1.87392e+06	1.90355e+06	1.13	0.0596172
W5P2U2	Xin actin binding repeat containing 2 OS=Ovis aries OX=9940 GN=XIRP2 PE=3 SV=1	1	2	6	2	3772	427.9	6.19	11.6	XIRP2	0	1		3.71486e+07	4.34311e+07	3.49091e+07	3.20616e+07	3.24245e+07	3.06258e+07	1.21424	0.0598434
W5QGX4	Procollagen-proline 3-dioxygenase OS=Ovis aries OX=9940 GN=P3H1 PE=3 SV=1	15	9	25	9	736	83	5.26	57.66	P3H1	0	1		1.22771e+07	1.14555e+07	1.40503e+07	1.06166e+07	1.02845e+07	1.07944e+07	1.19206	0.0599799
W5QDT8	Tensin 1 OS=Ovis aries OX=9940 GN=TNS1 PE=3 SV=1	12	15	37	15	1743	186.3	8.34	97.56	TNS1	0	1		4.19507e+07	3.99431e+07	4.21734e+07	3.76408e+07	3.7449e+07	4.01741e+07	1.07638	0.0600713
W5PUF1	RRM domain-containing protein OS=Ovis aries OX=9940 GN=TRA2A PE=4 SV=1	6	3	20	1	281	32.5	11.18	32.67	TRA2A	0	1		351297	290844	354845	449619	372252	490897	0.759454	0.0601235
W5Q3C8	Mitochondrial ribosomal protein L43 OS=Ovis aries OX=9940 GN=MRPL43 PE=3 SV=1	9	2	3	2	256	27.9	9.92	7.21	MRPL43	0	1		4.21326e+06	4.45018e+06	4.44025e+06	4.14762e+06	4.11668e+06	4.20422e+06	1.05094	0.0601944
W5PZ65	Proteasome endopeptidase complex OS=Ovis aries OX=9940 GN=PSMA7 PE=3 SV=1	47	10	38	10	216	24.3	8.7	101.72	PSMA7	0	1		1.2021e+08	1.23234e+08	1.33242e+08	1.33322e+08	1.42865e+08	1.51317e+08	0.88113	0.0602085
A0A384U0T5	Troponin I type 2 OS=Ovis aries OX=9940 PE=2 SV=1	18	3	6	3	182	21.4	8.75	19.02		0	1		2.07442e+07	9.18909e+06	1.79877e+07	6.24079e+06	6.28109e+06	7.91228e+06	2.34514	0.0602183
W5NS92	WASP like actin nucleation promoting factor OS=Ovis aries OX=9940 GN=WASL PE=4 SV=1	3	2	2	2	466	50.4	7.43	4.71	WASL	0	1		2.17516e+06	2.21967e+06	2.44494e+06	2.42537e+06	2.61918e+06	2.68444e+06	0.88495	0.0602271
P83205	Cathepsin B OS=Ovis aries OX=9940 GN=CTSB PE=1 SV=2	39	11	64	11	335	36.7	6.13	144.09	CTSB	0	1		1.64335e+08	1.61602e+08	1.72604e+08	1.5915e+08	1.56047e+08	1.56518e+08	1.05687	0.0603332
W5Q7L6	ADP-ribosylation factor-like protein 6 OS=Ovis aries OX=9940 GN=ARL6 PE=3 SV=1	7	1	1	1	193	21.9	8.63	3.73	ARL6	0	1		423953	394546	474347	519631	473775	551359	0.836921	0.0605965
W5Q1K6	Erythrocyte membrane protein band 4.1 like 1 OS=Ovis aries OX=9940 GN=EPB41L1 PE=4 SV=1	5	3	4	3	880	98.2	5.66	12.79	EPB41L1	0	1		2.81614e+06	2.79029e+06	2.95803e+06	3.65851e+06	3.1422e+06	3.1509e+06	0.860611	0.0606227
W5Q255	Arsenite-resistance protein 2 OS=Ovis aries OX=9940 GN=SRRT PE=3 SV=1	15	13	44	13	872	100.1	5.97	90.67	SRRT	0	1		5.88907e+07	5.45168e+07	5.1808e+07	4.96313e+07	4.90114e+07	5.02857e+07	1.10936	0.0606652
W5Q937	Uncharacterized protein OS=Ovis aries OX=9940 PE=3 SV=1	19	1	1	1	80	9	6.02	2.31		0	1		884045	850088	849169	833073	768152	809707	1.07149	0.060679
W5PFQ8	Ras-related GTP-binding protein OS=Ovis aries OX=9940 GN=RRAGA PE=3 SV=1	3	1	5	1	314	36.6	7.72	11.66	RRAGA	0	1		2.92046e+06	2.69338e+06	2.95092e+06	3.10261e+06	3.01423e+06	3.17137e+06	0.922111	0.0606854
W5PWA8	Heat shock protein family B (small) member 1 OS=Ovis aries OX=9940 GN=HSPB1 PE=4 SV=1	36	7	63	4	184	19.5	8.37	164.59	HSPB1	5	1		4.51178e+08	4.4066e+08	4.20332e+08	3.90985e+08	3.99512e+08	4.21715e+08	1.08246	0.0608611
W5Q768	Phosphatidate cytidylyltransferase OS=Ovis aries OX=9940 GN=CDS2 PE=3 SV=1	7	2	5	2	445	51.2	7.65	6.57	CDS2	0	1		2.11141e+06	1.9338e+06	2.0843e+06	2.18165e+06	2.18352e+06	2.31809e+06	0.917142	0.0608941
W5QCX2	TGc domain-containing protein OS=Ovis aries OX=9940 GN=TGM1 PE=3 SV=1	19	14	42	14	786	86.7	7.01	79.27	TGM1	0	1		6.57363e+07	6.59999e+07	7.35117e+07	7.37392e+07	7.55233e+07	7.84322e+07	0.901417	0.0609028
W5P1Z5	Alpha-MPP OS=Ovis aries OX=9940 GN=PMPCA PE=3 SV=1	3	2	3	2	520	57.8	7.75	4.42	PMPCA	0	1		579129	538453	604767	618486	624277	632646	0.918385	0.0610224
W5P765	T-complex protein 1 subunit gamma OS=Ovis aries OX=9940 GN=CCT3 PE=3 SV=1	52	26	109	26	577	63.6	6.7	307.48	CCT3	0	1		1.91719e+08	1.86219e+08	2.1112e+08	2.11932e+08	2.17743e+08	2.26416e+08	0.897829	0.0610443
A0A140GI28	60S ribosomal protein L27 (Fragment) OS=Ovis aries OX=9940 GN=Rpl27 PE=2 SV=1	58	8	29	8	124	14.2	10.43	71.58	Rpl27	0	1		1.3328e+08	1.35033e+08	1.42064e+08	1.43779e+08	1.55776e+08	1.67239e+08	0.879138	0.0612399
W5QD16	Uncharacterized protein OS=Ovis aries OX=9940 GN=MYL1 PE=4 SV=1	62	11	70	8	197	21.5	5.11	193.11	MYL1	1	1		2.40049e+08	1.16008e+08	2.54073e+08	8.96461e+07	8.78412e+07	9.27932e+07	2.2574	0.0612788
W5QDT4	Ras homolog family member B OS=Ovis aries OX=9940 GN=RHOB PE=4 SV=1	16	3	6	1	208	23.2	5.52	17.8	RHOB	0	1		1.06053e+06	1.04117e+06	1.14887e+06	906918	1.01688e+06	971232	1.12281	0.0615661
W5Q8P8	Uncharacterized protein OS=Ovis aries OX=9940 PE=3 SV=1	17	2	4	2	103	12	5.91	5.11	LOC101104731; MYCBP; LOC105605372	0	1		4.33161e+06	4.41302e+06	4.84417e+06	3.97524e+06	4.2355e+06	3.98355e+06	1.11436	0.061644
W5NYA9	Signal sequence receptor subunit gamma OS=Ovis aries OX=9940 GN=SSR3 PE=3 SV=1	16	3	4	3	185	21.1	9.61	4.51	SSR3	0	1		1.96823e+06	2.2446e+06	2.40372e+06	1.78163e+06	1.88711e+06	1.91573e+06	1.18481	0.0616474
W5NV34	Tyrosine-protein phosphatase non-receptor type OS=Ovis aries OX=9940 GN=PTPN2 PE=3 SV=1	7	2	2	2	384	44.8	9.29	4.91	PTPN2	0	1		548094	614477	618156	640326	715612	776915	0.834903	0.0616769
W5PV63	Rho GTPase activating protein 32 OS=Ovis aries OX=9940 GN=ARHGAP32 PE=3 SV=1	1	2	2	2	2040	221.9	6.81	0	ARHGAP32	0	1		246570	289000	275729	309883	295569	330941	0.866408	0.0617598
W5P1Q0	AP complex subunit beta OS=Ovis aries OX=9940 GN=AP1B1 PE=3 SV=1	18	16	59	5	940	101.8	5.63	163.13	AP1B1	0	1		2.98024e+07	2.73589e+07	3.21699e+07	3.27957e+07	3.33935e+07	3.48961e+07	0.883721	0.0618034
W5P369	AP-2 complex subunit alpha OS=Ovis aries OX=9940 GN=AP2A2 PE=3 SV=1	20	19	52	13	971	106.4	7.56	123.48	AP2A2	0	1		6.10343e+07	6.4215e+07	6.34037e+07	6.51777e+07	6.6132e+07	6.9142e+07	0.941139	0.061821
W5QGP0	Tryptophanyl-tRNA synthetase OS=Ovis aries OX=9940 GN=WARS2 PE=3 SV=1	3	1	1	1	358	40.2	9.25	2.71	WARS2	0	1		221150	225734	258776	266703	261315	272317	0.881704	0.06185
W5P2K9	Lectin, mannose binding 2 OS=Ovis aries OX=9940 GN=LMAN2 PE=4 SV=1	14	4	10	4	361	40.5	7.18	22.94	LMAN2	0	1		3.29418e+07	3.16501e+07	3.61522e+07	3.69304e+07	3.68327e+07	3.73929e+07	0.906331	0.0618652
W5PFP6	Uncharacterized protein OS=Ovis aries OX=9940 GN=TRNT1 PE=3 SV=1	6	3	7	3	436	50	7.85	18.98	TRNT1	0	1		1.97481e+06	1.98184e+06	2.37495e+06	2.56666e+06	2.34853e+06	2.6552e+06	0.836365	0.0618866
W5QHK3	Methylcrotonoyl-CoA carboxylase 1 OS=Ovis aries OX=9940 GN=MCCC1 PE=4 SV=1	5	3	4	3	696	77.3	7.62	6.85	MCCC1	0	1		6.59963e+06	6.63017e+06	6.85257e+06	6.40435e+06	6.02374e+06	5.46588e+06	1.1223	0.0620374
W5PQK3	ATP-dependent 6-phosphofructokinase OS=Ovis aries OX=9940 GN=PFKL PE=3 SV=1	26	17	49	13	752	82.6	7.36	131.01	PFKL	4	1		1.14494e+08	1.09145e+08	1.20636e+08	1.21368e+08	1.25738e+08	1.31893e+08	0.908377	0.0622051
W5P4B2	Uncharacterized protein OS=Ovis aries OX=9940 GN=NRDC PE=4 SV=1	5	6	6	6	1232	140.7	4.92	17.57	NRDC	0	1		5.15102e+06	4.8828e+06	5.38068e+06	5.4549e+06	5.7143e+06	6.14025e+06	0.890525	0.0622628
W5PJQ9	160 kDa neurofilament protein OS=Ovis aries OX=9940 GN=NEFM PE=3 SV=1	3	4	25	2	950	104.7	4.98	56.45	NEFM	0	1		779486	883790	593266	536144	508684	550903	1.41411	0.0622908
W5P8Q0	AP complex subunit beta OS=Ovis aries OX=9940 GN=AP2B1 PE=3 SV=1	32	28	108	17	951	105.6	5.34	285.09	AP2B1	12	1		2.38314e+08	2.45597e+08	2.51595e+08	2.52097e+08	2.64287e+08	2.71138e+08	0.933949	0.0624044
W5NS74	Uncharacterized protein OS=Ovis aries OX=9940 GN=ACAA1 PE=3 SV=1	44	10	24	10	424	44	7.78	78.23	ACAA1	0	1		1.81227e+07	1.74438e+07	1.94108e+07	1.96942e+07	1.97191e+07	2.01315e+07	0.923292	0.0624299
W5Q775	Peptidylprolyl isomerase OS=Ovis aries OX=9940 GN=FKBP7 PE=4 SV=1	8	2	5	2	222	25.5	6.42	8.22	FKBP7	0	1		3.94673e+06	4.43259e+06	5.89437e+06	3.27858e+06	3.22322e+06	3.27062e+06	1.46061	0.0624769
W5QIH4	MARCKS like 1 OS=Ovis aries OX=9940 GN=MARCKSL1 PE=3 SV=1	15	4	16	4	241	24.9	6.81	37.68	MARCKSL1	0	1		2.08572e+07	2.09515e+07	2.17313e+07	2.17491e+07	2.31103e+07	2.38339e+07	0.924981	0.062635
W5PUD6	Nucleoporin 58 OS=Ovis aries OX=9940 GN=NUP58 PE=4 SV=1	8	4	5	4	589	59.5	9.35	6.12	NUP58	0	1		2.75434e+06	2.62723e+06	2.98991e+06	3.09328e+06	3.04619e+06	3.38599e+06	0.878854	0.062667
W5PJP2	Neurofilament light OS=Ovis aries OX=9940 GN=NEFL PE=3 SV=1	11	6	33	4	485	54.9	4.5	74.38	NEFL	1	1		8.91355e+06	8.93987e+06	7.25633e+06	7.11223e+06	6.68718e+06	6.93197e+06	1.2112	0.0626995
W5PUU8	Histone H2A OS=Ovis aries OX=9940 GN=H2AC20 PE=3 SV=1	40	7	185	2	129	14	10.9	426.91	H2AC20	1	1		1.32274e+08	1.41798e+08	1.33463e+08	1.25578e+08	1.02639e+08	1.20914e+08	1.16729	0.0628469
W5QCT2	COP9 signalosome subunit 8 OS=Ovis aries OX=9940 GN=COPS8 PE=4 SV=1	14	2	5	2	193	21.8	9.57	14.1	COPS8	0	1		5.73278e+06	6.05871e+06	6.84834e+06	6.91455e+06	7.16882e+06	7.80387e+06	0.85163	0.0630275
W5NVG4	Structural maintenance of chromosomes protein OS=Ovis aries OX=9940 GN=SMC4 PE=3 SV=1	5	7	8	7	1288	147	6.98	15.66	SMC4	0	1		6.36303e+06	6.17231e+06	6.52444e+06	5.78116e+06	6.17568e+06	5.92476e+06	1.06589	0.0630455
W5Q1F6	Uncharacterized protein OS=Ovis aries OX=9940 GN=AIFM1 PE=3 SV=1	16	8	19	8	613	66.8	9.19	48.15	AIFM1	0	1		1.2767e+07	1.24154e+07	1.40276e+07	1.43385e+07	1.41323e+07	1.50439e+07	0.901077	0.0630628
W5Q5Q3	Keratin 78 OS=Ovis aries OX=9940 GN=KRT78 PE=3 SV=1	8	5	154	1	528	57.5	8.35	324.38	KRT78	0	1		305128	497956	353056	244831	218948	244090	1.63327	0.0632676
W5PVE3	Cytochrome p450 oxidoreductase OS=Ovis aries OX=9940 GN=POR PE=4 SV=1	19	10	25	10	649	72.8	6.25	66.24	POR	0	1		5.40438e+07	5.72343e+07	5.68703e+07	4.86408e+07	5.20692e+07	5.36877e+07	1.08906	0.0632868
W5NQI1	Papilin, proteoglycan like sulfated glycoprotein OS=Ovis aries OX=9940 GN=PAPLN PE=4 SV=1	15	16	41	16	1271	135.7	6.67	96.11	PAPLN	0	1		1.89549e+07	2.16649e+07	2.03447e+07	2.27831e+07	2.17771e+07	2.34381e+07	0.896559	0.063309
W5QIH5	Tropomodulin 2 OS=Ovis aries OX=9940 GN=TMOD2 PE=4 SV=1	19	7	25	5	383	43.1	5.43	62.31	TMOD2	0	1		6.62868e+06	6.97348e+06	6.84481e+06	7.71965e+06	8.33078e+06	7.13892e+06	0.88174	0.063315
W5NRM7	Cellular retinoic acid-binding protein 1 OS=Ovis aries OX=9940 GN=CRABP1 PE=3 SV=1	30	5	12	4	137	15.4	5.35	30.68	CRABP1	0	1		1.75808e+07	1.4816e+07	2.23157e+07	2.27839e+07	2.41603e+07	2.57815e+07	0.752313	0.0633181
W5P381	60S ribosomal protein L7a OS=Ovis aries OX=9940 PE=3 SV=1	17	5	38	2	269	30.5	10.43	103.29		0	1		3.68949e+07	3.50204e+07	3.99668e+07	4.01105e+07	4.16128e+07	4.35214e+07	0.893308	0.0633524
W5Q0D7	GB1/RHD3-type G domain-containing protein OS=Ovis aries OX=9940 PE=3 SV=1	4	2	3	2	592	67.7	5.82	2.74	LOC101119517	0	1		2.14649e+06	1.52557e+06	2.13571e+06	2.49608e+06	2.38809e+06	2.52496e+06	0.783867	0.0633533
W5QFQ1	Malate dehydrogenase OS=Ovis aries OX=9940 GN=MDH1 PE=3 SV=1	41	16	76	16	352	38.4	6.02	200.81	MDH1	0	1		2.29992e+08	2.18172e+08	2.53303e+08	2.53268e+08	2.65641e+08	2.71952e+08	0.886967	0.0633552
W5PEB0	FABP domain-containing protein OS=Ovis aries OX=9940 GN=FABP7 PE=3 SV=1	16	2	3	2	132	14.9	5.58	8.97	FABP7	0	1		5.99067e+06	5.85312e+06	8.65907e+06	4.75261e+06	4.43896e+06	4.2347e+06	1.52707	0.0634068
W5PWW2	Guanine nucleotide-binding protein subunit gamma OS=Ovis aries OX=9940 GN=GNG5 PE=3 SV=1	13	1	3	1	68	7.3	9.85	8.11	GNG5	0	1		7.71439e+06	8.09546e+06	7.48515e+06	6.5073e+06	6.90443e+06	7.42982e+06	1.11772	0.0634709
W5PPG3	Aldedh domain-containing protein OS=Ovis aries OX=9940 PE=3 SV=1	36	17	84	17	469	51.3	5.72	213.84		0	1		1.83601e+08	1.78981e+08	2.03233e+08	2.04204e+08	2.09086e+08	2.21162e+08	0.891817	0.0634913
W5PLW6	Uncharacterized protein OS=Ovis aries OX=9940 GN=ACADVL PE=3 SV=1	39	26	100	26	707	75.8	8.88	249.16	ACADVL	0	1		2.44099e+08	2.45475e+08	2.61251e+08	2.60478e+08	2.73198e+08	2.84047e+08	0.91819	0.0635167
W5PW24	THO complex subunit 2 OS=Ovis aries OX=9940 PE=3 SV=1	3	5	6	5	1569	179.9	8.44	10.19		0	1		3.26047e+06	3.30467e+06	3.44296e+06	3.52867e+06	3.47628e+06	3.73187e+06	0.932129	0.0635201
W5PY64	H15 domain-containing protein OS=Ovis aries OX=9940 GN=H1-10 PE=3 SV=1	36	10	63	10	232	24.2	10.8	167.18	H1-10	0	1		1.98706e+08	2.30743e+08	2.06784e+08	1.82223e+08	1.8923e+08	1.89198e+08	1.13481	0.0636129
W5Q501	GNAS complex locus OS=Ovis aries OX=9940 GN=GNAS PE=3 SV=1	12	11	45	11	1037	111.4	5.21	91.66	GNAS	0	1		5.2778e+07	5.36692e+07	5.45405e+07	5.62104e+07	5.9305e+07	6.46213e+07	0.893697	0.0636549
W5PEW4	NAD(P)-bd_dom domain-containing protein OS=Ovis aries OX=9940 GN=HTATIP2 PE=4 SV=1	7	2	2	2	272	30.3	8.12	5.34	HTATIP2	0	1		1.74592e+06	1.65845e+06	1.79617e+06	1.83613e+06	1.87368e+06	1.82054e+06	0.940363	0.0637162
W5QHU9	Peptidyl-prolyl cis-trans isomerase OS=Ovis aries OX=9940 GN=PPIB PE=3 SV=1	45	11	103	10	216	23.7	9.32	254.49	PPIB	2	1		3.77486e+08	3.81285e+08	4.08688e+08	3.33157e+08	3.57693e+08	3.67903e+08	1.10267	0.0637249
W5P1N8	Uncharacterized protein OS=Ovis aries OX=9940 GN=RAB38 PE=3 SV=1	20	4	10	4	233	25.8	8.62	21.26	RAB38	0	1		7.27221e+06	7.41472e+06	7.80925e+06	8.0559e+06	7.90812e+06	8.65095e+06	0.913923	0.0640061
W5Q7J4	Uncharacterized protein OS=Ovis aries OX=9940 PE=4 SV=1	18	4	8	4	244	25.7	7.42	12.46	LOC101107035; DCXR	0	1		2.37522e+07	2.53659e+07	2.64287e+07	2.68841e+07	3.12822e+07	3.37428e+07	0.821973	0.0643357
W5PUV9	FERM domain-containing protein OS=Ovis aries OX=9940 GN=RDX PE=4 SV=1	31	20	123	8	581	68.4	6.37	288.57	RDX	1	1		3.62062e+07	3.57781e+07	3.90621e+07	3.88462e+07	4.04772e+07	4.13975e+07	0.91986	0.0643529
W5PHU6	ESCRT-II complex subunit VPS36 OS=Ovis aries OX=9940 GN=VPS36 PE=3 SV=1	21	8	18	8	354	39.9	7.8	39.47	VPS36	0	1		1.82441e+07	1.84368e+07	2.02252e+07	2.08209e+07	2.0211e+07	2.17408e+07	0.906543	0.0643851
W5PXP2	Uncharacterized protein OS=Ovis aries OX=9940 GN=CAVIN2 PE=3 SV=1	22	8	17	8	464	51.2	5.38	41.68	CAVIN2	0	1		1.92427e+07	2.01518e+07	1.98999e+07	1.80585e+07	1.82392e+07	1.93378e+07	1.06577	0.0649724
W5Q7C2	O-GlcNAc transferase subunit p110 OS=Ovis aries OX=9940 GN=OGT PE=3 SV=1	4	4	9	4	1047	116.9	6.7	17.57	OGT	0	1		3.99376e+06	4.08564e+06	4.42831e+06	4.39648e+06	4.68289e+06	4.85984e+06	0.897304	0.0649976
W5QFP2	H1.3 linker histone, cluster member OS=Ovis aries OX=9940 GN=H1-3 PE=3 SV=1	37	13	181	3	221	22.1	10.96	486.2	H1-3	10	1		2.84853e+09	3.33331e+09	2.8935e+09	2.47348e+09	2.56141e+09	2.73408e+09	1.16815	0.0651041
W5QA58	Mab-21 like 4 OS=Ovis aries OX=9940 GN=MAB21L4 PE=4 SV=1	6	2	3	2	363	39.8	7.81	7.85	MAB21L4	0	1		4.68422e+06	4.44155e+06	4.91235e+06	5.17221e+06	4.91945e+06	5.13574e+06	0.921898	0.0651876
W5P4C7	Septin-7 OS=Ovis aries OX=9940 GN=SEPTIN7 PE=3 SV=1	42	18	81	17	418	48.7	8.63	205.55	SEPTIN7	1	1		1.23608e+08	1.18304e+08	1.31238e+08	1.34689e+08	1.31868e+08	1.3845e+08	0.921341	0.0652037
W5NYL4	Nucleoporin_C domain-containing protein OS=Ovis aries OX=9940 GN=NUP133 PE=3 SV=1	7	6	10	6	1157	129.1	5.17	23.24	NUP133	0	1		4.92404e+06	4.92893e+06	4.91001e+06	4.56241e+06	4.68439e+06	4.86039e+06	1.04649	0.0652167
W5Q343	Uncharacterized protein OS=Ovis aries OX=9940 PE=3 SV=1	26	6	22	5	209	24	8.37	62.05	LOC101122692	0	1		3.81721e+07	4.15708e+07	3.99432e+07	3.30974e+07	3.5888e+07	3.78671e+07	1.12011	0.0652231
W5PKA2	WD repeat-containing protein 18 OS=Ovis aries OX=9940 GN=WDR18 PE=3 SV=1	5	2	2	2	418	45.6	6.89	6.06	WDR18	0	1		3.03576e+06	3.00459e+06	3.16101e+06	3.30816e+06	3.169e+06	3.46476e+06	0.925512	0.0652396
W5PW44	Thioredoxin domain-containing protein OS=Ovis aries OX=9940 GN=NHLRC2 PE=4 SV=1	11	6	12	6	740	80.5	5.62	32.75	NHLRC2	0	1		1.03493e+07	1.02602e+07	1.11689e+07	1.11533e+07	1.14308e+07	1.18029e+07	0.924141	0.0653409
W5NSH5	40S ribosomal protein S13 OS=Ovis aries OX=9940 PE=3 SV=1	13	3	27	1	151	17.1	10.17	54.97	LOC105606498	0	1		5.56772e+07	5.07159e+07	6.08236e+07	6.09465e+07	6.58624e+07	6.54915e+07	0.869559	0.0653871
W5NXW3	Inosine-5'-monophosphate dehydrogenase OS=Ovis aries OX=9940 GN=IMPDH1 PE=3 SV=1	10	4	5	4	531	57.2	8.12	11.68	IMPDH1	0	1		8.72417e+06	8.44052e+06	9.49447e+06	9.54054e+06	9.70916e+06	9.96747e+06	0.912449	0.0654104
W5PHQ0	Myeloperoxidase OS=Ovis aries OX=9940 GN=MPO PE=4 SV=1	4	3	5	3	745	84.3	9.69	7.82	MPO	0	1		5.60834e+06	6.21808e+06	6.23897e+06	6.53756e+06	8.81092e+06	7.96715e+06	0.774819	0.0654815
W5PW22	Protein kinase domain-containing protein OS=Ovis aries OX=9940 GN=SCYL2 PE=4 SV=1	4	3	3	3	929	103.1	8.22	7.43	SCYL2	0	1		3.88263e+06	3.9287e+06	4.66003e+06	4.84646e+06	4.65868e+06	5.11379e+06	0.853096	0.0655162
W5NZT1	Uncharacterized protein OS=Ovis aries OX=9940 GN=TAF5 PE=3 SV=1	2	1	1	1	800	86.8	5.64	2.74	TAF5	0	1		230171	253089	252458	232023	220317	214552	1.10321	0.0657026
W5QHR3	Uncharacterized protein OS=Ovis aries OX=9940 GN=RMND5A PE=4 SV=1	3	1	1	1	391	44	6.06	2.59	RMND5A	0	1		327550	352662	368308	388960	376014	424157	0.881753	0.0658354
W5PC82	Malic enzyme OS=Ovis aries OX=9940 GN=ME1 PE=3 SV=1	21	9	31	9	545	60.9	5.62	80.37	ME1	0	1		4.19314e+07	3.81479e+07	4.38113e+07	4.47775e+07	4.55744e+07	4.76054e+07	0.898037	0.0658677
W5PY08	Uncharacterized protein OS=Ovis aries OX=9940 PE=4 SV=1	3	1	3	1	369	39.8	8.66	4.07		0	1		1.04693e+07	1.08631e+07	1.23186e+07	1.24022e+07	1.3229e+07	1.47974e+07	0.832357	0.0660044
W5PPK8	Solute carrier family 30 member 1 OS=Ovis aries OX=9940 GN=SLC30A1 PE=3 SV=1	4	1	2	1	484	53.3	6.67	5.53	SLC30A1	0	1		1.03651e+06	959790	1.06895e+06	1.10125e+06	1.09378e+06	1.15841e+06	0.914061	0.0660129
W5PDB9	60S ribosomal protein L34 OS=Ovis aries OX=9940 GN=LOC114118453 PE=3 SV=1	38	6	30	6	128	14.7	11.6	63.83	LOC114118453	0	1		2.13783e+08	2.16735e+08	2.1704e+08	1.98793e+08	1.99147e+08	2.13156e+08	1.05967	0.0660648
W5QIX6	Exocyst complex component 5 OS=Ovis aries OX=9940 GN=EXOC5 PE=3 SV=1	9	6	9	6	710	82.1	6.87	22.09	EXOC5	0	1		7.62122e+06	7.85373e+06	8.71011e+06	8.77918e+06	8.87306e+06	9.28381e+06	0.89787	0.0661627
W5PL67	Succinate--CoA ligase [GDP-forming] subunit beta, mitochondrial OS=Ovis aries OX=9940 GN=SUCLG2 PE=3 SV=1	36	14	41	14	432	46.6	7.15	102.98	SUCLG2	0	1		5.59468e+07	5.54191e+07	6.13395e+07	6.07332e+07	6.44345e+07	6.60733e+07	0.903077	0.0662559
W5PXZ1	Uncharacterized protein OS=Ovis aries OX=9940 GN=GIT2 PE=4 SV=1	3	2	2	1	759	84.5	7.25	2.34	GIT2	1	1		1.25446e+06	1.24381e+06	1.41092e+06	1.38977e+06	1.66896e+06	1.6026e+06	0.838643	0.0663379
W5PQL7	Uncharacterized protein OS=Ovis aries OX=9940 GN=TPM2 PE=3 SV=1	58	23	206	3	284	32.8	4.7	521.41	TPM2	0	1		3.84309e+07	2.02824e+07	4.05114e+07	1.78374e+07	1.53545e+07	1.74397e+07	1.95974	0.0665265
W5P066	Cytochrome b5 type B OS=Ovis aries OX=9940 GN=CYB5B PE=3 SV=1	8	1	3	1	153	17	5.2	4.76	CYB5B	0	1		1.25862e+06	1.45599e+06	1.39344e+06	1.26447e+06	1.1695e+06	1.18347e+06	1.13562	0.0665322
W5PFV5	Aminopeptidase OS=Ovis aries OX=9940 GN=NPEPPS PE=3 SV=1	28	21	67	21	827	93.1	5.49	145.89	NPEPPS	0	1		1.10968e+08	1.07715e+08	1.22143e+08	1.22429e+08	1.25989e+08	1.33855e+08	0.891576	0.0666001
W5Q659	IF rod domain-containing protein OS=Ovis aries OX=9940 GN=KRT74 PE=3 SV=1	46	31	337	18	540	58.8	7.8	854.06	KRT74	4	1		1.67537e+08	1.65109e+08	1.85619e+08	1.53855e+08	1.53937e+08	1.59774e+08	1.10843	0.0667754
W5NZ10	NTF2 domain-containing protein OS=Ovis aries OX=9940 GN=NUTF2 PE=4 SV=1	48	4	22	4	127	14.5	5.38	37.44	NUTF2	0	1		4.48817e+07	4.45651e+07	4.93865e+07	4.8851e+07	5.2085e+07	5.36275e+07	0.898228	0.0668912
W5NYU6	5'-nucleotidase domain containing 2 OS=Ovis aries OX=9940 GN=NT5DC2 PE=3 SV=1	4	2	4	2	451	52.3	6.87	9.34	NT5DC2	0	1		3.73223e+06	3.54927e+06	4.08617e+06	3.22096e+06	3.13476e+06	3.5292e+06	1.15	0.066958
W5NVB9	Actin-related protein 2/3 complex subunit 5 OS=Ovis aries OX=9940 GN=ARPC5 PE=3 SV=1	38	6	15	6	170	18.3	9.61	37.99	ARPC5	0	1		4.43547e+07	4.27475e+07	4.89007e+07	4.85149e+07	5.28839e+07	5.61279e+07	0.863364	0.0670275
W5NPU5	Uncharacterized protein OS=Ovis aries OX=9940 GN=VPS50 PE=4 SV=1	4	3	4	3	964	110.9	6.07	3.72	VPS50	0	1		2.00523e+06	1.87508e+06	2.13447e+06	2.37865e+06	2.31939e+06	2.12281e+06	0.881823	0.0670318
W5P8H8	Uncharacterized protein OS=Ovis aries OX=9940 GN=SGPL1 PE=3 SV=1	6	4	6	4	568	63.6	9.17	10.11	SGPL1	0	1		1.01831e+07	1.00294e+07	1.10316e+07	1.11956e+07	1.10925e+07	1.13627e+07	0.928475	0.0670486
W5NZR9	Proteasome 26S subunit, ATPase 1 OS=Ovis aries OX=9940 GN=PSMC1 PE=3 SV=1	42	16	59	16	448	50.2	6.21	148.9	PSMC1	0	1		7.89218e+07	7.75945e+07	8.54272e+07	8.52908e+07	8.75899e+07	9.08849e+07	0.917267	0.0670503
W5PBA5	Uncharacterized protein OS=Ovis aries OX=9940 GN=FAM180B PE=4 SV=1	6	1	1	1	211	23.5	5.83	0	FAM180B	0	1		438924	447177	418592	491391	448176	497093	0.908143	0.0670638
W5QA09	Mitochondrial ribosomal protein L12 OS=Ovis aries OX=9940 GN=MRPL12 PE=3 SV=1	5	2	4	2	225	24.1	9.45	6.81	MRPL12	0	1		1.29722e+07	1.30557e+07	1.48037e+07	1.16216e+07	1.18052e+07	1.25053e+07	1.13636	0.0672227
W5QB48	ATP synthase membrane subunit f OS=Ovis aries OX=9940 PE=3 SV=1	14	1	6	1	93	10.8	9.83	19.33		0	1		1.03653e+07	1.02935e+07	1.09706e+07	1.11099e+07	1.11654e+07	1.19582e+07	0.923932	0.0672321
W5NRL5	WD_REPEATS_REGION domain-containing protein OS=Ovis aries OX=9940 GN=PLRG1 PE=4 SV=1	9	4	5	4	514	56.8	9.23	13.27	PLRG1	0	1		5.11237e+06	5.63912e+06	5.79984e+06	6.04544e+06	5.96149e+06	6.14902e+06	0.91162	0.0672989
W5PKF8	Inositol 1,4,5-trisphosphate receptor type 3 OS=Ovis aries OX=9940 GN=ITPR3 PE=3 SV=1	10	21	48	19	2626	297.1	6.86	102.56	ITPR3	2	1		3.02679e+07	3.13932e+07	3.57018e+07	3.70373e+07	3.56572e+07	3.88576e+07	0.872803	0.0673102
W5PPT6	Tubulin beta chain OS=Ovis aries OX=9940 GN=TUBB PE=3 SV=1	67	22	488	4	444	49.6	4.89	1243.94	TUBB	38	1		1.4556e+09	1.43379e+09	1.55979e+09	1.54921e+09	1.62807e+09	1.68371e+09	0.915285	0.0673354
C5IJ93	RAB9A OS=Ovis aries OX=9940 GN=RAB9A PE=2 SV=1	27	5	11	5	203	22.9	5.48	28.18	RAB9A	0	1		1.11968e+07	1.18823e+07	1.26484e+07	1.29616e+07	1.49544e+07	1.69309e+07	0.796654	0.0673845
[truncated: 2,828 more rows]
