# Supplementary material for: A newly identified small tRNA fragment reveals the regulation of different wool types and oxidative stress in lambs
Source: Sci Rep. 2023 Jun 23;13:10213. doi: 10.1038/s41598-023-36895-7 (PMC10290153; doi:10.1038/s41598-023-36895-7)
Supplement: Supplementary file 5 — Supplementary Table S5. [file 41598_2023_36895_MOESM5_ESM.xlsx]

## Sheet: Sheet1
Table S5. All detectable metabolites in the metabolome with positive ion mode
MetaboName	Alignment ID	KEGGID	HMDBID	SuperClass	Class	SubClass	RT(min)	m/z	Adduct type	Formula	Ontology	ALC-1	ALC-2	ALC-3	ALC-4	ALC-5	ALC-6	ALC-7	ALC-8	ALC-9	ALC-10	MF-1	MF-2	MF-3	MF-4	MF-5	MF-6	MF-7	MF-8	MF-9	MF-10	QC1	QC2	QC3	QC4	QC5
Xanthyletin	P4464	C09317	HMDB0302525	Phenylpropanoids and polyketides	Coumarins and derivatives	Pyranocoumarins	5.87	229.092	[M+H]+	C14H12O3	Linear pyranocoumarins	276680	0	155801	0	2.63956e+07	3.44842e+07	3.06603e+07	17901337	1.494e+07	2.42527e+07	2.43155e+07	8.54666e+06	6.92108e+06	1.17784e+07	7.29294e+06	0	89874.1	0	0	77189	6.20734e+06	7.71726e+06	7.77673e+06	8.61516e+06	8.26983e+06
Wogonin	P6974	C10197	---	---	---	---	6.269	307.043	[M+K]+	C16H12O5	8-O-methylated flavonoids	2.53822e+06	3.45164e+06	76972.8	2.30403e+06	646481	3.97978e+06	1.85212e+06	1.09292e+07	2.12445e+06	2.24229e+06	269984	3.14309e+06	3.38575e+06	6.5973e+06	2.9167e+06	1.08723e+07	3.66423e+06	3.4055e+06	3.97763e+06	113701	2.64275e+06	3.28654e+06	4.04366e+06	2.2059e+06	4.25384e+06
Veratramine	P10126	C10829	HMDB0259781	Benzenoids	Fluorenes	---	1.462	432.279	[M+NH4]+	C27H39NO2	Fluorenes	6.77672e+06	3.42729e+06	1.32529e+07	3.40092e+06	4.60335e+06	6.18745e+06	7.09412e+06	3.93362e+06	6.43964e+06	3.62605e+06	9.65705e+06	8.54338e+06	3.68558e+06	2.17832e+07	1.16867e+07	5.30413e+06	9910370	1.7914e+07	5.29717e+06	1.14667e+07	7.64048e+06	7.0871e+06	7.79888e+06	4.29845e+06	8.61059e+06
Valine	P789	C16436	HMDB0000883	Organic acids and derivatives	Carboxylic acids and derivatives	Amino acids, peptides, and analogues	7.073	118.086	[M+H]+	C5H11NO2	Valine and derivatives	1999019871	2020024067	2329201249	2186129275	1649318555	1854146538	1801396442	1960521689	2155678463	12963375410	2137066891	1782047343	1516884895	1424841958	1417279907	2152029817	2249956480	12430931055	1771404807	12123971665	1829370453	1911157257	1770058051	1944292051	2100908473
Urocanic Acid	P1339	C00785	HMDB0000301	Organoheterocyclic compounds	Azoles	Imidazoles	6.29	139.05	[M+H]+	C6H6N2O2	Imidazolyl carboxylic acids and derivatives	1.76101e+08	1.26272e+08	1.4851e+08	1.40774e+08	138700760	1.98711e+08	2.26156e+08	180872782	2.2836e+08	1.62842e+08	1631828631	562663153	1082726914	5.54141e+08	5.07351e+08	1453022026	1198525092	1138266391	5.75633e+08	6.39304e+08	6.26951e+08	6.48999e+08	6.28039e+08	6.56173e+08	6.84834e+08
Uridine-5-Diphosphoacetylgalactosamine	P11995		---	---	---	---	8.052	608.088	[M+H]+	C17H27N3O17P2	Pyrimidine nucleotide sugars	2.26248e+06	2.68844e+06	1.50691e+06	2.73688e+06	1.60064e+06	1.94065e+06	1.93394e+06	1.85839e+06	3.36636e+06	1.66788e+06	956182	1.54212e+06	1.75036e+06	31269.8	26419.8	2.3193e+06	403240	184312	2.21838e+06	589336	1.55788e+06	1.58204e+06	1.84349e+06	1.48318e+06	1.44363e+06
Uracil	P650	C00106	HMDB0000300	Organoheterocyclic compounds	Diazines	Pyrimidines and pyrimidine derivatives	3.493	113.035	[M+H]+	C4H4N2O2	Pyrimidones	4.95531e+06	3.6322e+06	1066005616	1.98244e+07	3.61615e+06	1.79458e+06	1.18288e+06	1.45068e+06	2.13748e+06	1.35646e+06	1.40582e+06	7.42186e+06	7.02745e+06	7.4743e+06	4.92619e+07	4.09311e+06	4.32748e+07	2.74563e+06	319101	9.9763e+06	3.11624e+08	2.18332e+08	5.48613e+08	5.33385e+06	7.75631e+06
Tris(1-Chloro-2-Propyl)Phosphate	P7548		---	---	---	---	7.927	327.01	[M+H]+	C9H18Cl3O4P	Trialkyl phosphates	562341	320174	655406	158169	330964	367757	309454	258701	571619	306521	1.68061e+07	1.22068e+07	1.70464e+07	7.12879e+06	1.11657e+07	9.44701e+06	7.19938e+06	1.23059e+07	1.13996e+07	1.93764e+06	6.14174e+06	6.24658e+06	5.84028e+06	6.44704e+06	6.55728e+06
Trigonelline	P1318	C01004	HMDB0000875	Alkaloids and derivatives	---	---	5.566	138.054	[M+H]+	C7H7NO2	Alkaloids and derivatives	1.63637e+07	9.9733e+06	294157129	1.67589e+07	1.52693e+07	9.35881e+06	264839192	7.86894e+06	9.21252e+06	1.04454e+07	5.89908e+06	1.0697e+07	2.49075e+08	8.3172e+06	2.71508e+08	1.3158e+07	3.00045e+08	1.51723e+08	1.12377e+07	9.61285e+07	1.38096e+08	1.09137e+08	2.72278e+08	1.09515e+07	1.52228e+07
Triethylphosphate	P2869		HMDB0259191	Organic acids and derivatives	Organic phosphoric acids and derivatives	Phosphate esters	1.232	183.077	[M+H]+	C6H15O4P	Trialkyl phosphates	2.2535e+07	2.99578e+07	2.51243e+07	2.23605e+07	3.11995e+07	2.69591e+07	2.88848e+07	3.22288e+07	3.50306e+07	3.01718e+07	1.98074e+07	1.94873e+07	1.34707e+07	1.70711e+07	1.50139e+07	1.79164e+07	1.85158e+07	1.74653e+07	1.75331e+07	2.01195e+07	2.05036e+07	2.06053e+07	2.00617e+07	2.15594e+07	2.02965e+07
Triethanolamine	P1728	C06771	HMDB0032538	Organic nitrogen compounds	Organonitrogen compounds	Amines	6.186	150.112	[M+H]+	C6H15NO3	1,2-aminoalcohols	1.06751e+08	8.57219e+07	6.44501e+07	6.58468e+07	6.95221e+07	1.11281e+08	1.24295e+08	5.25607e+07	9.27975e+07	43602.4	1.3105e+06	7.47392e+07	5.71079e+07	1.26145e+08	6.71197e+07	6.62625e+07	7.61479e+07	1.06559e+08	1.07262e+08	1.04828e+08	7.00407e+07	7.96723e+07	6.80121e+07	9.71221e+07	8.35145e+07
Tricosanoic Acid	P8378		HMDB0001160	Lipids and lipid-like molecules	Fatty Acyls	Fatty acids and conjugates	6.49	355.367	[M+H]+	C23H46O2	Very long-chain fatty acids	9.63094e+06	1.03038e+07	3.72124e+06	8.18318e+06	1.10151e+07	1.06033e+07	1.19559e+07	1.13759e+07	1.24742e+07	1.205e+07	9.28229e+06	5.76785e+06	7.60318e+06	5.49987e+06	7.2992e+06	8.92367e+06	6694457	7.75908e+06	7.01947e+06	7.66794e+06	1.4648e+07	1.50948e+07	2.00783e+07	1.33932e+07	1.22596e+07
Triacetin	P4132	D00384	HMDB0029592	Lipids and lipid-like molecules	Glycerolipids	Triradylcglycerols	4.723	218.211	[M+H]+	C9H14O6	Triacylglycerols	684605	721895	796452	634246	211220	144063	190190	246536	736596	519750	435607	531920	545694	250530	581118	507444	230365	372210	398806	332150	316442	319757	349864	290777	321946
Trans-Cinnamaldehyde	P1180	C00903	HMDB0003441	Phenylpropanoids and polyketides	Cinnamaldehydes	---	6.085	133.072	[M+H]+	C9H8O	Cinnamaldehydes	679610	124971	163595	99355.8	123353	229654	493651	660415	735651	116463	299625	149273	301118	187990	26514.7	421318	90923.8	338200	785853	47724.4	703469	760262	1.47415e+06	487882	375545
Trachelanthine	P6777		---	---	---	---	6.66	302.196	[M+H]+	C15H27NO5	Pyrrolizidines	6.33346e+06	7.31285e+06	5.5541e+06	6.57919e+06	6.38279e+06	6.04998e+06	5.75515e+06	6.99706e+06	7.36708e+06	6.27739e+06	1.02563e+06	5.7209e+06	6.10129e+06	1.99791e+06	2.2376e+06	1.63617e+06	1.86262e+06	5.33043e+06	1.4666e+06	2.48877e+06	2.11896e+06	2.41468e+06	51625.8	3.50043e+06	3.98769e+06
Topiramate	P8973	C07502	HMDB0005034	Organoheterocyclic compounds	Dioxolopyrans	---	7.886	378.102	[M+H]+	C12H21NO8S	Dioxolopyrans	2690.08	5666.08	3484.38	2547.71	19453.2	2292.61	0	2744.03	0	0	2.96946e+06	2.52835e+06	399330	0	50589.8	226506	313472	4.56923e+06	327972	54769.5	286723	355957	1875.35	518596	616634
Tolytoxin	P13374	C16904	---	---	---	---	0.966	850.548	[M+NH4]+	C46H75NO13	Diterpene lactones	0	929.07	0	1587.58	4.4962e+06	5.79056e+06	6.50876e+06	3.72709e+06	3.10759e+06	6.06045e+06	4.1389e+06	3.72083e+06	2.42084e+06	4.89793e+06	3.77013e+06	0	1563.27	0	1856.28	2867.82	2.43645e+06	2.44139e+06	2.47999e+06	2.36958e+06	2.47955e+06
Tobramycin, N-Propionyl Derivative Likely	P11239		---	---	---	---	5.725	524.298	[M+H]+	C21H41N5O10	4,6-disubstituted 2-deoxystreptamines	5.51601e+06	1.09791e+06	2.18473e+06	629738	346872	1.78581e+06	702477	838176	119551	935245	75021.1	2.17112e+06	228154	1.11606e+06	420975	380706	87861.4	1.02944e+06	317981	2.5054e+06	483221	443196	60230.2	840810	388525
Thymine	P998	C00178	HMDB0000262	Organoheterocyclic compounds	Diazines	Pyrimidines and pyrimidine derivatives	2.405	127.05	[M+H]+	C5H6N2O2	Hydroxypyrimidines	3.15678e+06	5.22814e+06	1.64488e+06	6.19275e+06	7.38141e+06	3.66035e+06	8.06725e+06	5.19257e+06	8.82262e+06	8.02228e+06	1.66232e+06	7.49723e+06	2.03163e+06	3.59391e+06	4.58937e+06	4.28556e+06	2.932e+06	3.0552e+06	3.20173e+06	2.79266e+06	5.85522e+06	4.99451e+06	6.34649e+06	3.29326e+06	4.48307e+06
Thymidine	P4901	C00214	HMDB0000273	Nucleosides, nucleotides, and analogues	Pyrimidine nucleosides	Pyrimidine 2'-deoxyribonucleosides	2.398	243.097	[M+H]+	C10H14N2O5	Pyrimidine 2'-deoxyribonucleosides	88769.7	150759	154126	128892	102429	114866	121808	82827.4	217501	113309	200821	101438	130175	156298	174062	177412	152486	133900	119814	61996.6	124598	132589	195678	78321.2	131759
Thuringione	P8903		---	---	---	---	8.451	374.961	[M+ACN+H]+	C15H9Cl3O5		8.90483e+07	7.92812e+07	1.42643e+08	8.88761e+07	7.61134e+07	7.78786e+07	9.5382e+07	8.15544e+07	9.38892e+07	8.92429e+07	5.79599e+07	7.42816e+07	5.26281e+07	6.48393e+07	4.76331e+07	7.71872e+07	6.39112e+07	6.49143e+07	5.76012e+07	7.84094e+07	8.0303e+07	7.69976e+07	8.05536e+07	7.4788e+07	7.23458e+07
Threonylleucine	P4618		HMDB0029065	Organic acids and derivatives	Carboxylic acids and derivatives	Amino acids, peptides, and analogues	2.116	233.149	[M+H]+	C10H20N2O4	Dipeptides	258813	7.61895e+06	100429	968756	6.19354e+06	540426	462472	7.48428e+06	1.03828e+07	8.00789e+06	1.01603e+07	110138	5.39692e+06	13738	12770.2	74946	65153.4	69654.1	93863	37112.2	2.19973e+06	2.74501e+06	8.40413e+06	268626	107563
Thonizide	P11128		---	---	---	---	1.114	511.434	[M+ACN+H]+	C32H55N4O	Anisoles	335453	15432.9	294665	105120	19021.7	22715.3	120408	40308	358367	9535.28	4.78817e+07	6.97153e+07	1.81262e+07	229460	422145	4.42096e+07	409614	8.28995e+07	1.37772e+06	565479	1.92358e+07	2.01829e+07	1.6812e+07	2.28773e+07	2.18065e+07
Thiacloprid	P5220	C18512	HMDB0258967	Organoheterocyclic compounds	Pyridines and derivatives	Halopyridines	7.106	253.032	[M+NH4]+	C10H9ClN4S	2-halopyridines	1.31106e+07	1.53327e+07	1.30023e+07	1.46248e+07	1.32789e+07	1.4877e+07	1.32455e+07	1.67095e+07	1.53726e+07	1.365e+07	7.88488e+06	1.05005e+07	7.55672e+06	8.47701e+06	9.53873e+06	1.03053e+07	7.42599e+06	331645	1.26084e+07	1.68264e+07	1.14894e+07	1.16375e+07	1.19811e+07	1.16376e+07	1.14421e+07
Theobromine	P4146	C07480	HMDB0002825	Organoheterocyclic compounds	Imidazopyrimidines	Purines and purine derivatives	8.27	219.026	[M+K]+	C7H8N4O2	Xanthines	7.2035e+06	6.99137e+06	9.62968e+06	8.13803e+06	6.79709e+06	6.28986e+06	7.06902e+06	7.32445e+06	7.24818e+06	6.73744e+06	6.06671e+06	4.21357e+06	5.90603e+06	5.12862e+06	8.23907e+06	4.95246e+06	4.53071e+06	4.76629e+06	6.62807e+06	6.27499e+06	7.52597e+06	7.33779e+06	6.9385e+06	7.33564e+06	7.55104e+06
Tetrahydrospirilloxanthin	P11936		---	---	---	---	1.138	600.482	[M+ACN+H]+	C42H64O2	Xanthophylls	1.33258e+06	23364.8	975221	44144.7	34918.6	21616.4	45048.1	31074.1	81974.6	18049.7	1.45527e+07	4.46648e+07	6.05362e+06	1.18909e+06	1.70656e+06	1.00699e+07	790987	1.34865e+07	5.25264e+06	1.9082e+06	6.46421e+06	6.70352e+06	5.66185e+06	7.70182e+06	6.9862e+06
Tetrahydrocurcumin	P9379		HMDB0005789	Phenylpropanoids and polyketides	Diarylheptanoids	Linear diarylheptanoids	6.482	395.141	[M+Na]+	C21H24O6	Curcuminoids	366078	245661	284479	169389	309936	539513	308765	118453	19929.6	199739	275416	221322	311744	372352	138809	167307	176465	216745	98833.5	188557	202431	210008	284909	70768.7	281926
Teflubenzuron	P9034	C18437	---	---	---	---	8.294	380.977	[2M+H]+	C14H6Cl2F4N2O2	Dichlorobenzenes	1715.31	0	4760.5	2583.7	0	30090	5903.42	4143.51	2415.39	0	1.9066e+07	9.5449e+06	2.31567e+07	3.47014e+07	4.18626e+07	8.53819e+06	4.77957e+06	2.44918e+07	2.62023e+07	1.22903e+07	1.38753e+07	1.41249e+07	1.48546e+07	1.39008e+07	1.3869e+07
Taurodeoxycholic Acid	P11007	C05463	HMDB0000896	Lipids and lipid-like molecules	Steroids and steroid derivatives	Bile acids, alcohols and derivatives	1.666	500.304	[M+H]+	C26H45NO6S		2.80999e+06	2.93222e+06	3.30315e+06	1.83141e+06	1.83812e+06	4.69744e+06	3.11191e+06	3.5936e+06	2.23546e+06	6.58786e+06	3.58473e+06	6.2853e+06	458729	2.95948e+06	2.06526e+06	1.32346e+06	178295	2.16421e+06	1.03645e+06	2.7324e+06	3.1533e+06	3.11657e+06	3.22629e+06	3.22259e+06	2.8641e+06
Tanshinone I	P6006		HMDB0258714	Lipids and lipid-like molecules	Prenol lipids	Diterpenoids	6.924	277.089	[M+H]+	C18H12O3	Tanshinones, isotanshinones, and derivatives	12714.9	213471	0	0	1.65305e+07	1.73684e+07	1.84603e+07	1.09166e+07	1.23196e+07	1.82249e+07	1.73724e+07	8.66548e+06	7.90251e+06	1.49437e+07	8.53301e+06	942281	564655	967499	0	965251	6.83981e+06	7.23364e+06	6.14442e+06	8.12916e+06	7.82118e+06
Stearoyl Ethanolamide	P7597		HMDB0013078	Organic nitrogen compounds	Organonitrogen compounds	Amines	1.175	328.32	[M+H]+	C20H41NO2	N-acylethanolamines	2.35684e+07	2.82613e+07	1.81419e+07	2.15074e+07	2.79016e+07	2.37409e+07	1.99727e+07	2.3536e+07	3.40027e+07	2.76185e+07	1.35117e+07	7.07744e+06	2.04715e+07	1.49296e+07	1.13407e+07	1.96196e+07	1.68195e+07	1.42696e+07	3.0074e+07	1.53709e+07	2.35372e+07	2.41123e+07	2.24239e+07	2.71927e+07	2.32953e+07
Sphinganine Related Molecules	P6813		---	---	---	---	4.215	302.304	[M+H]+			404556	636637	328427	381312	192264	118714	202344	261990	271997	149288	192672	204440	302633	168011	251702	157122	218391	165083	286964	168417	535935	410653	250554	320566	535557
Solasodine	P10450	C10822	HMDB0035282	Lipids and lipid-like molecules	Steroids and steroid derivatives	Steroidal alkaloids	6.825	452.294	[M+H]+	C27H43NO2	Spirosolanes and derivatives	4.02962e+06	4.75919e+06	3.90251e+06	5.25526e+06	2.10114e+06	3.26633e+06	2.3819e+06	3.57347e+06	3.88575e+06	3.48448e+06	3.08507e+06	3.84385e+06	7.56824e+06	5.76643e+06	7.24297e+06	7.85817e+06	1.05328e+07	3.7492e+06	6.76969e+06	154786	4.07734e+06	4.29708e+06	3.9458e+06	4.51853e+06	4.64666e+06
Solasodiene	P9407		HMDB0302982	Lipids and lipid-like molecules	Steroids and steroid derivatives	Steroidal alkaloids	1.206	396.33	[M+NH4]+	C27H41NO	Steroidal saponins	2.45288e+07	2.01233e+07	5.6709e+07	2.4294e+07	2.09733e+07	1.30193e+07	2.02093e+07	1.99789e+07	1.75511e+07	2.13147e+07	1.72301e+07	1.94567e+07	1.46579e+07	1.57883e+07	2.35537e+07	1.59401e+07	1.63642e+07	2.44031e+07	1.54524e+07	2.8216e+07	2.08765e+07	2.08474e+07	2.02321e+07	2.21908e+07	2.00903e+07
Sodium Glycocholate Hydrate	P10633		---	---	---	---	5.554	466.327	[M+H]+	C26H44NNaO7	Glycinated bile acids and derivatives	2.24319e+06	990616	1.15232e+06	1.30771e+06	327456	1.15394e+06	762642	53960.1	699719	254899	3193.33	4.60707e+07	2.17034e+07	2.33745e+07	3.06039e+07	3.23299e+07	7.94522e+06	1.79171e+07	1.42045e+07	2.04257e+07	1.62413e+07	1.67383e+07	1.50755e+07	1.63705e+07	1.9266e+07
Sn-Glycero-3-Phosphocholine	P5390	C00670	HMDB0000086	Lipids and lipid-like molecules	Glycerophospholipids	Glycerophosphocholines	8.104	258.11	[M]+	C8H21NO6P	Glycerophosphocholines	2.1526e+08	2.26456e+08	1.94684e+08	2.57684e+08	6.10872e+07	2.36336e+08	1.92584e+08	2.39968e+08	2.55855e+08	2.82813e+08	2.59937e+08	1.53693e+08	2.17299e+08	2.21981e+08	1.99976e+08	2.39272e+08	1.92995e+08	1.93316e+08	7.02698e+08	271103103	1.62631e+08	1.3634e+08	5.7912e+07	8.07289e+07	244089545
Smenospongine	P5713		---	---	---	---	8.326	268.997	[M+H-H2O]+	C21H29NO3	Prenylquinones	3807843803	3475775449	5939860658	3999957035	3113420491	3399445897	3840804944	3685823496	3921293815	3702799717	2976698746	3455004023	2754450756	3329413704	2643304819	3570053372	2802464706	3099063404	2842399523	3336865015	3562817205	3553072184	3628557771	3567192067	3453721694
Skimmianine	P6195	C10740	HMDB0258333	Organoheterocyclic compounds	Quinolines and derivatives	Furanoquinolines	8.054	284.087	[M+K]+	C14H15NO4	Dihydrofuranoquinolines	0	32459.6	483471	3800.65	3.93275e+06	4.20779e+06	3.95414e+06	1.97855e+06	2.56027e+06	4.65887e+06	1.26696e+07	8.48563e+06	1.61541e+06	1.90762e+06	2.36555e+06	538102	338806	8.42237e+06	1.10382e+06	573904	2.00115e+06	2.0579e+06	1.51028e+06	2.44327e+06	2.2769e+06
Sinensetin	P8862	C10186	HMDB0036633	Phenylpropanoids and polyketides	Flavonoids	O-methylated flavonoids	1.854	373.276	[M+H]+	C20H20O7	7-O-methylated flavonoids	3.45239e+08	4.07549e+08	4.60181e+06	3.71102e+08	3.40958e+08	3.508e+08	400464907	3.90526e+08	4.11084e+08	3.72111e+08	3.01562e+07	1.51049e+06	1.37166e+08	1.39269e+08	1.86708e+06	2.32082e+06	1.39887e+07	3.71929e+07	9.75845e+07	6.46249e+07	1.34447e+08	1.67063e+08	2.62299e+08	2.48006e+08	2.34995e+07
Sibutramine	P6109	C07247	HMDB0015237	Benzenoids	Benzene and substituted derivatives	Halobenzenes	1.67	280.19	[M+H-H2O]+	C17H26ClN	Chlorobenzenes	678722	229412	448002	784034	173548	134371	307893	208558	475519	251008	9.22416e+07	4.47506e+06	2.60392e+06	382598	1.61128e+06	2.38201e+06	1.10113e+06	8.73414e+07	2.71101e+06	756627	8.6338e+06	8.67684e+06	7.83541e+06	9.54374e+06	8.69442e+06
Shogaol	P7176	C10494	HMDB0137236	Benzenoids	Phenols	Methoxyphenols	1.801	315.132	[M+NH4]+	C17H24O3	Shogaols	1.1318e+07	1.0623e+07	1.02365e+07	1.06163e+07	8.51981e+06	1.32745e+07	1.35012e+07	1.15217e+07	9.1942e+06	1.63131e+07	3.6071e+07	2.68754e+07	2.15724e+07	3.80401e+07	3.31347e+07	3.43485e+07	3.80176e+07	3.17892e+07	3.67746e+07	8.14141e+07	1.80854e+07	1.85777e+07	1.10746e+07	23532415	2.16186e+07
Schinifoline	P6099		HMDB0040380	Organoheterocyclic compounds	Quinolines and derivatives	Quinolones and derivatives	5.846	280.153	[M+Na]+	C17H23NO	Hydroquinolones	5.14919e+07	5.52092e+07	4.50228e+07	5.37655e+07	4.79759e+07	5.18314e+07	4.7863e+07	5.81877e+07	5.80243e+07	5.33238e+07	4.82899e+06	2.8139e+08	3.67139e+08	1.69285e+08	186648719	2.71297e+08	2.84898e+08	2.67599e+08	2.75632e+08	1.53668e+08	1.61739e+08	1.66843e+08	1.56492e+08	1.75222e+08	1.73916e+08
Sarsasapogenin	P9851	C03963	HMDB0030024	Lipids and lipid-like molecules	Prenol lipids	Triterpenoids	2.293	417.33	[M+Na]+	C27H44O3	Triterpenoids	237749	212443	303385	220340	160288	871581	277295	28266.4	20786.7	77801.8	0	7740.23	68788.6	6171.56	25329.8	0	0	0	5177.54	0	278441	117779	137049	7709.69	47914.7
Santonin	P5070		---	---	---	---	5.96	247.172	[M+H]+	C15H18O3	Eudesmanolides, secoeudesmanolides, and derivatives	1793369760	2071055844	1454196402	1819899770	1801934359	1800838955	1755293237	2002025331	2070153110	1972579361	2430786350	2080199792	1978635869	1813496161	1908871197	1917522404	2062585573	1846009253	1866558714	1907232418	1854637169	1893882982	1826403051	1987756605	1906735103
Salbutamol Sulfate	P4810		HMDB0001937	Benzenoids	Benzene and substituted derivatives	Benzyl alcohols	1.69	240.159	[M+H]+	C13H21NO3		1.23081e+07	1.45629e+07	1.9997e+07	1.35784e+07	1.06624e+07	1.33438e+07	1.5247e+07	1.22456e+07	1.50372e+07	1.5871e+07	646674	7.55919e+06	8.54746e+06	8.05765e+06	7.25765e+06	4.22535e+06	2.45652e+06	4.60872e+06	7.86701e+06	4.52032e+06	1.11589e+07	1.06631e+07	1.09924e+07	1.06624e+07	9.83841e+06
S4:17(P3:15/F1:2)	P12338		---	---	---	---	1.117	654.331	[M+2H]2+	C29H48O15	Saccharolipids	2.99219e+08	2.93928e+08	2.69411e+08	1.6785e+08	2.13256e+08	2.15385e+08	2.30152e+08	3.69685e+08	4.29477e+08	3.73961e+08	1.68375e+08	1.93483e+08	2.30681e+08	3.36238e+08	127752482	2.7191e+08	1.72709e+08	1.38571e+08	128726531	9.72896e+07	2.25642e+08	2.3348e+08	2.16717e+08	2.50786e+08	2.40774e+08
Roquefortine C	P9280	C22165	HMDB0030381	Organoheterocyclic compounds	Indoles and derivatives	Pyrroloindoles	4.88	390.285	[M+H]+	C22H23N5O2	Pyrroloindoles	1.15665e+06	597343	3.31234e+08	853893	516241	723169	639122	1.71819e+06	260319	358759	9550.36	208476	77988.9	77404.3	448459	364106	426916	59002.2	247408	173936	1.16656e+07	3.24516e+06	262849	512452	539684
Rhodinyl Acetate	P4061		HMDB0037186	Lipids and lipid-like molecules	Fatty Acyls	Fatty alcohol esters	1.314	216.195	[M+H]+	C12H22O2	Fatty alcohol esters	1.66266e+07	1.84246e+07	1.07787e+07	1.13177e+07	9.90672e+06	7.08247e+06	8.56809e+06	5.54527e+06	8.40446e+06	4.78268e+06	4.80109e+06	4.01016e+06	1.21122e+07	8.53148e+06	1.49567e+07	2.90083e+06	3.65139e+06	3.7395e+06	1.78669e+06	8440609	7.33139e+06	7.34647e+06	7.09576e+06	7.65738e+06	7.30134e+06
R-(-)-Desmethyldeprenyl Hydrochloride	P2567		---	---	---	---	7.321	174.123	[M+H]+	C12H16ClN		4.92811e+06	2.40139e+08	3.29675e+08	367754231	2.95671e+06	2.87119e+06	3.55335e+06	3.53742e+06	4.09371e+06	3.07389e+06	1.12098e+06	478376	1474343	1.41285e+06	1.80038e+06	1.24782e+06	7.00474e+06	2.34437e+06	9.70907e+06	546094	1.5308e+08	152974751	1.66284e+08	1.49999e+08	142535540
Quinine	P7506	C06526	HMDB0014611	Alkaloids and derivatives	Cinchona alkaloids	---	1.293	325.176	[M+H]+	C20H24N2O2	Cinchona alkaloids	3.15086e+06	1.31004e+07	7.21954e+06	8.20857e+06	1.28589e+07	6.54104e+06	8.95621e+06	1.01224e+07	1.47139e+07	4.37246e+06	7.99952e+06	1.60252e+08	2.24017e+08	9.37779e+07	1.08853e+08	5.66916e+08	1.01585e+08	1.20814e+08	4.36155e+08	2.29441e+08	1.0976e+08	1.2068e+08	7.5919e+07	1.3762e+08	1.5942e+08
Pyrogallin	P3691		---	---	---	---	8.334	204.967	[M+H]+	C11H8O4	Tropolones	7.96724e+06	7.3524e+06	6.63919e+06	8.00544e+06	1.29919e+07	7.90018e+06	1.35838e+07	7.5045e+06	9.10278e+06	1.35262e+07	8.17806e+06	7.9228e+06	1.04222e+07	9.31203e+06	1.8966e+07	1.39437e+07	6.72981e+06	8.6057e+06	1.6714e+07	6.38257e+06	1.19567e+07	1.05052e+07	8.34142e+06	1.17085e+07	1.00141e+07
Putative Heterocyst Glycolipid	P11754		---	---	---	---	1.101	576.463	[M+H]+	C32H64O8	Fatty acyl glycosides of mono- and disaccharides	3.00591e+07	5.02215e+07	4.11008e+07	3.65676e+07	1.49619e+07	3.59153e+07	4.05272e+07	6.37008e+07	4.57304e+07	2.90482e+07	1.50267e+07	1.05365e+07	3.24129e+07	3.69591e+07	3.93915e+07	2.34361e+07	5.23047e+07	4.0585e+07	1.03564e+08	3.6e+07	4.55748e+07	4.31346e+07	4.05225e+07	4.14211e+07	4.50202e+07
Putative (3-Hydroxyoctadecanoyl)Glycine	P8475		---	---	---	---	1.204	358.294	[M+ACN+H]+	C20H39NO4	N-acyl-alpha amino acids	7.95745e+06	2.27397e+07	2.06218e+07	6.47824e+06	2.33388e+07	2.29957e+07	7.69501e+06	2.33357e+07	27661808	2.43958e+07	1.91913e+08	1.48419e+07	1.23544e+07	2.8086e+07	2.76366e+07	6.84453e+06	1.1442e+07	154950509	2.04689e+07	2.38712e+07	4.55955e+07	4.57576e+07	3.95677e+07	5.03087e+07	4.75583e+07
Pterostilbene	P5343	C10287	HMDB0303379	Phenylpropanoids and polyketides	Stilbenes	---	2.932	257.112	[M+H]+	C16H16O3	Stilbenes	3.34186e+08	3.71058e+08	1.20514e+06	2.15974e+08	1.99776e+08	3.66956e+08	3.74567e+08	1.62741e+08	1.18697e+08	1.6698e+08	9.51526e+06	190253058	4.42087e+06	4.50244e+07	1.21748e+08	2.95774e+08	201921706	2.46109e+08	1.07235e+06	1.99466e+08	2.64701e+08	2.89828e+08	3.16357e+08	2.68779e+08	3.09474e+08
Prolylproline	P3970		HMDB0011180	Organic acids and derivatives	Carboxylic acids and derivatives	Amino acids, peptides, and analogues	7.535	213.123	[M+H]+	C10H16N2O3	Dipeptides	4.42346e+07	4.40946e+07	8.60607e+07	4.21423e+07	3.79275e+07	3.67727e+07	3.9672e+07	4.91367e+07	166756	197143	294516	3.01842e+07	1.86764e+07	2.59251e+07	224236	353979	133907	169808	983696	170730	3.64052e+07	3.35993e+07	5.05606e+07	4.72154e+07	216148
Proline	P730	C16435	HMDB0003411	Organic acids and derivatives	Carboxylic acids and derivatives	Amino acids, peptides, and analogues	7.423	116.071	[M+H]+	C5H9NO2	Proline and derivatives	5019020192	5685584342	5721263141	5221294907	2738587651	2622172964	2635161237	3289441672	3680567261	2853512642	1431048749	1535355593	155390073	1261479313	1387350232	2632958513	4077066246	2411611245	1751600483	2158974755	8.37078e+08	9.39644e+08	3.73556e+08	1.55512e+08	2392427359
Prenylamine Lactate	P7646		HMDB0256763	Benzenoids	Benzene and substituted derivatives	Diphenylmethanes	4.883	330.226	[M+Na]+	C27H33NO3		2.53761e+06	4.90876e+06	5.10883e+06	1.79647e+06	3.4803e+06	4.32939e+06	2.93514e+06	7.93198e+07	5.17265e+06	5.09161e+06	3.06891e+06	728118	570525	386600	246534	713755	474337	1.11012e+06	489134	516615	1.37748e+06	1.28649e+06	726361	1.85268e+06	1.18941e+06
Polyporenic Acid C	P10836		HMDB0256688	Lipids and lipid-like molecules	Steroids and steroid derivatives	Bile acids, alcohols and derivatives	5.54	483.341	[M+NH4]+	C31H46O4	Monohydroxy bile acids, alcohols and derivatives	8.04889e+06	4.35559e+06	26768.8	8.52506e+06	2.03274e+06	5.31096e+06	4.84585e+06	1.77137e+06	3.65507e+06	1.25887e+06	1.63048e+06	2.36483e+08	1.1629e+08	1.19517e+08	1.49735e+08	1.66745e+08	4.29802e+07	9.20352e+07	7.73219e+07	1.19693e+08	6.56645e+07	6.77515e+07	5.95553e+07	7.02577e+07	7.55284e+07
Polyphyllin A	P11761		HMDB0029310	Lipids and lipid-like molecules	Steroids and steroid derivatives	Steroidal glycosides	1.372	577.365	[M+2H]2+	C33H52O8	Steroidal saponins	210699	2182.58	843745	0	1.43109e+06	369598	2.87462e+06	499260	4.68619e+06	829415	1.65375e+08	192792	2.95953e+06	1.30462e+06	702035	108496	1.90358e+06	7.02613e+06	193972	46643.5	1.11701e+07	1.1527e+07	1.01872e+07	1.0671e+07	1.40795e+07
Polygalic Acid	P10889		---	---	---	---	1.746	489.312	[2M+H]2+	C29H44O6	12-alpha-hydroxysteroids	16445.5	49239.8	105472	63111	453196	91734.2	364688	18097.7	589604	17020.2	2.74811e+07	343006	714434	696837	323220	103407	779723	1.23492e+06	56838.6	302513	1.55408e+06	1.52883e+06	1.28879e+06	1.70596e+06	1.56647e+06
Platyphylline	P7906	C10363	---	---	---	---	1.749	338.193	[M+H]+	C18H27NO5	Macrolides and analogues	808128	386322	356575	1.99695e+06	2.30768e+06	1.73046e+06	1.83472e+06	1.86527e+06	2.34427e+06	2.96614e+06	4.92367e+06	2.77373e+07	1.26084e+07	9.17127e+06	8.54168e+06	1.84163e+07	7.64445e+06	1.31479e+07	1.35111e+07	7.73719e+06	3.9877e+06	3.77729e+06	3.44952e+06	3.98432e+06	3.68761e+06
Platycodigenin	P11204		---	---	---	---	1.985	521.333	[2M+H]+	C30H48O7	Triterpenoids	1.00308e+07	7.45356e+06	1.14637e+07	9.59521e+06	5.82896e+06	6.15465e+06	5.61494e+06	2.92155e+06	3.99716e+06	3.41389e+06	23230258	8.67835e+06	7.81875e+06	3.96025e+07	9.30429e+06	9.83364e+06	3.63509e+06	6.10534e+06	7.15874e+06	3.9211e+07	1.61508e+07	1.10027e+07	9.18052e+06	9.02086e+06	9.6586e+06
Piperidine	P92	C01746	HMDB0034301	Organoheterocyclic compounds	Piperidines	---	6.486	86.0968	[M+H]+	C5H11N	Piperidines	2.78268e+08	273751198	2.44917e+08	2.79265e+08	260449510	2.47155e+08	2.37479e+08	1.64384e+08	2.79433e+08	2.9708e+08	287391442	1.81678e+08	1.50381e+08	1.02642e+08	1.31037e+08	2.05909e+08	2.57772e+08	1.84194e+08	1.68062e+08	1.86054e+08	2.03844e+08	2.11686e+08	2.05108e+08	2.18244e+08	2.19548e+08
Pinacidil Monohydrate	P5021		---	---	---	---	5.965	246.169	[M+H]+	C13H21N5O		13914902601	15967338410	11291051222	14120043157	13954344138	13963309850	13619752882	15573009692	16018175112	15296611251	18884221729	16070121083	15212762299	13986770132	14769514102	14889183841	15988838005	14279873151	14504202728	14723063064	14337167346	14669839408	14037019290	15407797346	14897373648
Pinacidil	P5029	C13729	HMDB0256556	Organoheterocyclic compounds	Pyridines and derivatives	---	9.12	246.181	[2M+H]+	C13H19N5		140229305	146209459	1.5552e+08	1.44493e+08	1.11011e+08	1.1543e+08	1.14042e+08	1.18544e+08	1.35942e+08	1.21065e+08	1.14778e+08	1.09532e+08	101068184	8.11268e+07	9.46666e+07	1.22334e+08	1.09211e+08	9.98275e+07	1.2268e+08	1.23885e+08	112386162	1.13392e+08	1.10586e+08	118461876	1.12134e+08
Phytosphingosine	P7316	C12144	HMDB0004610	Organic nitrogen compounds	Organonitrogen compounds	Amines	2.102	318.298	[M+H]+	C18H39NO3	Lipids	4.74712e+08	3.89136e+08	6.0825e+06	450723322	3.56824e+08	3.52234e+08	3.54124e+08	4.04599e+08	4.37265e+08	3.98552e+08	2.51875e+08	3.11159e+08	2.93575e+08	3.53548e+08	3.04609e+08	382015072	274517006	2.42083e+08	3.3431e+08	3.36323e+08	2.91872e+08	3.39959e+08	293313776	3.9797e+08	3.76679e+08
Phytolaccagenin	P11331		---	---	---	---	1.894	533.339	[M+H]2+	C31H48O7	Triterpenoids	5029.33	3.42341e+06	1.2571e+07	3.26282e+06	2.98754e+06	3.45292e+06	4.42958e+06	3.72176e+06	3.95175e+06	3.92723e+06	7.31399e+07	1.76303e+07	2697.11	28817.8	27610.7	17422.5	17481.3	6.72801e+06	28143.8	7.28718e+06	3.70477e+06	2.45567e+06	6.00541e+06	24251.7	88247.8
Phthalic Anhydride	P1676		HMDB0256501	Organoheterocyclic compounds	Benzofurans	Benzofuranones	1.148	149.023	[M+H]+	C8H4O3	Phthalic anhydrides	6.80198e+07	7.85092e+07	6.15246e+07	8.08942e+07	8.01754e+07	5.00118e+07	7.89284e+07	6.23232e+07	7.80234e+07	7.03234e+07	7.88688e+07	3.70475e+07	8.6053e+07	6.72765e+07	7.87787e+07	6.58103e+07	5.45092e+07	6.07225e+07	6.16558e+07	1.183e+08	7.01582e+07	7.00492e+07	6.2615e+07	8.34863e+07	6.39374e+07
Phosphocreatine	P3915	C02305	HMDB0001511	Organic acids and derivatives	Carboxylic acids and derivatives	Amino acids, peptides, and analogues	8.175	212.043	[M+H]+	C4H10N3O5P	Alpha amino acids and derivatives	5.59471e+06	5.30394e+06	9.71329e+06	7.90593e+06	1.08618e+07	5.13504e+06	7.36903e+06	1.3852e+07	5.0335e+06	8.93195e+06	9.87418e+06	1.3585e+07	8.07784e+06	7.24052e+06	5.56311e+06	9.69701e+06	6.9573e+06	9.72667e+06	5.39521e+06	5.57124e+06	7.59761e+06	7.60233e+06	6.94569e+06	7.92843e+06	7.93759e+06
Phosphocholine	P2910	C00588	HMDB0001565	Organic nitrogen compounds	Organonitrogen compounds	Quaternary ammonium salts	8.681	184.073	[M]+	C5H15NO4P	Phosphocholines	7.33872e+08	8.12098e+08	7.98881e+08	8.30215e+08	7.11758e+08	6.92244e+08	6.62355e+08	7.75695e+08	7.48111e+08	727087816	8.23322e+08	8.94975e+08	9.68894e+08	7.84814e+08	8.94988e+08	9.79215e+08	1139044716	6.66841e+08	7.75804e+08	8.65749e+08	7.91138e+08	8.01286e+08	7.86456e+08	8.35544e+08	7.92008e+08
Phosphatidylethanolamine (15:0/16:0)	P12506		---	---	---	---	1.616	678.512	[M+NH4]+	C36H72NO8P	Phosphatidylethanolamines	2.01025e+06	5.5586e+06	5.97673e+06	3.1446e+06	5.33141e+06	1.58467e+06	3.62251e+06	4.73407e+06	4.84521e+06	1.18306e+06	8.53689e+06	9.71993e+06	8.97077e+07	6.38852e+07	8.31808e+07	1.78525e+07	3.59829e+07	1.49829e+07	3.77948e+07	3.50398e+07	1.84531e+07	1.88204e+07	1.84273e+07	1.85716e+07	1.98298e+07
Phenylpropanolamine	P1789	C07911	HMDB0001942	Benzenoids	Benzene and substituted derivatives	Phenylpropanes	6.068	152.106	[M+Na]+	C9H13NO	Phenylpropanes	432696	1.09156e+06	618681	664012	2.68226e+07	2.6642e+07	2.50472e+07	1.88484e+07	1.53326e+07	2.97271e+07	3.18911e+07	1.00514e+06	1.99464e+06	2.45615e+06	2.22195e+06	508349	280781	540589	1.26483e+06	216147	3.91867e+06	4.54783e+06	570451	1.22125e+07	1.48966e+06
Pheniramine Maleate Salt	P4843		---	---	---	---	1.578	241.178	[2M+H]+	C20H24N2O4		4.78516e+06	7.33217e+06	8.3831e+06	5.09774e+06	7.23089e+06	6.40635e+06	5.67053e+06	7.41045e+06	9.35131e+06	4.98615e+06	8.83502e+07	4.38244e+08	1.90248e+08	6.8041e+07	1.03354e+08	2.82161e+08	91233620	1.80304e+08	4.16639e+08	8.20328e+07	1.05015e+08	1.08203e+08	9.91007e+07	119154886	1.09542e+08
Perindopril	P8737	C07706	HMDB0014928	Organic acids and derivatives	Carboxylic acids and derivatives	Amino acids, peptides, and analogues	9.179	369.248	[M+H]+	C19H32N2O5	Dipeptides	2.48173e+07	2.80996e+07	2.66986e+07	2.67457e+07	4.09585e+07	3.17662e+07	2.49005e+07	4.11278e+07	2.86388e+07	2.73307e+07	2.24753e+07	2.08137e+07	2.10477e+07	1.73492e+07	1.95788e+07	2.00098e+07	2.4444e+07	1.83209e+07	2.26077e+07	2.25171e+07	2.36113e+07	2.41776e+07	2.29129e+07	2.60423e+07	2.41437e+07
Perfamine	P7131		---	---	---	---	6.13	314.144	[M+H]+	C18H19NO4	Furopyridines	518620	358881	0	43588.3	65293.2	74320.2	13716.1	166920	52827.2	10113.4	171031	21016.1	62691.3	162531	33147.5	151999	118504	148452	120066	617772	220617	261086	422585	59420.7	341722
Pelletierine Hydrochloride	P3320		---	---	---	---	1.672	195.122	[2M+H]+	C8H16ClNO	Piperidines	3.24696e+07	2.32352e+07	3.31609e+07	2.11427e+07	2.76658e+07	3.18927e+07	4.04144e+07	1.91962e+07	2.6481e+07	2.47984e+07	2.96747e+07	4.96791e+07	2.04948e+07	9.92627e+07	3.87751e+07	4.065e+07	3.1982e+07	3.88515e+07	1.1366e+07	41349618	3.68912e+07	3.94194e+07	3.39338e+07	3.03965e+07	5.64562e+07
Peiminine	P10451	C10808	HMDB0256206	Lipids and lipid-like molecules	Steroids and steroid derivatives	Steroidal alkaloids	1.741	452.312	[M+H]+	C27H43NO3	Cerveratrum-type alkaloids	6.61758e+06	11287.9	0	3.87194e+06	44588.1	87387.7	386619	535965	458279	32567	802548	1.7583e+07	9.19068e+06	1.36099e+07	3.27999e+06	1.17728e+07	8.84855e+06	1.91377e+07	1.59911e+07	1.85992e+07	8.6153e+06	7.06183e+06	1.07394e+07	116512	8.77617e+06
Paxisterol	P10299		---	---	---	---	5.947	443.321	[M+H]+	C28H42O4	Ergostane steroids	0	0	22850.2	0	0	0	0	0	176452	0	1.01891e+07	1.0755e+07	5.53492e+07	1.16506e+07	1.34529e+07	4.953e+07	7.73321e+06	9.00207e+06	9.76547e+07	4.9549e+07	1.63668e+07	1.65549e+07	1.58773e+07	1.70957e+07	1.68798e+07
Pargyline Hydrochloride	P2064		HMDB0015563	Benzenoids	Benzene and substituted derivatives	Phenylmethylamines	6.676	160.107	[M+H]+	C11H14ClN		4.39908e+06	3.86592e+06	3.42485e+06	3.96193e+06	6.05329e+06	4.79958e+06	4.56592e+06	4.17244e+06	4.58383e+06	5.30378e+06	7.86414e+06	3.24177e+06	2.67515e+06	3.35934e+06	4.05721e+06	2.99605e+06	2.54807e+06	1.52254e+06	1.76897e+06	2.27192e+06	2.81758e+06	2.97098e+06	2.11908e+06	3.97806e+06	2.96921e+06
Paprazine	P6933		HMDB0039521	Phenylpropanoids and polyketides	Cinnamic acids and derivatives	Hydroxycinnamic acids and derivatives	8.632	306.115	[M+Na]+	C17H17NO3	Coumaric acids and derivatives	6800.45	465.59	589.22	497.09	1.43367e+07	1.67115e+07	1.68868e+07	7.49088e+06	7.24877e+06	2.38161e+07	1.2583e+07	6.77383e+06	4.58524e+06	6.20087e+06	3.76799e+06	8087.63	8731.3	866.35	8245.5	53932.7	8.03634e+06	7.87691e+06	8.50624e+06	9.35691e+06	5.60814e+06
Pantothenic Acid	P4185	C00864	HMDB0000210	Organic oxygen compounds	Organooxygen compounds	Alcohols and polyols	5.764	220.117	[M+H]+	C9H17NO5	Secondary alcohols	571148	2.14199e+08	851643	216598	2.38378e+08	2.21753e+08	2.13365e+08	3.71942e+08	2.70817e+08	322358510	85454.5	482276	554007	339331	455898	265617	442163	134216	2.12589e+07	145931	2.76302e+07	3.436e+07	456754	1.08743e+08	610408
Panaxydiol	P5502		HMDB0304715	Lipids and lipid-like molecules	Glycerophospholipids	Glycerophosphocholines	6.898	261.18	[M+H]+	C17H24O2	Long-chain fatty alcohols	1.80098e+07	2.22071e+07	2.60864e+07	1.73781e+07	4.42925e+08	4.51805e+08	399917207	2.84919e+08	2.65963e+08	4.51946e+08	5.29787e+08	2.07465e+08	1.79305e+08	2.74043e+08	2.1451e+08	2.36933e+07	1.15761e+07	2.31774e+07	3.76488e+07	1.70845e+07	1.19594e+08	1.1395e+08	228258	1.67175e+08	1.68804e+08
Palmitoylcarnitine	P9488	C02990	HMDB0000222	Lipids and lipid-like molecules	Fatty Acyls	Fatty acid esters	1.721	400.341	[M+H]+	C23H45NO4		2.00201e+08	2.43115e+08	3.05833e+08	1.95478e+08	2.71676e+08	2.47505e+08	2.19962e+08	3.79547e+08	2.91611e+08	2.32926e+08	2.44428e+07	5.41269e+07	3.56272e+07	44870754	4.01105e+07	3.88075e+07	8.53436e+07	3.07793e+07	3.86816e+07	4.67628e+07	1.65492e+08	1.61319e+08	1.70871e+08	1.61621e+08	1.47294e+08
Oxyphenonium	P8246		HMDB0014364	Benzenoids	Benzene and substituted derivatives	---	1.837	349.256	[M+H-H2O]+	C21H34NO3	Benzene and substituted derivatives	7.79812e+06	6.48224e+06	1.14299e+06	4.59954e+06	6.7662e+06	7.17685e+06	5.82451e+06	6.41127e+06	6.98576e+06	6.16605e+06	118690719	3.70556e+07	8.39099e+07	3.80104e+07	3.68785e+07	5.05558e+07	4.75037e+07	9.77595e+07	1.30836e+07	4.79122e+07	2.57908e+07	2.74505e+07	2.3516e+07	2.89757e+07	3.15195e+07
Otenzepad	P9948		---	---	---	---	1.926	422.263	[M+Na]+	C24H31N5O2	1,4-benzodiazepines	16407.6	341131	38020.3	29853.6	27053.2	243174	104345	390064	345255	93193.9	9.62083e+06	178179	80592.4	31154.7	23480.5	57191.5	47038.1	1.11364e+07	21297.1	22858.3	800257	998563	865303	1.21015e+06	1.11854e+06
O-Propanoylcarnitine	P4118	C03017	HMDB0000824	Lipids and lipid-like molecules	Fatty Acyls	Fatty acid esters	6.746	218.138	[M+H]+	C10H19NO4	Acyl carnitines	181498	5.47017e+08	4.98985e+08	5.4692e+08	5.50112e+08	5.14413e+08	4.70824e+08	5.72416e+08	5.74984e+08	5.88349e+08	751003206	7.19672e+08	5.79757e+08	7.26694e+08	811775856	5.69644e+08	6.63901e+08	4.83425e+08	625854978	118184	6.15859e+08	6.12429e+08	6.05696e+08	6.29853e+08	5.98305e+08
Ophthalmate	P6405	C21016	HMDB0005765	Organic acids and derivatives	Carboxylic acids and derivatives	Amino acids, peptides, and analogues	7.878	290.133	[M+H]+	C11H19N3O6	Oligopeptides	4.75782e+06	4.84193e+06	8.09918e+06	4.74931e+06	5.7705e+06	4.51632e+06	4.45557e+06	4.92134e+06	6.99381e+06	5.17257e+06	4.28107e+07	1.7539e+07	2.24391e+07	1.40133e+07	6960.7	3.16838e+07	116792	269600	3.46666e+07	4.14828e+07	2.07486e+07	1.90095e+07	1.75509e+07	1.82597e+07	1.94788e+07
O-Phosphoethanolamine	P1435	C00346	HMDB0000224	Organic acids and derivatives	Organic phosphoric acids and derivatives	Phosphate esters	8.525	142.026	[M+H]+	C2H8NO4P	Phosphoethanolamines	1.4231e+08	168617687	1.10991e+08	1.57905e+08	1.25385e+08	8.41227e+07	1.39599e+08	163379807	1.66458e+08	1.39865e+08	1.4765e+08	1.64615e+08	1.73861e+08	1.24271e+08	1.30432e+08	1.37351e+08	1.42574e+08	124702597	2.4642e+08	1.54065e+08	1.57161e+08	1.62747e+08	1.68173e+08	1.68212e+08	1.57443e+08
Oleoylethanolamide	P7543	C20792	HMDB0002088	Organic nitrogen compounds	Organonitrogen compounds	Amines	1.18	326.304	[M+H]+	C20H39NO2	N-acylethanolamines	5.64029e+07	4.93201e+07	4.78924e+07	4.34645e+07	5.23993e+07	4.62688e+07	4.30279e+07	4.50835e+07	5.61637e+07	4.42948e+07	2.05451e+07	2.26163e+07	2.99738e+07	4.87816e+07	3.6562e+07	4.00867e+07	5.37309e+07	3.75345e+07	4.87522e+07	4.25256e+07	4.44908e+07	4.54448e+07	4.20664e+07	5.09354e+07	4.42866e+07
Oleamide	P6172	C19670	HMDB0002117	Lipids and lipid-like molecules	Fatty Acyls	Fatty amides	1.148	282.279	[M+H]+	C18H35NO	Fatty amides	7.60022e+07	5.13436e+07	8.25952e+07	6.04371e+07	4.07172e+07	8.45964e+07	623064	6.87457e+07	911439	4.54599e+07	2.38768e+07	2.93391e+07	2.69249e+07	1.06964e+08	5.55823e+07	3.69932e+07	7.09273e+07	5.81595e+07	4.24234e+07	5.92934e+07	7.25071e+07	7.32165e+07	6.93853e+07	8.17329e+07	6.92407e+07
Octadecanedioic Acid	P7199		HMDB0000782	Lipids and lipid-like molecules	Fatty Acyls	Fatty acids and conjugates	1.407	315.252	[M+H]+	C18H34O4	Long-chain fatty acids	2.26082e+08	6.87962e+06	1.27993e+07	2.3644e+08	5.88368e+06	3.94682e+06	3.87527e+06	8.58064e+06	4.73826e+06	3.39961e+06	1.37073e+07	3.37138e+08	2264268391	2771442317	3470203360	2.16753e+08	3.60026e+08	6.41002e+08	1561244276	1726744092	5.40325e+08	6.67266e+08	1029875004	4.42522e+07	1054611928
O6-Benzylguanine	P4867		HMDB0255878	Organoheterocyclic compounds	Imidazopyrimidines	Purines and purine derivatives	7.599	242.104	[M+H]+	C12H11N5O		1.40233e+06	631921	627775	1.38539e+06	388840	339692	346831	725963	617999	382878	4.74409e+06	1.23955e+07	319770	221121	304020	943039	566894	5.09579e+06	487538	484669	5.73215e+06	5.19466e+06	7.68237e+06	6.92307e+06	441050
N-Palmitoyl-D-Erythro-Sphingosine	P11422		HMDB0004949	Lipids and lipid-like molecules	Sphingolipids	Ceramides	1.141	538.517	[M+H-2H2O]+	C34H67NO3	Ceramides	2.51475e+07	3.74153e+07	1.31528e+07	3.57417e+07	3.75683e+07	1.86424e+07	1.41969e+07	2.03106e+07	2.02728e+07	2.18218e+07	8.30619e+06	1.03521e+06	4.45652e+07	2.74403e+07	3.02976e+07	2.34738e+07	2.22034e+07	5.63938e+06	3.20753e+07	2.18853e+07	2.73717e+07	2.72712e+07	2.72541e+07	2.93591e+07	2.51e+07
Norcyclobenzaprine	P5526		---	---	---	---	7.083	262.164	[M+H]+	C19H19N		2.55031e+08	2.71073e+08	2.25963e+08	2.52437e+08	2.08807e+08	2.30478e+08	2.10555e+08	250412140	265079347	3003.62	4.19964e+08	382490080	3.79622e+08	4.40465e+08	13009.2	4.17133e+08	3.36172e+08	36719.4	2.60968e+08	22396.3	2.92594e+08	2.99632e+08	2.87167e+08	3.11201e+08	3.07565e+08
Nomifensine Maleate Salt	P4777		---	---	---	---	1.674	239.148	[M+NH4]+	C20H22N2O4		6.17329e+06	8.52545e+06	1.19298e+07	8.05915e+06	9.02401e+06	1.09038e+07	1.07277e+07	7.87795e+06	9.83924e+06	7.41125e+06	1.16656e+07	1.64587e+07	4.77883e+06	2.37804e+07	1.27933e+07	6.43066e+06	1.00497e+07	1.36803e+07	3.29788e+06	1.11746e+07	1.16732e+07	1.24573e+07	1.28552e+07	8.19406e+06	1.71069e+07
N-Nitrosomorpholine	P765	C19283	HMDB0255208	Organoheterocyclic compounds	Oxazinanes	Morpholines	7.709	117.066	[M+H-2H2O]+	C4H8N2O2	Morpholines	8.94786e+07	1.05843e+08	1.06869e+08	9.48069e+07	5.2616e+07	4.57719e+07	5.79174e+07	6.42288e+07	7.01519e+07	4.78911e+07	9.75792e+07	1.16627e+08	1.51795e+08	1.1942e+08	1.43979e+08	1.68724e+08	1.22805e+08	1.21859e+08	1.20346e+08	114751432	8.59079e+07	107140595	1.1184e+08	1.19847e+08	1.10967e+08
N-Methylparoxetine	P8081		---	---	---	---	7.692	344.166	[M+H]+	C20H22FNO3	Phenylpiperidines	94561.5	92042.4	139528	127077	2.13897e+08	2.68275e+08	2.3889e+08	1.33981e+08	1.33614e+08	21319.8	1.9992e+08	1.25415e+08	1.03668e+08	2.13706e+08	1.38349e+08	28422.6	15556	268314	144340	42340.3	1.10518e+08	1.11826e+08	1.16426e+08	1.11503e+08	108857808
N-Methylhistidine	P2398		---	---	---	---	8.188	170.092	[M+H]+	C7H11N3O2	Histidine and derivatives	3.9102e+07	5.65471e+07	1.54532e+07	2.85551e+07	4.81155e+07	4.6072e+07	3.46579e+07	5.61795e+07	3.71533e+07	3.75169e+07	4.37393e+07	1.1395e+08	2.24934e+07	3.30745e+07	1.51739e+07	4.12827e+07	8.04272e+07	5.89601e+07	3.31593e+07	4.3068e+07	3.58193e+07	3.95305e+07	3.30141e+07	4.5074e+07	4.42145e+07
N-Methylglutamic Acid	P2133		HMDB0062660	Organic acids and derivatives	Carboxylic acids and derivatives	Amino acids, peptides, and analogues	6.962	162.076	[M+H]+	C6H11NO4	Glutamic acid and derivatives	141177	122604527	65633.1	1.51303e+08	8.53777e+07	1.02737e+08	7.92371e+07	7.82933e+07	1.27138e+08	8.93259e+07	4.33063e+07	4.36118e+07	112809214	262257	4.77545e+07	293037	4.66487e+07	4.16845e+07	1.07169e+08	132753	7.67394e+07	7.83256e+07	7.64733e+07	7.78032e+07	8.22866e+07
N-Methylaniline	P546	C02299	HMDB0255185	Organic nitrogen compounds	Organonitrogen compounds	Amines	2.598	108.081	[M+H]+	C7H9N	Phenylalkylamines	1.5271e+07	4.38236e+07	1.24973e+08	8.97367e+07	6.81228e+06	5.99119e+06	4.93968e+07	1.06956e+07	53385331	3.20469e+07	4.86459e+06	1.39016e+08	8.85855e+07	1.05361e+08	9.17759e+07	8.52276e+07	1.48163e+08	6.90779e+07	8.61984e+07	9.38483e+07	8.5521e+07	9.24978e+07	2.03499e+08	1.02872e+07	7.06844e+07
Nicotinic Acid Mono Nucleotide	P7849		---	---	---	---	3.144	336.052	[M+H]+	C11H14NO9P	Nicotinic acid nucleotides	4.96869e+06	3396.06	5.27271e+06	4.41093e+06	0	5.59718e+06	6.89512e+06	0	0	0	0	3.52406e+06	6.25709e+06	5.39283e+06	1.73624e+06	9.34171e+06	5.26004e+06	0	1.5484e+06	6.48917e+06	4.45543e+06	4.46274e+06	4.75138e+06	4.01015e+06	4.63402e+06
Nicotinamide	P896	C00153	HMDB0001406	Organoheterocyclic compounds	Pyridines and derivatives	Pyridinecarboxylic acids and derivatives	1.724	123.055	[M+H]+	C6H6N2O	Nicotinamides	4.52428e+08	4.65869e+08	8.53837e+08	4.70781e+08	5.12251e+08	4.52058e+08	4.11175e+08	2.20776e+08	1.6256e+08	1.20725e+08	5.82156e+08	7.21021e+08	4.54088e+08	7.02762e+08	6.89316e+08	6.41716e+08	8.99148e+08	6.98534e+08	7.9313e+08	8.33202e+08	5.96227e+08	5.98525e+08	6.17812e+08	5.64879e+08	6.1518e+08
Neoruscogenin	P10436		---	---	---	---	1.138	451.281	[M+K]+	C27H40O4	Triterpenoids	8.71676e+06	5.67326e+06	5.94134e+06	8.13417e+06	3.75483e+06	3.03274e+06	2.77736e+06	2.44623e+06	4.35341e+06	4.25358e+06	2.98475e+06	3.91681e+06	4.3653e+06	2.66407e+06	3.83949e+06	4.67185e+06	8.09292e+06	1.92525e+06	6.48076e+06	6.24603e+06	5.97051e+06	6.06463e+06	5.91857e+06	6.15723e+06	6.2122e+06
NAD+	P12409	C00003	HMDB0000902	Nucleosides, nucleotides, and analogues	(5'-&gt;5')-dinucleotides	---	8.189	664.113	[M+H]+	C21H27N7O14P2	(5'->5')-dinucleotides	10346582	13444636	9012971	10944817	8409191	14339475	9083299	12770743	10674596	10628614	908914	873165	139384	194140	391557	109821	700823	451840	801757	462097	4.59435e+06	4.41973e+06	4.00552e+06	4.63875e+06	4.44028e+06
N-Acetylmuramic Acid	P7718	C02713	HMDB0060493	Organic oxygen compounds	Organooxygen compounds	Carbohydrates and carbohydrate conjugates	8.189	332.06	[M+Na]+	C11H19NO8	Acylaminosugars	95204.4	9496.13	24242	31700	14455.6	39055.5	0	30565.5	90033.4	27611.8	4.58748e+06	2.80735e+06	9.03477e+06	1.09612e+07	1.24278e+07	4.47959e+06	3.8131e+06	5.8859e+06	8.54849e+06	6.17812e+06	3.21895e+06	3.17668e+06	2.03061e+06	3.74763e+06	3.70954e+06
N6-Acetyl-L-lysine	P3099	C02727	HMDB0000206	Organic acids and derivatives	Carboxylic acids and derivatives	Amino acids, peptides, and analogues	7.791	189.123	[M+H]+	C8H16N2O3	D-alpha-amino acids	5.54425e+07	4.53202e+07	4.90243e+07	6.06072e+07	2.52921e+07	2.066e+07	2.64407e+07	2.71807e+07	3.2148e+07	2.56588e+07	6.78032e+07	5.16439e+07	5.78206e+07	6.81048e+07	5.19607e+07	7.08638e+07	6.22328e+07	8.56626e+07	6.53089e+07	6.39045e+07	39347490	4.88763e+07	5.12678e+07	5.31355e+07	5.17543e+07
N4-Acetylsulfadiazine	P6513		---	---	---	---	6.936	293.062	[M+H]+	C12H12N4O3S	Benzenesulfonamides	0	17140.4	10374.6	32995.7	6.5934e+06	7.27288e+06	6.91433e+06	4.2946e+06	4.8766e+06	7.36272e+06	3.18422e+06	3.71773e+06	3.01815e+06	7.40637e+06	4.00504e+06	720359	372427	499177	0	412262	2.64561e+06	2.79138e+06	2.61526e+06	2.94335e+06	2.96129e+06
N,N-Dimethyldodecylamine N-Oxide	P4525		---	---	---	---	3.028	230.247	[M+H]+	C14H31NO	Long-chain alkyl amine oxides	1.83743e+06	297791	3.06507e+06	9.74799e+07	815426	362469	845181	478226	1.27404e+06	545850	0	6.47469e+07	6.23083e+07	2.48719e+06	1.21952e+08	1.98241e+06	1.00666e+08	503723	590973	8.90241e+07	4.22377e+07	4.66303e+07	142592645	549205	1.14156e+06
N-(9-Oxodecyl)Acetamide	P3999		---	---	---	---	1.265	214.179	[M+H]+	C12H23NO2	Acetamides	2.56158e+07	2.42069e+07	1.44719e+07	1.35008e+07	7.24593e+06	5.65287e+06	1.16367e+07	5.29958e+06	8.79715e+06	5.39841e+06	8.5132e+06	7.09846e+06	2.60105e+07	1.19859e+07	3.23705e+07	6.03232e+06	6.07222e+06	7.59869e+06	5.38832e+06	2.05226e+07	1.58831e+07	1.5859e+07	1.4699e+07	1.60071e+07	1.68466e+07
N-(4-Bromophenyl)-2,2-Diphenylacetamide	P8658		---	---	---	---	8.121	366.045	[M+ACN+H]+	C20H16BrNO		1.9464e+06	783799	18062.1	784570	1.42765e+06	477030	1.36283e+06	1.82551e+06	2.3812e+06	1.42145e+06	934310	1.24861e+06	801660	1.44329e+06	7.64322e+06	1.22817e+07	1.39765e+07	1.20604e+07	1.05458e+06	8.49494e+06	1.53545e+06	1.71177e+06	2.45791e+06	1.4559e+06	1.39784e+06
Mucic Acid	P4433	C00879	HMDB0000639	Organic oxygen compounds	Organooxygen compounds	Carbohydrates and carbohydrate conjugates	8.161	228.074	[M+K]+	C6H10O8	Glucuronic acid derivatives	18651074	1.77309e+07	1.5112e+07	1.64264e+07	1.66525e+07	1.79302e+07	1.72025e+07	2.13572e+07	1.99689e+07	1.91138e+07	2.15527e+06	2.96988e+06	1.23402e+06	8.532e+06	5.78514e+06	2.13215e+06	1.49614e+06	2.1665e+06	1.17657e+06	4.34069e+06	9.06338e+06	9.22409e+06	9.35064e+06	9.5048e+06	8.97756e+06
Moban	P6024		HMDB0015555	Organoheterocyclic compounds	Indoles and derivatives	---	1.99	277.2	[M+H]+	C16H25ClN2O2		2.7211e+06	2.52888e+06	44865.9	3.05821e+06	2.92507e+06	2.6105e+06	2.53497e+06	3.04506e+06	2.75356e+06	2.3851e+06	1.55853e+07	2.60411e+07	6.28554e+06	2.49398e+06	1.07092e+06	3.35302e+07	8.63711e+06	1.87381e+07	2.87408e+07	6.09342e+06	7.4005e+06	8.78893e+06	3.82004e+06	1.06861e+07	1.32491e+07
Minoxidil	P3875		HMDB0014494	Organic nitrogen compounds	Organonitrogen compounds	Amines	6.035	210.133	[M+NH4]+	C9H15N5O		1.43454e+06	2.31267e+07	3.94701e+07	1.19127e+07	2.98537e+06	5.33945e+07	5.26042e+06	2.66904e+06	4.51483e+07	3.89974e+06	3.64067e+07	2.01901e+07	1.63376e+07	4.91872e+07	2.42294e+07	2.12821e+07	1.81326e+06	2.19489e+07	1.62695e+07	1.44198e+06	1.37213e+07	1.70165e+07	2.36169e+07	2.88922e+07	1.83587e+06
Microcolin H	P13031		---	---	---	---	1.355	756.551	[M+K]+	C38H63N5O9		1.21164e+07	2.2905e+07	1.66334e+07	1.60893e+07	1.75894e+07	1.76532e+07	1.77655e+07	2.45094e+07	2.72546e+07	2.37945e+07	3.64956e+07	2.06965e+07	3.59952e+07	3.35071e+07	2.08993e+07	3.79343e+07	2.37982e+07	2.47459e+07	3.77419e+07	2.74484e+07	2.34412e+07	2.40785e+07	2.28958e+07	2.64062e+07	2.35706e+07
Mevalonic Acid Lactone	P1664		HMDB0006024	Organoheterocyclic compounds	Lactones	Delta valerolactones	7.226	148.096	[M+H-H2O]+	C6H10O3	Delta valerolactones	1.07796e+08	1.11032e+08	1.26567e+08	1.13771e+08	7.3501e+07	8.01257e+07	8.44735e+07	8.74794e+07	1.01351e+08	8.70024e+07	6.03524e+07	6.27194e+07	6.25085e+07	1.38441e+07	1.41528e+07	6.93981e+07	7.26583e+07	5.82573e+07	9.14933e+07	1.46588e+07	4.88683e+07	4.62395e+07	3.08215e+06	6.54914e+07	6.75161e+07
Methyleugenol	P3551	C10454	HMDB0031864	Benzenoids	Benzene and substituted derivatives	Methoxybenzenes	7.697	201.086	[M+NH4]+	C11H14O2	Dimethoxybenzenes	345593	487040	87527.9	677012	550694	79355.9	93790.4	199783	180680	51765.4	3.019e+06	2.33165e+06	2.56435e+06	8.23288e+06	1.04386e+07	3.66835e+06	4.20585e+06	1.0195e+07	2.84344e+06	1.22335e+07	3.71914e+06	3.7399e+06	3.58686e+06	3.83734e+06	3.81625e+06
Methyl Deoxycholate	P9649		---	---	---	---	8.11	407.012	[M+NH4]+	C25H42O4		2.80376e+06	3.13667e+06	3.68493e+06	3.14397e+06	2.82104e+06	3.03264e+06	2.27546e+06	5.11546e+06	2.83275e+06	2.33715e+06	3.90326e+06	4.47441e+06	4.25926e+06	4.88737e+06	5.29455e+06	6.73163e+06	5.80567e+06	3.82385e+06	2.93562e+06	6.21076e+06	4.34707e+06	4.41418e+06	4417577	4406395	4.48566e+06
Methyl 11-Hydroxy-10-Methyl-4-Oxododecanoate	P5440		HMDB0030314	Hydrocarbons	Saturated hydrocarbons	Alkanes	1.562	259.189	[M+H]+	C14H26O4	Fatty alcohols	3.11517e+06	4.58123e+06	5.55733e+06	3.40363e+06	4.96198e+06	3.82199e+06	3.90299e+06	4.6411e+06	1.16111e+06	3404653	4.66064e+07	2.79867e+08	1.26122e+08	4.18658e+07	6.75252e+07	1.85803e+08	5.90276e+07	1.04279e+08	2.82487e+08	5.48114e+07	6.63653e+07	6.85694e+07	6.32735e+07	7.48389e+07	6.97997e+07
Meso-Zeaxanthin	P11692	C21836	---	---	---	---	1.189	569.439	[M+H-H2O]+	C40H56O2	Xanthophylls	132467	40843.4	130924	14831	18559.6	0	9421.9	24945.6	18954.3	17635.9	1.74063e+06	2.25339e+06	2.94254e+07	9.4874e+06	1.28763e+07	5.0984e+06	2.89011e+06	1.30717e+06	3.87339e+07	7.31437e+06	5.67353e+06	5.76117e+06	5.39064e+06	6.53858e+06	5.44191e+06
Meprobamate	P4156		HMDB0014515	Organic acids and derivatives	Carboxylic acids and derivatives	Amino acids, peptides, and analogues	7.075	219.133	[M+H]+	C9H18N2O4	Carbamate esters	156391	843929	942947	1.34596e+06	1.16649e+07	1.5671e+07	1.37755e+07	8.61596e+06	9.40188e+06	1.4335e+07	1.3106e+07	1.88742e+06	5.59143e+06	1.14532e+07	7.30149e+06	1.9715e+06	1.94258e+06	1.57291e+06	1.54842e+06	8.96399e+07	4.16632e+06	5.1421e+06	255283	7.88226e+06	8.26454e+06
Melezitose	P11211	C08243	HMDB0011730	Organic oxygen compounds	Organooxygen compounds	Carbohydrates and carbohydrate conjugates	8.54	522.201	[M+NH4]+	C18H32O16	Oligosaccharides	11957571	1.37893e+07	1.47769e+07	1.2601e+07	1.65566e+07	1.15243e+07	2.032e+07	1.28693e+07	1.37194e+07	1.17775e+07	4.51875e+06	4.79909e+06	7.42537e+06	8.07868e+06	6.09503e+06	1.78217e+07	8.09449e+06	7.76907e+06	1.67095e+06	3.49385e+07	1.28424e+07	1.29204e+07	1.38983e+07	1.29923e+07	1.19486e+07
Mecillinam	P7522	C21545	HMDB0015294	Organic acids and derivatives	Carboxylic acids and derivatives	Amino acids, peptides, and analogues	7.706	326.155	[M+H]+	C15H23N3O3S	Alpha amino acids and derivatives	37471.8	13214.5	5730.86	31237.9	4.52425e+06	4.82961e+06	6.02456e+06	4.45676e+06	4.96378e+06	5.25254e+06	1.47778e+07	8.04386e+06	1.00394e+07	1.99615e+07	1.66517e+07	17829.4	42112	4.15883e+06	16940.9	116717	5.27387e+06	4.87487e+06	209191	7.23745e+06	6.77895e+06
Matrine	P5124	C10774	HMDB0243621	Alkaloids and derivatives	Lupin alkaloids	Matrine alkaloids	1.245	249.184	[M+H-2H2O]+	C15H24N2O	Matrine alkaloids	2.24284e+06	2.36352e+06	3.07935e+06	2.03702e+06	2.49918e+06	2.42823e+06	2.56534e+06	2.78018e+06	2.9338e+06	2.41974e+06	3.37117e+08	1.09524e+07	8.36826e+06	2.0717e+07	5.22027e+06	1.76543e+08	9.66013e+07	4.60925e+08	3.73713e+07	5.51244e+07	6.96064e+07	6.86507e+07	6.1032e+07	6.28943e+07	8.10702e+07
L-Tyrosine	P2835	C00082	HMDB0000158	Organic acids and derivatives	Carboxylic acids and derivatives	Amino acids, peptides, and analogues	7.514	182.081	[M+H]+	C9H11NO3		4.27201e+07	2.77448e+07	3.01104e+07	2.85669e+07	2.65452e+07	2.20437e+07	2.44612e+07	3.07606e+07	2.88078e+07	2.6261e+07	2.65067e+07	2.18915e+07	1.77316e+07	1.972e+07	3.15963e+07	2.475e+07	2.42e+07	3.3891e+07	4.52543e+07	4.69434e+08	2.13446e+07	2.16536e+07	1.65982e+07	2.20067e+07	2.66647e+07
L-Threonine	P828	C00188	HMDB0000167	Organic acids and derivatives	Carboxylic acids and derivatives	Amino acids, peptides, and analogues	7.936	120.066	[M+H]+	C4H9NO3	L-alpha-amino acids	3.16172e+07	3.58689e+07	5.76298e+07	3.86897e+07	3.91559e+07	3.24993e+07	3.28205e+07	3.51669e+07	3.96431e+07	3.97405e+07	5.19277e+07	6.07289e+07	2.32496e+07	1.79974e+07	2.14346e+07	3.00099e+07	7.93901e+07	4.15464e+07	1.83148e+07	4.0666e+07	4.08071e+07	3.78678e+07	3.98175e+07	3.6669e+07	3.41777e+07
LPC 18:2	P11198		---	---	---	---	4.661	520.339	[M+H]+	C26H50NO7P	Lipids	182399	54890.1	305818	99099.9	1.49911e+06	1.36085e+06	755303	1.62215e+06	605186	670643	11408.3	131197	95029.4	62744.2	171594	35470.6	28298.5	34777.3	20492.8	10801.1	500278	620717	687397	89888.3	1.2053e+06
LPC 18:1	P11217		HMDB0002815	Lipids and lipid-like molecules	Glycerophospholipids	Glycerophosphocholines	1.838	522.353	[M+H]+	C26H52NO7P	Lipids	5.19636e+08	4.53607e+08	1.02132e+08	4.16326e+08	3.96619e+08	4.63689e+08	4.39308e+08	4.51839e+08	5.76238e+08	4.69909e+08	3.84334e+08	603243904	2.68386e+08	3.3721e+08	3.11072e+08	3.75695e+08	4.14583e+08	6.53092e+08	5.04527e+08	5.30094e+08	4.93043e+08	4.52497e+08	4.80119e+08	4.21124e+08	4.15702e+08
LPC 16:0	P10963		---	---	---	---	4.649	496.337	[M+H]+	C24H50NO7P	Lipids	126043	144144	2341716	257359	125934	137954	273156	243413	129266	246884	239771	541619	188988	218193	120046	685600	290719	467695	809880	254929	780959	451983	240296	149713	636966
Loureirin B	P7268		HMDB0254175	Phenylpropanoids and polyketides	Linear 1,3-diarylpropanoids	Chalcones and dihydrochalcones	7.584	317.145	[M+H]+	C18H20O5	Retro-dihydrochalcones	15596.3	13996.1	12062.6	8623.69	954.89	34893.6	4604.88	29196.8	8946.2	34389.6	1.92357e+07	337479	86088.7	18731.6	58924.3	2291.95	60724	3.16391e+07	134120	10866.9	2.31559e+06	2.41567e+06	2.21832e+06	2.54929e+06	2.57948e+06
Loganin	P9769	C01433	HMDB0247827	Lipids and lipid-like molecules	Prenol lipids	Terpene glycosides	7.463	413.14	[M+Na]+	C17H26O10	Iridoid O-glycosides	4.85776e+06	4.15424e+06	5.13577e+06	4.17507e+06	2.82928e+06	3.06752e+06	2.78468e+06	3.33526e+06	3.881e+06	3.1703e+06	1.12392e+06	1.59177e+06	1.0554e+06	1.16916e+06	1.36114e+06	2.18643e+06	2.32743e+06	1.95341e+06	1.63696e+06	1.86433e+06	1.76384e+06	1.64949e+06	31099.5	2.48128e+06	2.32176e+06
Lobeline Hydrochloride	P7909		---	---	---	---	1.769	338.231	[M+NH4]+	C22H27NO2	Alkyl-phenylketones	4.12131e+07	4.61529e+07	3.12034e+07	4.59403e+07	4.11494e+07	3.91151e+07	3.97978e+07	3.47906e+07	4.28639e+07	4.15543e+07	1.25296e+06	853231	4.42569e+06	1.60886e+06	333980	402532	7.85193e+06	2.01086e+06	3.1314e+06	1.5072e+06	3.49283e+07	2.98825e+07	4.23533e+07	2.20021e+07	2.02462e+07
L-Norleucine	P1173	C01933	HMDB0001645	Organic acids and derivatives	Carboxylic acids and derivatives	Amino acids, peptides, and analogues	7.031	132.113	[M+H]+	C6H13NO2	Alpha amino acids	3.50857e+06	1.51444e+06	971535	1.10323e+06	782902	838778	558984	413189	1.41557e+06	1.30366e+06	3.02101e+06	9.79901e+07	788807	574133	1.27995e+06	2.82772e+06	577439	993410	1.16557e+06	1.82974e+06	6.87306e+06	6.96661e+06	5.74636e+06	7.49591e+06	7.75113e+06
L-Methionine Sulfone	P2825		HMDB0062174	Organic acids and derivatives	Carboxylic acids and derivatives	Amino acids, peptides, and analogues	7.622	182.048	[M+H]+	C5H11NO4S	L-alpha-amino acids	198249925	197254095	223844635	2.05911e+08	1.35466e+08	1.44816e+08	1.37479e+08	1.95502e+08	1.82486e+08	141377663	1.22027e+08	2.22695e+08	1.93604e+08	5.3242e+07	6.26097e+07	2.59948e+08	2.23671e+08	9.55876e+07	1.09536e+08	4.31689e+07	126402789	1.17107e+08	8.62298e+06	169238135	1.64166e+08
L-Methionine	P1702	C00073	HMDB0000696	Organic acids and derivatives	Carboxylic acids and derivatives	Amino acids, peptides, and analogues	6.956	150.058	[M+H]+	C5H11NO2S	Methionine and derivatives	1.77597e+08	1.88411e+08	1.81712e+08	1.67923e+08	1.6637e+08	1.57092e+08	1.47986e+08	1.89257e+08	1.64969e+08	1.71551e+08	2.76556e+08	2.32508e+08	1.20576e+08	2.02388e+08	1.94984e+08	2.04374e+08	256914478	2.79086e+08	1.19703e+08	2.05475e+08	1.78878e+08	1.85001e+08	1.72972e+08	1.89129e+08	1.99023e+08
L-Kynurenine	P3827	C00328	HMDB0000684	Organic oxygen compounds	Organooxygen compounds	Carbonyl compounds	6.497	209.092	[M+H]+	C10H12N2O3		3.84788e+07	3.84628e+07	5.85321e+07	3.96329e+07	5.57131e+07	3.97281e+07	3.35095e+07	5.40612e+07	6.17336e+07	8.08112e+07	9.49673e+07	4.56314e+07	4.2757e+07	1.3031e+07	3.20956e+07	3.11902e+07	3.39967e+07	4.47834e+07	7.19371e+07	2.16905e+07	5.36007e+07	5.5131e+07	5.42091e+07	5.48424e+07	5.78719e+07
Lidocaine	P4680	C07073	HMDB0014426	Benzenoids	Benzene and substituted derivatives	Xylenes	1.323	235.179	[M+H]+	C14H22N2O	m-Xylenes	6.48178e+07	1.46977e+08	1.35756e+08	7.52828e+07	8.556e+07	4.5986e+07	7.84068e+06	9.77469e+06	3.7105e+07	7.64066e+06	1.50626e+06	3.74162e+07	81834082	5.30039e+07	8.23873e+07	1.04616e+08	6.1496e+07	4.50279e+07	4.52012e+07	9.41414e+07	7.68882e+07	7.30656e+07	7.6068e+07	6.82325e+07	7.10737e+07
L-Glutamine	P1624	C00064	HMDB0000641	Organic acids and derivatives	Carboxylic acids and derivatives	Amino acids, peptides, and analogues	8.124	147.076	[M+H]+	C5H10N2O3	Alpha amino acids	3.30264e+08	3.67322e+08	2.86876e+08	3.03835e+08	3.68624e+08	3.73061e+08	3.3176e+08	5.40329e+08	3.75431e+08	3.42526e+08	3.31279e+08	4.07421e+08	2.79899e+08	3.79801e+08	2.6619e+08	5.58708e+08	4.46011e+08	3.31521e+08	2.97408e+08	459183256	3.6412e+08	3.74131e+08	3.77627e+08	381167420	3.73609e+08
L-Glutamic Acid	P1658	C00025	HMDB0000148	Organic acids and derivatives	Carboxylic acids and derivatives	Amino acids, peptides, and analogues	8.065	148.06	[M+H]+	C5H9NO4	Glutamic acid and derivatives	5.67971e+08	6.49062e+08	6.23599e+08	6.09357e+08	6.1066e+08	593267202	583762992	6.35505e+08	6.43302e+08	5.9638e+08	5.30397e+08	587168805	4.83363e+08	4.94072e+08	4.01382e+08	5.82068e+08	545571955	5.19203e+08	5.42846e+08	5.88138e+08	6.07323e+08	6.09945e+08	6.29075e+08	6.10134e+08	5.93246e+08
Leucylvaline	P4559		HMDB0028942	Organic acids and derivatives	Carboxylic acids and derivatives	Amino acids, peptides, and analogues	6.211	231.169	[M+H]+	C11H22N2O3	Dipeptides	321045	212219	61649.8	204317	127631	206683	261937	113521	197720	60711.8	142013	60601	48319	35310.9	72815.5	12413.4	64568.4	205575	108812	111306	66071.6	73755.2	125882	63154.4	39912.4
Leucylproline	P4486		HMDB0011175	Organic acids and derivatives	Carboxylic acids and derivatives	Amino acids, peptides, and analogues	6.879	229.154	[M+H]+	C11H20N2O3	Dipeptides	3.91652e+07	1.73313e+06	2.816e+07	3.085e+07	1.721e+06	1.62222e+06	2.20603e+06	812590	2693372	1.63471e+08	8.34932e+06	4.65584e+06	1.83331e+06	3.72316e+06	2.80384e+06	2.87399e+06	2.84706e+06	5.74662e+06	2.79664e+06	3.71235e+06	3.358e+06	3.38002e+06	359399	4.64993e+06	5.15276e+06
L-Beta-Homothreonine	P1203		---	---	---	---	2.187	134.081	[M+H]+	C5H11NO3	Beta amino acids and derivatives	1.1824e+08	128270671	117857131	1.30223e+08	5.45109e+08	4.45756e+08	6.13223e+08	3.58325e+08	3.59754e+08	5.56528e+08	1153895599	4.41581e+08	3.72731e+08	4.90732e+08	3.06377e+08	118738486	7.18275e+07	7.21012e+07	1.20883e+08	7.64716e+07	3.78421e+08	3.85275e+08	3.67558e+08	4.0526e+08	3.8986e+08
L-Beta-Homoproline	P1088		HMDB0029444	Organoheterocyclic compounds	Pyrrolidines	---	2.811	130.086	[M+H]+	C6H11NO2	Pyrrolidines	7.19125e+07	6.36325e+07	7.30389e+07	6.35664e+07	3.85208e+08	362761279	3.07956e+08	1.74978e+08	2.11404e+08	3.76642e+08	3.93686e+08	2.19649e+08	1.63623e+08	2.57796e+08	2.07267e+08	4.37609e+07	6.7836e+07	5.57122e+07	5.86816e+07	2.74903e+07	1.49001e+08	1.82878e+08	205952882	1.89349e+08	1.87208e+08
L-Beta-Homolysine	P2105		---	---	---	---	9.256	161.128	[M+H]+	C7H16N2O2	Beta amino acids and derivatives	5.27843e+08	5.56123e+08	7.38285e+08	5.15796e+08	4.50095e+08	4.53173e+08	4.6958e+08	5.1429e+08	5.29962e+08	4.69284e+08	412433520	6.5609e+08	4.89018e+08	5.40837e+08	5.41726e+08	5.80288e+08	5.06041e+08	4.29299e+08	4.85636e+08	5.46514e+08	6.04363e+08	6.03049e+08	6.09798e+08	6.27842e+08	5.70193e+08
L-Arginine	P2605	C00062	HMDB0000517	Organic acids and derivatives	Carboxylic acids and derivatives	Amino acids, peptides, and analogues	9.453	175.118	[M+H]+	C6H14N4O2	L-alpha-amino acids	650749128	6.90404e+08	4.06949e+08	2.95332e+08	4.60519e+08	7.18443e+08	375122907	6.51523e+08	1237175490	5.11783e+08	627182911	2257521564	8.37049e+08	409793548	4.58149e+08	8.65489e+08	496050500	1755174113	1031608913	4.65923e+08	8.21952e+08	8.32201e+08	5.59352e+08	6.67621e+08	1279878375
L-Arachidonoylcarnitine	P10396		---	---	---	---	1.908	448.34	[M+H]+	C27H45NO4		546184	388779	785481	282851	396887	147758	55755.7	88638.4	19080.8	121873	4.26637e+06	17773.7	1433.24	1076.17	61149.9	37125.8	19752.7	0	15362.5	20627.8	343123	257442	69146	138051	479450
L-Alanine	P176	C00041	HMDB0000161	Organic acids and derivatives	Carboxylic acids and derivatives	Amino acids, peptides, and analogues	7.871	90.0553	[M+H]+	C3H7NO2	Alanine and derivatives	374815548	4.08863e+08	3.99844e+08	3.91101e+08	2.97892e+08	2.86402e+08	2.8018e+08	3.54004e+08	3.79661e+08	2.88971e+08	3.25345e+08	3.72453e+08	287444460	2.09715e+08	2.60349e+08	3.72621e+08	396054440	3.20878e+08	2.60126e+08	292242712	3.25894e+08	3.24322e+08	3.29946e+08	3.28186e+08	3.1326e+08
Lagochilin	P8433		---	---	---	---	1.185	357.262	[M+H]+	C20H36O5		1.6839e+07	18649760	3.17226e+07	2.14594e+07	1.05605e+07	1.02071e+07	1.38597e+07	1.34722e+07	1.30298e+07	6.62654e+06	1.10109e+07	1.01386e+08	6.12156e+06	2.53627e+06	2.57139e+06	3.93207e+06	2.93965e+06	1.35015e+07	4.2163e+06	3.23594e+06	1.88455e+07	1.88639e+07	1.88312e+07	2.05371e+07	1.72419e+07
Lactose	P8041	C00243	HMDB0041627	Organic oxygen compounds	Organooxygen compounds	Carbohydrates and carbohydrate conjugates	1.159	342.299	[M+H]+	C12H22O11	O-glycosyl compounds	1.02784e+07	7.80191e+06	9001660	8.94182e+06	9.36486e+06	6.65047e+06	8.38248e+06	6.84935e+06	1.07746e+07	7.90506e+06	5.32867e+06	6.15563e+06	7.27872e+06	5.19953e+06	5.48935e+06	7.11419e+06	7.89744e+06	5.92818e+06	1.45022e+07	1.21136e+07	8.06763e+06	8.37339e+06	7.75593e+06	9.94824e+06	7.72174e+06
L-5-Oxoproline	P1077	C01879	HMDB0000267	Organic acids and derivatives	Carboxylic acids and derivatives	Amino acids, peptides, and analogues	8.001	130.05	[M+H]+	C5H7NO3	Alpha amino acids and derivatives	2.39889e+08	2.69093e+08	9.11815e+07	2.30063e+08	8.69735e+07	370818	2.42975e+08	3.497e+08	2.68086e+08	521601	2.30505e+08	716561	1.99447e+08	1.41332e+06	1.78932e+08	368666	2.86088e+08	1.51405e+07	2.18113e+08	3.24584e+06	2.54788e+08	2.60344e+08	2.62578e+08	265335814	2.58674e+08
Kobusone	P4281	C16983	HMDB0036790	Organic oxygen compounds	Organooxygen compounds	Carbonyl compounds	1.575	223.168	[M+H]+	C14H22O2	Ketones	3.18005e+06	4.54544e+06	5.08554e+06	3.3386e+06	4.39255e+06	4.00418e+06	3.79789e+06	4.56613e+06	5.89853e+06	3.357e+06	4.36254e+07	2.03056e+08	1.11851e+08	4.04284e+07	6.61467e+07	180487803	5.47084e+07	9.61419e+07	2.56861e+08	5.19029e+07	6.01874e+07	6.188e+07	5.54557e+07	6.68736e+07	6.50034e+07
Kinetin	P4038	C08272	HMDB0012245	Organoheterocyclic compounds	Imidazopyrimidines	Purines and purine derivatives	8.164	216.062	[M+NH4]+	C10H9N5O	6-alkylaminopurines	7.13635e+07	8.50509e+07	6.07296e+07	7.82772e+07	8.17049e+07	8.62378e+07	7.64653e+07	8.34904e+07	9.01635e+07	8.68267e+07	9.31158e+07	8.45807e+07	7.79387e+07	7.50323e+07	5.18661e+07	1.05825e+08	1.01459e+08	8.45631e+07	1.84824e+08	9.85667e+07	8.96946e+07	9.15035e+07	9.30641e+07	9.25009e+07	9.07543e+07
Kainic Acid	P4545	C12819	HMDB0253757	Organic acids and derivatives	Carboxylic acids and derivatives	Amino acids, peptides, and analogues	7.354	231.133	[2M+H]+	C10H15NO4	Kainoids	1.26736e+08	1.55952e+08	132632669	131878260	2.66402e+07	2.09616e+07	2.33162e+07	3.74435e+07	4.8822e+07	2.77902e+07	7.83391e+06	1.27121e+07	7.53726e+06	5.9331e+06	8.40108e+06	4.84318e+07	1.02139e+08	5.07051e+07	2.44914e+07	4.18642e+07	2.46615e+07	2.46278e+07	2.4124e+07	2.5391e+07	2.43348e+07
Isoxanthohumol	P8370		---	---	---	---	6.331	355.15	[M+H]+	C21H22O5	8-prenylated flavanones	98812.4	104099	73800.5	83796.2	105244	90347.2	95950.4	113680	106927	103069	18070.5	250488	89996.1	115091	76476.3	5.553e+06	393209	24436.2	126266	60748.2	69156.7	75241.3	28904.7	64717.3	138187
Isopalmitic Acid	P5927		HMDB0031068	Lipids and lipid-like molecules	Fatty Acyls	Fatty acids and conjugates	2.127	274.272	[M+H]+	C16H32O2	Long-chain fatty acids	1569680637	1369671276	2.09017e+07	1386964951	9.7843e+08	1025387364	1080864114	1409636500	1468670773	1093671287	6.81891e+08	8.01356e+08	9.18164e+08	1089787134	1002041959	1007415750	7.88159e+08	7.44466e+08	1029966981	9.96269e+08	8.82712e+08	1038638321	9.47981e+08	1184350448	1139510137
Isoleucine	P1166	C16434	HMDB0033923	Organic acids and derivatives	Carboxylic acids and derivatives	Amino acids, peptides, and analogues	6.475	132.102	[M+H]+	C6H13NO2	Isoleucine and derivatives	2052896166	2093511330	1.03861e+07	1950187295	2009810869	2011705577	1829955421	1163417996	2159911982	2375289651	2143388113	1644889382	1131230868	1304282329	1287104845	1698499447	2078818773	1511810529	1480440337	1580410666	1661702949	1696995491	1691390557	1742654059	1692234400
Isocurcumenol	P5352		HMDB0036647	Lipids and lipid-like molecules	Prenol lipids	Sesquiterpenoids	7.177	257.146	[M+Na]+	C15H22O2	Guaianes	25971.9	31422	53806.2	12872.8	0	66586.1	24889.7	0	20823	16389.3	0	25383	16362.2	18771.6	18125.8	47930.5	30532.3	8665.39	15823.7	0	109892	133374	21334.6	85846.4	316424
Ipratropium Bromide Monohydrate	P7730		HMDB0249401	Lipids and lipid-like molecules	Fatty Acyls	Fatty acids and conjugates	7.462	332.22	[M+H]+	C20H32BrNO4		13967.7	16140.8	9218.43	8542.95	5960.94	13525.6	6961.96	9627.18	4141.17	0	4126.74	0	5693.8	12450.6	6272.92	5802.77	5240.03	623.23	908.29	0	6345.77	5928.87	3075.81	7778.87	6515.02
Ipomoeaxanthin C	P11834		---	---	---	---	1.261	586.429	[M+H]+	C40H58O3	Xanthophylls	173158	31689.6	162239	60970.9	46112.9	56481	583.91	46771.6	101959	122556	1.62046e+07	199120	2.76551e+06	149779	206471	310532	955832	3.18398e+07	3.81152e+06	192102	1.45768e+06	1.80918e+06	1.50652e+06	1.80279e+06	2.46974e+06
Indoline	P831		HMDB0253472	Organoheterocyclic compounds	Indoles and derivatives	Indolines	6.426	120.081	[M+H]+	C8H9N	Indolines	5.76547e+08	5.83865e+08	5.12862e+08	5.4785e+08	6.65075e+08	4.54904e+08	6.14064e+08	6.90714e+08	660516464	7.66872e+08	924162923	504528264	3.2434e+08	5.22008e+08	5.17468e+08	4.36138e+08	5.06808e+08	5.57887e+08	6.28045e+08	5.71265e+08	5.24556e+08	5.36185e+08	5.207e+08	5.52281e+08	5.47203e+08
Indatraline	P6481		---	---	---	---	7.878	292.066	[M+Na]+	C16H15Cl2N	Indanes	0	0	0	0	8369.84	53583.4	34691.9	0	25201.8	0	3.89919e+07	1.04928e+07	5.14021e+06	7.87091e+06	1.43255e+07	2.5674e+06	3.89956e+06	3.06913e+07	5.46186e+06	5.48555e+06	7.60411e+06	6.73868e+06	5.47209e+06	7.07376e+06	6.80476e+06
Ilimaquinone	P10136		---	---	---	---	8.407	433.003	[M+H]+	C22H30O4	Prenylquinones	8.01807e+08	6.97138e+08	1417406492	8.45252e+08	6.13586e+08	6.95134e+08	8.15514e+08	7.41786e+08	806831306	7.81409e+08	5.78028e+08	7.18859e+08	5.24236e+08	6.35042e+08	4.78697e+08	725605182	5.60827e+08	6.12831e+08	5.25419e+08	7.05346e+08	700281566	6.92022e+08	7.13545e+08	6.865e+08	6.67761e+08
Ile-Pro-Ile	P8035		---	---	---	---	1.146	342.245	[M+K]+	C17H31N3O4	Oligopeptides	1.94607e+07	2.28764e+07	2.40062e+07	2.44892e+07	1.42248e+07	1.21354e+07	1.68253e+07	1.49232e+07	1.55653e+07	8.42738e+06	367835	1.62286e+06	3.99148e+06	2.7747e+06	2.03675e+06	3.64212e+06	3.65893e+06	1.80451e+06	4.72489e+06	2.60974e+06	1.16661e+07	1.17823e+07	1.26641e+07	1.2518e+07	1.0281e+07
Icos-19-Ene-1,2,4-Triol	P8172		---	---	---	---	2.009	346.33	[M+H-H2O]+	C20H40O3	Long-chain fatty alcohols	6.53491e+07	5.71127e+07	3.3919e+06	6.35234e+07	4.53604e+07	4.81982e+07	54992680	5.72079e+07	6.82188e+07	59082801	1.64788e+07	3.19156e+07	3.43593e+07	4.50131e+07	3.39107e+07	5.13904e+07	2.86747e+07	2.23849e+07	4.69407e+07	4.14757e+07	4.84882e+07	5.02036e+07	5.2589e+07	5.04826e+07	4.92544e+07
Hypoxanthine	P1281	C00262	HMDB0000157	Organoheterocyclic compounds	Imidazopyrimidines	Purines and purine derivatives	3.189	137.045	[M+H]+	C5H4N4O	Hypoxanthines	18334625550	15977502536	1.19354e+06	19833314628	15469161266	15187665113	15118599525	10460943176	8446729911	12249490364	7108594808	22379833384	13975722290	22178014114	24125101544	21450493264	27685180101	17876570194	11245803285	21528618946	15326483320	19145866102	21061065761	19480091427	20715823903
Hyocholic Acid	P2012	C17649	HMDB0000760	Lipids and lipid-like molecules	Steroids and steroid derivatives	Bile acids, alcohols and derivatives	6.878	158.154	[M+H]+	C24H40O5		37789.7	56612.3	79414.6	66832.8	230733	110866	288288	59216.4	59155.4	44966.2	261144	38378.7	47503.6	46498.9	37642.7	47094.3	33513.5	197602	144890	303666	49300.9	40352.7	28895.7	55215.2	27999.1
Hydroprotopine	P8947		---	---	---	---	7.741	377.12	[2M+H]+	C20H20NO5+	Protoberberine alkaloids and derivatives	4.88433e+06	5.78143e+06	4.38396e+06	5.22855e+06	2.67107e+06	601627	741592	2.52977e+06	1.36616e+06	978833	321522	1.05635e+06	3.46366e+06	543201	1.90592e+06	8.70842e+06	4.89311e+06	1.46483e+06	3.69707e+06	3.64881e+06	549752	659291	153193	40568.3	1.89365e+06
Hydrochlorothiazide	P6639	C07041	HMDB0001928	Organoheterocyclic compounds	Thiadiazines	Benzothiadiazines	8.296	297.972	[M+H]+	C7H8ClN3O4S2	1,2,4-benzothiadiazine-1,1-dioxides	190699	148498	247190	270362	91776.4	242638	160007	238582	213615	188042	14421.9	208699	1.24306e+06	1.13212e+06	7.34253e+06	95612	496768	461050	1.28629e+06	1.5367e+06	362955	214617	25671.6	30501.2	439338
Hydrangenoside C	P11942		---	---	---	---	4.82	601.331	[M+H]+	C29H38O12	Terpene glycosides	622753	9.31271e+06	1130.67	726740	7.00558e+06	8.89776e+06	1.17432e+07	1.10756e+07	1.22883e+07	9.58779e+06	6341.23	3.35812e+06	528270	689460	277254	649019	6.8985e+06	9.4776e+06	1.20122e+06	1.01456e+06	2.44131e+06	2.88519e+06	337673	8.15664e+06	605136
Homoarginine	P3105	C01924	HMDB0000670	Organic acids and derivatives	Carboxylic acids and derivatives	Amino acids, peptides, and analogues	9.386	189.134	[M+H]+	C7H16N4O2	Alpha amino acids	4.92337e+07	132336881	2.32138e+08	1.13374e+08	4.58002e+07	4.94887e+07	6.40151e+07	1.32815e+08	4.75835e+07	1.39897e+07	3.60604e+07	4.97019e+07	1.90912e+07	3.45415e+08	3.14028e+08	5.91444e+07	5.46733e+07	4.91952e+07	1.4677e+07	5.31213e+08	1.99481e+08	2.06142e+08	1.89376e+08	2.24433e+08	2.11279e+08
Histamine	P634	C00388	HMDB0000870	Organic nitrogen compounds	Organonitrogen compounds	Amines	8.552	112.087	[M+H]+	C5H9N3	2-arylethylamines	1.0656e+08	1.34878e+08	1.27119e+08	1.28241e+08	9.47853e+07	1.16312e+08	1.42489e+08	1.15564e+08	1.61457e+08	130169864	9.59108e+08	8.10645e+08	9.52077e+08	1513612945	1351302290	1223560858	1028726550	8.68246e+08	1345966802	1276174378	7.6766e+08	786024841	7.65119e+08	8.08521e+08	8.02799e+08
Hexadecanedioate	P6300	C19615	HMDB0304377	Lipids and lipid-like molecules	Fatty Acyls	Fatty acids and conjugates	1.294	287.221	[M+H]+	C16H30O4	Long-chain fatty acids	1.74107e+08	3.50736e+08	3.01519e+08	1.76387e+08	3.69631e+08	2.44214e+08	2.66676e+08	3.7381e+08	469886575	2.24286e+08	1486842839	2883229054	5039652332	2289855161	2971795035	5573271628	2138712702	2014769222	5761345116	2951189178	2350326250	2369639053	2339325433	2401891450	2387013079
Hepes	P4768		HMDB0062295	Organoheterocyclic compounds	Diazinanes	Piperazines	7.353	239.105	[M+H]+	C8H18N2O4S	N-alkylpiperazines	22985.8	798126	876510	2.03483e+06	1.39528e+07	1.34457e+07	1.31144e+07	7.29816e+06	7.6465e+06	1.39192e+07	1.52539e+07	7.98638e+06	7.0077e+06	1.2664e+07	9.55355e+06	206502	123809	446149	744002	27764.9	5.16297e+06	4.74584e+06	475628	6.77887e+06	6.5659e+06
Heliocurassavicine N-Oxyde	P6770		---	---	---	---	6.14	302.195	[M+H]+	C15H27NO5	Pyrrolizidines	3.11483e+08	3.62482e+08	1.99151e+08	3.06868e+08	3.22631e+08	3.08438e+08	3.23923e+08	3.9727e+08	4.12859e+08	3.81495e+08	1.59677e+08	7.61577e+07	3.56506e+07	7.08836e+07	2.13388e+07	3.25034e+07	6.58468e+07	8.75541e+07	8.29064e+07	9.19011e+07	1.60192e+08	1.71575e+08	1.74638e+08	1.86105e+08	1.65364e+08
Hecogenin	P10102	C08902	HMDB0038824	Phenylpropanoids and polyketides	Flavonoids	Flavonoid glycosides	2.28	431.311	[M+H-2H2O]+	C27H42O4	Triterpenoids	279755	145318	384135	57567.1	62753.2	94353.5	15247.1	6760.12	39984.5	174998	6211.84	6772.7	11717	26410.4	113657	9291.31	0	0	5016.86	0	46854.4	53059.2	104282	17823	43277.6
Glycine-Betaine	P794		---	---	---	---	6.825	118.086	[M+H]+	C5H11NO2	Alpha amino acids	12038176936	13079330817	10859769166	12087145671	11831554880	11695339950	12047219664	13577834870	14137658890	12963375410	16134168061	10858871229	11710466470	10955567891	10905859251	13882968004	13019533200	12430931055	12618995648	12123971665	11540222036	11762191262	11107443212	12436506746	11964593055
Glyasperin C	P8424		---	---	---	---	5.611	357.175	[M+H]+	C21H24O5	5-O-methylated isoflavonoids	606740	634463	851272	559912	500006	925866	1.20373e+06	669760	1.10949e+06	884819	424413	201442	453172	342219	313699	434252	629045	255373	516606	945959	587376	594555	807365	581549	401929
Glutathione (Oxidized)	P12064	C00127	---	---	---	---	8.398	613.156	[M+H]+	C20H32N6O12S2	Peptides	3574.87	3466.89	2995.49	3758.32	3666.72	3948.91	3823.47	3040.99	3272.43	3323.96	2.52386e+06	5.54315e+06	3.95366e+06	9.45276e+06	4.11682e+06	7.82502e+06	6.65839e+06	7.26387e+06	7.15565e+06	9.9692e+06	5.48156e+06	5.50182e+06	6.7175e+06	5.33458e+06	4.47362e+06
Glutamylphenylalanine	P6561		HMDB0029156	Organic acids and derivatives	Carboxylic acids and derivatives	Amino acids, peptides, and analogues	7.584	295.128	[M+H]+	C14H18N2O5	Dipeptides	1.33005e+07	1.6672e+07	1.60456e+07	1.41294e+07	1.01272e+07	8.86795e+06	1.07524e+07	1.08493e+07	9.96936e+06	8.64517e+06	4225784	6.56656e+06	6.61658e+06	6.96723e+06	7.16251e+06	4.81986e+06	7.3416e+06	8.35472e+06	1.28939e+07	8.64096e+06	9.23582e+06	9.25499e+06	9.64449e+06	9.31365e+06	8.82599e+06
Glutamine (L)	P2925		---	---	---	---	8.148	185.032	[M+K]+	C5H10N2O3	L-alpha-amino acids	1.27647e+08	1.358e+08	1.17694e+08	1.23029e+08	1.40218e+08	1.37111e+08	1.2013e+08	1.86947e+08	1.40765e+08	1.27768e+08	1.47914e+08	1.58328e+08	1.27047e+08	1.5643e+08	1.31181e+08	2.04501e+08	1.85982e+08	1.4036e+08	1.23406e+08	1.97626e+08	1.48392e+08	1.50911e+08	1.5222e+08	1.51453e+08	1.51578e+08
Gitogenin	P10148	C08899	---	---	---	---	2.059	433.325	[M+H-2H2O]+	C27H44O4	Triterpenoids	1.36622e+08	1.02066e+08	6.0221e+08	1.30533e+08	8.29315e+07	8.00461e+07	5.50201e+07	3.35639e+07	4.29225e+07	5.39407e+07	170298	169281	995582	388050	669252	77983	114745	14988.4	8.42109e+06	265826	1.47929e+08	1.10485e+08	1.3347e+08	6.52408e+07	9.53022e+07
Geraniol	P2676	C01500	HMDB0005812	Lipids and lipid-like molecules	Prenol lipids	Monoterpenoids	7.38	177.134	[M+H]+	C10H18O	Acyclic monoterpenoids	1.25127e+07	1.21236e+07	1.76476e+07	1.16324e+07	1.42756e+08	1.55186e+08	1.52032e+08	1.33374e+08	1.32126e+08	1.65834e+08	1.96601e+08	1.02046e+08	1.44386e+08	1.57546e+08	1.46352e+08	2.16075e+07	1.9863e+07	1.97953e+07	1.63393e+07	1.81013e+07	8.56361e+07	8.84258e+07	8.53303e+07	9.34442e+07	8.92926e+07
Ganoderal A	P10538		HMDB0035983	Lipids and lipid-like molecules	Prenol lipids	Triterpenoids	6.606	459.317	[M+H]+	C30H44O2	Triterpenoids	0	0	0	0	3731.8	0	0	0	23300.4	4654.27	4.99963e+06	7.12392e+06	9.08181e+06	1.45186e+06	1.88998e+06	2.10806e+07	1.16068e+07	2.3541e+06	2.02985e+07	2.11203e+07	6.06382e+06	6.15627e+06	5.68684e+06	6.04608e+06	6.82833e+06
Gamma-Glutamylleucine	P5497		HMDB0011171	Organic acids and derivatives	Carboxylic acids and derivatives	Amino acids, peptides, and analogues	7.47	261.144	[M+H]+	C11H20N2O5	Dipeptides	236796	574845	300131	3.81247e+07	2.30683e+07	2.15805e+07	6745.54	2.48012e+07	2.68641e+07	2.15002e+07	10093.6	2.02496e+07	2.89838e+07	2.24307e+07	2.6651e+07	2.23109e+07	4.14475e+07	236741	271999	279166	2.77809e+07	2.75357e+07	2.85525e+07	2.76925e+07	2.61168e+07
Fusidic Acid	P11574	C06694	HMDB0015570	Lipids and lipid-like molecules	Steroids and steroid derivatives	Steroid esters	1.848	555.352	[M+H]2+	C31H48O6	Steroid esters	257261	38562.8	422635	0	737154	283201	2.4106e+06	154614	3.09494e+06	584429	1.29031e+08	7995.35	2.83799e+06	1.08482e+06	4657.44	40076.8	1.49581e+06	4.33727e+06	165317	267727	1.98562e+06	573552	51892.6	219863	36828.7
Fraxin	P9687	C09266	HMDB0252486	Phenylpropanoids and polyketides	Coumarins and derivatives	Coumarin glycosides	8.056	409.052	[M+H-2H2O]+	C16H18O10	Coumarin glycosides	1.18893e+07	1.48258e+07	1.37838e+07	1.33316e+07	1.19492e+07	1.36941e+07	1.09938e+07	1.35983e+07	1.14383e+07	1.23418e+07	2.21952e+07	2.40016e+07	2.01435e+07	2.24068e+07	1.95181e+07	2.17294e+07	2.42814e+07	1.89735e+07	2.11794e+07	2.39416e+07	1.8935e+07	1.91402e+07	1.94204e+07	1.91464e+07	1.90593e+07
Fenazaquin	P6984	C18727	HMDB0252192	Organoheterocyclic compounds	Diazanaphthalenes	Benzodiazines	1.238	307.186	[M+H]+	C20H22N2O	Quinazolines	848726	783384	1.30381e+06	1.0783e+06	886917	1.60908e+06	1.31133e+06	821098	1.3705e+06	777758	1.85545e+07	2.64036e+06	2.03659e+06	491591	1.38048e+06	3.44367e+06	1.9072e+06	8.65393e+07	3.63969e+06	767084	1.53705e+07	1.61153e+07	1.33906e+07	1.6241e+07	1.94592e+07
FA 18:3+1O	P6577		---	---	---	---	1.618	295.226	[M+H]+	C18H30O3	Oxidized fatty acids	1.33841e+08	2.25252e+08	2.40064e+08	1.39815e+08	2.02541e+08	1.28214e+08	1.52672e+08	1.96525e+08	1.62903e+08	9.25386e+07	1.78928e+08	3.2568e+08	1334130494	9.85256e+08	1255353796	5.25676e+08	6.51986e+08	4.01724e+08	825816403	8.0016e+08	5.02704e+08	5.09957e+08	4.9204e+08	522298484	5.22785e+08
Eudesmin	P9575		---	---	---	---	1.224	404.206	[M+K]+	C22H26O6	Furanoid lignans	2.98387e+07	3.19111e+07	4.23339e+07	3.03974e+07	3.1052e+07	2.89523e+07	3.18383e+07	3.28897e+07	3.73406e+07	3.2542e+07	1.74767e+07	2.14811e+07	1.59475e+07	2.28053e+07	1.89136e+07	2.28083e+07	2.35766e+07	2.10743e+07	2.07568e+07	2.4258e+07	2.53059e+07	2.52615e+07	2.59381e+07	2.57211e+07	2.40808e+07
Estragole	P2891	C10452	HMDB0034121	Benzenoids	Phenol ethers	Anisoles	8.172	183.959	[M+NH4]+	C10H12O	Anisoles	3.76017e+06	3.40771e+06	5.29997e+06	4.11237e+06	3.09298e+06	2.96589e+06	2.54562e+06	2.7334e+06	3.21675e+06	2.71032e+06	7.26024e+06	7.69744e+06	5.55659e+06	4.54424e+06	8.61915e+06	3.71291e+06	5.1773e+06	6.24618e+06	4.82667e+06	4.91489e+06	6.19486e+06	5.8492e+06	6.46709e+06	5219847	5.51501e+06
Erucamide	P7922		HMDB0244507	Lipids and lipid-like molecules	Fatty Acyls	Fatty amides	1.147	338.341	[M+H]+	C22H43NO	Fatty amides	5.11598e+07	7.17573e+07	5.06373e+07	161386463	9.55656e+07	6.05337e+07	5.69699e+07	4.62998e+07	74662139	4.3561e+07	1.86665e+07	4.99255e+06	6.61054e+07	7.14376e+07	5.7011e+07	2.58982e+07	3.04221e+07	2.13937e+07	4.54068e+07	4.97543e+07	7.26004e+07	7.25667e+07	7.1865e+07	8.2908e+07	6.28933e+07
Eriocitrin	P12213	C09732	HMDB0005811	Benzenoids	Naphthalenes	Phenylnaphthalenes	8.394	635.139	[2M+H]+	C27H32O15	Flavonoid-7-O-glycosides	5.30994e+06	4.07061e+06	2.16045e+06	5.74631e+06	3.839e+06	4.26624e+06	3.18119e+06	3.98529e+06	5.60135e+06	4.20252e+06	1.86711e+06	4.58426e+06	3.22266e+06	967553	284334	6.36212e+06	2.21227e+06	847352	5.04978e+06	1.09424e+06	3.96752e+06	4.06984e+06	4.44263e+06	3.75274e+06	4.11649e+06
Ergothioneine	P4493	C05570	HMDB0003045	Organic acids and derivatives	Carboxylic acids and derivatives	Amino acids, peptides, and analogues	7.633	230.095	[M+H]+	C9H15N3O2S	Histidine and derivatives	4.47675e+07	5.22891e+07	5.62615e+07	4.97435e+07	3.22953e+07	3.19778e+07	3.61997e+07	4.39561e+07	4.6401e+07	3.38734e+07	4.59757e+07	5.22535e+07	6.80645e+07	4.8187e+07	5.43863e+07	6.84946e+07	1.02447e+08	6.34527e+07	9.53292e+07	1.16075e+08	5.37737e+07	5.32857e+07	5.43485e+07	5.17395e+07	5.32812e+07
Ergocryptine-Alpha	P11746		---	---	---	---	1.123	576.332	[M+Na]+	C32H41N5O5		2.13963e+07	2.15097e+07	2.39309e+07	1.74154e+07	1.70147e+07	1.51695e+07	1.73299e+07	1.65e+07	2.02217e+07	1.55997e+07	8.14705e+06	1.14073e+07	8.94055e+06	8.82449e+06	7.30697e+06	1.34211e+07	1.1564e+07	1.03896e+07	2.33503e+07	6.41667e+06	1.42123e+07	1.37936e+07	1.37987e+07	1.37473e+07	1.34162e+07
Eremanthin	P4541	C09406	HMDB0302703	Lipids and lipid-like molecules	Prenol lipids	Terpene lactones	7.649	231.133	[2M+H]+	C15H18O2	Guaianolides and derivatives	8.854e+06	5.998e+06	7.24321e+06	8.49665e+06	5.91216e+06	3.6486e+06	4.18455e+06	5.46763e+06	5.25787e+06	3.90533e+06	3.72021e+06	3.6017e+06	3.96534e+06	4.29495e+06	3.31975e+06	4.56795e+06	3.2034e+06	3.04764e+06	3.83702e+06	3.01015e+06	5.10174e+06	5.14421e+06	4.91338e+06	4.9451e+06	5.61661e+06
Emodin	P6354	C10343	HMDB0035214	Benzenoids	Anthracenes	Anthraquinones	5.848	288.252	[M+H]+	C15H10O5	Hydroxyanthraquinones	479174	0	243234	288915	271662	0	458347	127544	0	147476	0	32161.4	304365	328788	49283.3	252990	189.95	18393	0	1.02378e+06	170771	149927	346394	80171.3	2372.65
Edpetiline	P11868		---	---	---	---	1.002	592.37	[M+K]+	C33H53NO8	Steroidal saponins	1.61717e+06	1.05425e+06	1.55751e+06	968473	587848	894807	902249	679241	738017	451901	775815	1.36329e+06	626047	2.58285e+06	1.44796e+06	1.28014e+06	1.70316e+06	1.79628e+06	878754	1.64583e+06	1.3142e+06	1.35141e+06	1.3405e+06	1.36792e+06	1.383e+06
Ectoine	P1474	C06231	HMDB0240650	Organic acids and derivatives	Carboxylic acids and derivatives	Amino acids, peptides, and analogues	7.575	143.081	[M+H]+	C6H10N2O2		543142	3.73372e+07	9.97763e+07	4.85588e+07	6.15262e+07	4.26603e+07	5.24946e+07	5.77488e+07	9.09844e+07	153412	2.47999e+07	8.21502e+07	4.76062e+07	2.86057e+07	6.66419e+07	3.41025e+07	4.75789e+06	1.02388e+07	4.63129e+07	224587	5.84076e+07	5.84648e+07	6.25702e+07	5.83558e+07	5.45255e+07
Echinatin	P5797		---	---	---	---	5.469	271.092	[M+H]+	C16H14O4	Retrochalcones	5.41503e+07	5.27545e+07	4.87653e+07	4.9791e+07	5.23023e+07	5.19531e+07	4.93292e+07	6.61351e+07	5.11902e+07	2.809e+07	1.58076e+06	4.60177e+07	3.92979e+07	2.15427e+07	4.30611e+07	2.88093e+07	4.66287e+07	4.62094e+07	4.02384e+07	5.20682e+07	4.03797e+07	4.00863e+07	4.39417e+07	2.71768e+07	4.88472e+07
Duguetine	P8385		---	---	---	---	6.375	356.119	[M+H]+	C20H21NO5	Hydroxy-7-aporphines	236982	272531	393575	468283	940942	62023.1	102596	813088	0	311517	3.97901e+06	2.36618e+06	0	1.77573e+06	768198	1.76892e+06	5.2277e+06	3.70525e+06	405643	2.80487e+06	883270	943061	716988	972843	1.19914e+06
Dracorhodin Perchlorate	P8692		HMDB0251617	Phenylpropanoids and polyketides	Flavonoids	O-methylated flavonoids	8.276	367.057	[M+H-H2O]+	C17H15ClO7	5-O-methylated flavonoids	1.01677e+07	1.03538e+07	1.20971e+07	1.23996e+07	9.40875e+06	1.20204e+07	1.0774e+07	1.13798e+07	1.20544e+07	1.0411e+07	5.41019e+06	4.67908e+06	4.08245e+06	4.31173e+06	3.30167e+06	6.19256e+06	4.46471e+06	4.52365e+06	5.40738e+06	5.56275e+06	8.05597e+06	8.24457e+06	9.72949e+06	7.64959e+06	7.54323e+06
Dl-Norleucine	P1161		HMDB0251526	Organic acids and derivatives	Carboxylic acids and derivatives	Amino acids, peptides, and analogues	6.859	132.101	[M+H]+	C6H13NO2	L-alpha-amino acids	1380885750	1397119432	1308608771	1356799772	1533573903	1581504616	1464542077	1689682002	1517930145	1706172766	2087009792	1543314123	1116045991	1268157069	1353688667	1537031131	1815947400	1224704243	1238384320	1392117436	1062847632	1016655819	3.77078e+07	1486202117	1479865745
Dl-Lauroylcarnitine	P8108		---	---	---	---	1.941	344.279	[M+H]+	[C23H46NO4]+	Acyl carnitines	1.01263e+08	1.14441e+08	149744310	1.05874e+08	1.20172e+08	1.04639e+08	8.6389e+07	1.32137e+08	1.12706e+08	1.018e+08	1.29658e+07	4.15023e+07	180663	1.60868e+07	210685	15931.3	2.39636e+07	1.60207e+07	2.10737e+07	2.36999e+07	7.39202e+07	6.81078e+07	7.6157e+07	6.22491e+07	6.0105e+07
Dioxoaminopyrine	P5587		---	---	---	---	1.257	264.134	[M+H]+	C13H17N3O3	Alpha amino acids and derivatives	1.9236e+07	7.22022e+06	2.22739e+07	7.93005e+06	1.06303e+07	6.39333e+06	5.94356e+06	1.26271e+07	1.93837e+07	1.33273e+07	0	69328	66963	32699	52777.4	22907.4	18197.4	14273.5	41763.4	0	4.33726e+06	4.24719e+06	4.81601e+06	3.86129e+06	3.9742e+06
Dihydrocapsaicin	P7002	C16952	HMDB0038457	Benzenoids	Phenols	Methoxyphenols	1.362	308.221	[M+H-H2O]+	C18H29NO3	Methoxyphenols	1.70599e+07	1.83794e+07	1.56239e+07	1.69931e+07	1.44806e+07	1.82477e+07	1.86991e+07	1.74007e+07	2.04367e+07	1.5932e+07	1.58088e+08	2.23358e+07	2.60992e+07	9.71663e+06	1.18845e+07	1.89517e+07	6.94386e+06	8.12377e+07	2.66424e+07	8.64653e+06	2.03184e+07	2.09416e+07	2.00453e+07	2.41927e+07	1.92101e+07
Dihydoroferuloyl Octylamine	P7042		---	---	---	---	1.315	310.236	[M+Na]+	C18H31NO3	Ferulic acid and derivatives	2.15842e+07	2.72958e+07	2.42621e+07	1.88566e+07	2.43216e+07	3.1539e+07	2.64762e+07	2.7932e+07	3.36688e+07	35016326	6.59257e+07	2.51495e+07	3.50865e+07	1.88341e+07	1.80378e+07	1.23207e+07	3.85006e+06	6.15083e+07	4.7205e+07	1.05203e+07	1.97964e+07	1.75498e+07	1.7328e+07	1.82664e+07	1.48085e+07
Diethanolamine	P530	C06772	HMDB0004437	Organic nitrogen compounds	Organonitrogen compounds	Amines	7.838	106.086	[M+H]+	C4H11NO2	1,2-aminoalcohols	2.17278e+08	1.55968e+08	6.41837e+07	8.22749e+07	4.30424e+07	5.64683e+07	5.96874e+07	4.49022e+07	6.13498e+07	5.22216e+07	4.64013e+07	4.66193e+07	9.98656e+07	7.08696e+07	1.17028e+08	1.29857e+08	3.35539e+07	5.35908e+07	5.41436e+07	1.00176e+08	9.25484e+07	9.70507e+07	9.98734e+07	1.01343e+08	9.44378e+07
Dicyclohexyl Phthalate	P7687	C14529	HMDB0251213	Benzenoids	Benzene and substituted derivatives	Benzoic acids and derivatives	1.154	331.19	[M+H]+	C20H26O4	Benzoic acid esters	272899	7.06171e+06	22239.7	760491	220831	133855	70172.4	103260	30534.9	63141.6	4.00074e+06	541208	61224.1	44751.9	204955	477396	63773	2.97092e+07	43229.3	105922	2.47267e+06	2.5855e+06	2402907	3.14402e+06	2.32241e+06
Dictamnine	P3505	C10660	HMDB0251209	Organoheterocyclic compounds	Quinolines and derivatives	Furanoquinolines	7.999	200.068	[M+H]+	C12H9NO2	Furanoquinolines	3.32655e+08	312004081	3.97377e+07	3.10479e+08	2.75183e+08	3.74005e+08	2.9853e+08	4.2198e+08	3.28234e+08	325421939	2.23191e+08	3.08857e+08	3.46509e+08	3.65355e+08	3.18866e+08	3.09876e+08	2.48611e+08	1.9656e+08	3.17219e+08	2.8911e+08	4.08702e+07	4.18672e+07	3.71162e+07	5.1933e+07	3.75495e+07
Dibutyl Phthalate	P6072	C14214	HMDB0033244	Benzenoids	Benzene and substituted derivatives	Benzoic acids and derivatives	1.149	279.159	[M+H]+	C16H22O4	Benzoic acid esters	1.9949e+08	2.13889e+08	1.72288e+08	2.33363e+08	2.24759e+08	145118009	2.44402e+08	1.97432e+08	2.34309e+08	2.1822e+08	252141780	1.14701e+08	2.61686e+08	1.80341e+08	2.44587e+08	2.21814e+08	1.62589e+08	1.61589e+08	1.94033e+08	3.7377e+08	2.07918e+08	2.0748e+08	187596491	2.47296e+08	1.87107e+08
Dibucaine Hydrochloride	P8094		---	---	---	---	1.369	344.242	[M+H]+	C20H30ClN3O2		1509071974	1560461135	1480966648	1577275903	1326820574	1366305348	1555258470	1311687904	1684348694	1671976448	5.69712e+08	1936010465	2513397639	9.85696e+08	1064194238	1957506735	6.42793e+08	5.21386e+08	2436973200	7.94509e+08	1305606843	1320307234	1277522900	1302036085	1396063109
Diallyl Sulfide	P1278	C08370	HMDB0036491	Organosulfur compounds	Allyl sulfur compounds	---	8.177	136.94	[M+K]+	C6H10S	Allyl sulfur compounds	2864946117	2953440706	2919852119	2945531993	2590522640	2691165711	2776588303	2973898973	3303691017	2709729728	2778488417	2581244597	1201253341	3141558160	1829546594	2805255724	2170598555	2851907376	1168492478	2381643555	1.19656e+06	1.33062e+06	2.13209e+06	894277	1.09956e+06
Dextromethorphan-D3	P5975		---	---	---	---	1.659	275.221	[M+H]+	C18H25NO	Morphinans	487043	889827	642693	327490	705202	890961	558539	1.02223e+06	166108	1.02913e+06	5.07707e+06	8.63372e+06	1.55932e+07	5.87431e+06	6.97709e+06	1.03389e+07	7.39348e+06	6.08799e+06	3.33281e+07	7.26613e+06	6.17042e+06	5.96159e+06	5.20365e+06	6.24019e+06	6.23209e+06
D-Erythro-Dihydrosphingosine	P6815		HMDB0000269	Organic nitrogen compounds	Organonitrogen compounds	Amines	2.033	302.315	[M+H]+	C18H39NO2	1,2-aminoalcohols	5.95451e+07	6.57762e+07	2.78088e+06	6.14929e+07	4.23836e+07	3.61339e+07	4.29623e+07	5.53814e+07	5.83876e+07	3.37658e+07	1.5528e+07	1.35746e+07	1.60825e+07	3.63001e+07	2.91418e+07	2.28117e+07	1.97465e+07	1.28049e+07	3.49995e+07	2.25089e+07	3.59586e+07	4.27002e+07	4.31558e+07	4.56815e+07	4.6005e+07
Derysphingosine	P6717		---	---	---	---	1.187	300.289	[M+ACN+H]+	C18H37NO2	1,2-aminoalcohols	2.82469e+07	2.84494e+07	2.52628e+07	2.46226e+07	2.78511e+07	2.94441e+07	2.26552e+07	2.42391e+07	3.16083e+07	3.18323e+07	1.85498e+07	1.27643e+07	1.88236e+07	1.79657e+07	1.31908e+07	2.3054e+07	2.47936e+07	2.18351e+07	2.7613e+07	1.74314e+07	2.42554e+07	2.4595e+07	2.27304e+07	2.70282e+07	2.4366e+07
Deoxykhivorin	P11874		---	---	---	---	5.646	593.367	[M+H-2H2O]+	C32H42O9	Naphthopyrans	0	15316	17345.5	0	515655	5627.13	0	0	6738.04	0	204130	13844.8	0	5521.67	0	7197.78	0	7637.93	6765.39	80216.6	27924	31114.2	38436.7	20935.1	37161.2
Deoxycarnitine	P1599		HMDB0001161	Lipids and lipid-like molecules	Fatty Acyls	Fatty acids and conjugates	8.176	146.117	[M+H]+	C7H15NO2	Straight chain fatty acids	1.24199e+08	137671677	7.79624e+07	1.07307e+08	1.73873e+08	182829860	1.43119e+08	3.42607e+08	1.31263e+08	147748043	6.01233e+07	8.4149e+07	5.21595e+07	5.59927e+07	2.89658e+07	1.10026e+08	8.3655e+07	6.62839e+07	5.17378e+07	5.68387e+07	8.99616e+07	9.44958e+07	92631038	1.00573e+08	9.48179e+07
Denudatine	P8104	C08680	---	---	---	---	1.14	344.261	[M+H]+	C22H33NO2	Napelline-type diterpenoid alkaloids	59993268	1.0218e+08	1.02008e+08	6.84758e+07	4.63803e+07	4.81982e+07	6.83626e+07	5.60924e+07	7.42794e+07	3.54161e+07	1.39209e+06	1.05845e+07	2.81825e+07	1.55291e+07	1.32155e+07	2.79257e+07	2.46592e+07	8.47151e+06	3.79137e+07	1.74799e+07	5.84043e+07	5.77302e+07	6.35552e+07	5.93881e+07	4.9573e+07
Dehydrophytosphingosine	P7240		HMDB0038057	Organic nitrogen compounds	Organonitrogen compounds	Amines	4.468	316.283	[M+H]+	C18H37NO3	Lipids	1.36214e+08	7.85574e+07	1.03557e+06	1.3761e+08	5.51346e+06	4.54172e+07	5.07214e+06	1.01697e+06	8.86614e+06	1.42723e+06	1.03032e+06	3.09055e+08	210354161	2.00289e+08	2.52486e+08	9.99622e+07	2.00782e+08	1.11708e+08	208870936	4.58794e+08	1.37618e+08	1.69581e+08	1.70556e+08	1.90086e+08	1.80063e+08
Decanoyl-L-Carnitine	P7233		HMDB0000651	Lipids and lipid-like molecules	Fatty Acyls	Fatty acid esters	5.651	316.247	[M+H]+	C17H33NO4	Acyl carnitines	290687	18024.2	153601	235714	215544	64368.9	58486.7	91294.5	65948.5	107463	143593	288414	106860	110588	434671	263582	85418.9	214583	137593	120623	204217	242356	311354	202701	251153
DDAO	P3610		---	---	---	---	4.14	202.216	[M+H]+	C12H27NO	Long-chain alkyl amine oxides	181721	17418.5	2.88584e+07	51739.2	11808.7	42927.4	8750.13	20575.8	20680.1	7674	3851.16	88488.9	8375.59	50724.6	73431.7	144656	54248	13484.3	17072.3	113428	2.32834e+06	629437	98847	45369.2	45187.5
DCA	P2391		HMDB0014917	Organoheterocyclic compounds	Diazanaphthalenes	Naphthyridines	7.895	170.032	[M+H]+	C8H8ClNO		1.95768e+08	1.61699e+08	114953938	177115974	1.70032e+08	2.41306e+08	1.47788e+08	3.78437e+08	157504110	1.57314e+08	1.77535e+08	1.65456e+08	209607162	1.93964e+08	1.9712e+08	1.96913e+08	1.24744e+08	1.40031e+08	1.70134e+08	1.35629e+08	1.93382e+08	2.05737e+08	2.1766e+08	2.06708e+08	2.05198e+08
D-Alloisoleucine	P1160		---	---	---	---	6.692	132.101	[M+H]+	C6H13NO2	Isoleucine and derivatives	1380885750	1397119432	1856487041	1356800394	1533573768	1581504616	1464542077	1689682002	1630409507	1706172766	2087009792	1485269005	1116042940	1268156947	1351981950	1534727583	1815947286	1224704367	1236934745	1580410170	1384025534	1418127143	1322212483	1486308918	1479961636
Dalbergione	P5725		---	---	---	---	3.637	269.106	[M+H]+	C16H12O4	Neoflavones	1.0973e+08	1.38782e+08	16239.2	1.66278e+08	8.921e+07	1.73269e+08	8.04925e+07	1.12346e+08	1.93473e+08	4.8053e+07	5.80088e+06	1.61718e+08	2.37624e+08	5.72952e+07	2.82112e+08	1.84642e+08	1.87167e+08	1.09373e+08	7.08547e+08	1.34294e+08	2.33179e+08	1.95581e+08	1.39207e+08	1.73887e+08	2.36049e+08
D-2-Aminoadipic Acid	P2132		---	---	---	---	8.087	162.076	[M+H]+	C6H11NO4	L-alpha-amino acids	7.00432e+07	8.52194e+07	4.9137e+07	7.28929e+07	6.25795e+07	7.7545e+07	7.24087e+07	7.75187e+07	8.39441e+07	7.41227e+07	5.21616e+07	1.00861e+08	6.21115e+07	7.59991e+06	4.30848e+07	1.60174e+08	1.8507e+08	4.92811e+07	7.4226e+07	7.45034e+07	8.3874e+07	8.83258e+07	9.33478e+07	8.94334e+07	8.66482e+07
D-(+)-Glucosamine Hydrochloride	P2771		---	---	---	---	2.269	180.088	[M+H-H2O]+	C6H13NO5	Hexoses	2.91968e+06	2.16473e+06	48728.3	2.60749e+06	1.68052e+06	1.52752e+06	1.66132e+06	1.92495e+06	2.18819e+06	1.62508e+06	780986	8.43195e+07	372028	399563	958134	578285	194256	1.12301e+06	369278	519644	3.22883e+06	4.02455e+06	3.12219e+06	5.014e+06	4.73318e+06
Cytosine	P629	C00380	HMDB0000630	Organoheterocyclic compounds	Diazines	Pyrimidines and pyrimidine derivatives	6.077	112.051	[M+H]+	C4H5N3O	Pyrimidones	6.11332e+08	6.64156e+08	4.05843e+08	5.67974e+08	631914041	6.05764e+08	5.84504e+08	701421328	5.99e+08	7.26631e+08	7.74238e+08	4.85688e+08	3.69553e+08	4.82617e+08	4.70937e+08	6.26058e+08	6.06445e+08	6.42404e+08	4.11068e+08	6.23434e+08	5.06247e+08	5.3305e+08	5.05603e+08	5.72638e+08	547709958
Cytidine-3',5'-Cyclicmonophosphate	P6927	C00941	---	---	---	---	7.38	306.047	[M+H]+	C9H12N3O7P	Pentose phosphates	1.3999e+07	1.59613e+07	1.53229e+07	1.48838e+07	1.20227e+07	8.80633e+06	1.40385e+07	1.056e+07	1.53924e+07	1.28378e+07	9.70623e+06	6.8325e+06	1.03281e+07	6.11039e+06	7.64578e+06	1.03247e+07	8.91105e+06	6.37803e+06	8.68543e+06	8.01421e+06	1.1128e+07	1.11596e+07	1.14532e+07	1.13424e+07	1.07148e+07
Cytidine 5'-Monophosphate	P7466	C00055	HMDB0000095	Nucleosides, nucleotides, and analogues	Pyrimidine nucleotides	Pyrimidine ribonucleotides	8.163	324.058	[M+H]+	C9H14N3O8P	Pyrimidine ribonucleoside monophosphates	1.10324e+07	1.40961e+07	9.19297e+06	1.01874e+07	1.4051e+07	1.12219e+07	1.39023e+07	1.29913e+07	1.19597e+07	1.2489e+07	6.61566e+06	11315946	8.12319e+06	1.13661e+07	6.45626e+06	1.60516e+07	1.63571e+07	1.10398e+07	8.37945e+06	1.11654e+07	1.09464e+07	1.1262e+07	1.12658e+07	1.14216e+07	1.14144e+07
Cytarabine	P4928	C02961	HMDB0015122	Nucleosides, nucleotides, and analogues	Pyrimidine nucleosides	---	6.083	244.092	[M+H]+	C9H13N3O5	Pyrimidine nucleosides	1050999328	1136306397	6.88944e+08	9.71483e+08	1053596789	1012995511	9.82353e+08	1135317074	1016603672	1183067306	1245138872	8.01407e+08	6.22212e+08	8.02314e+08	7.89405e+08	1063099835	1025209246	1066297518	679404744	1054072378	858741962	9.08814e+08	8.38663e+08	9.908e+08	9.47049e+08
Cystathionine	P4262	C00542	HMDB0000099	Organic acids and derivatives	Carboxylic acids and derivatives	Amino acids, peptides, and analogues	8.697	223.074	[M+H]+	C7H14N2O4S	L-cysteine-S-conjugates	218514103	1.72656e+08	1.84752e+08	2.50474e+08	2.3161e+08	242998264	1.80343e+08	2.12805e+08	2.78255e+08	2.41103e+08	8.48812e+07	2.58965e+08	146296419	6.68889e+07	7.85565e+07	9.45855e+07	1.34574e+08	6.7286e+07	1.07689e+08	8.13288e+07	1.87956e+08	1.8961e+08	1.97747e+08	1.96586e+08	1.76152e+08
Cyanidin	P6322	C05905	HMDB0002708	Phenylpropanoids and polyketides	Flavonoids	Hydroxyflavonoids	7.569	288.074	[M+H]+	[C15H11O6]+	7-hydroxyflavonoids	4.88262e+07	5.47304e+07	3.78779e+07	2719.89	167725	127457	116063	17652.8	60677.5	92188	78462.3	50300.9	5.60772e+07	78137.9	132977	7.26089e+07	5164.23	0	7.99431e+07	5967.12	4.5134e+07	4.44506e+07	4.71431e+07	4.4103e+07	4.14223e+07
Curdione	P4731	C17493	HMDB0034714	Lipids and lipid-like molecules	Prenol lipids	Sesquiterpenoids	7.766	237.18	[M+H]+	C15H24O2	Germacrane sesquiterpenoids	1.05457e+07	7513.69	16919.7	9031.28	7.04451e+06	7.44557e+06	9.1596e+06	9144.94	14978.2	8359.62	23238.3	5.27572e+07	3.7545e+07	2.76047e+07	26659.7	23775	16363.9	23380.7	51376.5	21768.7	3.2137e+07	3.36247e+07	3.40332e+07	3.4267e+07	3.40616e+07
Crotonoside	P6930	C08432	HMDB0000403	Organoheterocyclic compounds	Imidazopyrimidines	Purines and purine derivatives	7.169	306.079	[M+Na]+	C10H13N5O5	Purine nucleosides	263560	295973	16816.8	410778	53055.2	147088	31339.5	261473	82825.8	25665.6	0	15571.9	15995.4	114192	34097.6	15960.6	273085	105440	110666	229074	44845.3	52852	30838.7	123351	12373
Creatinine	P671	C00791	HMDB0000562	Organic acids and derivatives	Carboxylic acids and derivatives	Amino acids, peptides, and analogues	3.968	114.066	[M+H]+	C4H7N3O	Alpha amino acids and derivatives	2.98129e+08	1.55364e+08	10506647341	3.39103e+08	1.92872e+08	1.79656e+08	1.6084e+08	1.39515e+08	2.32228e+08	152449275	4.05422e+07	5.15767e+08	3.25671e+08	1.11225e+08	6648140740	2.2579e+08	2.88038e+08	1.27052e+08	2.81776e+08	2.94313e+08	3610719525	1222857103	801426856	2.15734e+08	2.63548e+08
Creatine	P1151	C00300	HMDB0000064	Organic acids and derivatives	Carboxylic acids and derivatives	Amino acids, peptides, and analogues	7.853	132.076	[M+H]+	C4H9N3O2	Alpha amino acids and derivatives	3873934580	4376209914	4566261049	4462131010	5682926187	4880714001	3986112777	7288958886	4521297141	4036189982	4832297700	4035063830	4510261940	3104575465	4023958306	4234917404	4502387652	4187249314	4271577511	4407365043	4641373785	4542661455	4634587640	4532088678	4362595717
Cotoin	P4976		---	---	---	---	7.634	245.073	[M+H]+	C14H12O4	Benzophenones	215352	159717	267440	174134	2.80347e+07	3.21893e+07	4.27654e+07	3.49192e+07	3.17929e+07	6.20812e+06	4.15527e+07	1.58841e+07	1.70961e+07	2.68287e+07	1.80324e+07	702408	610174	45606.7	646065	698489	2.08304e+07	2.23083e+07	2.31893e+07	2.55475e+07	1.96661e+07
Cordycepin	P5899	C08431	HMDB0250451	Nucleosides, nucleotides, and analogues	Purine nucleosides	Purine 3'-deoxyribonucleosides	7.657	274.092	[M+H]+	C10H13N5O3	Purine 3'-deoxyribonucleosides	5.66627e+06	5.20581e+06	7.32225e+06	6.22375e+06	5.06391e+06	4.99841e+06	4.98157e+06	6.88107e+06	5.5537e+06	5.02412e+06	3.28106e+06	3114706	2.31648e+06	1.95673e+06	2.2271e+06	2.04741e+06	1.92786e+06	2.42576e+06	3.56043e+06	2.44726e+06	3.84129e+06	3.85875e+06	3.75858e+06	3.74664e+06	4.08849e+06
Coralyne Chloride	P10221		---	---	---	---	8.512	438.086	[M+NH4]+	C22H22ClNO4	Isoquinolines and derivatives	5250.59	7004.91	0	0	0	0	0	0	0	0	1.09672e+06	246597	2.06096e+06	1.55928e+07	3.881e+07	555279	683169	1.26828e+06	3.22398e+06	1.73251e+06	3.08899e+06	3.26504e+06	3.65387e+06	3.04893e+06	3.26836e+06
Conivaptan HCl	P5150		---	---	---	---	3.518	250.111	[M+NH4]+	C32H27ClN4O2	Benzanilides	1.17946e+08	6.3615e+07	52931.4	1755490650	1.44746e+08	6.97207e+07	1.77698e+08	4.79168e+07	4.3416e+07	1.59577e+08	1.97184e+07	1866053800	1173979324	1680375365	1581976023	1678886952	1721894281	8.68772e+07	4.88013e+07	1543856040	9.23454e+08	1143605488	1776780830	102424900	1771762300
Citrulline	P2641	C00327	HMDB0000904	Organic acids and derivatives	Carboxylic acids and derivatives	Amino acids, peptides, and analogues	8.196	176.103	[M+H]+	C6H13N3O3	L-alpha-amino acids	9.3961e+07	1.22365e+08	8.87153e+07	8.31904e+07	1.24799e+08	9.97685e+07	1.00558e+08	1.15279e+08	1.18454e+08	1.11302e+08	3.02005e+08	4.39447e+08	2.00884e+08	1.31014e+08	9.74363e+07	3.90304e+08	3.44761e+08	3.07094e+08	3.57963e+08	3.2523e+08	191162740	191366770	1.80037e+08	1.99601e+08	1.94667e+08
Cinnamyl Alcohol	P1222	C02394	HMDB0029697	Phenylpropanoids and polyketides	Cinnamyl alcohols	---	1.273	135.08	[M+Na]+	C9H10O	Cinnamyl alcohols	2.33317e+07	2.66869e+07	7.0616e+06	1.88838e+07	2.35843e+07	1.58826e+07	1.91668e+07	2.3076e+07	2.07815e+07	1.69855e+07	3.058e+07	2.17244e+07	4.6399e+07	2.65141e+07	3.55364e+07	3.21077e+07	2.45266e+07	2.00223e+07	4.00739e+07	2.54355e+07	1.77318e+07	1.78554e+07	1.84453e+07	1.80397e+07	1.72046e+07
Cinchonidine	P6568	C11379	HMDB0030282	Alkaloids and derivatives	Cinchona alkaloids	---	1.501	295.187	[M+Na]+	C19H22N2O	Cinchona alkaloids	22100.7	107363	272140	76530.5	248552	128950	74003.8	355898	396731	177221	3.06642e+06	6.85929e+06	8.90283e+06	2.82848e+06	4.28396e+06	1.53819e+07	1.14279e+07	1.34696e+07	2.04966e+07	3.57036e+06	2.70176e+06	2.94195e+06	2.18207e+06	2.83234e+06	4.05162e+06
Choline	P481	C00114	HMDB0000097	Organic nitrogen compounds	Organonitrogen compounds	Quaternary ammonium salts	7.03	104.107	[M]+	C5H14NO	Cholines	13552697087	13153938932	14235554063	11817162711	13057469978	12055873048	12282116194	13157721693	12250067870	13134201975	11716530747	14377519339	11393484391	13334100014	13043489026	13043864093	13096644042	12538796441	11223998930	12880167021	13517582612	13663584583	13374765192	13826962464	13935028062
Cholic Acid	P10026	C00695	HMDB0000619	Lipids and lipid-like molecules	Steroids and steroid derivatives	Bile acids, alcohols and derivatives	1.828	426.321	[M+NH4]+	C24H40O5	Trihydroxy bile acids, alcohols and derivatives	1.89437e+06	1.2329e+06	392989	1.67145e+06	1.02967e+06	1.40292e+06	1.72129e+06	2.01435e+06	1.11863e+06	1.47929e+06	1.25929e+08	1.2318e+08	1.04336e+08	3.90305e+07	4.02599e+07	5.21185e+07	4.92356e+07	1.15967e+08	1.81866e+07	3.23921e+07	3.44393e+07	3.66552e+07	3.95652e+07	3.34254e+07	3.91908e+07
Cholesterol	P8743	C00187	HMDB0000067	Lipids and lipid-like molecules	Steroids and steroid derivatives	Cholestane steroids	1.116	369.35	[M+H-H2O]-	C27H46O	Cholesterols and derivatives	5.08233e+06	6.02166e+06	1.13866e+06	1.01581e+07	4.86616e+06	1.66875e+06	2.05791e+06	1.33117e+07	1.91302e+07	1.58084e+07	1.75851e+07	72589.7	6.43273e+06	2.84546e+06	5.43248e+06	3.55729e+06	2.70955e+06	1.09138e+06	5.19811e+06	4.74979e+06	5.14903e+06	5.07006e+06	5.06642e+06	5.86997e+06	4.19481e+06
Chloridazone-Desphenyl	P1565		---	---	---	---	8.433	146.019	[M+H]+	C4H4ClN3O	Aminopyridazines	1.96065e+08	1.89452e+08	2.83742e+08	1.97948e+08	173586151	1.79893e+08	2.07487e+08	1.96896e+08	2.10185e+08	1.94431e+08	1.65862e+08	1.94994e+08	1.51274e+08	185823629	1.49817e+08	1.90205e+08	1.51319e+08	1.66962e+08	1.66003e+08	1.77108e+08	2.03507e+08	2.00436e+08	201540501	2.00741e+08	1.95957e+08
Chlorfenvinphos	P8495	C18654	HMDB0250096	Benzenoids	Benzene and substituted derivatives	Halobenzenes	1.144	358.979	[M+Na]+	C12H14Cl3O4P	Dichlorobenzenes	4.02544e+06	506458	1.76857e+07	565796	239711	4.588e+06	8.98647e+06	981017	6.44817e+06	2.24583e+06	0	1.23236e+06	387646	534744	1.03253e+06	761787	1.26129e+06	317867	101109	235474	2.63396e+06	2.4916e+06	2.87881e+06	2.27081e+06	2.18282e+06
Cetraxate HCl	P6940		---	---	---	---	7.769	306.176	[M+H]+	C17H24ClNO4		72161.8	14884.1	1.30956e+07	66136.3	5591.88	12094.2	27644.3	22947.5	81378.7	35702.8	59546.3	337393	2.08936e+06	12189	4843.84	17488.3	9174.51	73613.4	4502.7	9747.3	5.23512e+06	4.78515e+06	5.15054e+06	4.48759e+06	4.26734e+06
Carnitine	P2143	C00487	HMDB0000062	Organic nitrogen compounds	Organonitrogen compounds	Quaternary ammonium salts	8.009	162.112	[M+H]+	C7H15NO3	Carnitines	4552576068	7.84364e+07	3.90506e+07	5113520572	5756776233	4986338453	5345579020	5164684431	5860180415	5550342013	5134301831	4578950427	4476428777	3251854643	4741473882	3594711724	4756213389	4079321443	4441052194	5446436687	7.47324e+07	8.08088e+07	6.5228e+07	9.34115e+07	8.98633e+07
Canarione	P5866		---	---	---	---	8.247	273.042	[M+ACN+H]+	C14H8O6		1.9807e+07	1.91626e+07	2.24042e+07	1.86711e+07	1.90753e+07	1.84492e+07	1.82288e+07	2.52908e+07	1.94396e+07	1.77191e+07	1.54734e+07	1.70026e+07	1.73146e+07	2.22876e+07	1.75157e+07	2.39508e+07	1.77899e+07	1.64538e+07	1.67111e+07	2.15169e+07	2.28548e+07	2.33907e+07	2.40124e+07	2.38988e+07	2.27966e+07
Camptothecin	P8238	C01897	---	---	---	---	7.876	349.116	[M+Na]+	C20H16N2O4	Camptothecins	141806	1.38416e+06	1.43595e+06	333568	246187	556212	590958	941831	1.44512e+06	387267	652574	1.96478e+06	765547	0	40652.7	1.91451e+06	579605	273381	1.2435e+06	87744.1	921444	850496	887933	937360	655249
Calycanthine	P8733	C10573	HMDB0029561	Organoheterocyclic compounds	Quinolines and derivatives	Aminoquinolines and derivatives	1.62	369.202	[M+Na]+	C22H26N4	Aminoquinolines and derivatives	7.29357e+06	3.02602e+07	2.31138e+07	1.90714e+07	4.00567e+07	1.43125e+07	2.88831e+07	3.96846e+07	3.3887e+07	1.66566e+07	2.53231e+07	5.35197e+07	1.76959e+08	2.58203e+08	2.18856e+08	1.41717e+08	1.1654e+08	1.0808e+08	1.69166e+08	1.88024e+08	6.99558e+07	7.5465e+07	5.28107e+07	9.03307e+07	8.87628e+07
Caffeoylcholine	P5643		---	---	---	---	6.638	266.137	[M]+	C14H20NO4	Coumaric acids and derivatives	184435	248664	283115	221084	805733	288780	51200.1	142918	60466.8	70271.8	237998	241380	44920.6	205060	268793	94402.3	36962	143999	2125.65	267919	175252	190434	68958.9	313899	203627
Cafestol	P7935	C09066	HMDB0035710	Organoheterocyclic compounds	Naphthofurans	---	1.273	339.192	[M+K]+	C20H28O3	Naphthofurans	2.14507e+06	9.30568e+06	7.22756e+06	7.70421e+06	9.65857e+06	4.08432e+06	6.62618e+06	7.70904e+06	7.82774e+06	3.46848e+06	136596	4.50103e+06	2.76488e+07	1.06331e+07	1.56995e+07	1.10629e+07	9.92335e+06	1.20951e+07	4.7103e+07	1.42438e+07	1.03122e+07	1.10317e+07	7.87456e+06	1.16007e+07	1.43394e+07
Buxtamine	P8834		---	---	---	---	1.12	372.291	[M+H-H2O]+	C24H37NO2	Triterpenoids	5.94693e+06	1.19118e+07	1.77459e+07	7.23124e+06	5.19221e+06	5.42906e+06	8.12253e+06	7.2901e+06	9.82104e+06	4.51898e+06	2.36085e+06	9.23718e+06	3.62916e+06	1.62178e+06	1.68757e+06	2.92013e+06	2.18151e+06	3.46641e+06	4.31258e+06	1.61008e+06	8.38699e+06	7.92492e+06	8.71839e+06	7.73878e+06	6.85549e+06
Butyryl Carnitine	P4589		---	---	---	---	6.692	232.153	[M+H]+	C11H21NO4	Acyl carnitines	5.33789e+07	2.7675e+07	6.31523e+07	3.74964e+07	4.95422e+07	3.84375e+07	3.86201e+07	3.09144e+06	3.25246e+07	5.17567e+07	2.56297e+07	3.33936e+07	4.16623e+06	2.82988e+06	2.11852e+07	1.46072e+07	2.52092e+07	2.19633e+07	7.29882e+06	4.31299e+07	3.49231e+07	4.31862e+07	3.77454e+06	5.41184e+06	1.28635e+08
Buspirone	P9158	C06861	HMDB0014633	Organoheterocyclic compounds	Diazinanes	Piperazines	1.705	386.252	[M+H]+	C21H31N5O2	N-arylpiperazines	1.51082e+08	1.58759e+08	2.34346e+08	1.6816e+08	1.22237e+08	1.25601e+08	1.45948e+08	1.33965e+08	1.48497e+08	1.35789e+08	2.00462e+07	2.5493e+07	8.42971e+07	8.9602e+07	8.21758e+07	2.45114e+07	4.94176e+07	3.17505e+07	4.92581e+07	5.57924e+07	1.13502e+08	1.06277e+08	1.0947e+08	1.04386e+08	9.77493e+07
Bullatine G	P8455		---	---	---	---	2.168	358.227	[M+H]+	C22H31NO3	Napelline-type diterpenoid alkaloids	4.29104e+06	4.35504e+06	2.9273e+06	2.16773e+06	6.58771e+06	7.56633e+06	4.26045e+06	4.54936e+06	1.1421e+07	3.5637e+06	2.08602e+07	2.34088e+07	6.93981e+06	1.06439e+07	2.04246e+07	1.89045e+06	3.22816e+07	1.31572e+08	2.6539e+07	8.80193e+07	1.49404e+07	1.7348e+07	1.79726e+07	1.80429e+07	1.84361e+07
Bullatine B	P10551		---	---	---	---	1.204	460.269	[M+Na]+	C24H39NO6	Aconitane-type diterpenoid alkaloids	8.1737e+08	6.11813e+08	7.26065e+08	6.8766e+08	5.47493e+08	5.10287e+08	5.39453e+08	4.56301e+08	4.9704e+08	4.00657e+08	164193986	3.10825e+08	2.41571e+08	4.04928e+08	309564284	4.79193e+08	4.34443e+08	2.02588e+08	3.49738e+08	3.64021e+08	4.14868e+08	3.9441e+08	3.8113e+08	3.53853e+08	4.27789e+08
Brassinolide	P11037	C08814	HMDB0034081	Lipids and lipid-like molecules	Steroids and steroid derivatives	Steroid lactones	6.537	503.342	[M+Na]+	C28H48O6	Brassinolides and derivatives	4465.2	15758.4	16249.8	17996.4	103768	40139.9	4769.88	81078.6	5198.42	224976	7.31488e+06	218015	287826	13121.5	36158.4	200615	1.34672e+06	2.71272e+06	376231	792674	535192	551979	443960	569450	659314
Bracteatin	P7362	C08577	---	---	---	---	8.215	320.073	[M+K]+	C15H10O7	Aurone flavonoids	3.10046e+06	3.576e+06	1.70193e+06	3.47787e+06	1.58798e+06	2.69596e+06	2.40977e+06	3.37306e+06	1.85667e+06	1.28899e+06	186670	451020	1.1351e+06	1.57282e+06	686131	1.14819e+06	508923	436684	855833	442299	2.10653e+06	2.34724e+06	3.15365e+06	2.24427e+06	1.8845e+06
Bisoprolol	P7531	C06852	HMDB0014750	Benzenoids	Benzene and substituted derivatives	Benzylethers	1.367	326.232	[M+K]+	C18H31NO4	Benzylethers	1.14659e+08	1.2045e+08	1.10605e+08	1.16786e+08	1.00517e+08	9.54287e+07	1.19351e+08	9.79491e+07	1.19967e+08	1.18424e+08	3.97889e+07	1.07193e+08	1.50005e+08	5.82926e+07	6.92444e+07	1.11316e+08	3.52549e+07	4.08477e+07	1.46785e+08	5.06065e+07	8.76151e+07	8.8229e+07	8.35795e+07	8.6318e+07	9.54034e+07
Bilirubin	P11821	C00486	HMDB0000054	Organoheterocyclic compounds	Tetrapyrroles and derivatives	Bilirubins	1.098	585.269	[M+H]+	C33H36N4O6	Bilirubins	4.78793e+07	1.26247e+08	167650390	4.16913e+07	4.56074e+07	1.35524e+08	8.4073e+07	6.04976e+07	5.12324e+07	6.58942e+07	1.03437e+06	2.814e+06	4.8863e+06	2.03634e+06	3.71291e+06	3.12293e+06	1.92097e+06	2.80727e+06	6.49891e+06	2.50067e+06	7.93319e+07	7.96548e+07	8.66046e+07	8.36121e+07	6.90704e+07
Beta-Peltatin	P10114		---	---	---	---	7.916	432.171	[M+H]+	C22H22O8	Lignan lactones	2.075e+06	1.52032e+06	949367	1.9969e+06	1.65532e+06	2.97559e+06	1.22667e+06	6.43539e+06	1.33993e+06	1.34355e+06	395619	1.25184e+06	1.67817e+06	1.90404e+06	1518801	2.24182e+06	807762	555197	1.85647e+06	905398	1.49669e+06	1.79379e+06	1.99812e+06	1.76189e+06	1.91845e+06
Beta-N-Methylaminoalanine	P817		---	---	---	---	1.185	119.085	[M+H]+	C4H10N2O2	Alpha amino acids	4.36553e+07	4.56359e+07	4.64766e+07	4.15927e+07	4.45571e+07	3.28866e+07	3.70519e+07	4.14098e+07	4.03141e+07	3.36975e+07	4.82468e+07	3.52287e+07	2.42924e+07	3.49875e+07	2.68159e+07	2.88416e+07	2.67767e+07	4.92535e+07	2.91629e+07	3.01996e+07	3.77425e+07	3.886e+07	4.62024e+07	3.86513e+07	3.28438e+07
Beta-Nicotinamide Mononucleotide	P7831	C00455	HMDB0000229	Nucleosides, nucleotides, and analogues	Pyridine nucleotides	Nicotinamide nucleotides	8.541	335.062	[M+H]+	C11H15N2O8P	Nicotinamide nucleotides	8.2492e+06	8.81644e+06	5.6767e+06	7.53036e+06	6.70926e+06	8.54424e+06	7.29577e+06	8.89752e+06	5.99508e+06	6.82224e+06	7.19281e+06	7.77601e+06	2.85938e+06	3.84345e+06	4.6294e+06	9.57366e+06	6.53648e+06	6.82837e+06	2397453	8.15875e+06	6.95216e+06	7.13397e+06	7.46995e+06	7.37936e+06	6.73443e+06
Betaine	P796	C00719	HMDB0000043	Organic acids and derivatives	Carboxylic acids and derivatives	Amino acids, peptides, and analogues	7.233	118.086	[M+H]+	C5H11NO2	Alpha amino acids	1998850448	2019442270	2351621695	2185672302	1649145165	1854009461	1801296605	1960394158	2155563218	1902818890	2160673552	1801248541	1516859948	1424802009	1417237049	2177598081	2281649655	1856381144	1771395128	1472882578	1829353871	1911130747	1770060090	1944292856	2100816171
Berlambine	P8866		---	---	---	---	8.466	374.098	[M+Na]+	C20H17NO5	Isoquinolones and derivatives	6.27225e+06	8.38882e+06	4.02619e+06	8.35582e+06	7.17387e+06	6.50649e+06	6.17433e+06	6.71809e+06	6.85604e+06	6.05764e+06	540294	2014019	4.54221e+06	1.21894e+06	1.14951e+06	2.22329e+06	1.79036e+06	672016	2.18802e+06	1.28352e+06	4.24219e+06	4.29581e+06	4.41183e+06	4.38237e+06	4.14687e+06
Benzamidine	P859	C01784	HMDB0248970	Benzenoids	Benzene and substituted derivatives	---	2.891	121.072	[2M+H]+	C7H8N2		414661	467689	147921	306305	316660	102342	224526	346283	399097	454064	376185	298338	417263	435215	91523.8	222125	430072	369372	529134	340891	330878	345874	224576	503346	324696
Benperidol	P9060		HMDB0248959	Organic oxygen compounds	Organooxygen compounds	Carbonyl compounds	2.26	382.198	[M+H]+	C22H24FN3O2		214407	209277	52911.2	199293	101504	120630	173341	132946	89997.1	77780.3	12485.9	41114.7	192619	33232.8	50527.7	51933.3	15024.5	16632.3	304410	52914.7	87532.2	96181.8	46083.4	150123	100988
Benoxinate Hydrochloride	P7023		HMDB0015029	Benzenoids	Benzene and substituted derivatives	Benzoic acids and derivatives	1.501	309.222	[M+H]+	C17H29ClN2O3		3.06746e+06	764678	3.03163e+06	2.4274e+06	521173	450287	2.10461e+06	4.91182e+06	2.69049e+06	2.75216e+06	3.14703e+07	899085	345562	103249	7581.18	821491	877171	1.26055e+07	15920.1	304742	1.70333e+06	1.63854e+06	1.41371e+06	1.83975e+06	1.59735e+06
Benalaxyl	P7524	C10929	HMDB0248940	Organic acids and derivatives	Carboxylic acids and derivatives	Amino acids, peptides, and analogues	1.406	326.18	[M+H]+	C20H23NO3	Alpha amino acid esters	693902	2.23285e+06	205041	1.38949e+06	2.2073e+06	1.24472e+06	1.71445e+06	59339.4	2.94755e+06	33952.2	742784	6.08843e+06	9.74728e+06	5.68907e+06	8.8483e+06	1.58084e+07	3.43407e+06	6.18783e+06	1.61633e+07	7.48666e+06	3.33999e+06	3.49277e+06	2.4859e+06	4.28632e+06	3.85886e+06
Baohuoside I	P11402		HMDB0248860	Phenylpropanoids and polyketides	Flavonoids	Flavonoid glycosides	5.572	537.168	[2M+H]+	C27H30O10	Flavonoid-3-O-glycosides	5.80586e+07	2.34146e+07	1760791853	5.39517e+07	4.87426e+07	2.54132e+07	4.7742e+07	1.67276e+07	2.35936e+07	2.31281e+07	4.98529e+06	2.83127e+07	1591832311	1.81817e+07	1766934580	3.25333e+07	9.9273e+07	2.13713e+07	1.83376e+07	2168376046	859552716	662238902	1718943324	2.456e+07	4.58995e+07
Aspicilin	P7618		---	---	---	---	1.311	329.231	[M+H]+	C18H32O5		1.59124e+07	2.9351e+07	2.00668e+07	1.48146e+07	3.00273e+07	1.93777e+07	2.14547e+07	3.15468e+07	23944216	1.85266e+07	4.03983e+08	5.11002e+07	1.3024e+08	1.66683e+08	1.85156e+08	6.23e+07	141601484	4.54911e+08	1.38791e+08	1.57617e+08	9.70114e+07	1.01419e+08	9.74114e+07	1.10598e+08	1.00654e+08
Asparagine	P1176	C16438	HMDB0251512	Organic acids and derivatives	Carboxylic acids and derivatives	Amino acids, peptides, and analogues	8.191	133.061	[M+H]+	C4H8N2O3	Asparagine and derivatives	1.49052e+07	1.89984e+07	1.57987e+07	1.5366e+07	2.45146e+07	2.00868e+07	1.89212e+07	2.19137e+07	1.9839e+07	2.24667e+07	2.49492e+07	3.40212e+07	1.36674e+07	1.85606e+07	1.57663e+07	2.33581e+07	2.99176e+07	2.04381e+07	1.51485e+07	2.68807e+07	2.09316e+07	2.09208e+07	2.00136e+07	2.19907e+07	2.07475e+07
Arthrobactin	P11153		---	---	---	---	8.09	515.213	[2M+H]+	C20H36N4O9	Hydroxy fatty acids	582095	792301	394163	901568	509488	731441	428987	822495	730376	665662	643161	307356	576188	804034	489559	745867	495874	380983	7.51945e+06	1.24311e+06	916787	913896	1.10156e+06	777865	859370
Apigenin Dimethyl Ether	P6684		HMDB0132454	Phenylpropanoids and polyketides	Flavonoids	O-methylated flavonoids	1.337	299.221	[M+NH4]+	C17H14O5	7-O-methylated flavonoids	1.25205e+07	5.10417e+06	2.15984e+07	9.21722e+06	5.2932e+06	1.08973e+07	1.43544e+07	1.81379e+07	5.09445e+06	7.39736e+06	5.98971e+07	1.83649e+07	7.76164e+07	2.59984e+07	3.90727e+07	6.27043e+07	1.52945e+08	6.88048e+07	9.0723e+07	3.68903e+07	3.11737e+07	3.18612e+07	3.05706e+07	3.15544e+07	3.41462e+07
Aphidicolin	P8407	C06088	HMDB0245864	Lipids and lipid-like molecules	Prenol lipids	Diterpenoids	1.223	356.278	[M+H]+	C20H34O4	Aphidicolane and stemodane diterpenoids	4.70698e+07	5.91059e+07	7.82252e+07	5.70812e+07	5.31396e+07	5.49307e+07	5.65384e+07	6.16927e+07	6.52051e+07	7.96991e+07	2.43555e+07	6.51877e+06	1.7043e+07	2.08526e+07	2.19951e+07	2.30092e+06	6.39527e+06	2.37349e+07	1.41066e+07	1.6314e+07	2.80428e+07	2.80465e+07	2.56819e+07	3.07638e+07	2.76976e+07
Anileridine	P8333		HMDB0015049	Organoheterocyclic compounds	Piperidines	Phenylpiperidines	1.618	353.229	[M+H]+	C22H28N2O2	Phenylpiperidines	2.74196e+07	1.03488e+08	8.33691e+07	8.1457e+07	1.46241e+08	5.84485e+07	1.14998e+08	1.75277e+08	1.26537e+08	7.28273e+07	1.27096e+08	1.57607e+08	3.90691e+08	4.15943e+08	3.62891e+08	2.76976e+08	2.58937e+08	2.4168e+08	3.08629e+08	3.68393e+08	2.10872e+08	2.25513e+08	1.57969e+08	2.93766e+08	2.39446e+08
Andrographolide	P8294	C20214	HMDB0248395	Organoheterocyclic compounds	Lactones	Gamma butyrolactones	1.303	351.213	[M+Na]+	C20H30O5	Gamma butyrolactones	1.39674e+06	4.01333e+06	2.76434e+06	3.39202e+06	4.01089e+06	1.78192e+06	3.34647e+06	3.51174e+06	2.99944e+06	1.50582e+06	5.48668e+06	8.61035e+06	1.42118e+07	2.14568e+07	1.32168e+07	9.77366e+06	1.76011e+07	7.22458e+07	1.79665e+07	2.44298e+07	1.70085e+07	1.90825e+07	1.25668e+07	2.21336e+07	2.46211e+07
Amlodipine	P9688	C06825	HMDB0005018	Organoheterocyclic compounds	Pyridines and derivatives	Hydropyridines	7.596	409.147	[M+H]+	C20H25ClN2O5		503449	229261	219415	318355	1.29934e+07	7.33193e+06	6.37737e+06	1.19821e+07	4.82444e+06	5.26477e+06	3.26274e+06	5.67285e+06	1.25509e+07	9.40692e+06	1.42315e+07	858854	607064	0	1.16542e+06	5462.52	9.98751e+06	1.06134e+07	1.13059e+07	1.01483e+07	1.10118e+07
Aminopyrine	P4581	C07539	HMDB0015493	Organoheterocyclic compounds	Azoles	Pyrazoles	1.311	232.144	[M+H]+	C13H17N3O	Phenylpyrazoles	7.88361e+07	3.19843e+07	1.20848e+08	3.75035e+07	5.18616e+07	4.60504e+07	3.77454e+07	6.59105e+07	58415084	1.92928e+07	2.19086e+06	4.55292e+06	3.13441e+06	7.19222e+06	2.73186e+06	7.11927e+06	5.50965e+06	2.78456e+06	1.65102e+06	4.26307e+06	2.3875e+07	2.33542e+07	2.57082e+07	2.31993e+07	2.06345e+07
Amfebutamone	P4799		HMDB0001510	Organic oxygen compounds	Organooxygen compounds	Carbonyl compounds	7.681	240.118	[M+H]+	C13H19Cl2NO	Alkyl-phenylketones	89381.7	46311.4	87282.6	59606.1	7.6734e+06	9.46474e+06	7.56747e+06	4.77923e+06	5.31154e+06	7.29546e+06	1.0717e+07	5.14883e+06	4.54112e+06	9.50259e+06	6.63845e+06	195580	13106.3	243966	88877.3	14450.5	7.019e+06	6.43252e+06	1.03381e+07	3.83973e+06	4.5333e+06
Ametryn	P4455	C18700	HMDB0248288	Organoheterocyclic compounds	Triazines	1,3,5-triazines	3.474	228.128	[M+H]+	C9H17N5S	Methylthio-s-triazines	3.9895e+08	1.37351e+08	1.3119e+06	2.93747e+08	2.55329e+08	1.81785e+08	2.66515e+08	1.7326e+08	1.98433e+08	1.36996e+08	8.45104e+07	1.01619e+08	9.33012e+07	1.35831e+08	1.63614e+07	2.6273e+08	166785951	1.24723e+08	1.47434e+08	2.31495e+08	9.93906e+07	1.24167e+08	5.26247e+06	1.33435e+08	258580251
Allysine	P1581	C04076	HMDB0001263	Organic acids and derivatives	Carboxylic acids and derivatives	Amino acids, peptides, and analogues	7.736	146.081	[M+H]+	C6H11NO3	Amino acids	2.03619e+08	2.2319e+08	222021800	2.10842e+08	1.06301e+08	1.15426e+08	1.21241e+08	1.36986e+08	178667658	1.21124e+08	9.08639e+07	8.94247e+07	114960193	6.62213e+07	8.11611e+07	9.09651e+07	7.28661e+07	1.06819e+08	1.59866e+08	8.3668e+07	1.11566e+08	1.03242e+08	3.70237e+06	1.56396e+08	1.41303e+08
All-Trans-Retinoic Acid	P6747	C00777	HMDB0001852	Lipids and lipid-like molecules	Prenol lipids	Retinoids	0.969	301.214	[M+NH4]+	C20H28O2	Retinoids	548232	279053	681325	529326	105661984	129337979	1.33159e+08	8.81673e+07	8.47551e+07	140062828	1.10737e+08	8.37274e+07	6.56725e+07	1.10024e+08	90767115	658776	664475	497453	605397	567565	6.61767e+07	6.65132e+07	6.62702e+07	6.6856e+07	6.67496e+07
all-trans-Phytofluene	P11450	C05414	HMDB0002272	Lipids and lipid-like molecules	Prenol lipids	Tetraterpenoids	1.107	542.477	[M+H]+	C40H62	Carotenes	262513	340583	235712	65114.9	132562	163598	305928	157565	874558	537051	4.02866e+07	3.24068e+07	3.03925e+07	251664	472301	5.73802e+07	499094	6.39528e+07	1.83029e+06	487872	1.73343e+07	1.74762e+07	1.56256e+07	1.8578e+07	1.83669e+07
Allocryptopine	P8749	C02134	---	---	---	---	7.262	370.159	[M+K]+	C21H23NO5	Protopine alkaloids	192574	84716.2	205229	248651	27093.3	113206	63568.3	68206.4	46447.4	42099	1.69356e+07	194521	193948	381420	203466	301785	304903	1.77701e+07	4065.1	34147.5	1.3114e+06	1.4282e+06	863715	891221	2.64645e+06
Alanylleucine	P3641		HMDB0028691	Organic acids and derivatives	Carboxylic acids and derivatives	Amino acids, peptides, and analogues	7.5	203.139	[M+H]+	C9H18N2O3	Dipeptides	1.17181e+06	1.1213e+06	1.12409e+06	904466	2.14425e+06	2.4718e+06	2.31235e+06	1.44642e+06	608435	2.2254e+06	1.8783e+06	1.76193e+06	1.33668e+06	1.13549e+06	1.8769e+06	2.16389e+06	2.01875e+06	2.33558e+06	2.31164e+06	1.99888e+06	8.96669e+07	8.4008e+07	1.17294e+08	1.2762e+08	1.45111e+06
Ala-Ile	P3636		HMDB0028690	Organic acids and derivatives	Carboxylic acids and derivatives	Amino acids, peptides, and analogues	7.647	203.138	[M+Na]+	C9H18N2O3	Dipeptides	1.17739e+06	2.78997e+08	3.62616e+08	2.80922e+08	3.0247e+08	2.95755e+08	284877005	3.94661e+08	596252	3.03423e+08	2.15961e+08	1.79142e+08	208516009	2.42017e+08	259783492	1.94162e+08	2.16441e+08	1.88806e+08	2.96793e+08	2.69233e+08	1.37209e+08	1.43435e+08	1.8787e+08	1.2762e+08	1.21043e+08
Ajmaline	P7554	C06542	HMDB0015495	Alkaloids and derivatives	Ajmaline-sarpagine alkaloids	---	1.562	327.216	[M+H]+	C20H26N2O2		403366	624767	1.43467e+06	454548	520054	585900	1.02682e+06	851254	608829	297307	3.14129e+06	5.41308e+06	1.10032e+07	1.6898e+07	2.89169e+07	4.58771e+06	7.71159e+06	9.17294e+06	1.56242e+07	6.25643e+06	7.27743e+06	7.40869e+06	7.1028e+06	7.46708e+06	7.78744e+06
Adenosine Monophosphate	P8205	C00020	HMDB0000045	Nucleosides, nucleotides, and analogues	Purine nucleotides	Purine ribonucleotides	8.02	348.07	[M+H]+	C10H14N5O7P		9.10683e+06	1.45708e+07	1.89641e+07	1.26439e+07	2.45167e+06	8.91531e+06	1.35939e+07	1.87397e+06	1.39613e+07	2.52565e+06	2.35602e+06	2.49373e+06	1.946e+07	7.97949e+06	9.19943e+06	1.31782e+07	2.33116e+07	1.1838e+07	2.52427e+07	1.94978e+07	4.72133e+06	5.38578e+06	6.50232e+06	6.58715e+06	3.73231e+06
Adenosine	P5697	C00212	HMDB0000050	Nucleosides, nucleotides, and analogues	Purine nucleosides	---	4.241	268.103	[M+H]+	C10H13N5O4		7.86205e+06	8.99389e+06	1.61493e+08	1.73296e+07	6.22087e+06	4.51766e+06	5.89669e+06	5.29791e+06	1.9026e+07	2.99526e+06	4.00187e+06	1.84793e+07	5.17053e+07	4.12321e+06	2.94874e+07	1.14143e+07	8.13633e+06	6.30111e+06	7.91308e+07	1.23405e+07	3.81714e+07	2.27592e+07	2.37656e+07	1.30393e+07	1.60603e+07
Adenine	P1255	C00147	HMDB0000034	Organoheterocyclic compounds	Imidazopyrimidines	Purines and purine derivatives	2.928	136.062	[M+H]+	C5H5N5	6-aminopurines	1.70482e+08	4.09352e+08	5.45217e+07	4.27267e+08	5.7688e+08	4.25173e+08	4.96843e+08	3.65927e+08	6.17445e+08	5.01208e+08	6.51564e+08	3.6965e+08	2.32279e+08	1.17539e+08	4.06687e+08	1.7951e+08	2.35379e+08	5.20457e+08	2.80104e+08	1.5958e+08	3.37247e+08	3.7688e+08	4.43464e+08	268587186	4.58224e+08
Acetylsulfamethoxazole	P6588	C13061	HMDB0013854	Benzenoids	Benzene and substituted derivatives	Benzenesulfonamides	8.06	296.065	[M+H]+	C12H13N3O4S	Benzenesulfonamides	1152150063	1284936517	1043946169	1272821886	1115547246	1305852692	1027901682	1330621749	1311461090	1206919844	1457275281	1128119259	1218934461	1275226638	1202695439	1335402385	1223233769	1168999619	2696765277	1451627210	1500812505	1518860200	1593745139	1520512743	1460370413
Acetylcholine	P1601	C01996	HMDB0000895	Organic nitrogen compounds	Organonitrogen compounds	Quaternary ammonium salts	8.044	146.117	[M]+	C7H16NO2	Acyl cholines	1.24486e+08	1.38196e+08	447676	1.07574e+08	509366	1.83514e+08	50595.8	342611144	1.31462e+08	1.47887e+08	6.02962e+07	8.42484e+07	5.25501e+07	5.62836e+07	2.89658e+07	1.10302e+08	8.37783e+07	6.64178e+07	5.20946e+07	72519.7	8.97316e+07	9.42957e+07	9.17382e+07	1.00297e+08	9.54157e+07
Acetylcarnitine	P3687	C02571	HMDB0000201	Lipids and lipid-like molecules	Fatty Acyls	Fatty acid esters	7.158	204.123	[M]+	C9H18NO4	Acyl carnitines	5799074713	698255	6136106490	6076342883	5240112323	381490	4175840569	7421079318	453159	275246	4481398232	5405507284	5020203122	4358610691	4594388506	201938	6085383933	446072	6202529312	181582	5310459651	5320420422	5265408632	5360499516	5345313888
Acetoxyaureol	P8432		---	---	---	---	9.119	357.248	[M+H]+	C23H32O3		3.10379e+07	3.52128e+07	3.53477e+07	3.34303e+07	5.05147e+07	5.29272e+07	3.14645e+07	7.78245e+07	3.59843e+07	3.71909e+07	2.78718e+07	3.08465e+07	2.60502e+07	1.9626e+07	2.29435e+07	3.09818e+07	3.73002e+07	2.29634e+07	2.65328e+07	3.31284e+07	3.15147e+07	3.21345e+07	3.116e+07	3.40949e+07	3.17684e+07
Abrine	P4835	C02983	---	---	---	---	2.963	241.093	[M+NH4]+	C12H14N2O2	L-alpha-amino acids	39029.6	12320.2	15030	14194.8	43638.4	3316.16	2875.64	51593.9	8270.64	66371.9	27034.2	10507.1	4846.96	1425.38	5836.25	27268.5	9483.95	4008.54	7671.79	14703.3	20205.3	23359.7	16544.7	30819.9	25868.8
8-Hydroxy-8-(3-Octyloxiran-2-Yl)Octanoic Acid	P6634		---	---	---	---	1.255	297.241	[M-H2O+H]+	C18H34O4	Lineolic acids and derivatives	2.41431e+08	4.22628e+08	4.27633e+08	2.39859e+08	4.43907e+08	2.45784e+08	3.30116e+08	4.68426e+08	4.29653e+08	2.86574e+08	6.14578e+08	3.22078e+08	2220338267	2799454350	3458531499	2.09735e+08	3.71007e+08	658466597	1487619979	1649884068	1010552517	1020157485	1011436097	1020726314	1037915012
8-Hydroxy-5-Nitroquinoline	P3153		HMDB0015491	Organoheterocyclic compounds	Quinolines and derivatives	Nitroquinolines and derivatives	4.244	191.048	[M+H]+	C9H6N2O3		1.02656e+06	3.54239e+07	487545	331207	3.91836e+08	1.66464e+07	2.90323e+07	7.39681e+08	8.93978e+08	8.35631e+08	6.54594e+06	381371	149676	169554	13043.8	1.1464e+06	51421.1	7.42736e+06	8.12331e+06	1.65926e+06	909845	1.13582e+06	28740.4	3.36027e+06	244428
8-Gingerol	P7462		---	---	---	---	1.274	323.218	[M+Na]+	C19H30O4	Gingerols	7.3295e+06	2.64499e+07	2.27815e+07	3.06963e+07	2.64673e+07	1.09494e+07	1.86752e+07	2.19975e+07	2.15351e+07	1.04172e+07	3.38324e+06	9.86623e+06	5.00515e+07	1.85952e+07	2.71344e+07	1.70684e+07	2.51219e+07	2.07526e+07	6.58064e+07	2.32241e+07	2.47567e+07	2.60766e+07	2.04242e+07	2.73317e+07	3.17938e+07
8-Acetamido-2-Methyl-7-Oxononanoic Acid	P4946		---	---	---	---	6.205	244.153	[M+H]+	C12H21NO4	Medium-chain fatty acids	4.47057e+07	5.06204e+07	4.37224e+07	4.29561e+07	4.25825e+07	4.26129e+07	4.20275e+07	5.31448e+07	5.16341e+07	5.02036e+07	5.79748e+07	5.47126e+07	4.84543e+07	5.81256e+07	5.89303e+07	4.77451e+07	4.53738e+07	4.34581e+07	3.27831e+07	4.4955e+07	4.55549e+07	4.6132e+07	4.43024e+07	4.80188e+07	4.6652e+07
7-Propyltheophylline	P4277		---	---	---	---	6.799	223.115	[M+NH4]+	C10H14N4O2	Xanthines	1.48347e+07	1.33386e+07	1.09225e+07	179875	1.529e+07	516173	1.41769e+07	1.53813e+07	743475	1.62205e+07	1.92746e+06	1.38844e+06	357233	619784	628206	864515	1.01767e+06	5.21807e+06	1.04927e+06	777812	565046	618374	686566	483316	738570
7-Oxocholesterol	P9514		HMDB0000501	Lipids and lipid-like molecules	Steroids and steroid derivatives	Cholestane steroids	1.161	401.338	[M+NH4]+	C27H44O2	Cholesterols and derivatives	7.64875e+06	1.31036e+07	7.45237e+06	1.09504e+07	1.1037e+07	8.98126e+06	1.08815e+07	1.07242e+07	1.52575e+07	1.51401e+07	7.64752e+06	3.87454e+06	6.45224e+06	3.95749e+06	5.65537e+06	5.65976e+06	6.94551e+06	3.63945e+06	1.01469e+07	4.16188e+06	9.23718e+06	9.2913e+06	8.9834e+06	1.07695e+07	8.17515e+06
7-Hydroxy-3-Phenyl-4H-Chromen-4-One	P5492		HMDB0130492	Phenylpropanoids and polyketides	Isoflavonoids	Isoflav-2-enes	7.146	261.048	[M+Na]+	C15H10O3	Isoflavones	42469.2	15778.4	196289	112592	4.6715e+06	5.52362e+06	5.39806e+06	3.29734e+06	3.71074e+06	4.56961e+06	805224	2.86421e+06	2.61356e+06	6.29548e+06	2.84959e+06	517917	83082.4	25296.7	308940	157213	2.4915e+06	2.60025e+06	2.61339e+06	2.48977e+06	2.80634e+06
7,8-Dihydroparasiloxanthin	P11714		HMDB0036916	Lipids and lipid-like molecules	Prenol lipids	Tetraterpenoids	1.152	572.451	[M+K]+	C40H60O2	Xanthophylls	19091.7	6114.81	1.67982e+06	9582.85	524525	15087.5	19990.2	97070.4	46405.3	68725.4	1.34068e+07	4.74704e+07	7.04303e+06	714276	1.09995e+06	1.37624e+07	1.41186e+06	1.04444e+07	8.48163e+06	934451	5.76612e+06	6.02623e+06	4.87855e+06	7.20796e+06	6.25227e+06
6-O-(4-Hydroxybenzoyl)-6-Epiaucubin	P10643		---	---	---	---	7.701	467.158	[M+Na]+	C22H26O11	Iridoid O-glycosides	89964.7	129457	92807.5	170227	7.12782e+06	1.62024e+07	1.96545e+07	7.86597e+06	8.24918e+06	1.75167e+07	1.29044e+07	3.85175e+06	2.50789e+06	6.08046e+06	3.07619e+06	348814	84056.3	38099.9	353805	678620	3.74785e+06	4.08158e+06	4.2064e+06	4.88518e+06	3.48689e+06
6-Methoxy-4-Methyl-2H-Chromen-2-One	P3956		---	---	---	---	7.908	213.063	[M+ACN+H]+	C11H10O3	Coumarins and derivatives	4.04217e+07	3.95418e+07	4.03004e+07	4.15365e+07	3.17988e+07	3.66597e+07	4.68533e+06	3.69984e+07	4.23203e+07	3.53273e+07	1.92958e+07	1.32676e+07	1.19772e+07	4.23079e+06	5.15556e+06	1.31386e+07	7.36394e+06	141874	1.17396e+07	14794.3	2.40078e+07	2.4455e+07	2.72896e+07	2.43329e+07	2.21897e+07
6-Hydroxyimino-Imperialine	P10333		---	---	---	---	6.225	445.336	[M+NH4]+	C27H44N2O3	Cerveratrum-type alkaloids	0	21908	0	0	13213	3346.12	11574.3	0	70508.9	2987.5	2.40234e+06	2.50712e+06	8.28385e+06	2.71875e+06	2.62674e+06	5.11192e+06	1.49501e+06	1.97765e+06	1.74558e+07	7.8342e+06	2.22274e+06	2.35812e+06	2.16714e+06	2.46747e+06	2.57513e+06
6-Hydroxyhexanoic acid	P1185	C06103	HMDB0012843	Organic acids and derivatives	Hydroxy acids and derivatives	Medium-chain hydroxy acids and derivatives	8.141	133.08	[M+H]+	C6H12O3	Medium-chain hydroxy acids and derivatives	1.75426e+06	2.18811e+06	786854	1.15936e+06	3.33907e+06	2.63342e+06	1.83279e+06	5.14091e+06	2.14664e+06	1.66703e+06	903407	2.37219e+06	1.07995e+06	1.41133e+06	440016	2.76903e+06	2.35066e+06	1.35268e+06	1.02268e+06	1.85186e+06	2.14792e+06	2.37477e+06	1.63805e+06	2.91996e+06	2.79316e+06
6-Bromo-2(1H)-Quinolinone	P4290		HMDB0014917	Organoheterocyclic compounds	Diazanaphthalenes	Naphthyridines	8.072	223.971	[M+H]+	C9H6BrNO		3.94853e+08	4.30436e+08	4.49017e+08	4.25335e+08	3.97665e+08	376772013	3.85389e+08	4.05412e+08	4.29336e+08	397206035	390461909	3.7061e+08	3.77149e+08	3.6718e+08	3.58583e+08	3.66185e+08	351355409	3.80513e+08	3.89069e+08	3.90956e+08	4.14549e+08	4.09726e+08	4.21065e+08	4.06887e+08	3.96403e+08
6A-Acetoxy-17(21)-Hopene	P10671		---	---	---	---	1.124	469.388	[M+Na]+	C32H52O2		2.72227e+06	510055	3.82132e+06	1.73122e+06	250958	462758	353625	305919	342643	188922	4.93387e+07	1.52345e+08	5.52808e+06	3.70136e+06	2.39178e+06	1.33027e+07	2.76896e+06	5.77746e+07	4.41234e+06	3.39105e+06	2.37886e+07	2.4897e+07	2.04945e+07	2.87134e+07	2.65916e+07
6,7-Dihydrotabersonine	P7938		---	---	---	---	1.649	339.213	[M+H]+	C21H26N2O2	Aspidospermatan-type alkaloids	2.74137e+06	1.19352e+07	7.73022e+06	3.79798e+06	2.51915e+06	1.15576e+07	8.62167e+06	1.90958e+07	5.33788e+06	2.03488e+07	9.3965e+06	6.64684e+06	1.50563e+07	5.81513e+06	6.09782e+06	2.27416e+07	4.55313e+07	9.79893e+06	2.064e+07	1.29722e+07	2.24685e+07	2.35216e+07	1.65294e+07	3.29782e+07	2.21103e+07
5-Undecylbenzene-1,3-Diol	P5617		---	---	---	---	1.273	265.215	[M+H]+	C17H28O2	Resorcinols	7.21089e+07	141796328	1.19756e+08	7.75193e+07	1.40362e+08	7.89727e+07	1.05913e+08	1.4933e+08	126456491	7.69373e+07	7.53797e+07	3.59981e+07	2.38034e+08	1.28392e+08	1.5721e+08	5.28721e+07	1.14273e+08	8.87369e+07	2.30471e+08	9.71334e+07	1.18502e+08	1.19013e+08	124422897	1.13459e+08	1.19669e+08
5-O-Methylvisammioside	P10463		---	---	---	---	1.195	453.166	[M+H]+	C22H28O10	Furanochromones	1.43345e+07	4.27298e+07	2.14116e+07	4.25932e+07	3.16103e+07	1.75783e+07	2.58487e+07	3.32677e+07	3.43144e+07	1.83292e+07	5.79256e+06	3.57866e+07	3.05221e+07	1.50463e+07	23333394	5.62805e+07	4.07267e+07	3.40461e+07	4.54603e+07	2.64378e+07	3.32135e+07	3.6184e+07	2.83993e+07	3.97442e+07	4.33792e+07
5'-O-Methylthymidine	P5345		HMDB0246885	Nucleosides, nucleotides, and analogues	Pyrimidine nucleosides	Pyrimidine 2'-deoxyribonucleosides	5.275	257.112	[M+H-2H2O]+	C11H16N2O5	Pyrimidine 2'-deoxyribonucleosides	80599.8	52316.7	157538	54746.1	46425.9	13976	14087.9	23602.2	16060.1	26784.3	45779.3	16488.4	15043	51542.9	103894	80149.5	45743.2	24614.7	69896.8	19881	77515.1	48632.5	40010.4	59801.2	17203.5
5-Nonadecylbenzene-1,3-Diol	P9806		---	---	---	---	1.191	415.304	[M+H]+	C25H44O2	Resorcinols	979689	2.03809e+06	472476	1.33992e+06	732481	944160	1.52085e+06	1.67438e+06	3.12579e+06	756991	9.9175e+06	1.99463e+07	536917	87379.1	118419	766423	563487	8.11077e+06	582519	219138	2.54683e+06	2.67556e+06	2.54453e+06	2.89017e+06	2.72072e+06
5-Methylurapidil	P9524		HMDB0246828	Organoheterocyclic compounds	Diazinanes	Piperazines	1.283	402.247	[M+K]+	C21H31N5O3		1.06206e+07	1.3714e+07	6.40342e+06	1.03789e+07	1.63914e+07	1.75996e+07	1.52125e+07	1.71696e+07	1.99722e+07	2.2043e+07	148821	638481	253883	299386	223032	559596	435331	443023	262064	106770	5.13709e+06	5.31036e+06	5.50718e+06	6.13844e+06	4.45874e+06
5'-Methylthioadenosine	P6645	C00170	HMDB0001173	Nucleosides, nucleotides, and analogues	5'-deoxyribonucleosides	5'-deoxy-5'-thionucleosides	2.233	298.096	[M+H]+	C11H15N5O3S	5'-deoxy-5'-thionucleosides	498857	688879	1.17005e+06	2.78598e+06	955911	705504	393018	595991	923472	417624	720670	378917	419195	113507	194202	286435	247190	228733	262927	302697	769374	772334	1.15262e+06	773018	394328
5-Methylcytosine	P978	C02376	HMDB0002894	Organoheterocyclic compounds	Diazines	Pyrimidines and pyrimidine derivatives	6.174	126.066	[M+H]+	C5H7N3O	Hydroxypyrimidines	2.40178e+06	5.12439e+06	709235	1.89357e+06	5.9479e+06	5.90649e+06	5.56223e+06	6.5122e+06	8.22397e+06	6.32902e+06	2.9699e+06	1.8362e+06	195017	1.85176e+06	1.20613e+06	1.97732e+06	1.49722e+06	2.98449e+06	2.28768e+06	2.76755e+06	1.88978e+06	2.25249e+06	1.70229e+06	1.89738e+06	3.52049e+06
5-Aminovaleric Acid Betaine	P2071		HMDB0014917	Organoheterocyclic compounds	Diazanaphthalenes	Naphthyridines	8.119	160.133	[M+H]+	C8H17NO2		9.39566e+07	1.00114e+08	7.2627e+07	7.74972e+07	100012941	1.00817e+08	9.42796e+07	1.27057e+08	1.0483e+08	1.00419e+08	3.73175e+08	3.09419e+08	5.38601e+08	2.62522e+08	4.16695e+06	1.53833e+06	2.15725e+06	1.53967e+06	4.97214e+08	6.32681e+06	212703303	2.2494e+08	2.05626e+08	2.44139e+08	2.37292e+08
5Alpha-Cholestanol	P10044		HMDB0000908	Lipids and lipid-like molecules	Steroids and steroid derivatives	Cholestane steroids	1.129	427.342	[M+H-H2O]+	C27H48O	Cholesterols and derivatives	479055	385401	537270	496900	514078	427553	307730	251765	625667	505502	1.49131e+06	4.06833e+07	358807	393803	668498	807945	849073	1.23776e+06	639580	586506	3.63031e+06	3.84912e+06	2.95717e+06	4.79506e+06	4.01391e+06
5,6-Dihydrouracil	P700	C00429	HMDB0000076	Organoheterocyclic compounds	Diazines	Pyrimidines and pyrimidine derivatives	2.168	115.05	[M+H]+	C4H6N2O2	Pyrimidones	324621	366935	533173	638601	329782	647180	519846	331944	402043	201148	720112	382318	329020	402337	435722	279589	269572	722690	139949	270539	555704	532633	384998	667300	522531
5-(Hydroxymethyl)Pyrimidine-2,4-Diol	P1464		---	---	---	---	7.514	143.048	[M+NH4]+	C5H6N2O3	Pyrimidones	1.46539e+06	2.33924e+06	1.10416e+06	1.09258e+06	5.15337e+06	1.56202e+06	914538	6218817	1.13962e+06	1.53741e+06	502839	4.42361e+06	2.23553e+06	888016	1.67904e+06	840717	2.52245e+06	656947	1.01968e+06	4.51376e+06	1.97586e+06	2.29208e+06	62216	1.06749e+06	6.06277e+06
4-Methylpyrimidine	P228		---	---	---	---	8.633	95.0606	[M+H]+	C5H6N2	Pyrimidines and pyrimidine derivatives	2.15641e+07	2.80939e+07	2.53413e+07	2.67039e+07	1.97329e+07	2.23667e+07	2.78788e+07	2.37779e+07	3.13726e+07	2.56701e+07	1.7273e+08	1.43022e+08	1.6757e+08	2.68345e+08	2.41001e+08	2.1489e+08	1.80831e+08	1.54147e+08	2.39854e+08	2.29615e+08	1.36556e+08	1.3977e+08	1.35728e+08	143501643	1.43295e+08
4-Hydroxy-4-(Pyridin-2-Yl)Butan-2-One	P3038		---	---	---	---	6.442	188.07	[M+H]+	C9H11NO2	Pyridines and derivatives	3.88494e+08	4.00969e+08	3.49523e+08	3.58118e+08	4.08214e+08	4.32328e+08	4.16876e+08	4.25265e+08	4.37089e+08	4.79976e+08	3.86516e+08	2.16432e+08	1.86752e+08	2.20587e+08	2.2144e+08	228785293	2.50656e+08	2.26878e+08	2.39484e+08	2.50492e+08	2.87454e+08	2.93468e+08	2.85834e+08	2.96117e+08	3.04467e+08
4-Guanidinobutanoate	P1587	C01035	HMDB0003464	Organic acids and derivatives	Carboxylic acids and derivatives	Amino acids, peptides, and analogues	8.008	146.092	[M+H]+	C5H11N3O2	Gamma amino acids and derivatives	662930	364169	1.21938e+06	417659	1.24945e+06	634509	1.12989e+06	364777	682042	876013	3.80322e+06	4.76393e+06	1.03453e+06	837143	1.55776e+06	1.69e+06	3.27859e+06	2.20786e+06	845561	2.27543e+06	813944	835848	91895.1	1.04626e+06	1.39129e+06
4'-Demethylepipodophyllotoxin	P9966	C21185	HMDB0246627	Lignans, neolignans and related compounds	Lignan lactones	Podophyllotoxins	8.557	423.1	[M+Na]+	C21H20O8	Podophyllotoxins	0	0	0	0	1.11747e+07	1.22349e+07	1.06818e+07	5.97281e+06	6.62383e+06	1.06836e+07	1.19081e+07	5.09631e+06	5.38361e+06	8.62489e+06	6.2e+06	10620.5	20786.2	0	0	0	5.03116e+06	5.16569e+06	5.44038e+06	5.2985e+06	4.89274e+06
4-Aminobutanoate	P479	C00334	HMDB0000112	Organic acids and derivatives	Carboxylic acids and derivatives	Amino acids, peptides, and analogues	7.635	104.071	[M+H]+	C4H9NO2	Gamma amino acids and derivatives	1.22786e+08	1.21234e+08	1.35865e+08	1.21218e+08	5.74376e+07	5.19929e+07	5.75927e+07	6.66747e+07	6.91221e+07	5.72069e+07	1.05107e+08	9.38929e+07	1.20857e+08	3.50397e+08	1.34895e+08	145954526	1.89385e+08	2.46854e+08	2.27024e+08	197262618	1.51906e+08	1.48804e+08	1.80788e+08	1.68519e+08	9.40019e+07
4,4'-Dimethoxydalbergione	P6977		---	---	---	---	7.265	307.095	[M+H]+	C17H16O4	Dalbergiones	3.70213e+07	4.10196e+07	4.18977e+07	4.03277e+07	3.44025e+07	3.60687e+07	3.47654e+07	3.79751e+07	3.87761e+07	3.55255e+07	3.73749e+07	2.40986e+07	1.82045e+07	1.80668e+07	2.18307e+07	2.52235e+07	2.78035e+07	2.75859e+07	2.60204e+07	2.49736e+07	3.1697e+07	3.1943e+07	3.31638e+07	3.18678e+07	3.10433e+07
4-(beta-Acetylaminoethyl)imidazole	P1849	C05135	HMDB0013253	Organic acids and derivatives	Carboxylic acids and derivatives	Carboxylic acid derivatives	2.098	154.097	[M+H]+	C7H11N3O	N-acetyl-2-arylethylamines	1.12779e+08	4.00308e+07	3.38518e+07	1.16785e+08	5.36423e+07	2.30064e+07	4.12463e+07	2.35704e+07	2.23608e+07	3.60415e+07	3.14016e+07	3.05148e+07	4.23129e+07	8.67016e+07	7.10515e+07	4.24691e+07	5.22004e+07	1.8395e+07	2.21119e+07	4.386e+07	5.22807e+07	5.24984e+07	5.33996e+07	5.34225e+07	5.08909e+07
3-Phosphoglycerate	P3001	C00597	HMDB0060180	Organic oxygen compounds	Organooxygen compounds	Carbohydrates and carbohydrate conjugates	8.323	186.995	[M+H]+	C3H7O7P	Sugar acids and derivatives	3416979127	3181637094	5120292011	3547688287	2937710169	3115203036	3514340250	3415179394	3604215856	3355218563	2788816189	3199754611	2548716738	3041408875	2426565388	3283753236	2663742034	2895690334	2727511702	3074175332	3333320195	3316972532	3392001173	3330812351	3211756409
3-Methylhistamine	P985		HMDB0001861	Organic nitrogen compounds	Organonitrogen compounds	Amines	7.873	126.102	[M+H]+	C6H11N3	2-arylethylamines	8.23847e+07	1.01338e+08	9.99044e+07	8.9671e+07	9.94896e+07	5.16599e+07	1.04052e+08	5.26045e+07	9.73945e+07	1.06651e+08	3.63215e+07	4.49108e+07	5.13979e+07	1.18365e+08	1.16443e+08	2.0164e+07	110622673	7.66875e+07	4.4117e+07	1.00314e+08	5.46273e+07	4.98754e+07	5.35865e+07	4.83412e+07	4.29467e+07
3-Methylcytidine	P5376		HMDB0240577	Nucleosides, nucleotides, and analogues	Pyrimidine nucleosides	---	5.621	258.107	[M+H]+	C10H15N3O5	Pyrimidine nucleosides	2.82309e+07	2.92915e+07	47045.5	2.67993e+07	2.70003e+07	3.30093e+07	2.69302e+07	3.26124e+07	3.86318e+07	3.78155e+07	2.13345e+07	1.52584e+07	1.53964e+07	1.4787e+07	1.37061e+07	2.31891e+07	2.00634e+07	2.3868e+07	2.39035e+07	1.90968e+07	2.21018e+07	2.23978e+07	2.20609e+07	2.34369e+07	2.19914e+07
3-Hydroxy-3',4'-Dimethoxyflavone	P6680		HMDB0031816	Phenylpropanoids and polyketides	Flavonoids	Flavones	1.107	299.138	[M+H]+	C17H14O5	Flavonols	7.78698e+06	1.70789e+07	2.57413e+07	6.13768e+06	1.19116e+07	1.33038e+07	1.2859e+07	9.29637e+06	7.8321e+06	1.21084e+07	129624	294464	684307	225370	346566	1.00416e+06	1.50309e+06	296165	2.11887e+06	1.91249e+06	1.11367e+07	1.12694e+07	1.17588e+07	1.19064e+07	1.02758e+07
3-Cyanopyridine	P511		---	---	---	---	8.41	105.042	[M+H]+	C6H4N2	3-pyridinecarbonitriles	4.03222e+07	3.81097e+07	5.55907e+07	2.54291e+07	3.6155e+07	3.86169e+07	4.172e+07	3.88771e+07	4.08779e+07	3.74358e+07	2.11263e+07	4.35349e+07	3.27787e+07	4.29707e+07	3.47894e+07	4.03335e+07	1.5133e+07	3.50328e+07	3.68016e+07	2.48787e+07	4.43756e+07	4.3748e+07	4.30398e+07	4.53197e+07	4.22569e+07
3-Amino-Beta-Pinene	P3070		---	---	---	---	1.987	188.128	[M+H-2H2O]+	C10H18ClN	Bicyclic monoterpenoids	5.58433e+07	5.0641e+07	5.64653e+07	6.84634e+07	4.9196e+07	4.55335e+07	5.88756e+07	6.35361e+07	6.25973e+07	6.04752e+07	6.00448e+07	5.92125e+07	4.6405e+07	6.75289e+07	65029360	6.67693e+07	5.75347e+07	6.14175e+07	5.72953e+07	5.91845e+07	5.77841e+07	5.96108e+07	5.83726e+07	6.40808e+07	5.82059e+07
3`-Aminoacetophenone	P1261		HMDB0014917	Organoheterocyclic compounds	Diazanaphthalenes	Naphthyridines	7.514	136.075	[M+ACN+H]+	C8H9NO		4.4895e+06	3.05224e+06	3.32431e+06	3.04938e+06	2.81483e+06	2.41645e+06	2.60153e+06	3.356e+06	3.05167e+06	2.63938e+06	3.56687e+06	2.31023e+06	2.46934e+06	2.08142e+06	3.1652e+06	2.61533e+06	2.57238e+06	3.55399e+06	5.87948e+06	5.04288e+07	2.47074e+06	2.50528e+06	1.93625e+06	2.59815e+06	3.01599e+06
3,5-Dihydroxydecanoic Acid	P4416		---	---	---	---	3.518	227.125	[2M+H]+	C10H20O4	Medium-chain hydroxy acids and derivatives	3722967307	1260679414	19018.7	2711116949	2378843448	1686161735	2505631826	1406783868	2004756191	1704630374	1617986119	1302702175	1605861121	1273045662	1.3997e+08	2452236251	1554654556	1894878687	1977304202	2154807560	7.76539e+08	9.70508e+08	1.40556e+08	1294412798	1670525102
3,4-Dihydroxy-L-Phenylalanine	P3416	C00355	HMDB0000181	Organic acids and derivatives	Carboxylic acids and derivatives	Amino acids, peptides, and analogues	8.219	198.085	[M+H]+	C9H11NO4	Tyrosine and derivatives	6.2292e+07	5.81202e+07	4.8992e+07	6.08401e+07	4.35868e+07	5.84865e+07	4.71932e+07	6.51191e+07	5.49917e+07	4.91261e+07	1.76136e+08	1.93954e+08	1.12212e+08	8.77067e+07	6.56354e+07	2.00281e+08	1.17822e+08	145951359	2.00029e+08	1.02162e+08	1.11923e+08	1.20214e+08	1.14267e+08	1.27322e+08	127344709
3,4-Dihydro-Papaveraldine	P8975		---	---	---	---	7.779	378.131	[M+H]+	C20H21NO5	Benzylisoquinolines	2.20981e+06	1.92013e+06	1.5098e+06	3.44114e+06	1.3905e+06	41929	558494	800927	587640	549287	7.31137e+06	4.10659e+06	1.13545e+07	2.25939e+06	1.1528e+07	1.72519e+07	6.45969e+06	4.15145e+06	3.13028e+06	1.10838e+07	4.0945e+06	4.16623e+06	3.94635e+06	4.40151e+06	4.22257e+06
3,15-Dihydroxyhexadecanoic Acid	P6391		---	---	---	---	1.647	289.236	[M+H]+	C16H32O4	Long-chain fatty acids	4.63453e+06	8.41225e+06	6.82695e+06	3.67197e+06	5.9031e+06	6.62212e+06	6.21053e+06	7.34449e+06	6.97187e+06	5.79934e+06	6.22666e+07	1.28686e+08	2.31678e+08	1.39933e+08	1.53285e+08	1.44265e+08	4.49412e+07	6.26687e+07	3.40091e+08	1.56142e+08	1.0617e+08	1.06569e+08	1.03084e+08	1.13793e+08	1.03231e+08
2-Piperidone	P342		HMDB0011749	Organoheterocyclic compounds	Piperidines	Piperidinones	3.874	100.076	[M+H]+	C5H9NO	Piperidinones	1.71189e+06	7.25423e+06	7.12939e+06	1.71503e+06	3.17103e+06	1.56675e+06	3.0492e+06	5.52056e+06	5.3661e+06	9.76459e+06	9.58899e+07	2.20371e+06	1.64832e+06	5.64967e+06	5.30758e+06	3.37701e+06	6.13922e+06	1.14838e+07	2.94918e+06	4.46634e+06	4.32765e+06	4.5269e+06	6.04484e+06	2.62859e+06	5.10653e+06
2-Phenylacetamide	P1260	C02505	HMDB0010715	Benzenoids	Benzene and substituted derivatives	Phenylacetamides	7.269	136.075	[M+H]+	C8H9NO	Phenylacetamides	8.39703e+07	8.5473e+07	9.36677e+07	8.65546e+07	6.77964e+07	6.88651e+07	7.05958e+07	7.5812e+07	8.30994e+07	7.28711e+07	7.89459e+07	5.46377e+07	4.18862e+07	4.73227e+07	4.64274e+07	6.81553e+07	6.82076e+07	7.31671e+07	5.4587e+07	5.04288e+07	6.69711e+07	6.74748e+07	6.79975e+07	6.95933e+07	6.53374e+07
2-Methylpyrrolidine	P91		---	---	---	---	6.93	86.0968	[M+H]+	C5H11N	Pyrrolidines	3.03001e+08	9.1708e+06	2.63411e+08	1.08293e+07	3.41808e+08	1.08451e+07	1.38049e+07	1.36097e+07	1.40956e+07	3.81316e+08	1.79506e+07	1.41999e+07	7.21067e+06	1.07441e+07	1.24049e+07	1.47239e+07	1.93548e+07	5.48624e+07	7.34549e+06	4.16495e+08	7.57755e+06	7.71933e+06	5.61608e+06	6.51913e+06	1.11645e+07
2'-Deoxyinosine	P5222	C05512	HMDB0000071	Nucleosides, nucleotides, and analogues	Purine nucleosides	Purine 2'-deoxyribonucleosides	3.917	253.092	[2M+H]+	C10H12N4O4	Purine 2'-deoxyribonucleosides	1.23529e+08	101862806	0	8.86676e+07	1.03235e+08	6.41164e+07	7.90777e+07	8.14351e+07	4.00043e+07	4.14211e+07	1.89994e+06	2.65674e+08	8.11376e+07	271913932	2.85494e+08	2.01317e+08	1.69904e+08	1.74213e+08	1.60247e+08	1.69545e+08	8.31367e+07	103315285	1.4371e+08	8.2221e+07	1.04194e+08
2'-Deoxyguanosine	P5685	C00330	HMDB0000085	Nucleosides, nucleotides, and analogues	Purine nucleosides	Purine 2'-deoxyribonucleosides	5.861	268.103	[M+H]+	C10H13N5O4	Purine 2'-deoxyribonucleosides	71775291	7.74288e+07	5.28694e+07	6.24776e+07	7.54574e+07	74276193	6.01403e+07	7.93897e+07	1.0301e+08	8.79239e+07	1.02661e+08	1.27587e+08	6.66742e+07	125099645	1.33107e+08	179482503	1.45545e+08	1.21084e+08	1.55006e+08	226089838	1.03241e+08	1.0592e+08	9.9676e+07	1.10272e+08	1.1049e+08
2-Amino-4-Hydroxypyrimidine-5-Carboxylic Acid	P1904		---	---	---	---	7.19	156.042	[M+K]+	C5H5N3O3	Pyrimidinecarboxylic acids	696579	1.40759e+06	1.64204e+06	1.62688e+06	950485	1.14398e+06	1.10595e+06	1.37396e+06	1.72887e+06	783281	298899	1.13609e+06	1.69573e+06	22582.4	1.15741e+06	2.45871e+06	1.30939e+06	1.42762e+06	1.80832e+06	1.31159e+06	680326	825476	23339.3	71638.8	2.5266e+06
2-Acetylacteoside	P12568		HMDB0245529	Phenylpropanoids and polyketides	Flavonoids	Flavonoid glycosides	8.719	689.21	[M+Na]+	C31H38O16	Coumaric acids and derivatives	618519	837822	2.05249e+06	564300	1.28363e+06	481523	1.81496e+06	783598	1.22745e+06	624286	134026	189351	177046	342271	245312	1.46851e+06	648598	536018	37466.8	3.44019e+06	841077	850896	811231	922969	828306
22-Hydroxy-7-Hopanone	P10302		---	---	---	---	1.13	443.387	[2M+H]+	C30H50O2		703104	559898	554670	531708	346468	504561	331883	346570	709444	475244	1.85864e+06	3.99994e+06	1.13533e+06	2.42419e+06	2.84957e+06	1.88427e+06	1.05365e+07	1.53925e+06	4.09693e+06	1.56036e+06	2.62555e+06	2.66428e+06	2.31567e+06	3.13452e+06	2.58139e+06
2`-Methylacetanilide	P1722		---	---	---	---	6.607	150.091	[M+H]+	C9H11NO	Acetanilides	864720	1.25298e+06	793535	101152	1.19599e+08	134752015	1.12892e+08	6.70419e+07	5.68396e+07	1.13171e+08	1.04766e+08	4.75801e+07	3.8751e+07	80080469	5.74963e+07	1.12834e+06	918373	727709	218415	114155	4.15752e+07	4.21342e+07	4.19673e+07	4.17359e+07	4.32584e+07
2,6-Xylidine	P888	C11004	HMDB0060677	Benzenoids	Benzene and substituted derivatives	Xylenes	1.507	122.104	[M+H-H2O]+	C8H11N	m-Xylenes	5.85778e+06	6.54791e+06	6.87955e+06	6.15375e+06	2.93258e+06	4.50335e+06	6.39635e+06	3.82109e+06	4.526e+06	5.88465e+06	4.74196e+06	6.57584e+06	4.33129e+06	7.55043e+06	7.68811e+06	5.79127e+06	3.174e+06	3.26712e+06	1.03165e+07	2.00765e+06	5168551	5.77629e+06	6.66554e+06	4.20937e+06	7.06171e+06
2,6-Dimethylpyridine	P551		HMDB0032972	Organoheterocyclic compounds	Pyridines and derivatives	Methylpyridines	2.061	108.081	[M+H]+	C7H9N	Methylpyridines	1.70206e+07	8.62539e+06	1.83423e+07	1.5302e+07	9.67042e+06	1.11404e+07	1.32702e+07	5.02027e+06	8.3242e+06	9.40755e+06	5.88205e+06	4.99289e+06	8.0748e+06	5.07743e+06	1.89825e+07	7.18655e+06	1.52557e+07	1.75644e+07	1.84942e+07	8.82001e+06	1.29649e+07	1.46867e+07	2.30754e+07	9.17947e+06	1.35272e+07
2,3-Dihydroxypropyl Hexadecanoate	P8229		HMDB0245964	Lipids and lipid-like molecules	Glycerolipids	Monoradylglycerols	5.733	348.31	[M+Na]+	C19H38O4	1-monoacylglycerols	4.97116e+06	6.76049e+06	3.77564e+06	4945926	6.5465e+06	7.28742e+06	3.36895e+06	5.12031e+06	6.12825e+06	5.52556e+06	1.85312e+07	9.73404e+06	1.2683e+07	2.26126e+07	2.55161e+07	1.77512e+07	1.23461e+07	1.6759e+07	2.4487e+07	4.44258e+07	1.0832e+07	1.32262e+07	1.25352e+07	1.34012e+07	1.61364e+07
2-(4-Hydroxyphenyl)-4H-Chromen-4-One	P5490		HMDB0141533	Phenylpropanoids and polyketides	Flavonoids	Hydroxyflavonoids	7.686	261.048	[M+K]+	C15H10O3	Monohydroxyflavonoids	33148.1	3538.27	57661.1	92535.6	1.26116e+07	2.36396e+07	3.07589e+07	1.34228e+07	1.77446e+07	1.62034e+07	7.47861e+06	1.5411e+07	1.20745e+07	2.54253e+07	1.61251e+07	559838	233928	218078	120850	147015	1.178e+07	1.19399e+07	9.26397e+06	1.45821e+07	1.21336e+07
2-(4-Aminotetrahydro-2H-Pyran-4-Yl)Acetic Acid	P2069		---	---	---	---	7.679	160.108	[M+H]+	C7H13NO3	Pyranoid amino acids and derivatives	5.78014e+06	4.40721e+06	6.31777e+06	5.41898e+06	6.14652e+06	6.40269e+06	4.92234e+06	8.18968e+06	5.42301e+06	5.37822e+06	2.0695e+06	1.87685e+06	1.42354e+06	1.84996e+06	1.86749e+06	1.29229e+06	1.38732e+06	1.5923e+06	2.11378e+06	275710	4.07068e+06	3.99355e+06	4.10622e+06	3.78981e+06	4.00748e+06
2-(3,4-Dimethoxyphenyl)-7-Methoxy-4H-Chromen-4-One	P7109		---	---	---	---	8.416	313.11	[M+Na]+	C18H16O5	7-O-methylated flavonoids	4.10665e+06	5.92333e+06	2.22104e+06	4.69849e+06	4.74631e+06	4.81231e+06	4.48291e+06	4.77355e+06	4.4674e+06	3.96432e+06	3.78874e+06	4.66863e+06	3.61533e+06	3.25436e+06	2.81703e+06	3.02845e+06	5.6517e+06	3.43799e+06	3.74799e+06	2.41871e+06	4.48962e+06	4.59779e+06	5.02624e+06	4.65992e+06	4.21539e+06
2-(2-Bromophenyl)-4,4-Dimethyl-4,5-Dihydrooxazole	P5242		---	---	---	---	8.158	254.018	[M+H]+	C11H12BrNO	Bromobenzenes	3.66645e+07	4.14309e+07	3.80382e+07	4.20545e+07	4.07074e+07	4.22735e+07	3.62055e+07	3.85981e+07	4.46175e+07	4.21484e+07	4.9841e+07	3.7217e+07	4.81534e+07	3.95139e+07	3.72109e+07	4.75668e+07	5.18274e+07	4.19686e+07	109493782	5.32025e+07	4.96045e+07	4.92456e+07	5.14508e+07	4.82534e+07	4.76737e+07
1-Palmitoyl-2-Oleoyl-Sn-Glycero-3-Phosphocholine	P13059		HMDB0243985	Lipids and lipid-like molecules	Glycerophospholipids	Glycerophosphocholines	1.362	760.585	[M+H-H2O]+	C42H82NO8P	Phosphatidylcholines	2.78817e+08	5.75518e+08	2.76616e+08	4.1622e+08	5.27849e+08	3.41173e+08	3.34366e+08	4.10993e+08	414349	4.50598e+08	1.93934e+08	6.12315e+07	3.7084e+08	2.38424e+08	2.0916e+08	2.30439e+08	1.68636e+08	1.4284e+08	2.92311e+08	2.24676e+08	3.29702e+08	3.32477e+08	3.28006e+08	3.44845e+08	3.27357e+08
1-Methylguanosine	P6647		HMDB0001563	Nucleosides, nucleotides, and analogues	Purine nucleosides	---	6.213	298.113	[M+H]+	C11H15N5O5	Purine nucleosides	85224.4	62973.6	12910.9	84972.2	292350	174988	191586	220155	321210	364453	23188	0	14534.9	16426.1	6393.73	0	12102.2	35295.4	16354	51440.6	77007.8	89230.1	143606	24545.2	111762
1-Methyladenosine	P6151	C02494	HMDB0003331	Nucleosides, nucleotides, and analogues	Purine nucleosides	---	7.705	282.118	[M+H]+	C11H15N5O4		6.1942e+07	6.91285e+07	6.32334e+07	6.1497e+07	6.44456e+07	7.34082e+07	7.16741e+07	7.42825e+07	8.68484e+07	9.67464e+07	5.67433e+07	4.55271e+07	5.06152e+07	4.39123e+07	4.76004e+07	5.06356e+07	4.27908e+07	3.70406e+07	4.53977e+07	4.0649e+07	6.53461e+07	6.52782e+07	6.9105e+07	6.54476e+07	6.12143e+07
1-Lauroyl-2-Hydroxy-Sn-Glycero-3-Phosphocholine	P10250		---	---	---	---	5.73	440.275	[M+H]+	C20H42NO7P	1-acyl-sn-glycero-3-phosphocholines	0	0	0	0	0	7941	0	0	7483.85	0	64410.9	6.38801e+06	1.30111e+06	157363	209460	5.75937e+06	4.01296e+06	2.77264e+06	2.06443e+06	1.13622e+06	1.00129e+06	933537	22444.5	1.32571e+06	1.38469e+06
1-Hexylamine	P437		HMDB0032323	Organic nitrogen compounds	Organonitrogen compounds	Amines	5.852	102.128	[M+H]+	C6H15N	Monoalkylamines	1.68553e+07	5.27662e+07	3794543	1.13516e+07	6.86383e+08	7.26174e+08	5.95236e+08	3.56369e+08	2.83598e+08	5.15014e+08	4.60855e+08	2.64362e+08	2.00641e+08	3.72239e+08	9.61802e+07	2.5626e+07	2.2523e+07	2.81611e+07	1.42287e+07	2.00799e+07	244911047	246954695	2.34091e+08	2.59436e+08	2.4938e+08
1-Cinnamoylpyrrolidine	P3586		---	---	---	---	6.606	202.118	[M+H]+	C13H15NO	Cinnamic acids and derivatives	2.42623e+08	2.6658e+08	4.08259e+08	1.71671e+08	2.33266e+08	3.60955e+08	3.42775e+08	3.85468e+08	4.83179e+08	4.56042e+08	1.5458e+07	1.13743e+07	15247732	9.5352e+06	1.01026e+07	8.49593e+06	9.51102e+06	1.11906e+07	1.06013e+07	5.53116e+06	1.47256e+08	1.48241e+08	155087978	1.45753e+08	1.44869e+08
1-Benzylimidazole	P2032		HMDB0243836	Organoheterocyclic compounds	Azoles	Imidazoles	6.847	159.091	[M+H]+	C10H10N2	N-substituted imidazoles	281053	380634	94546.5	66473.9	453444	361914	367920	128409	462832	366768	234866	97716.6	116082	98451	39271.1	76872.5	150636	225676	130040	223166	128684	127718	104275	232581	45332.7
14-Deoxy-11,12-Dihydroandrographolide	P8372		---	---	---	---	1.656	355.187	[M+K]+	C20H28O4	Diterpene lactones	885291	3.60494e+06	2.44961e+06	1.0843e+06	3.09237e+06	2.93677e+06	2.49582e+06	5.02265e+06	1.7696e+06	4.53799e+06	2.1226e+06	2.59435e+06	1.03054e+07	4.84868e+06	3.1281e+06	1.45823e+07	2.43374e+07	5.33089e+06	1.28527e+07	7.86934e+06	6.76718e+06	7.27338e+06	4.46531e+06	1.08534e+07	7.00766e+06
12'-Apoastaxanthinal	P9023		---	---	---	---	1.701	380.239	[M+Na]+	C25H32O3	Diterpenoids	3.20562e+06	9.06891e+06	1.39342e+07	1.03652e+07	8.94249e+06	7.84151e+06	9.9193e+06	1.09462e+07	1.04244e+07	1.08287e+07	1.49698e+06	1.73109e+06	3.45305e+06	2.62858e+06	2.67517e+06	1.23393e+06	1.73855e+06	2.81152e+06	5.33959e+06	2.09929e+06	8.3268e+06	8.22478e+06	7.4265e+06	1.04621e+07	6.68371e+06
1,4-Dihydroxyheptadec-16-En-2-Yl Acetate	P8167		---	---	---	---	1.291	346.293	[M+H-H2O]+	C19H36O4	Long-chain fatty alcohols	1.24675e+08	1.28322e+08	1.0058e+08	1.0149e+08	1.07456e+08	8.23607e+07	9.17645e+07	9.82818e+07	6.82218e+07	6.82923e+07	1.87847e+07	8.52614e+07	2.78253e+07	8.79593e+07	8.72534e+07	5.28374e+07	3.37124e+07	5.70471e+07	6.25125e+07	1.28813e+08	3.19276e+07	2.86401e+07	2.62771e+07	2.70501e+07	2.93056e+07
1,3,5,8-Tetrahydroxyxanthone	P6175	C10056	HMDB0251055	Organoheterocyclic compounds	Benzopyrans	1-benzopyrans	8.343	283.018	[M+H]+	C13H8O6	Xanthones	1.80128e+07	1.36716e+07	2.40691e+06	1.14101e+07	1.71534e+07	1.24343e+07	1.50555e+07	1.63696e+07	1.06274e+07	1.88801e+07	2.12446e+07	1.45043e+07	7.10212e+06	1.85672e+07	3.14926e+06	2.74201e+06	3.71127e+07	1.90107e+07	1.09906e+07	4.18762e+07	1.96598e+07	2.01431e+07	2.12771e+07	2.05188e+07	1.91169e+07
(Z)-2-Octylpent-2-Enedioic Acid	P5478		---	---	---	---	6.029	260.185	[M+H]+	C13H22O4	Medium-chain fatty acids	1.04188e+06	630619	341751	652121	361310	822230	230720	1.59912e+06	372257	531599	274855	149417	57039.3	33967.4	0	131004	103422	66150.1	169094	178711	344014	409944	948908	159237	187618
(S)-4-Methyl-2-(1H-Pyrrol-1-Yl)Pentanoic Acid	P2844		---	---	---	---	3.611	182.103	[M+H]+	C10H15NO2	Alpha amino acids and derivatives	1578739	3.88878e+06	2.26322e+08	2.20568e+06	1.68457e+06	1.68538e+06	1.12997e+06	4.6179e+06	218637	1.46551e+06	4.74477e+06	2.25043e+06	765217	2.66397e+06	9.83516e+06	2.08154e+06	2.51947e+06	786367	211195	2.2003e+06	1.01589e+08	2.73566e+07	4.28021e+06	1.52885e+06	2.02819e+06
(S)-3-(4-Hydroxyphenyl)Chroman-7-Ol	P4902		---	---	---	---	7.526	243.1	[M+H]+	C15H14O3	Isoflavanols	1.00048e+06	98280.5	120866	581824	316131	242924	506165	446624	383423	367382	727216	1.63314e+06	1.04017e+06	360779	1.41936e+06	659514	313471	441217	439508	744018	736117	836540	694293	772735	1.14301e+06
(S)-1-Carbamoylpyrrolidine-2-Carboxylic Acid	P2026		---	---	---	---	8.196	159.076	[M+H]+	C6H10N2O3	Proline and derivatives	3.08742e+07	4.0781e+07	2.87168e+07	2.81878e+07	4.25191e+07	3.43866e+07	3.28697e+07	3.82608e+07	3.92456e+07	3.73334e+07	1.01014e+08	1.44546e+08	6.72392e+07	4.36367e+07	3.1919e+07	1.31911e+08	1.17128e+08	1.02578e+08	1.17227e+08	1.09278e+08	6.33948e+07	6.37038e+07	5.95573e+07	6.69275e+07	6.49358e+07
(R)-4-Aminoisoxazolidin-3-One	P447		---	---	---	---	6.428	103.054	[M+H]+	C3H6N2O2	Alpha amino acids and derivatives	3.7934e+07	3.92273e+07	3.39196e+07	3.59692e+07	4.44469e+07	4.41171e+07	4.09452e+07	4.54838e+07	4.37122e+07	5.17495e+07	6.10295e+07	3.3496e+07	2.1806e+07	3.38458e+07	3.40742e+07	2.88031e+07	3.29683e+07	3.7127e+07	4.12221e+07	3.71961e+07	3.49856e+07	3.59084e+07	3.47757e+07	3.68209e+07	3.70513e+07
(9Z,12E)-15,16-Dihydroxyoctadeca-9,12-Dienoic Acid	P7118		---	---	---	---	1.623	313.236	[M+Na]+	C18H32O4	Lineolic acids and derivatives	1.01671e+08	1.81367e+08	188675130	9.77169e+07	1.57774e+08	1.03112e+08	1.17604e+08	1.58093e+08	1.3005e+08	9.76058e+07	5.27029e+08	4.07131e+08	1518536856	1317651360	1560624115	5.47508e+08	6.00238e+08	7.20725e+08	932441575	1052480577	6.08586e+08	6.20214e+08	5.91505e+08	6.49891e+08	6.30874e+08
(5-L-Glutamyl)-L-glutamine	P5987	C05283	HMDB0029147	Organic acids and derivatives	Carboxylic acids and derivatives	Amino acids, peptides, and analogues	8.188	276.118	[M+H]+	C10H17N3O6	Dipeptides	3.16065e+07	4.38771e+07	3.7504e+07	3.0696e+07	5.24967e+07	3.6796e+07	4.5055e+07	4.8145e+07	3.60283e+07	3.927e+07	8.00318e+06	1.14345e+07	2.22693e+07	1.93382e+07	1.40008e+07	1.6821e+07	2.51601e+07	1.29509e+07	1.89613e+07	2.89366e+07	2.45461e+07	2.38193e+07	2.19469e+07	2.52764e+07	2.3508e+07
(2R)-6-Methylpiperidine-2-Carboxylic Acid	P1504		---	---	---	---	6.79	144.101	[M+H]+	C7H13NO2	L-alpha-amino acids	5.59865e+07	4.70561e+07	6.38583e+07	5.65426e+07	2181331256	2176282757	1461752253	8.6695e+08	7.68932e+08	1532216162	1726244905	8.34177e+08	6.0055e+08	1118064192	7.97965e+08	7.79275e+07	5.50896e+07	1.00044e+08	1.59165e+08	7.76892e+07	790362598	7.87656e+08	8.66564e+08	6.33378e+08	8.6032e+08
(+)-Dihydrokavain	P5793		---	---	---	---	8.457	271.076	[M+H]+	C14H16O3	Kavalactones	2.59913e+06	2.29559e+06	4.12161e+06	4.41853e+06	1.53955e+07	1.24709e+07	4.30445e+06	2.90677e+07	2.43879e+06	3.6506e+06	2.32848e+06	5.97859e+06	2.85823e+06	2.92928e+06	2.98146e+06	5.83428e+06	4.23142e+06	2.54438e+06	3.02699e+06	1.83048e+06	5.97144e+06	5.80878e+06	5.7722e+06	5.8135e+06	5.67799e+06
(+-)-Baclofen	P3987		HMDB0014327	Organic acids and derivatives	Carboxylic acids and derivatives	Amino acids, peptides, and analogues	8.189	214.058	[M+H]+	C10H12ClNO2	Gamma amino acids and derivatives	5.61714e+07	6.92994e+07	5.87637e+07	5.50074e+07	8.5016e+07	5.52287e+07	6.01051e+07	5.50233e+07	7.62651e+07	6.98438e+07	2.243e+08	2.22796e+08	183999009	8.90014e+07	9.24441e+07	1.77324e+08	2.20663e+08	222418580	2.61711e+08	2.45674e+08	1.29309e+08	1.22939e+08	1.13592e+08	1.24585e+08	1.24271e+08
(-)-Riboflavin	P9802	C00255	HMDB0000244	Organoheterocyclic compounds	Pteridines and derivatives	Alloxazines and isoalloxazines	1.127	415.041	[M+K]+	C17H20N4O6	Flavins	4.21135e+06	1.89984e+06	3.57249e+07	1.0579e+06	488071	5.14597e+06	7.82094e+06	3.07071e+06	8.87032e+06	4.48039e+06	75301.6	1.93601e+06	504090	414228	933215	1.07769e+06	1.31646e+06	1.13977e+06	800502	629365	3.48047e+06	3.31046e+06	3.52888e+06	3.30688e+06	2.92559e+06
	P9888	---	---	---	---	---	5.774	419.151				1.20289e+07	1.25297e+07	0	9.87255e+06	1.29088e+07	1.22163e+07	1.00889e+07	1.28292e+07	1.33127e+07	1.4798e+07	1.6337e+07	1.86218e+07	6.78254e+06	1.97181e+07	2.0406e+07	2.58882e+07	2.77686e+07	2.12212e+07	1.55434e+07	3.30492e+07	1.49693e+07	1.54832e+07	1.50376e+07	1.51957e+07	1.67303e+07
	P970	---	---	---	---	---	7.514	126.022				2.3098e+07	1.50221e+07	1.53294e+07	1.75268e+07	2.04214e+07	1.61278e+07	1.40825e+07	2.38899e+07	1.74368e+07	1.4546e+07	1.04933e+07	1.44474e+07	1.12642e+07	1.08146e+07	1.45189e+07	1.25233e+07	1.01689e+07	2.23524e+07	3.9125e+07	2.49182e+07	14570132	1.54243e+07	1.04433e+07	1.61555e+07	2.05282e+07
	P9657	---	---	---	---	---	7.318	407.238				1.36572e+07	9.37689e+06	7.74854e+06	1.40047e+07	1.34587e+07	9.46786e+06	5.76563e+06	2.1241e+07	7.53272e+06	6.89693e+06	9.83205e+06	1.45062e+07	1.69266e+07	9.45462e+06	1.40773e+07	1.68654e+07	2.70408e+07	1.46385e+07	1.40732e+07	1.95221e+07	7.97134e+06	7.55485e+06	4290.21	1.08963e+07	1.13475e+07
	P9545	---	---	---	---	---	1.014	402.356				5740.97	12272.8	8138.72	7629.51	11806.6	4960.22	821.76	13733.3	7973.25	8935.63	3.65989e+06	4.77976e+06	1.87623e+06	652742	927631	257212	7684.36	3.78011e+06	1.44502e+06	5201.98	1.18981e+06	1.18566e+06	733852	1.0909e+06	1.7281e+06
	P9395	---	---	---	---	---	1.791	396.234				6.06774e+07	1.16106e+08	1.11109e+08	1.49272e+08	1.33094e+08	106938683	1.27387e+08	1.07085e+08	1.36878e+08	1.34063e+08	2.86624e+06	6.07113e+06	2.38852e+07	1.03764e+07	1.03291e+07	1.65913e+07	4.61369e+07	9.62276e+06	1.44769e+07	8.13302e+06	9.66786e+07	9.53853e+07	9.65173e+07	9.66473e+07	9.16979e+07
	P9393	---	---	---	---	---	1.692	396.214				671110	5.62571e+06	8.06468e+06	3.74936e+06	4.55244e+06	4.39381e+06	6.10764e+06	6.77579e+06	6.62175e+06	6.17252e+06	81714.9	1.11097e+06	1.84372e+06	2.01464e+06	1.22742e+06	983494	624396	1.65043e+06	3.50881e+06	1.53923e+06	4.23499e+06	4.30768e+06	3.44132e+06	5.74763e+06	3.80679e+06
	P9185	---	---	---	---	---	1.224	387.178				1.31234e+07	1.44651e+07	1.90092e+07	1.3694e+07	1.35799e+07	1.28169e+07	1.4451e+07	1.36385e+07	16059577	1.40632e+07	7.90917e+06	9.25524e+06	6.7896e+06	1.02027e+07	8.22688e+06	1.03677e+07	1.04206e+07	8.2184e+06	8.64394e+06	1.1121e+07	1.10727e+07	1.10484e+07	1.17708e+07	1.13414e+07	1.00086e+07
	P9100	---	---	---	---	---	8.253	384.072				1.67681e+07	1.56443e+07	1.55409e+07	1.68327e+07	9.5765e+06	1.3991e+07	1.30675e+07	1.50362e+07	1.53135e+07	1.31956e+07	3.23232e+07	4.35882e+07	2.65587e+07	2.39308e+07	1.58909e+07	46534874	2.02998e+07	3.60421e+07	3.63985e+07	2.02292e+07	2.65209e+07	2.78159e+07	2.86087e+07	2.88835e+07	2.72503e+07
	P9088	---	---	---	---	---	7.694	383.176				0	0	0	0	1.19219e+06	1.58526e+06	1.3426e+06	1.37707e+06	1.78682e+06	1.38439e+06	6.59465e+06	1.3e+06	8.40758e+06	8.98267e+06	7.71362e+06	12298	39335	11994.8	9456.24	37448.2	1.50992e+06	1.85671e+06	227008	2.99953e+06	2.6904e+06
	P8915	---	---	---	---	---	1.551	375.292				3.25642e+07	4.94127e+07	5.28125e+07	3.23937e+07	4.41955e+07	4.38317e+07	4.65353e+07	4.65209e+07	1.18238e+06	5.48995e+07	1.45735e+07	4.19107e+06	8.34922e+06	2.29219e+07	2.09671e+07	3.4605e+06	8.66642e+06	2.25794e+07	1.13441e+07	1.6721e+07	1.46655e+07	1.08871e+07	7.8835e+06	9.45106e+06	1.15484e+07
	P8753	---	---	---	---	---	6.433	370.175				6.49469e+06	6.77131e+06	5.15494e+06	5.86037e+06	5.04345e+06	5.02769e+06	4.92488e+06	6.04163e+06	6.69269e+06	6.32089e+06	4.95981e+06	3.17917e+06	2.7065e+06	3.27646e+06	3.32742e+06	4.2136e+06	4.91025e+06	4.53918e+06	6.09163e+06	5.60176e+06	4.3586e+06	4.44801e+06	4.24556e+06	4.30851e+06	4.87938e+06
	P8619	---	---	---	---	---	7.885	364.085				0	0	0	0	0	0	0	0	0	0	3.31344e+06	1.04429e+06	218234	292922	949295	201983	245146	3.14174e+06	227908	574096	592151	389365	296449	359388	309473
	P8512	---	---	---	---	---	8.18	360.031				2.97905e+06	4.05702e+06	3.14433e+06	2.75969e+06	5.07577e+06	2.90174e+06	2.9124e+06	4.81674e+06	3.53106e+06	3.39946e+06	1.16754e+07	5.92493e+06	7.67783e+06	7.73663e+06	9.74216e+06	8.19825e+06	9.72456e+06	1.02341e+07	8.74004e+06	1.57415e+07	5.30259e+06	4.77906e+06	2.70166e+06	5.37081e+06	5.74118e+06
	P8496	---	---	---	---	---	8.294	358.995				7405.45	15369.7	0	0	16572.6	456444	76520.5	91261.6	103117	71444.2	5.05554e+07	2.41108e+07	5.73796e+07	8.34463e+07	1.04328e+08	1.9905e+07	1.38729e+07	6.21609e+07	6.67401e+07	3.41407e+07	3.40274e+07	3.48588e+07	3.55401e+07	3.55371e+07	3.43307e+07
	P8397	---	---	---	---	---	1.722	356.242				2.38932e+08	299512058	6.75658e+08	2.48137e+08	2.36456e+08	245591885	2.55507e+08	2.35206e+08	2.68555e+08	258533026	2.09603e+07	1.15965e+07	4.29364e+07	1.69306e+07	1.63366e+07	2.83381e+07	8.55122e+07	2.4973e+07	2.84898e+07	1.6158e+07	1.9123e+08	1.62392e+08	1.75307e+08	1.50115e+08	1.32918e+08
	P8300	---	---	---	---	---	6.649	352.114				3.98675e+06	4.2812e+06	2.03884e+06	3.50211e+06	7.49064e+06	4.20239e+06	4.70983e+06	3.97258e+06	6.37897e+06	7.77493e+06	8.63931e+06	1987217	2.76964e+06	1.60809e+06	2.33745e+06	1.35335e+06	2.17981e+06	1.20318e+06	5.89356e+06	3.10201e+06	2.15012e+06	2.28584e+06	1.83302e+06	2.37749e+06	2.78275e+06
	P8199	---	---	---	---	---	2.174	347.261				110249	144347	3.2814e+06	66754.1	219978	103112	93345.8	68815	293134	238207	11246.3	76506	260510	33422.2	227385	176819	9123.68	64047.9	695925	79700.4	109326	101864	61117.1	39576.7	197436
	P8138	---	---	---	---	---	7.972	346.046				8.10562e+06	2.17871e+07	1.87454e+07	9.20083e+06	8.02792e+06	2.00635e+07	1.48515e+07	3.03911e+07	3.13956e+07	1.26864e+07	1.34494e+07	4.5451e+07	1.16754e+07	2.47062e+06	2.14373e+06	3.72436e+07	1.63497e+07	7.4647e+06	2.68874e+07	5.60069e+06	1.86978e+07	1.84642e+07	1.8345e+07	1.8497e+07	1.83168e+07
	P8100	---	---	---	---	---	2.306	344.243				6.21637e+06	5.56475e+06	5.83648e+06	1.56898e+07	4.1905e+06	1.38867e+07	3.46489e+06	3.24082e+06	1.47388e+07	4.3388e+06	1.43253e+06	3.68097e+06	3.81115e+07	3.94999e+06	2.25751e+06	3.43348e+06	1.63414e+06	1.08426e+06	8.8185e+06	1.54088e+06	4.40382e+06	4.75845e+06	3.39097e+06	7.65506e+06	3.58396e+06
	P7996	---	---	---	---	---	1.653	341.171				0	71998.9	29011	0	25512.4	61653.9	41105.3	68721.6	0	76581	4.90746e+06	1.48788e+07	9.16137e+06	5.84646e+06	5.20342e+06	7.89024e+07	3.12816e+07	1.637e+07	2.23794e+07	2.41654e+07	4.51816e+06	4.67553e+06	2.86489e+06	7.30995e+06	4.00915e+06
	P7916	---	---	---	---	---	4.883	338.267				35782.4	23438.5	136655	18307.7	59750	20096.1	4510.6	45635.7	34211.2	14020.8	729.93	70123.2	4145.66	35538.3	17975.6	4331.83	141370	3339	7065.01	23886.9	59767.7	30099	27974	18778.9	13875.3
	P7898	---	---	---	---	---	7.69	338.155				124674	277805	40793.4	110872	1.95446e+07	2.09164e+07	2.14371e+07	1.84068e+07	2.04271e+07	2.06328e+07	1.15297e+07	8.99122e+06	6.56996e+06	1.08255e+07	8.66417e+06	99803.1	178611	158824	28802.5	138491	1.28986e+07	1.32248e+07	1.27995e+07	1.46203e+07	1.25809e+07
	P7886	---	---	---	---	---	1.259	337.234				1.0784e+07	2.93566e+07	3.19146e+07	3.73504e+07	3.06959e+07	1.39046e+07	23346030	2.93679e+07	2.80758e+07	1.61032e+07	7.3769e+06	3.43441e+07	196748105	1.45801e+08	2.34662e+08	2.41526e+07	3.34825e+07	5.90054e+07	1.61203e+08	1.34413e+08	8.56463e+07	8.94835e+07	7.22923e+07	9.15497e+07	1.08446e+08
	P7789	---	---	---	---	---	1.361	333.262				1.57277e+07	2.59782e+07	1.74121e+07	1.15881e+07	2.91433e+07	2.00926e+07	2.09316e+07	3.3884e+07	2.75158e+07	2.18114e+07	1.40683e+08	5.10523e+07	1.53742e+08	1.29552e+08	150675393	7.20965e+07	104507314	1.12924e+08	1.20385e+08	1.26802e+08	5.55075e+07	5.85182e+07	5.25994e+07	6.62556e+07	5.97101e+07
	P7747	---	---	---	---	---	5.66	332.279				7.85572e+07	8.45264e+07	5.56794e+07	6.92028e+07	6.25715e+07	7.17564e+07	5.96415e+07	8.33235e+07	9.40999e+07	9.2731e+07	185932303	256888863	9.31882e+07	1.68354e+08	1.71325e+08	1.3643e+08	165785787	1.50033e+08	1.8052e+08	3.34287e+08	1.24896e+08	1.30069e+08	1.18634e+08	1.41121e+08	1.35626e+08
	P7579	---	---	---	---	---	1.155	328.229				1.88227e+07	2.22878e+07	1.74719e+07	2.1632e+07	1.42681e+07	1.14023e+07	1.625e+07	1.45779e+07	1.48439e+07	7.3309e+06	665550	2.07413e+06	3.39035e+06	3.09427e+06	1.93074e+06	3.99804e+06	1.35742e+07	1.54363e+06	4.66614e+06	3.10033e+06	9.86706e+06	1.01186e+07	1.03167e+07	1.1413e+07	8.87773e+06
	P7489	---	---	---	---	---	4.922	324.252				8158.95	19333.5	171521	230534	92974.5	18414.3	6848.39	30527.1	18155.8	12855.9	724.01	221695	4637.59	110430	116805	4464.45	19613.5	0	4980.95	485282	29905.4	26459.9	57104.6	12386.9	6442.91
	P7423	---	---	---	---	---	8.645	322.089				14980.3	17521.8	4755.19	3885.28	7.49543e+06	6.75328e+06	8.56532e+06	3.98144e+06	2.24971e+06	8.56174e+06	6.68414e+06	2.62775e+06	2.50215e+06	4.61211e+06	2.97683e+06	27037.7	13910.7	6443.57	14640.4	16373	2.22552e+06	2.41283e+06	2.72706e+06	1.66933e+06	3.02942e+06
	P7422	---	---	---	---	---	8.187	322.075				6.71655e+06	9.87557e+06	5.13799e+06	5.99844e+06	1.05882e+07	7.22277e+06	6.7477e+06	1.17624e+07	8.24587e+06	6.62835e+06	1.6791e+07	1.36111e+07	1.19569e+07	1.5094e+07	1.09668e+07	2.00492e+07	1.65658e+07	1.75963e+07	1.57182e+07	2.31699e+07	1.13186e+07	1.10506e+07	8.49235e+06	1.24761e+07	1.19155e+07
	P7295	---	---	---	---	---	6.168	318.208				55386.4	68737.6	15725.4	56556.4	123120	211394	130657	255474	241583	80991.3	361114	127335	15503.5	81623.3	6933.95	6336.27	9771.99	124056	127836	82772.6	57389.8	70370.5	22571.9	169523	31997.2
	P7126	---	---	---	---	---	8.185	314.074				9.54827e+06	1.27266e+07	1.5465e+07	9.42229e+06	1.70181e+07	1.00203e+07	1.31326e+07	1.32992e+07	1.06307e+07	1.25013e+07	3.72528e+06	3203581	9.67843e+06	6.73286e+06	8.27117e+06	4.82516e+06	9.67353e+06	5.01765e+06	7.821e+06	1.28288e+07	8.35556e+06	7.41238e+06	6.12756e+06	7.94094e+06	7.22548e+06
	P7032	---	---	---	---	---	7.682	310.112				5.4831e+07	5.49206e+07	7.0594e+07	5.76724e+07	2.73111e+07	24340.1	24439.7	40188.3	5988.72	2.97973e+07	1.79542e+06	1.12889e+07	1.01344e+07	1.16726e+07	1.4295e+07	1.25889e+07	1.15792e+07	1.79373e+07	1.99601e+07	1.79139e+07	2.64324e+07	2.59741e+07	2.81819e+07	2.51355e+07	2.41467e+07
	P6991	---	---	---	---	---	8.037	308.09				1.20817e+07	3.03777e+07	2.82727e+07	1.32129e+07	1.34144e+07	2.74511e+07	2.17072e+07	4.08488e+07	4.45804e+07	2.06403e+07	1.54199e+07	5.84336e+07	1.54169e+07	3.5104e+06	2.99056e+06	4.77348e+07	2.34764e+07	1.02136e+07	3.44872e+07	1.10674e+07	2.46089e+07	2.39292e+07	2.39318e+07	2.38558e+07	2.33201e+07
	P6931	---	---	---	---	---	7.914	306.08				0	9832.15	28944.2	0	0	18089.5	2288.51	16868.4	16827	0	2.11043e+07	1.39774e+07	8.4257e+06	3.01972e+06	5.63418e+06	4.98164e+06	5.60596e+06	1.99723e+07	5.27657e+06	1.45802e+06	4.24985e+06	4.1238e+06	4.2566e+06	5.45425e+06	2.5345e+06
	P6916	---	---	---	---	---	1.665	305.231				2.59272e+06	1.58785e+06	5.88649e+06	1.6547e+06	1.96233e+06	2.00818e+06	2.76389e+06	1.90775e+06	1.87068e+06	1.54472e+06	4.73387e+07	2.05506e+08	1.27929e+08	6.1428e+07	7.36152e+07	3.50951e+08	129038900	3.08197e+08	1.98914e+08	1.71114e+08	7.35837e+07	7.14249e+07	6.42742e+07	7.57388e+07	7.21029e+07
	P6759	---	---	---	---	---	8.24	302.069				2.50533e+07	2.50801e+07	2.7369e+07	2.35243e+07	1.26693e+07	2.23906e+07	2.36717e+07	2.62581e+07	2.15496e+07	2.41691e+07	4.3423e+07	5.797e+07	3.4018e+07	3.39293e+07	2.21951e+07	6.0399e+07	3.67219e+07	4.84511e+07	4.75851e+07	5.39837e+06	3.74757e+07	3.93765e+07	4.01436e+07	4.07237e+07	3.91628e+07
	P6749	---	---	---	---	---	1.271	301.236				1.36898e+08	3.02092e+08	2.70641e+08	155957453	3.0503e+08	1.58806e+08	211347677	3.16911e+08	268751961	1.85456e+08	1.9464e+08	9.22153e+07	5.40107e+08	2.77096e+08	3.46844e+08	1.23985e+08	2.51833e+08	2.24141e+08	5.37697e+08	2.28159e+08	2.60993e+08	259093394	2.62121e+08	2.57253e+08	2.56006e+08
	P6666	---	---	---	---	---	1.183	298.273				2.22062e+07	2.44009e+07	2.78544e+07	2.42788e+07	2.25855e+07	2.13988e+07	2.40665e+07	2.072e+07	2.21232e+07	2.0457e+07	60338.5	1.53765e+07	9.90931e+06	1.92512e+07	1.6321e+07	1.43394e+07	1.9187e+07	1.73976e+07	1.46324e+07	1.43136e+07	1.79895e+07	1.80747e+07	1.69772e+07	1.97753e+07	1.75568e+07
	P6558	---	---	---	---	---	8.02	295.112				0	0	0	26663.9	278768	279991	218050	130666	108413	261723	116746	58269.3	51143.8	95294.8	69627.7	0	11420	0	0	20271.4	65580	49166	18324.5	68504.6	44255.1
	P6528	---	---	---	---	---	1.607	293.214				994568	2.76445e+06	2.30789e+06	1.27154e+06	2.14876e+06	1.69391e+06	700784	2.60734e+06	933922	716035	1.53619e+08	8.01477e+06	1.40362e+07	1.95431e+07	2.39569e+07	1.11897e+07	1.4662e+07	1.69966e+07	2.43032e+07	2.70938e+07	8.57793e+06	8.5519e+06	8248572	8.40979e+06	8.9713e+06
	P6237	---	---	---	---	---	1.288	285.205				5.2409e+06	6.23249e+06	8.77051e+06	4.64366e+06	6.56478e+06	7.03512e+06	6.00721e+06	7.27829e+06	8.36704e+06	4.98738e+06	9.46338e+08	2.30332e+08	2.42296e+08	7.06491e+07	9.55716e+07	8.70254e+08	5.10763e+08	1350091358	4.06863e+08	2.55797e+08	237463529	2.32408e+08	2.89459e+08	1.92625e+08	2.10085e+08
	P6204	---	---	---	---	---	7.838	284.132				1.86861e+06	22584.2	2.1567e+06	39072.6	2.9118e+07	3.69854e+07	3.4834e+07	1.50012e+07	1.54231e+07	2.64332e+07	2.40044e+07	1.44319e+07	1.02674e+07	1.97048e+07	1.34707e+07	2.49462e+06	2.51499e+06	4.21318e+06	17873.8	6.62216e+06	1.0724e+07	9542009	88329.5	1.38381e+07	1.35176e+07
	P6198	---	---	---	---	---	7.129	284.098				550278	1.14505e+06	757723	941061	1.80445e+06	1.56449e+06	1.49536e+06	2.25959e+06	1.2677e+06	3.10405e+06	1.9218e+06	1.29348e+06	828042	223666	1.24755e+06	2.26475e+06	2.00762e+06	2.81507e+07	1.20121e+06	2.45497e+06	634472	728436	922554	128185	1.22853e+06
	P6196	---	---	---	---	---	7.871	284.096				1.16903e+06	22474.7	0	24469.3	7.46552e+06	7.40379e+06	7.73073e+06	3.70231e+06	4.42755e+06	8.50664e+06	5.97944e+06	4.40647e+06	2.87373e+06	5.22473e+06	4.91767e+06	43323.3	12831.6	1.15861e+06	1.03026e+06	1.22053e+06	3.37037e+06	3.16286e+06	3.02445e+06	3.19958e+06	3.05703e+06
	P6136	---	---	---	---	---	1.201	281.21				3.46554e+06	4.48158e+06	3.72419e+06	2.70521e+06	4.48401e+06	3.51784e+06	4.08073e+06	4.44424e+06	4.16148e+06	3.99842e+06	1.73655e+08	8.83069e+06	6.66578e+06	3.83879e+06	2.73768e+06	4.96017e+06	1.03152e+07	1.98429e+08	7.22233e+06	4.24499e+06	2.81051e+07	2.85099e+07	2.56274e+07	3.07818e+07	2.95252e+07
	P6096	---	---	---	---	---	8.166	280.091				485215	3.55815e+07	2.64953e+07	384405	573327	1.25887e+06	751655	3.82078e+07	886253	780673	2.68004e+07	1.80763e+07	135315	99804	77374.6	335972	192848	148439	1.05655e+06	378184	7.45259e+07	7.95377e+07	6.13104e+07	9.31444e+07	8.917e+07
	P5869	---	---	---	---	---	7.601	273.108				3.82462e+07	2.84394e+07	4.00038e+07	2.90447e+07	1.57149e+07	1.63707e+07	1.73015e+07	2.24359e+07	3.11951e+07	2.00245e+07	520389	506562	975236	343094	578189	379716	363234	296234	799592	1.07946e+06	1.37749e+07	1.37352e+07	1.56044e+07	1.3111e+07	1.24503e+07
	P573	---	---	---	---	---	7.805	110.027				4.76085e+07	5.86487e+07	4.80741e+07	5.49089e+07	2.63944e+07	2.20527e+07	2.31666e+07	3.12661e+07	3.27287e+07	2.55833e+07	2.75055e+07	4.08779e+07	2.33495e+07	1.65251e+07	2.01562e+07	3.99687e+07	5.36483e+07	4.52097e+07	5.82476e+07	6.07153e+07	3.32459e+07	3.33316e+07	3.56521e+07	3.25343e+07	3.18939e+07
	P5724	---	---	---	---	---	5.569	269.087				2.02263e+08	1.17969e+08	3836911780	1.99041e+08	1.88769e+08	1.10237e+08	1.75816e+08	9.30554e+07	1.11958e+08	1.09362e+08	5.75744e+07	1.36978e+08	1.72321e+08	9.8641e+07	3594804834	1.53167e+08	3971741181	1.11705e+08	1.0526e+08	4452793832	1880254003	1473284614	3691600321	1.31973e+08	1.89311e+08
	P5704	---	---	---	---	---	5.865	268.151				1.14583e+07	1.42084e+07	78240.4	1.42712e+07	3.12336e+07	1.56601e+07	2.98664e+07	1.82934e+07	4.12245e+07	3.5414e+07	2.23685e+07	3.35129e+07	3.81051e+07	3.37272e+07	3.4839e+07	3.75803e+07	3.64987e+07	3.22884e+07	3.86641e+07	2.17524e+07	1.97142e+07	2.46298e+07	2.88986e+07	3.34251e+07	1.64812e+07
	P5667	---	---	---	---	---	1.241	267.194				7.1984e+06	7.99365e+06	1.24336e+07	6.68797e+06	8.81868e+06	1.00578e+07	9.70192e+06	8.9641e+06	9.43814e+06	7.15944e+06	2066301022	39254907	3.45e+07	1.2601e+07	1.73144e+07	4.61102e+08	2.66055e+08	2860742704	3.81391e+07	1.29516e+07	3.96876e+08	4.08122e+08	3.55762e+08	4.3121e+08	4.4864e+08
	P5559	---	---	---	---	---	7.891	263.145				343950834	397713266	376663015	4.11648e+08	5.71663e+08	4.95246e+08	3.43057e+08	9.01356e+08	3.99872e+08	3.40644e+08	3.42104e+08	3.34872e+08	4.21613e+08	2.55138e+08	359111619	394020038	4.18808e+08	3.013e+08	3.70519e+08	4.01575e+08	4.06612e+08	4.03975e+08	4.18821e+08	4.01332e+08	3.89135e+08
	P5491	---	---	---	---	---	7.86	261.048				15832.5	14749.3	12794.1	92535.6	1.21572e+07	1.90121e+07	1.63662e+07	7.40861e+06	1.77446e+07	2.50693e+07	1.47579e+07	5.20144e+06	6.66787e+06	8.80187e+06	6.19896e+06	863219	332086	242845	120850	146504	8.43348e+06	8.9972e+06	8.15367e+06	1.02466e+07	9.15509e+06
	P5378	---	---	---	---	---	5.811	258.108				2.82309e+07	137959	2.34747e+07	2.67993e+07	2.70003e+07	1.9964e+06	1.79891e+06	288413	186595	1.73948e+06	247029	208318	1.53964e+07	316436	257278	2.31891e+07	2.00634e+07	1.3586e+07	224481	1.90968e+07	5.44354e+06	1.57495e+06	221739	141332	493183
	P5339	---	---	---	---	---	4.74	257.111				588953	184131	263773	321497	352611	161143	306601	188144	308038	312624	214991	123925	223912	327193	256913	134995	133063	340599	173389	168107	379217	393307	408731	419900	365378
	P5302	---	---	---	---	---	1.317	255.194				5.80394e+06	9.25021e+06	4.63355e+06	5.39528e+06	8.47707e+06	6.14458e+06	6.37163e+06	8.24269e+06	8.93521e+06	5.88038e+06	6.37619e+07	4.9144e+07	7.96122e+07	2.35788e+07	2.87745e+07	9.541e+07	9.19908e+07	9.93068e+07	1.42369e+08	3.0811e+07	4.11751e+07	4.31543e+07	4.1973e+07	4.59991e+07	4.34698e+07
	P521	---	---	---	---	---	8.178	106.05				5.07018e+07	58710607	4.65423e+07	4.51712e+07	6.11387e+07	5.59163e+07	5.20436e+07	6.0382e+07	6.09276e+07	5.87038e+07	7.72833e+07	1.18736e+08	3.84454e+07	5.28854e+07	4.10212e+07	7.05332e+07	7.43074e+07	7.54661e+07	4.42262e+07	7.18401e+07	6.12595e+07	6.21426e+07	6.17661e+07	6.30596e+07	6.24851e+07
	P5164	---	---	---	---	---	7.244	251.035				1.44853e+08	1.59973e+08	1.41645e+08	1.57875e+08	1.45163e+08	1.56358e+08	1.38678e+08	1.78825e+08	1.6476e+08	1.44478e+08	8.54164e+07	112034993	8.06817e+07	8.82324e+07	101848464	1.10264e+08	8.15382e+07	6.61504e+07	1.34877e+08	1.80757e+08	1.18437e+08	120294951	1.20562e+08	1.20629e+08	121551646
	P5145	---	---	---	---	---	3.802	250.104				4.26803e+07	3.19932e+07	1798142458	4.77708e+07	1.50003e+08	2.66896e+07	1.84892e+08	1.54328e+07	4.78676e+07	1.57526e+07	5.24246e+06	5.59869e+07	3.04677e+07	2.97591e+07	7.35458e+07	2.89784e+07	5.7013e+07	1.77583e+07	1.25313e+07	3.7557e+07	5.9587e+08	1.83924e+08	6.38102e+07	3.45663e+07	4.14491e+07
	P5142	---	---	---	---	---	2.333	250.092				112075	207127	216164	577997	150578	161028	146121	122254	166469	187726	762207	362278	188810	399085	351271	132232	245970	238301	103588	122781	348899	338718	455719	164453	385802
	P4981	---	---	---	---	---	5.288	245.076				54352.8	0	266376	43902.5	69801.2	0	26863.2	0	0	0	3025.42	204989	4411.2	1581.43	240946	16727	38649.2	0	5079.24	38781.9	27021.1	31837.2	12613.8	13447.7	74266.2
	P4896	---	---	---	---	---	8.16	243.037				6.20149e+06	9.26914e+06	8.71906e+06	6.7598e+06	8.80563e+06	6.41728e+06	8.43999e+06	7.27746e+06	5.93492e+06	7.25018e+06	2.78643e+06	4.54528e+06	7.58323e+06	8.5237e+06	7.34049e+06	3.50119e+06	7.67106e+06	4.60446e+06	4.82422e+06	8.39698e+06	6.59108e+06	6.43675e+06	6.2089e+06	6.65113e+06	6.2959e+06
	P4877	---	---	---	---	---	5.042	242.113				240036	205259	8.91588e+07	193898	190528	284992	126448	324530	149540	54159.7	1.09347e+06	400501	114926	561927	393614	340123	174252	296879	1.00799e+06	191308	1.21624e+06	448467	148112	92531.9	336985
	P4689	---	---	---	---	---	8.213	236.04				7.16203e+06	6.7215e+06	8628829	7.46104e+06	4.70631e+06	5.31055e+06	5.52109e+06	5.8174e+06	6.84701e+06	5.88079e+06	1.98829e+07	2.12014e+07	1.6612e+07	9.91189e+06	12504874	1.93414e+07	1.101e+07	1.94399e+07	2.38937e+07	9.79236e+06	1.40786e+07	1.42655e+07	1.46825e+07	1.46694e+07	1.36317e+07
	P4513	---	---	---	---	---	9.363	230.186				3.85069e+06	3.08484e+06	7.1942e+06	3.18586e+06	2.06648e+06	1.72768e+06	3.17589e+06	2.24516e+06	2.2682e+06	2.20802e+06	4.92279e+07	5.03882e+07	4.4737e+07	1.16756e+08	8.22595e+07	5.97355e+07	6.55624e+07	6.62711e+07	1.75046e+07	6.28258e+07	4.31601e+07	4.42569e+07	3.96611e+07	4.92353e+07	4.4971e+07
	P449	---	---	---	---	---	6.739	103.054				1.48923e+06	437611	339487	351297	1.70845e+06	958932	158703	466669	513995	2.25104e+06	1.28494e+06	437599	91222.5	558628	281953	365518	1.22959e+06	1.47343e+06	631853	2.23876e+06	391311	422211	516016	508126	273392
	P4439	---	---	---	---	---	5.289	228.097				2.42714e+06	1.49652e+06	2.45795e+08	2.59509e+06	2.35646e+06	1.35088e+06	1.36919e+06	726197	1.50893e+06	1.56441e+06	1.23841e+06	2.98189e+06	4.38279e+06	1.46248e+06	7.9237e+06	3.11735e+06	1.15482e+07	3.00298e+06	3.78411e+06	1.89528e+08	76375571	2.17583e+07	4.79513e+06	2.386e+06	3.47663e+06
	P4410	---	---	---	---	---	8.474	227.113				1.09725e+07	1.26232e+07	1.1301e+07	1.77703e+07	8.94563e+07	7.02977e+07	1.94637e+07	1.77269e+08	1.31417e+07	1.73872e+07	1.44063e+07	2.92232e+07	1.4238e+07	1.51008e+07	1.33709e+07	2.80993e+07	2.03511e+07	1.21494e+07	1.71295e+07	7.35567e+06	2.88352e+07	2.93696e+07	3.21121e+07	2.86845e+07	2.78464e+07
	P4175	---	---	---	---	---	8.385	220.066				4.22918e+07	4.2745e+07	3.88077e+07	4.25795e+07	2.84604e+07	3.68455e+07	3.54861e+07	4.18695e+07	4.1555e+07	3.5084e+07	9.74149e+07	1.22884e+08	7.25932e+07	6.08087e+07	4.21552e+07	1.24435e+08	6.27605e+07	1.00067e+08	1.08916e+08	5.67098e+07	2.1387e+07	2.59516e+07	2.63983e+06	4.14172e+06	7.56378e+07
	P3957	---	---	---	---	---	8.061	213.063				4.04217e+07	4.37591e+06	3.07051e+06	3.68057e+06	4.48515e+06	3.78459e+06	3.64215e+07	3.69984e+07	4.23203e+07	3.53273e+07	1.48284e+06	1.32676e+07	965629	4.23079e+06	5.15556e+06	1.31386e+07	7.36394e+06	1.54746e+07	371051	3.9227e+06	2.40879e+06	2.5485e+06	2.2401e+06	3.00403e+06	2.5411e+06
	P3854	---	---	---	---	---	5.437	210.079				293656	279331	952477	338851	298296	256621	497819	294182	208888	294979	150756	367177	122646	386364	433923	847063	457094	414373	306686	588775	328685	339990	264562	481854	284858
	P3776	---	---	---	---	---	7.766	207.144				10721.5	2.68317e+07	3.05897e+07	11310.5	2.97157e+07	2.82998e+07	3.07488e+07	20882.3	14793.2	2.71685e+07	2.26136e+08	1.96314e+08	1.76648e+08	9.96672e+07	6.60639e+07	2.10481e+08	1829.02	7035.93	7849.48	14449.5	9.38216e+07	8.66577e+07	1.20874e+08	1.31922e+08	13218.3
	P3712	---	---	---	---	---	6.442	205.097				944948551	9.83809e+08	8.46958e+08	868932787	9.69424e+08	1024013069	9.74232e+08	1034120318	1072213623	1145804155	9.26456e+08	5.33135e+08	462479780	5.27885e+08	5.27635e+08	5.66122e+08	6.19359e+08	5.64061e+08	5.87783e+08	6.28085e+08	7.07322e+08	7.16815e+08	706805631	7.23993e+08	7.29139e+08
	P3503	---	---	---	---	---	7.871	200.067				3.32708e+08	3.12003e+08	2.87749e+08	3.10262e+08	2.75183e+08	3.74006e+08	991788	4.2198e+08	1.10745e+06	325415130	2.23191e+08	3.08857e+08	346509703	3.65358e+08	3.18872e+08	370298	279791	440759	317224132	227090	3.39304e+08	3.51319e+08	3.70011e+08	3.40661e+08	3.55298e+08
	P3135	---	---	---	---	---	5.65	190.107				6.73981e+06	730710	421022	5.42738e+06	4.13234e+06	7.03967e+06	5.29552e+06	5.93154e+06	7.541e+06	4.14831e+06	1.32109e+06	2.30764e+08	2.00827e+06	2.83141e+06	3.42159e+06	4.18582e+06	1.77422e+06	2.22136e+06	2.96543e+06	1.79686e+06	1.58908e+07	1.97585e+07	1.61173e+07	2.37881e+07	2.32378e+07
	P3108	---	---	---	---	---	9.29	189.159				2.86693e+08	2.62573e+08	3.58583e+08	270878726	2.67159e+08	2.77637e+08	2.53739e+08	3.32166e+08	2.93933e+08	2.90147e+08	221811252	2.15772e+08	1.86952e+08	1.93943e+08	218412223	2.10366e+08	2.32771e+08	2.00874e+08	2.28878e+08	2.91562e+08	2.47626e+08	2.52667e+08	2.43534e+08	2.71001e+08	2.48507e+08
	P2999	---	---	---	---	---	8.413	186.994				3416979127	3181637094	5120292011	3547687788	2937707192	3115201551	3514339702	3415179394	3604215856	3355218288	2788815936	3199753132	2548715867	3041408631	2426565388	3283752458	2663735642	2895690334	2727510976	3074164671	3333319074	3316971066	3392000408	3330809400	3211755383
	P2603	---	---	---	---	---	7.914	175.107				1.60035e+08	1.7785e+08	2.5547e+08	1.81816e+08	1.5754e+08	1.39974e+08	1.6101e+08	1.42775e+08	1.86837e+08	1.64952e+08	8.01774e+07	5.86879e+07	4.46175e+07	1.63858e+07	1.98435e+07	5.43813e+07	4.45409e+07	6.4376e+07	5.06272e+07	1.98591e+07	7.6532e+07	9.51396e+07	1.09853e+08	9.89904e+07	9.51826e+07
	P2600	---	---	---	---	---	7.779	175.107				1.50552e+06	1.77732e+08	781772	1.37472e+06	918215	904767	903512	1.4278e+08	1.45689e+06	906388	1.17487e+06	1.80244e+06	1.02098e+06	1.31954e+06	1.40137e+06	1.39143e+06	1.00889e+06	1.72432e+06	2.26097e+06	1.66545e+06	1.1038e+08	1.03581e+08	1.09812e+08	9.90306e+07	9.5103e+07
	P2289	---	---	---	---	---	6.739	166.086				8.177e+07	8.32779e+07	1.06008e+08	6.35822e+07	9.26923e+07	6.28288e+07	8.33076e+07	9.01398e+07	7.58522e+07	1.16693e+08	6.65611e+07	8.49126e+07	5.14268e+07	7.10194e+07	7.03826e+07	8.03792e+07	7.1016e+07	8.0997e+07	1.06094e+08	1.24989e+08	5.48591e+07	5.94892e+07	2.02441e+07	8.10037e+07	8.18499e+07
	P1844	---	---	---	---	---	3.889	154.072				111116	460746	3.9992e+07	249385	467290	419011	3.58123e+06	7.70505e+06	209718	8.55459e+06	1.67847e+06	313188	212631	302171	508759	323222	314685	248674	47976.8	465452	431797	367745	314724	407753	316705
	P167	---	---	---	---	---	2.112	90.0552				5.94399e+07	3.12475e+07	3.39357e+07	6.22327e+07	4.05048e+07	2.46343e+07	3.27286e+07	3.58671e+07	3.19244e+07	3.77084e+07	4.20289e+06	3.56821e+07	4.20043e+07	4.32089e+07	3.94435e+07	49049335	4.93826e+07	4.48498e+07	4.77959e+07	3.48268e+07	3.45333e+07	3.47677e+07	3.35862e+07	3.57394e+07	3.5212e+07
	P1598	---	---	---	---	---	5.923	146.117				1.19344e+07	1.43657e+07	9.02733e+06	1.24475e+07	1.53606e+07	1.29822e+07	1.15771e+07	1.65312e+07	1.75446e+07	1.32351e+07	1.0275e+07	2.22315e+07	1.76631e+07	9.28694e+06	7.64503e+06	3.06504e+07	3.55392e+07	1.98371e+07	3244595	1.36334e+07	1.56484e+07	1.69475e+07	1.47863e+07	1.89236e+07	1.84315e+07
	P1578	---	---	---	---	---	5.561	146.081				854810	5.29388e+06	7.11816e+06	1.33503e+06	2.73804e+07	3.67565e+07	3.26062e+07	1.99879e+07	2.05752e+07	5.30076e+07	1.06746e+08	5.64294e+06	5.78228e+06	1.67468e+07	6.41715e+06	5.2197e+06	1.98097e+06	5.11632e+06	2.54477e+06	1.34105e+06	1.19913e+07	1.22112e+07	9.17238e+06	1.66668e+07	1.10144e+07
	P1384	---	---	---	---	---	6.836	140.068				3.83628e+07	5.68968e+07	4.61706e+07	5.4926e+07	5.20278e+07	4.76487e+07	5.3873e+07	5.94211e+07	6.5455e+07	5.53537e+07	3.01758e+07	3.96367e+07	4.20093e+07	4.52242e+07	3.70064e+07	5.78862e+07	4.77503e+07	4.49334e+07	5.18423e+07	5.2124e+07	3.92653e+07	3.89443e+07	4.36222e+07	4.72307e+07	2.56592e+07
	P12597	---	---	---	---	---	1.012	692.521				478043	670013	267671	370653	425983	312006	330236	365972	1.09862e+06	675652	489578	150641	1.311e+06	161968	125560	295366	319164	230381	4.3028e+06	207585	671881	683553	731211	667613	663509
	P12438	---	---	---	---	---	7.875	666.13				3.16031e+06	4.32047e+06	4.03663e+06	3.24153e+06	2.50237e+06	3.25929e+06	2.61973e+06	3.62718e+06	4.14041e+06	2.74001e+06	2.30947e+06	2.62279e+06	3.20319e+06	414620	1.0132e+06	3.6687e+06	2.28926e+06	1.55882e+06	2.8882e+06	1.79413e+06	2.88952e+06	2.79002e+06	2.68316e+06	2.9926e+06	2.5948e+06
	P12278	---	---	---	---	---	1.78	643.404				599293	356352	1.26888e+06	419740	739747	1.33298e+06	8.074e+06	799672	7.80648e+06	2.57199e+06	323682646	912650	8.75634e+06	1.81276e+06	2.0706e+06	339003	3.81201e+06	1.18425e+07	554785	356306	2.61106e+07	2.64038e+07	2.23402e+07	2.73615e+07	2.9803e+07
	P1206	---	---	---	---	---	2.609	134.081				8.30399e+06	6.69116e+06	3.65888e+06	1.86139e+06	5.53415e+06	4.44082e+06	6258522	4.30458e+06	4.7844e+06	6.55471e+06	1.48429e+07	5.07073e+06	3.60852e+06	4.9636e+06	2.29609e+07	5.81297e+06	1.12524e+07	4.48093e+06	5.75933e+06	3.9519e+06	7.1224e+06	7.54785e+06	1.50993e+07	4.05634e+06	3.91335e+06
	P12040	---	---	---	---	---	1.333	611.384				150266	41274.2	717977	232753	218319	317927	3.98152e+06	460061	4.17185e+06	2.0853e+06	2.26806e+08	5.1751e+06	1.58044e+07	4.69193e+06	6.18299e+06	2.83566e+07	2.52989e+06	8.34902e+06	2.67494e+07	6.06642e+06	1.77797e+07	1.82433e+07	1.6524e+07	1.69556e+07	2.17138e+07
	P11553	---	---	---	---	---	8.065	553.166				6.742e+07	8.61722e+07	4.6816e+07	7.99728e+07	5.82663e+07	8.58499e+07	4.87103e+07	8.25924e+07	6.96122e+07	6.46236e+07	9.41746e+07	6.41676e+07	7.4303e+07	7.9418e+07	6.51898e+07	8.97047e+07	7.55976e+07	6.528e+07	2.65576e+08	9.25071e+07	9.52089e+07	9.95914e+07	1.07729e+08	1.00468e+08	9.49596e+07
	P11215	---	---	---	---	---	5.753	522.28				192038	17961	132110	40135.9	0	13503.4	18323.1	0	39700	5963.18	10410.7	328726	73553.8	54046.4	55576.9	23266.8	283186	9979.38	31121.9	120533	147586	155518	172003	123377	179104
	P11205	---	---	---	---	---	2.059	521.342				75660.2	5.21449e+06	1.16749e+07	6.90105e+06	4.1979e+06	4.48138e+06	3.44061e+07	3396887	4.69881e+06	4.47564e+06	4.11108e+07	59389.9	256416	22699.5	6.75796e+06	5.25444e+06	4.68438e+06	3.77449e+06	5.03223e+06	36763.5	1.77418e+07	8.15679e+06	633746	6.94024e+06	7.31136e+06
	P10937	---	---	---	---	---	5.598	494.322				83748.4	33484.5	78839.2	77360.3	34992.6	50032.3	31036.3	159932	18709.6	12160.6	209662	323066	86573.8	9531.38	49928.8	157361	134850	386389	81663	266610	69180.5	57157.3	48012.5	97014.1	14422.2
	P10839	---	---	---	---	---	5.742	483.342				8.39714e+06	627955	1.08567e+07	8.49453e+06	355298	398195	114992	380672	339402	509601	690131	2.36072e+08	1.16374e+08	1.19053e+08	1.50096e+08	1.66758e+08	4.3252e+07	373944	500627	1.19796e+08	4.81769e+07	4.60062e+07	5.99587e+07	520346	7.53689e+07
	P10803	---	---	---	---	---	4.736	480.308				76649.9	33797.4	4.06149e+06	96733.1	112408	125038	74841.6	64407.8	97687	26091.2	104988	657517	109089	91374.5	614087	73580.4	132186	508170	177268	244064	750766	447450	787162	94259.4	157613
	P10802	---	---	---	---	---	5.194	480.308				3.23198e+06	801903	1.21333e+07	1.40768e+06	1052938	1.16782e+06	283200	707766	1.11977e+06	231055	46292.9	3.34851e+06	270809	945771	1.03316e+06	526735	800560	1.79026e+06	1.49932e+06	2.41527e+06	1.79583e+06	1.89673e+06	1.18526e+06	1.12151e+06	3.48431e+06
	P10766	---	---	---	---	---	1.962	478.292				1.55473e+07	1.21004e+07	54659.8	1.41489e+07	1.01793e+07	1.22946e+07	1.32828e+07	1.14578e+07	1.62125e+07	1.15497e+07	4.33708e+07	7.07525e+07	4.59617e+07	4.95242e+07	6.00624e+07	5.62246e+07	4.66069e+07	5.96243e+07	4.96406e+07	5.14765e+07	2.99872e+07	3.62211e+07	4.04291e+07	3.57808e+07	3.8687e+07
	P10484	---	---	---	---	---	5.677	454.292				149541	38889.4	327090	82901.2	73880.9	56635.7	32709.9	27215.1	64467.4	37703.7	120882	289703	243714	18375.8	189534	161450	632008	161645	275426	330279	320597	292951	234701	431141	185365
	P10447	---	---	---	---	---	5.704	452.276				30225.8	18909	9636.73	8224.85	7046.95	8120.77	29869.6	5561.66	23784	25704.3	276737	136311	84244.4	49400.1	91171.7	90000.6	151462	316218	246155	243290	82746.4	80751.1	75209.1	75695.4	89353.4
	P9999	---	---	---	---	---	6.398	425.263				1757.17	0	1847.3	4758.84	0	3960.83	2377.44	7834.44	2251.48	0	47529.6	743183	3.69214e+06	745337	884837	4.85511e+06	582044	366814	2.71516e+06	2.74765e+06	815799	914124	1.18085e+06	716298	943551
	P9998	---	---	---	---	---	5.589	425.262				0	0	0	0	0	0	0	0	31173	0	19526.4	1.49852e+06	5.12025e+06	1.24674e+06	1.25463e+06	8.00511e+06	825311	1.14539e+06	3.78033e+06	4.88505e+06	923080	1.14551e+06	1.23581e+06	1.09588e+06	1.32726e+06
	P9997	---	---	---	---	---	8.624	425.151				0	0	0	0	1.01919e+06	1.09277e+06	869312	572800	521578	1.19485e+06	1.15777e+06	502300	453344	928164	526628	0	0	0	0	0	299345	315861	225527	406461	332113
	P9996	---	---	---	---	---	1.243	425.134				109736	337205	349039	533807	244652	177761	113757	433131	345432	213995	0	253009	309073	38592.7	36167	742513	347946	401900	763559	420286	247214	255630	258266	308822	208216
	P9995	---	---	---	---	---	1.187	424.362				1.30207e+07	8.07038e+06	1.50781e+07	7.47893e+06	7.6447e+06	8.67429e+06	8.3113e+06	7.6195e+06	1.34279e+07	8.70915e+06	1.37484e+06	1.25936e+07	6.24272e+06	1.37634e+07	1.07185e+07	8.7983e+06	1.04143e+07	1.81177e+07	1.50208e+07	1.39083e+07	1.0643e+07	1.0596e+07	9.53228e+06	1.12586e+07	1.09502e+07
	P9994	---	---	---	---	---	0.983	424.362				3.10607e+06	2.41891e+06	3.32625e+06	2.08453e+06	1.47691e+06	1.76288e+06	1.92176e+06	1.67278e+06	1.87175e+06	1.37923e+06	120990	2.79926e+06	1.52617e+06	3.92131e+06	2.6382e+06	2.50891e+06	2.5859e+06	4.16057e+06	2.15454e+06	3.25776e+06	2.60234e+06	2.70017e+06	2.80753e+06	2.7809e+06	2.60992e+06
	P9993	---	---	---	---	---	1.365	424.341				1.09064e+07	1.04621e+07	1.01782e+07	1.04962e+07	1.50751e+07	1.2142e+07	9.82653e+06	1.90401e+07	1.22581e+07	1.30449e+07	2.4436e+06	1.05212e+07	4.81387e+06	7.79017e+06	8.92671e+06	7.2166e+06	8.73718e+06	4.91093e+06	5.52655e+06	7.25903e+06	9.11259e+06	8.85923e+06	9.08922e+06	8.60961e+06	8.6255e+06
	P9992	---	---	---	---	---	1.958	424.316				6.6606e+06	5.95014e+06	10291.8	5.3589e+06	4.97966e+06	5.46152e+06	4.46736e+06	5.98616e+06	7.20851e+06	5.29899e+06	2.09294e+06	1.03353e+06	471915	804684	1.08062e+06	1.35621e+06	1.10977e+06	2.63651e+06	2.31513e+06	1.82765e+06	2.96693e+06	3.70678e+06	4.78946e+06	3.55299e+06	3.51773e+06
	P9991	---	---	---	---	---	1.143	424.302				1.0453e+06	892078	1.01868e+06	790073	810237	555602	474457	799105	928321	16854.7	3.24285e+06	2.66244e+06	530959	705665	475606	1.08005e+06	754896	1.41157e+06	590890	996577	1.08239e+06	1.06414e+06	883326	1.09718e+06	1.19369e+06
	P9990	---	---	---	---	---	4.518	424.281				15800.6	12920.6	0	14183.1	484.32	3562.62	448.92	15193.2	3470.3	3339.98	146682	1.67699e+06	574857	29447.7	24342.6	385805	148493	211538	146972	54400.4	194356	223167	480546	45938.4	171829
	P999	---	---	---	---	---	4.469	127.072				2.85283e+07	1.35569e+07	19504.9	1.04916e+07	3.60361e+07	2.90198e+07	7.38399e+07	6.37365e+07	6.53557e+07	5.16458e+07	4.25552e+07	4.50041e+07	3.52469e+07	5.63704e+07	3.9481e+07	2.8997e+07	2.54697e+07	4.51955e+07	2.81491e+07	1.91137e+07	3.24046e+07	4.04844e+07	4.04224e+07	4.66851e+07	4.24254e+07
	P9989	---	---	---	---	---	1.225	424.281				553238	542018	482737	540796	614517	600034	511236	545830	763526	580758	44953.6	1.33692e+06	87077.7	1.21783e+06	302731	35588	372955	78182.4	303267	79182.3	189590	123955	123762	166033	16434.3
	P9988	---	---	---	---	---	1.877	424.28				2.2645e+06	1.32364e+06	55604.7	1.48711e+06	1.14908e+06	1.57302e+06	1.30246e+06	1.06338e+06	2.05892e+06	16944.9	4.41605e+06	6.78744e+06	3.50953e+06	4.30485e+06	3.51741e+06	6.25711e+06	4.32477e+06	9.61665e+06	7.43718e+06	7.22066e+06	4.34566e+06	3.91058e+06	4.02428e+06	3.42707e+06	3.84533e+06
	P9987	---	---	---	---	---	5.555	424.279				2755.86	0	182039	16222.1	0	0	0	0	1125.15	0	18913.1	9686.84	2910.73	483.37	1366.94	2105.68	936.36	41466	1997.1	954.97	9440.77	3068.49	593.26	78.62	2161.32
	P9986	---	---	---	---	---	4.818	424.278				20153.2	708332	19286.2	91118.3	746165	173156	491623	698806	842198	757491	16551.4	272503	912023	142327	89950.6	17645.2	110172	109203	164406	354975	727518	322006	390478	71693.3	98336.3
	P9985	---	---	---	---	---	4.896	424.266				17644.5	74097.2	87674.4	204240	193711	102691	81624.6	17182.6	24314.3	5900.85	266763	28060.3	27366	34888.4	18271.6	18079.5	34138.7	27850.4	10685.9	117769	118009	83567.4	50607.5	22818.8	142834
	P9984	---	---	---	---	---	1.405	424.265				630759	3.85731e+06	2.01553e+06	3.83174e+06	3.79302e+06	2.64099e+06	4.13362e+06	4.44914e+06	1.97047e+06	2.19232e+06	211467	401644	14427.7	65732.9	44095.1	160310	1.17907e+06	690344	133518	596904	1.13861e+06	1.20971e+06	291378	2.1838e+06	1.22503e+06
	P9983	---	---	---	---	---	1.728	424.264				356349	1.25209e+06	3.68779e+06	3.13014e+06	2.00673e+06	515838	1.34187e+06	1.97411e+06	2.663e+06	2.0838e+06	17766.3	366013	476278	599703	962394	415127	1.09287e+06	1.07954e+06	302421	1.19008e+06	1.69074e+06	1.50023e+06	1.09575e+06	1.91039e+06	1.30403e+06
	P9982	---	---	---	---	---	6.361	424.252				0	0	1796.34	2627.48	13697.4	0	4945.58	0	0	7923.32	212001	73538.9	151583	186437	300674	121672	29797.5	116157	16149.8	43071.6	31551.2	30142.5	62077.6	13122.7	13818.3
	P9981	---	---	---	---	---	5.752	424.252				7521.07	5598.66	9563.47	0	0	19011.6	0	5137.64	0	7650.36	55409.7	7.18499e+06	6.36987e+06	6.11534e+06	6.65413e+06	9.52259e+06	7.07989e+06	7.47174e+06	2.69512e+06	7.96241e+06	3.59012e+06	3.72666e+06	3.47676e+06	4.12246e+06	3.71731e+06
	P9980	---	---	---	---	---	5.011	424.252				4662.54	13472.6	1.24226e+06	14348.5	0	8710.35	0	0	14656.3	4680.06	6.25107e+06	1.34927e+06	1.25796e+06	758069	2.57984e+06	717920	165038	248146	120602	229976	486340	505781	890801	299006	346978
	P9979	---	---	---	---	---	5.532	424.252				7521.07	5598.66	0	0	0	19011.6	0	9923.77	0	7650.36	55409.7	1.01153e+06	537631	1.13097e+06	1.57498e+06	23300.2	79285.3	608496	2.26789e+06	287037	2.27859e+06	2.61115e+06	3.48186e+06	4.12626e+06	557892
	P9978	---	---	---	---	---	6.106	424.252				0	23073	9563.47	0	10842.2	0	679.27	0	0	7923.32	109183	1.71367e+06	1.41557e+06	1.66745e+06	1.75647e+06	1.58664e+06	2.04878e+06	1.25068e+06	61769.4	1.48694e+06	659732	731340	565832	906635	793160
	P9977	---	---	---	---	---	1.146	424.251				999812	829517	841419	737332	817626	758827	837457	922371	776701	870446	82136.7	322002	286098	148097	104611	228149	564048	196550	419034	524858	506286	535660	487614	604628	544114
	P9976	---	---	---	---	---	1.417	424.246				868972	1.01619e+06	317071	726337	283653	799429	1.06131e+06	634999	592694	699098	174339	353525	48836.4	87141.2	62530.7	64506.7	292927	120002	0	42834.3	204261	169161	329472	43560	99351.8
	P9975	---	---	---	---	---	1.787	424.245				2.15633e+06	2.2174e+06	1.07754e+06	2.11109e+06	2.47671e+06	2.80392e+06	1.83377e+06	2.19651e+06	1.70616e+06	1.94823e+06	32270.1	191442	860914	509685	241686	19377.3	429922	91416.9	91903.7	204692	1.18803e+06	1.32279e+06	1.7344e+06	1.20865e+06	1.16008e+06
	P9974	---	---	---	---	---	1.121	424.21				19849.2	341890	6295.67	26941.1	18148.2	16176.8	5730.92	7072.09	31281.8	12795.7	64231.1	0	194389	0	0	0	3169.34	1.89783e+06	9389.13	104501	70839.6	84139.4	77912.6	30306.2	157499
	P9973	---	---	---	---	---	1.723	424.209				100894	1.20744e+06	2.06945e+06	1.66059e+06	2.09836e+06	1.43835e+06	3.01252e+06	2.95975e+06	3.25121e+06	2.53115e+06	15668.4	509201	1.68035e+06	5.28141e+06	3.75363e+06	823203	1.79283e+06	1.01381e+06	1.35058e+06	3.0664e+06	1.93592e+06	1.9175e+06	1.45946e+06	2.27488e+06	1.99974e+06
	P9972	---	---	---	---	---	8.254	424.067				670202	613971	302723	901619	202171	501276	440390	694845	357110	260572	0	67082	178272	244432	64557.8	147199	85680.2	69394.5	104403	36516.5	431803	509923	799831	363291	444765
	P9971	---	---	---	---	---	1.151	423.36				1.04793e+06	585883	1.93038e+06	1.43652e+06	1.21115e+06	1.43918e+06	823616	690852	1.03084e+06	863336	47430.8	7.02011e+06	1.89205e+06	2.30385e+06	3.25382e+06	3.32926e+06	4.30845e+06	2.45116e+06	4.75088e+06	2.60518e+06	2.61421e+06	2.72231e+06	2.25686e+06	3.18182e+06	2.83637e+06
	P9970	---	---	---	---	---	1.173	423.346				498388	352687	500876	376452	499236	633538	840138	765792	593760	699904	2.23925e+06	7.359e+06	526875	594984	628808	149623	960264	1.14025e+06	812709	1.11637e+06	1.08582e+06	1.314e+06	1.26323e+06	1.55794e+06	1.34903e+06
	P997	---	---	---	---	---	6.04	127.05				30657.4	363079	53952.7	57197.5	150956	275789	53447.9	518514	428451	351808	331989	864706	753367	2.66579e+06	2.82055e+06	2.01019e+06	369357	183725	3.35892e+06	145224	696142	718551	734226	870421	573413
	P9969	---	---	---	---	---	1.758	423.273				122218	0	102178	20312.6	567933	0	11345.1	61514.4	67885.1	20951.2	6.14169e+06	40899	0	673914	154147	0	129182	635739	0	290740	194486	225195	41217.9	290628	374446
	P9968	---	---	---	---	---	1.15	423.248				2.7396e+06	1.95739e+06	1.12883e+06	2.00826e+06	1.4579e+06	1.14532e+06	1.27478e+06	788319	1.81159e+06	1.23408e+06	1.04125e+06	1.67708e+06	1.33006e+06	402271	538651	1.30518e+06	1.87734e+06	1.61002e+06	1.75629e+06	1.53859e+06	1.35877e+06	1.46498e+06	1.29007e+06	1.75572e+06	1.45533e+06
	P9967	---	---	---	---	---	7.41	423.189				43595.5	21556.2	96496.8	34259.3	282855	160146	433406	512612	415867	413492	138169	70977.2	107847	477136	111702	15925.2	16721.5	51588.1	4561.3	29342.6	378804	345969	206722	466191	332159
	P9965	---	---	---	---	---	8.042	423.067				3.48858e+06	3.39696e+06	3.3163e+06	3.29598e+06	2.94825e+06	3.5e+06	2.88273e+06	3.54168e+06	3.19563e+06	3.06384e+06	4.05577e+06	4.62907e+06	3.36864e+06	3.30588e+06	3.24725e+06	4.57451e+06	5.24427e+06	3.43419e+06	3.1449e+06	4.56253e+06	4.11947e+06	4.04156e+06	4.02038e+06	4.05149e+06	3.97492e+06
	P9964	---	---	---	---	---	8.283	423.032				3.57103e+06	3.05252e+06	1.35004e+06	1.27166e+06	3.21146e+06	3.58431e+06	3.78324e+06	3.51145e+06	3.97389e+06	3.79266e+06	3.45967e+06	4.57808e+06	2.19608e+06	3.63397e+06	2.44871e+06	4.02979e+06	3.19943e+06	2.90132e+06	2.1517e+06	3.03497e+06	2.96441e+06	2.86817e+06	3.49754e+06	1.49938e+06	3.51134e+06
	P9963	---	---	---	---	---	8.077	422.995				1.9748e+06	2.54454e+06	244502	2.35063e+06	1.57393e+06	1.77337e+06	1.56227e+06	1.42188e+06	1.70664e+06	1.97468e+06	1679027	2415764	2.29487e+06	1.66927e+06	1.49598e+06	2.93454e+06	4.44509e+06	1.43298e+06	2.029e+06	2.9993e+06	2.17301e+06	2.17487e+06	2.20788e+06	2.22692e+06	2.09169e+06
	P9962	---	---	---	---	---	8.34	422.984				736337	1.32346e+06	418909	760812	1.6498e+06	1.50546e+06	894790	1.24423e+06	2.28002e+06	1.86507e+06	909492	1.23776e+06	1.97462e+06	1.12122e+06	1159083	1.27451e+06	658180	1.7184e+06	2.33071e+06	1.49037e+06	1.41817e+06	1.24886e+06	1.06038e+06	1.21666e+06	1.30021e+06
	P9961	---	---	---	---	---	8.098	422.919				59504.7	114611	305319	67456.4	49610	42688.7	62993	82291.3	46980.1	127997	60195.2	120295	137466	150496	155187	24985.7	93072	95591.4	77306.8	198381	116032	92258.7	114410	63979.4	74612.8
	P9960	---	---	---	---	---	9.229	422.747				357799	297758	878470	145973	45196.1	139205	390677	391926	445705	472230	217147	75835	132740	174642	320534	267515	98475.2	250648	168742	744670	334068	325287	340692	345481	280907
	P996	---	---	---	---	---	1.938	127.05				3.53997e+07	3.55378e+07	2.92651e+07	2.59733e+07	3.74021e+07	3.60345e+07	2.76993e+07	4.04287e+07	3.99327e+07	4.55064e+07	6.9932e+07	3.20974e+07	3.00619e+07	5.36893e+07	5.73697e+07	5.13651e+07	5.38574e+07	6.84303e+07	6.13397e+07	6.51603e+07	4.1893e+07	4.22033e+07	4.3115e+07	4.55635e+07	3.82417e+07
	P9959	---	---	---	---	---	0.604	422.384				222620	61451.5	186567	126704	44863	42907.1	202395	185954	138177	354511	348387	168447	196310	172278	119072	159521	65072.3	67439.9	81926.7	147080	158758	154699	188759	91092.7	180185
	P9958	---	---	---	---	---	1.251	422.345				1.47122e+06	1.73887e+06	2.30867e+06	1.60355e+06	1.16311e+06	1.52403e+06	1.93715e+06	1.63324e+06	2.45198e+06	1.80177e+06	123981	1.04403e+06	763645	671423	465421	928709	997313	871606	868388	729554	1.02822e+06	1.04853e+06	967312	1.20341e+06	995179
	P9957	---	---	---	---	---	4.909	422.326				13276	0	1.7416e+06	16501.2	0	4985.35	5787.71	11651.7	0	0	0	10881.6	310.65	4637.71	20612	813.93	0	4449.43	397.91	0	107592	34579.1	14628.5	6897.31	9198.15
	P9956	---	---	---	---	---	2.108	422.321				71590.7	636303	364488	552465	68327.1	14908.7	269722	6996.29	238268	151985	11625.6	0	0	0	5405.63	0	10851.9	0	0	0	25841.7	29034.6	27396.6	28362.8	34537.1
	P9955	---	---	---	---	---	5.643	422.3				17208	5922.05	449.08	8362.98	1208.68	7998.02	3285.99	1093	3819.2	7833.05	7.79793e+06	13994	23654.4	55404.2	9215.64	138884	86887.6	1.7335e+07	27409.4	743.83	893041	1.11571e+06	1.02456e+06	1.19825e+06	1.34699e+06
	P9954	---	---	---	---	---	5.761	422.3				3915.02	10437.8	3771.03	10626.6	3060.31	7662.64	2109.59	3361.38	0	7833.05	951974	4560.38	1401.75	17604.1	391823	27894.2	86887.6	1.7335e+07	4065.1	30908.7	1.14581e+06	1.17927e+06	1.0299e+06	1.20242e+06	1.33893e+06
	P9953	---	---	---	---	---	6.413	422.299				5303.42	7396.76	3201.98	10508	5708.2	5616.5	11757.5	7944.29	6852.78	17164.2	0	0	5334.64	1768.88	5176.08	10805.8	2254.39	33714.2	3018.81	3213.59	16110.6	19136.3	26804.3	24523.2	9107.01
	P9952	---	---	---	---	---	5.84	422.274				987941	1.10588e+06	496847	1.17925e+06	1.14601e+06	326197	1.04874e+06	918863	1.32169e+06	1.12927e+06	0	1331.44	1529.41	934.39	5637.77	794.69	31204.7	800.74	10886.2	8501.77	173641	149866	299752	36374.4	89696
	P9951	---	---	---	---	---	5.615	422.274				750304	454437	1.18528e+07	776452	279167	343835	400463	219569	365695	1.1695e+06	11186	18178	4309.92	5545.46	1175.36	15460.5	93719.5	29553.2	7433.62	9221.38	1.64358e+06	595112	296549	189713	250606
	P9950	---	---	---	---	---	6.517	422.264				50586.3	206064	99249.7	202964	936964	116895	122423	684246	1.27121e+06	516905	5.61616e+06	17434.8	32351.7	0	0	0	0	9.5408e+06	0	0	580104	614998	487285	565841	826764
	P995	---	---	---	---	---	7.593	127.05				2.67938e+06	1.4329e+06	2.32112e+06	4.03608e+06	2.06522e+06	1.87879e+06	488584	401258	324701	454451	1.60871e+07	1.68443e+07	8.43312e+06	2.00145e+07	2.01851e+07	1.10117e+07	1.68867e+07	2.70141e+07	9.91215e+06	326534	9.8282e+06	9.98423e+06	9.65984e+06	1.0381e+07	1.00679e+07
	P9949	---	---	---	---	---	5.482	422.263				4.22551e+06	184026	5.18389e+06	5.3808e+06	5430.09	24576.9	35218	96727.7	137652	34811.9	21742.9	1.1861e+06	145279	5113.47	1822.59	1.76271e+06	1.49911e+06	7.54217e+06	102744	150914	1.70043e+06	1.3891e+06	2.85459e+06	530218	471180
	P9947	---	---	---	---	---	1.179	422.255				1.61628e+07	1.47469e+07	1.40787e+07	1.661e+07	1.34121e+07	1.23647e+07	1.31232e+07	1.13997e+07	1.59318e+07	1.18752e+07	10532.2	207217	874401	424648	191232	30722.7	197293	111205	427195	1.43102e+06	5.91941e+06	5.84121e+06	5.61176e+06	6.42582e+06	5.40787e+06
	P9946	---	---	---	---	---	6.433	422.237				0	0	0	0	0	0	8431.92	0	0	4529.61	2.57035e+06	1.99453e+06	1.49854e+06	1.70314e+06	1.44792e+06	2.05589e+06	931584	1.67456e+06	726914	1.50749e+06	516447	553720	345901	721636	630894
	P9945	---	---	---	---	---	6.151	422.236				0	0	0	0	0	0	8431.92	0	0	2436.21	2.57035e+06	1.51056e+06	1.43686e+06	1.25971e+06	1.43726e+06	2.16366e+06	1.52725e+06	1.54412e+06	916355	1.27736e+06	692848	733900	619033	801321	822399
	P9944	---	---	---	---	---	7.936	422.105				344889	193412	552241	281959	436981	317095	307321	273054	324411	358719	182045	82148.5	64815.7	31284.1	89962.7	161032	197354	154035	251792	141647	210799	205408	262502	206533	141799
	P9943	---	---	---	---	---	7.975	422.091				28766.6	30101.1	83691	63315.3	88745.7	81160.4	72467.4	62779.9	77383.9	81502.9	37661.2	12886	12927.2	4287.55	15488.6	39071.5	40737.7	27988.4	45243.4	27945	11983.4	14168.8	21992.5	17482.3	5217.02
	P9942	---	---	---	---	---	8.171	422.034				1.53527e+06	1.71689e+06	866195	1.53616e+06	1.25677e+06	1.47596e+06	1.29644e+06	1.43106e+06	2.17888e+06	1.47567e+06	956647	1.408e+06	1.32845e+06	394207	339802	1.96146e+06	1.08992e+06	752812	1.78985e+06	686776	1.1043e+06	1.14054e+06	1.07864e+06	1.26483e+06	1.11437e+06
	P9941	---	---	---	---	---	8.099	422.01				1.08275e+06	1.29967e+06	1.18195e+06	1.52535e+06	949610	1.23444e+06	823064	1.47388e+06	1.21062e+06	994678	1.08553e+06	2.06666e+06	1.73676e+06	1.43384e+06	1.44286e+06	3.27731e+06	4.41715e+06	75646.1	1.5953e+06	2.36826e+06	1.47452e+06	1.83855e+06	2.15479e+06	1.90695e+06	1.81793e+06
	P9940	---	---	---	---	---	4.85	421.328				754160	4352.52	7.69157e+06	302455	6344.8	1064.15	0	6226.25	2780.69	5797.68	0	211308	17724	160420	131740	0	0	0	0	4505.61	564052	181431	29373.5	25692	106605
	P994	---	---	---	---	---	7.723	127.05				2.67938e+06	1.50978e+06	2.27468e+06	4.03608e+06	2.06522e+06	1.87879e+06	2.11425e+06	1.7675e+06	2.30154e+06	1.68925e+06	1.58072e+07	1.68443e+07	8.43312e+06	2.00145e+07	2.01724e+07	1.10117e+07	1.68834e+07	2.70141e+07	9.91215e+06	1.39326e+07	5.19922e+06	6.4504e+06	148731	1.03847e+07	1.0069e+07
	P9939	---	---	---	---	---	2.007	421.327				5.74954e+06	6.30741e+06	4.80839e+06	4.34784e+06	5.12274e+06	4.29894e+06	3.17324e+06	2.4049e+06	3.10916e+06	2.41619e+06	53363.1	6671.62	10517.8	11591.4	23979.3	44112	682718	136470	64022.7	0	2.74985e+06	2.46197e+06	1.23249e+06	3.23392e+06	2.63162e+06
	P9938	---	---	---	---	---	1.169	421.317				1.03058e+08	6.77443e+07	3.70522e+07	6.61366e+07	2.47955e+07	2.06286e+07	2.48427e+07	2.2886e+07	3.2879e+07	1.90957e+07	1.60374e+07	2.5426e+07	6.42647e+07	1.90541e+07	8.38412e+07	6.03269e+07	2.29734e+07	1.78808e+07	2.56673e+07	9.78636e+07	5.16442e+07	5.13712e+07	4.80869e+07	5.30475e+07	5.27061e+07
	P9937	---	---	---	---	---	5.572	421.29				141776	87678.3	13023.4	75191	67870.3	41681.5	9293.33	14997.7	18065.7	9193.55	0	24770.7	15421.8	5458.87	39459.2	229914	188197	0	12054.5	11070.3	52427.7	41673.8	62287.7	26444.6	25535.3
	P9936	---	---	---	---	---	5.826	421.288				71306.6	0	68644	57707.2	67870.3	0	23611.5	0	5316.67	0	0	0	6208.71	5458.87	41113.5	221766	188988	0	0	11070.3	81489.2	77680	30882.5	23432	174916
	P9935	---	---	---	---	---	8.186	421.04				62829.7	257023	129844	121332	66816	107723	57941.3	18519.5	93858.4	94827.3	700261	424895	92391.9	44146.8	701199	0	121329	114081	58759.1	13407.4	227438	188173	187262	201475	136519
	P9934	---	---	---	---	---	8.14	420.939				2.88899e+06	2.6752e+06	5.29966e+06	3.54479e+06	2.57459e+06	2.40168e+06	2.47916e+06	3.05842e+06	3.0224e+06	2.35307e+06	4.07549e+06	3.07673e+06	5.02106e+06	3.73807e+06	6.96702e+06	3.12338e+06	4.20564e+06	4.10864e+06	3.8165e+06	5.19652e+06	3.13516e+06	2.6021e+06	5099.48	3.47683e+06	3.79133e+06
	P9933	---	---	---	---	---	8.061	420.938				2.88422e+06	2.6752e+06	5.29966e+06	3.53719e+06	2.57495e+06	2.40168e+06	2.47916e+06	3.05412e+06	3.0227e+06	2.35336e+06	4.07549e+06	3.07673e+06	5.06429e+06	3.74088e+06	7.05959e+06	3.12263e+06	4.21056e+06	4.14152e+06	3.81946e+06	5.21345e+06	4.15924e+06	3.88419e+06	4.11401e+06	3.47653e+06	3.787e+06
	P9932	---	---	---	---	---	1.154	420.346				148727	937.5	237824	124398	181687	130881	175013	164423	189465	44608.3	563839	1.48603e+06	219987	410259	788000	486880	437636	162881	527240	587960	459477	473086	378670	586201	467997
	P9931	---	---	---	---	---	1.232	420.33				171998	481505	522157	282199	511366	1.05722e+06	943881	671146	372690	164741	3.89732e+06	1.11192e+06	110609	1.01331e+06	461276	592280	650168	3.73358e+06	475532	1.25789e+06	1.12651e+06	1.17395e+06	1.23528e+06	1.1851e+06	1.14893e+06
	P9930	---	---	---	---	---	4.518	420.316				428527	278667	2.49626e+07	122106	204494	778434	563064	179992	480729	804279	2.96149e+06	1.92727e+06	49211.8	1.64685e+06	11929.7	9247.78	11192.6	62884.4	22918	878.46	4.07736e+06	1.5337e+06	13602.2	763082	1.28075e+06
	P993	---	---	---	---	---	0.163	127.039				267899	345837	97915.2	234157	823620	273396	276076	5.56332e+06	303165	7.57097e+06	7.35432e+06	84827.8	206954	199957	136006	178203	223165	525732	311618	351839	342168	323623	155548	532878	263897
	P9929	---	---	---	---	---	4.01	420.314				2.90319e+06	153864	46506.2	4.1513e+06	44764.7	91615.3	100980	62035.1	60911.7	49762.3	49545.5	26340.9	64573.1	0	0	0	9588.29	4903.83	5769.2	10632.5	854355	1.05102e+06	2.84868e+06	72500.4	428553
	P9928	---	---	---	---	---	1.528	420.314				1.55693e+07	8.67211e+06	1.53939e+07	1.99379e+07	2.03738e+07	2.09873e+07	2.52677e+07	1.81983e+07	2.1249e+07	8.83367e+06	0	2.85124e+06	40840.4	129029	1.25088e+06	53354.7	585498	91566.4	28269.5	27065.6	3.68387e+06	3.70594e+06	3.24037e+06	3.25321e+06	4.6463e+06
	P9927	---	---	---	---	---	4.739	420.309				6.89986e+06	1.96818e+06	2.63867e+07	1.48923e+06	2.09873e+06	655104	1.35464e+06	178986	1.37803e+06	49607.5	9125.64	1.92948e+06	575645	1.69381e+06	1.21388e+06	106746	106482	61484.5	128043	217093	1.48033e+06	1.08071e+06	560361	1.02024e+06	1.26192e+06
	P9926	---	---	---	---	---	1.16	420.309				905659	537151	1.36285e+06	1.0913e+06	781610	551142	1.05884e+06	721488	1.10718e+06	722444	537432	638921	313458	490051	868346	466847	1.18483e+06	376138	1.66744e+06	2.08486e+06	907219	943652	970995	1.02511e+06	871287
	P9925	---	---	---	---	---	4.804	420.295				7.25449e+06	1.50936e+07	144645	6.57824e+06	5.1609e+06	9.20583e+06	1.04445e+07	524231	1.47212e+07	273838	11496.2	29864.4	68542.6	72449.7	58179.6	38911.5	194678	91297.3	87470	110796	2.7823e+06	3.28545e+06	3.52012e+06	4.41091e+06	2.42848e+06
	P9924	---	---	---	---	---	5.723	420.293				193511	37842.3	212963	18126.8	23651.3	66443	8269.07	15587.6	9048.06	6007.24	15145.9	44404.3	13686.4	18354.8	6075.3	90246.6	12873.6	83656.4	53858.5	13446.1	36804.9	27837.3	50165.6	8684.53	15694.1
	P9923	---	---	---	---	---	5.431	420.293				87802.9	56093	5.44396e+06	169996	20004.1	24467.7	65230.1	8527.59	19649.8	6007.24	33623.3	52859.8	49602.4	18354.8	12735.7	19079.7	24376.5	22445.9	9942.05	0	757602	221331	93184.1	15495.9	19041.3
	P9922	---	---	---	---	---	1.619	420.293				696764	608595	281178	729927	977663	661092	539896	985195	796314	574561	131686	651377	1.27873e+06	868511	992546	258479	1.15145e+06	957927	743927	1.64678e+06	521623	572357	729049	549567	489190
	P9921	---	---	---	---	---	1.102	420.293				1.1701e+06	723025	2.04416e+06	1.10907e+06	675768	1.3356e+06	1.23774e+06	772359	1.33414e+06	743977	56713.5	783676	282840	1.94901e+06	659647	301399	673550	482976	451524	628541	1.13489e+06	1.1204e+06	1.2395e+06	1.09829e+06	1.00892e+06
	P9920	---	---	---	---	---	5.589	420.236				15408.9	18044.2	53497.3	19022.7	0	4753.39	6885.89	20649.4	9213.15	0	17067	51622.7	45378.5	53795.2	56014.4	46205.5	6273.59	1.50585e+06	38826.8	6905.63	254857	236572	244599	183285	263546
	P992	---	---	---	---	---	7.518	127.039				113846	122326	822525	107873	4.627e+06	4.64759e+06	4.50112e+06	2.77537e+06	2.75196e+06	4.48657e+06	4.24689e+06	2.42262e+06	2.49542e+06	3.43668e+06	2.81623e+06	138349	84946.2	132104	2.18968e+06	207438	1.21063e+06	1.15332e+06	694039	601554	2.10707e+06
	P9919	---	---	---	---	---	7.542	420.222				15638.1	6959.61	18027.1	7499.15	318195	238224	414370	5302.42	1.04234e+06	448125	28747.9	1674.16	10471	2630	0	642.84	1169.11	94609.3	1315.65	6365.19	315761	272866	367359	407199	1142.76
	P9918	---	---	---	---	---	5.766	420.221				9423.76	0	582037	0	0	0	0	0	7426.48	0	93702	735219	1.47892e+06	1.86803e+06	1.07631e+06	1.7111e+06	860159	1.77277e+06	343148	1.50268e+06	668312	536643	297256	501644	679361
	P9917	---	---	---	---	---	7.623	420.207				11896.6	95944.1	221395	127123	19810.6	17756.1	31306.3	594.28	4960.75	5967.48	729055	7773.93	0	7026.98	0	8292.13	5503.99	1.73857e+06	21235.7	24725.6	43853.5	38752.5	33146.1	32929.9	45080.3
	P9916	---	---	---	---	---	6.853	420.186				29552	0	0	0	706500	677322	570785	386433	230200	512252	218756	319073	118397	646989	252810	104819	29215.2	104164	137032	119588	50842.7	57340.6	39534.6	93631.5	45353.8
	P9915	---	---	---	---	---	2.386	419.55				920935	1.02175e+06	761707	1.05776e+06	2.25877e+06	417488	1.10721e+06	1.25353e+06	1.45258e+06	1.43086e+06	1.57832e+06	1.30151e+06	531230	1.58317e+06	1.32196e+06	342248	1.23742e+06	1.26976e+06	922897	1.0445e+06	1.64406e+06	1.81746e+06	1.59412e+06	1.8548e+06	2.17685e+06
	P9914	---	---	---	---	---	1.198	419.355				771188	515941	1.07238e+06	1.07241e+06	773789	453689	935316	962732	1.5228e+06	806834	2.00216e+06	1.33348e+06	932427	710959	836482	734008	1.30112e+06	1.35014e+06	1.05586e+06	585040	1.25715e+06	1.24372e+06	1.15827e+06	1.34927e+06	1.2102e+06
	P9913	---	---	---	---	---	4.876	419.323				3.36767e+06	1.64056e+06	1.93547e+07	434639	1.09001e+06	1.52556e+06	372282	854281	231135	107778	136471	109614	157730	44555.9	93874.6	41745.1	159585	87358.2	361356	121786	1.12705e+06	910347	412441	152772	1.94912e+06
	P9912	---	---	---	---	---	1.903	419.323				2.14589e+07	1.7851e+07	5.85592e+07	1.98949e+07	1.49803e+07	1.43132e+07	8.90619e+06	6.06646e+06	7.50053e+06	8.44313e+06	252850	136914	1.37511e+06	663500	799294	455828	1.74578e+06	185751	765803	141712	1.85154e+07	1.29959e+07	1.26757e+07	9.99235e+06	1.08003e+07
	P9911	---	---	---	---	---	4.511	419.323				378536	122707	1.83581e+07	148039	235387	114896	214392	238492	306243	68375.1	77894.4	123122	85887.8	123580	62739.5	122842	129169	108271	207314	95495.2	1.86463e+06	599065	180831	223843	126956
	P9910	---	---	---	---	---	4.864	419.311				2.48934e+07	8.42111e+06	1.24566e+08	1.96268e+06	5.70887e+06	9.03711e+06	3.06211e+06	7.28203e+06	2.53055e+06	478696	311673	338822	404375	72723.8	286405	242019	590818	144334	161758	368647	7.806e+06	6.44549e+06	3.21228e+06	2.41807e+06	1.23456e+07
	P991	---	---	---	---	---	1.228	127.015				462413	598830	405329	460244	837589	490994	650917	639826	645391	493434	86851.1	338851	159173	235902	198112	371251	280392	197147	138591	242893	307998	300528	244797	337493	311825
	P9909	---	---	---	---	---	4.459	419.311				744532	813726	1.10281e+08	506922	532917	536593	258379	235959	272519	338670	239468	160639	130871	212465	85215.5	98225.9	184604	182368	263511	152240	1.59213e+07	4.29073e+06	525016	379559	337113
	P9908	---	---	---	---	---	6.165	419.31				497252	1.84373e+06	95295	657320	823417	1.03191e+06	992314	587606	877825	631521	190306	128748	312761	70838.8	153884	253555	121950	303874	327874	58699.8	371684	446100	727630	143919	541165
	P9907	---	---	---	---	---	4.128	419.31				7.06959e+06	590825	1.08696e+06	2.05842e+07	842588	214840	642192	263013	300722	215349	136637	139232	1.02287e+06	114552	189439	111322	299134	99099.2	83196.9	198206	2.13232e+07	1.10221e+07	1.33054e+07	2.51328e+06	6.94666e+06
	P9906	---	---	---	---	---	5.628	419.31				2.58462e+06	504997	128470	1.25972e+06	1.25974e+06	443709	164486	280188	163284	432954	185308	193251	148684	164181	389950	134467	254942	278217	656865	186218	393081	339444	447601	127264	389831
	P9905	---	---	---	---	---	5.314	419.31				63303.1	46452.6	3.02456e+06	4.94787e+06	49489.4	60453.4	75237	67048.6	82957	36001.5	88270.5	57913.1	71377.6	108051	52022.3	34219.3	15746.8	63890.6	101312	173467	186232	88341.2	95224.7	48461.5	23447.1
	P9904	---	---	---	---	---	1.298	419.31				63091624	763587	766894	806945	832209	877148	121241	948451	335358	757084	2.99395e+06	4.30734e+06	249571	466558	484671	852439	1.72946e+06	2.8273e+06	572406	890203	6.1372e+06	2.74527e+06	1.56167e+06	1.62358e+06	1.65862e+06
	P9903	---	---	---	---	---	3.934	419.31				7.80017e+06	1.80578e+06	1.03659e+06	2.05838e+07	1.26125e+06	842160	417023	965750	733289	192154	253440	116004	502030	67516.1	33004.2	21206.6	111259	63423.7	11048.8	69385.6	3.0281e+06	3.18265e+06	240372	2.51658e+06	6.94556e+06
	P9902	---	---	---	---	---	5.132	419.31				5.49655e+06	1.95566e+06	4.97837e+06	4.94635e+06	3.41174e+06	193215	789835	18055.9	591423	250211	34335.5	279244	106618	142552	109825	173931	58718.5	59674.7	225072	155344	391936	344571	463380	499522	23447.1
	P9901	---	---	---	---	---	1.997	419.31				1.26093e+08	1.04664e+08	3.62713e+08	1.16647e+08	8.77076e+07	8.27605e+07	5.39259e+07	3.67619e+07	4.77781e+07	5.00309e+07	129749	153371	7.93911e+06	3.1655e+06	3.73116e+06	176446	9.90529e+06	1.20432e+06	3.89705e+06	88246.7	1.25127e+08	8.52828e+07	8.71675e+07	6.2279e+07	6.65576e+07
	P9900	---	---	---	---	---	2.256	419.31				720412	924391	1.62552e+07	1.33777e+06	890454	599362	500210	288187	480315	107760	43582.6	127475	233191	231179	419240	243766	658547	117566	214431	126124	1.69947e+06	1.08308e+06	1.73985e+06	302444	590563
	P990	---	---	---	---	---	4.748	126.128				781358	353405	24032.9	394381	498576	701186	447679	948897	1.99991e+06	417009	211211	232869	1.00427e+06	574773	24276.2	62391.9	698770	324551	171000	601397	920059	815354	802535	641252	897569
	P99	---	---	---	---	---	8.271	86.9089				65869.6	25564.2	2820.84	12763.8	20107.7	60469.9	67093.2	32558.2	64852.6	60904.2	64640	70866.4	113452	83747.1	72734.4	184671	139015	59520.3	115051	35203.2	86093.7	78066.5	122915	58906	44351.2
	P9899	---	---	---	---	---	2.676	419.31				358072	213170	9.74039e+06	335129	498185	248183	260569	338408	127936	333884	113615	104274	186918	58904.8	92012.3	40413.9	55729.2	112662	135712	180030	594727	471095	870417	163577	255660
	P9898	---	---	---	---	---	1.751	419.31				6.39924e+07	4.43244e+07	1.34477e+07	3.68201e+07	3.73169e+07	3.91582e+07	3.16815e+07	2.57385e+07	2.9105e+07	3.22278e+07	215914	3.33409e+06	7.00925e+06	6.0601e+06	3.76214e+06	3.87685e+06	1.32525e+07	2.96885e+06	4.45555e+06	5.58421e+06	9.67167e+07	5.908e+07	6.05632e+07	3.59702e+07	4.30699e+07
	P9897	---	---	---	---	---	3.553	419.31				114689	19527.4	6.77037e+06	94390.7	26030.6	74861.5	14211.1	23930.6	52870.5	36769.9	143228	20151.6	0	16720.1	70312.9	45094.9	12313.5	13151.5	0	27956.7	387181	164250	228344	16060.9	25414.1
	P9896	---	---	---	---	---	1.894	419.31				1.26067e+08	4.42156e+07	3.62547e+08	1.16553e+08	8.76246e+07	8.26023e+07	5.39085e+07	2.56911e+07	2.90278e+07	3.21494e+07	1.99739e+06	1.56682e+06	7.93415e+06	3.1655e+06	3.72825e+06	2.56946e+06	9.89173e+06	1.20432e+06	3.8812e+06	5.5871e+06	1.25124e+08	8.52764e+07	8.70852e+07	6.22935e+07	6.66029e+07
	P9895	---	---	---	---	---	3.095	419.31				624257	4.35015e+06	2.40494e+06	982021	4.75228e+06	2.12036e+06	1.27283e+06	1.3031e+06	2.68595e+06	843236	55948	50398.2	91448.9	15626.8	35261.8	36812.9	27889.2	185664	50276.4	105890	347964	305553	553641	74357.9	246249
	P9894	---	---	---	---	---	1.503	419.31				5.42001e+07	4.69209e+07	9.2044e+07	8.74356e+07	8.94883e+07	6.86514e+07	1.09543e+08	7.8324e+07	9.37475e+07	6.01048e+07	305917	822611	1.54076e+06	893609	376566	1.54223e+06	3.43264e+06	912079	1.01428e+06	1.31703e+06	1.44925e+07	1.36516e+07	1.71205e+07	1.10589e+07	1.19343e+07
	P9893	---	---	---	---	---	0.144	419.31				1.12859e+06	1.85999e+06	557400	935911	1.47021e+06	522148	1.0005e+06	855986	1.60992e+06	656409	555696	330675	580010	755177	128173	153560	278982	1.0131e+06	755105	1.0408e+06	869955	938695	762270	1.61344e+06	509117
	P9892	---	---	---	---	---	1.202	419.276				330723	35477.5	595054	254111	41533	96919.6	213499	91285.7	84761.2	493946	41816.6	427370	458505	685069	758261	55677	244625	193974	212323	130780	224141	242015	290335	196609	256975
	P9891	---	---	---	---	---	6.708	419.274				505122	492622	334688	607789	252437	22365.5	12298.6	53905.2	71399.8	104921	12165.9	776892	112345	0	0	1.60619e+06	0	184780	113094	0	123232	148443	21900	177131	271510
	P9890	---	---	---	---	---	1.107	419.255				896967	458404	482734	912631	514006	301213	572638	427280	747977	501349	401704	228423	726646	456417	350272	326229	527414	51378.8	1.50642e+06	394800	545635	548164	629122	560115	457784
	P989	---	---	---	---	---	4.429	126.127				781357	19758.1	2.85678e+06	513849	8756.88	725526	594.63	7362.09	8136	3846.14	30533.7	18945.3	33083.6	917685	734371	10380.6	26803.9	20273.3	29015.2	14959	265761	331322	520777	237345	301405
	P9889	---	---	---	---	---	7.67	419.158				6867.23	8851.47	5404.93	18171.5	21874.7	3332.59	1750.67	10603.7	0	0	161790	30322.7	647266	64884.2	574834	525013	114217	47038.4	14666.9	343540	51191.8	61207.6	18160.2	80024.5	95453.8
	P9887	---	---	---	---	---	7.833	419.131				1.65765e+06	2.17914e+06	2.80658e+06	2.06005e+06	431605	8471.62	88451.6	130853	92448.8	121262	0	265277	375755	358795	564412	509254	500638	511078	828504	1.28364e+06	137664	134424	133408	134651	131974
	P9886	---	---	---	---	---	8.181	419.035				422468	409197	472128	461663	531475	533833	408181	314742	439022	493107	668209	982264	374086	297021	287380	34242.6	431848	466697	236134	228824	737010	657348	608906	702871	580607
	P9885	---	---	---	---	---	8.351	418.988				1.45261e+06	1.28642e+06	2.51059e+06	1.22262e+06	1.12744e+06	752143	1.23982e+06	1.12733e+06	1.29291e+06	1.35769e+06	651138	933889	613362	606775	386289	330408	777470	873807	759274	1.01216e+06	1.31162e+06	1.23669e+06	1239714	1.24432e+06	1.15109e+06
	P9884	---	---	---	---	---	8.292	418.94				19827.3	21250.7	0	1.23791e+07	1.04798e+07	14191.5	9.08732e+06	45563.2	1.14449e+07	29494.6	1.71479e+06	347829	1.77637e+06	2.21944e+06	4.84908e+06	99728.2	173362	1.90494e+06	1.81837e+06	940979	669468	713836	681946	685624	818307
	P9883	---	---	---	---	---	8.099	418.94				1.10203e+07	10511774	1.94548e+07	1.23404e+07	1.04323e+07	9.03423e+06	9.06588e+06	1.05227e+07	1.14169e+07	9.26046e+06	1.48838e+07	1.19599e+07	1.81138e+07	1.47377e+07	2.46046e+07	1.1891e+07	1.50415e+07	1.40062e+07	1.46924e+07	1.81605e+07	1.56676e+07	1.45647e+07	1.48341e+07	1.39059e+07	1.38513e+07
	P9882	---	---	---	---	---	2.892	418.551				1.18973e+06	1.63854e+06	790028	740669	1.58057e+06	1.49611e+06	1.10811e+06	1.16792e+06	1.58024e+06	892827	1.00753e+06	1.47801e+06	600176	837867	1.75947e+06	1.62507e+06	1.5234e+06	1.25196e+06	998569	877341	1.01553e+06	1.08635e+06	1.0647e+06	976406	1.28878e+06
	P9881	---	---	---	---	---	2.22	418.387				12507.5	6948.03	7.48927e+06	12128.6	6272.89	7676.17	0	10777.3	0	0	605934	11456.3	12122.9	10507.6	0	6393.98	5507.56	16283.1	17787.8	29083	34410.1	35083.1	44419.1	46700.5	14802.8
	P9880	---	---	---	---	---	1.944	418.387				3.76294e+06	4.19808e+06	243287	3.98048e+06	2.64887e+06	3.10314e+06	3.88116e+06	3.09827e+06	4.43271e+06	3.98985e+06	605934	1.72234e+06	2.51931e+06	2.64212e+06	2.12909e+06	2.98208e+06	1.78182e+06	1.43732e+06	3.17274e+06	2.60332e+06	2.40328e+06	2.86754e+06	3.23468e+06	3.01618e+06	2.81602e+06
	P988	---	---	---	---	---	0.253	126.111				798818	3.18562e+06	665336	1.29456e+06	3.20308e+06	4.60467e+06	1.31351e+06	2.651e+06	2.75271e+06	1.5847e+06	200009	457220	907414	3.5864e+06	3.25497e+06	733860	2.24328e+06	2.18889e+06	619090	1.88958e+06	1.7988e+06	2.10987e+06	1.52528e+06	3.25828e+06	1.85713e+06
	P9879	---	---	---	---	---	1.079	418.352				1.31308e+06	726.83	8428.55	1.093e+06	10514.4	998980	1.17493e+06	948774	1.27217e+06	1.02058e+06	7.88865e+06	2.47326e+06	2.61347e+06	946365	1.04416e+06	382528	1.87302e+06	417792	1877.07	2186.94	1.89669e+06	1.82597e+06	2.47804e+06	2.92625e+06	2898.46
	P9878	---	---	---	---	---	1.138	418.339				1.67516e+06	761567	2.93121e+06	923615	18486.6	9695.25	1.83154e+06	14402.3	1.81725e+06	1.01867e+06	2.71498e+06	3.21915e+06	1.51341e+06	1.27511e+06	2.53604e+06	1.11569e+06	2.13135e+06	3.54814e+06	2.09476e+06	3.46677e+06	2.18004e+06	2.21208e+06	2.18219e+06	2.49241e+06	1.99369e+06
	P9877	---	---	---	---	---	1.654	418.335				5.33115e+06	4.7628e+06	8.41192e+06	2.94304e+06	3.0868e+06	5.17649e+06	1.97801e+06	2.67088e+06	1.78132e+06	4.7364e+06	93715.9	341011	1.27283e+06	2.80555e+06	1.81981e+06	0	36806.8	894443	641314	1.5625e+06	3.67844e+06	3.32738e+06	3.27577e+06	2.8944e+06	3.4609e+06
	P9876	---	---	---	---	---	1.88	418.334				1.18779e+06	2.08199e+06	371828	1.57867e+06	2.19446e+06	1.85547e+06	30599.2	834897	896072	511304	617366	238651	302128	231668	261551	30512.1	169995	102137	74072.5	21121.7	1.55234e+06	1.84741e+06	639107	1.25125e+06	3.94694e+06
	P9875	---	---	---	---	---	5.275	418.315				109176	44713.4	16001.4	25642.5	25534.6	20279.7	16699.9	24410.7	83199.3	22180.6	45778.3	18908.7	605542	196598	311357	204110	39713.1	40603.5	341932	409541	157466	184483	339044	30050.5	211370
	P9874	---	---	---	---	---	5.603	418.314				53809.6	32247.9	31502.8	27571.5	31299.9	31586.2	28936.4	15877.6	7465.12	28295.3	20844.1	379842	958693	487344	972861	849654	146343	179659	2.31891e+06	1.17838e+06	357451	368650	375111	361813	380224
	P9873	---	---	---	---	---	1.433	418.314				837641	109407	227142	1.18093e+06	231778	235526	262205	651282	771213	863286	7.54112e+06	1.22352e+06	2.36682e+06	1.05475e+06	1.79005e+06	2.40295e+06	731579	4.01998e+06	3.89146e+06	2.20983e+06	1.04039e+06	1.08851e+06	1.00012e+06	921866	1.39167e+06
	P9872	---	---	---	---	---	6.498	418.278				843518	793433	491364	684136	789128	618406	730336	677900	710692	637204	536559	301718	486633	856402	860455	87907.1	59166.1	240060	129818	341532	393807	393567	93355.3	632460	454646
	P9871	---	---	---	---	---	4.362	418.278				455093	5.56853e+06	1.73242e+06	524294	1.52304e+06	471772	683711	841203	1.67448e+06	1.38036e+06	164982	87806.4	17751.2	6726.3	21599.2	111796	176960	7344.65	7073.51	7180.69	874609	926846	786833	888181	1.15776e+06
	P9870	---	---	---	---	---	6.264	418.278				456673	390602	410807	321808	411494	543682	419020	364583	582330	303360	655149	659863	309687	1.27801e+06	1.67444e+06	237626	558208	458298	129818	2.23218e+06	593129	602343	719019	561363	535862
	P987	---	---	---	---	---	2.077	126.103				1.4837e+07	6.34309e+06	5.24992e+06	1.65785e+07	8.00579e+06	4.47509e+06	6.53457e+06	4.68793e+06	4.64364e+06	5.24287e+06	73104.9	4.70585e+06	6.76779e+06	1.29762e+07	1.03372e+07	6.9101e+06	7.99544e+06	4.17529e+06	4.15611e+06	6.64488e+06	7.51034e+06	7.67507e+06	7.38775e+06	8.12414e+06	7.67807e+06
	P9869	---	---	---	---	---	4.697	418.278				2.52475e+06	328404	1.33133e+06	1.00322e+07	1.19847e+06	2.05526e+06	2.22295e+06	180139	402598	95389.4	203156	42966	221053	21220.8	5553.2	145765	87658.1	63159.3	90248.7	18015.7	1.92814e+06	2.19286e+06	3.78935e+06	1.88475e+06	1.1692e+06
	P9868	---	---	---	---	---	1.407	418.278				2.43993e+06	2.03165e+06	1.86546e+06	1.59489e+06	1.60882e+06	1.46845e+06	2.08068e+06	2.20057e+06	2.6594e+06	2.59431e+06	1.38877e+06	2.99658e+06	1.36916e+06	701048	1.05298e+06	2.41313e+06	5.25616e+06	1.82793e+06	914094	3.28911e+06	2.0054e+06	1.97457e+06	2.12536e+06	2.04395e+06	1.72357e+06
	P9867	---	---	---	---	---	5.033	418.278				173157	61862.3	1.46897e+07	993746	155049	186985	219421	28580.5	73599.8	8197.35	109120	35814	3838.42	0	782.71	0	16640.4	0	0	7622.34	1.28716e+06	659027	1.09002e+06	12412	246524
	P9866	---	---	---	---	---	1.988	418.278				6.67448e+06	1.13922e+07	706350	8.80872e+06	1.21975e+07	8.59421e+06	8.84213e+06	11326009	1.033e+07	1.13001e+07	2.40674e+06	2.00806e+06	1.47431e+06	879415	983613	1.92421e+06	3.91011e+06	1.78957e+06	1.21413e+06	621858	3.83858e+06	4.16102e+06	3.04662e+06	5.97827e+06	3.78063e+06
	P9865	---	---	---	---	---	1.795	418.278				4.12297e+06	3.4555e+06	1.55388e+06	1.10106e+07	1.21871e+07	3.01431e+06	4.24657e+06	1.16843e+06	2.56945e+06	3.10431e+06	888426	5.69488e+06	5.85676e+06	2.31543e+06	2.60422e+06	5.37923e+06	3.58529e+06	4.02827e+06	3.0043e+06	1.01061e+07	4.58868e+06	4.84269e+06	4.48595e+06	5.84198e+06	4.45415e+06
	P9864	---	---	---	---	---	6.041	418.277				192779	256300	38937.6	249289	229929	187522	211453	342756	404342	265662	5.28142e+06	5.87655e+06	6.76762e+06	3.27137e+06	2.6029e+06	4.05232e+06	843899	3.46714e+06	2.18889e+06	571384	1.89597e+06	1.88431e+06	1.79679e+06	1.74923e+06	2.09524e+06
	P9863	---	---	---	---	---	5.441	418.264				14839.8	11233.1	3.3095e+06	1197.49	21350.2	16318.9	18782.7	10559.8	15267.4	10966.7	315740	8417.02	0	6603.55	0	18689.9	0	1415.29	4903.45	0	311548	86296.5	11582.6	6516.81	15538.9
	P9862	---	---	---	---	---	1.729	418.243				981584	1.05972e+06	1.38908e+06	1.71798e+06	1.35957e+06	638383	1.37456e+06	1.55538e+06	1.65212e+06	1.24505e+06	17699.1	36032.5	35259.8	25751	118486	82048.6	65061.6	19350	28826.2	158101	536107	491191	838275	453522	136860
	P9861	---	---	---	---	---	1.32	418.221				2.32639e+06	4.12944e+06	1.606e+06	291211	419272	177570	3.24108e+06	488462	504240	235119	1.96483e+06	2.53766e+06	2.01166e+06	2.66022e+06	2.20275e+06	2.47218e+06	2.2778e+06	2.27492e+06	2.43262e+06	2.39259e+06	804887	961174	349348	192106	2.49835e+06
	P9860	---	---	---	---	---	6.189	418.156				1.34591e+06	1.0549e+06	366953	1.25435e+06	612002	745370	718119	567085	734276	277165	1427.27	234813	265704	201354	139984	318249	235722	293863	558708	360602	631464	700538	706628	828630	635430
	P986	---	---	---	---	---	8.718	126.102				102905469	7.28726e+07	9.47326e+07	8.55605e+07	3.94248e+07	5.91309e+07	9.02556e+07	1.13024e+08	7.26103e+07	9.43918e+07	8.05468e+07	105071988	4.63896e+07	1.03084e+08	1.48109e+08	4.19051e+07	158272935	6.44853e+07	4.05433e+07	1.05488e+08	4.82626e+07	4.99222e+07	2.08726e+07	8.34173e+06	1.22212e+08
	P9859	---	---	---	---	---	8.457	418.061				1438782	1.43656e+06	1.59813e+06	1.78663e+06	1.30701e+06	1.28625e+06	1.39424e+06	1.31872e+06	1.39927e+06	1.53069e+06	32205	376276	881234	246979	258073	335071	285916	41248.9	312524	425302	762666	710446	564586	713752	800778
	P9858	---	---	---	---	---	8.574	418.037				38422.6	185518	32593.1	128453	42539.7	47389.8	43366	94720.7	51165.8	69107.9	38772.4	26678.8	29881	30090.9	9608.29	8357.93	11198.8	18753.8	73888.1	7313.38	44698.3	46944.7	84054.2	13369	45657.2
	P9857	---	---	---	---	---	8.186	418.037				588715	962635	605813	849609	1.32558e+06	1.20262e+06	907518	892246	1.19531e+06	1.30304e+06	865949	680386	622763	536891	417329	96243.7	261660	434063	798625	636103	762828	757160	683789	852663	729359
	P9856	---	---	---	---	---	8.878	417.749				802427	739858	815169	719110	875827	845402	789690	1.00025e+06	770865	910653	223945	175671	150566	213265	238476	251241	386097	167549	88160.9	416838	369745	396543	319399	476641	420387
	P9855	---	---	---	---	---	6.224	417.332				416528	1.61104e+06	22035.9	147248	579709	801844	855057	282305	365207	371873	23109.9	0	64572.3	5840.43	16545.7	15688.3	23765.6	10259.2	34394.1	49807.7	238442	289568	702832	6291.44	210705
	P9854	---	---	---	---	---	2.711	417.331				239867	60496.1	119776	127322	140669	140342	11595.8	16873.9	6115.17	40346.3	0	0	5732.1	0	6386.83	0	0	0	6486.57	6860.11	85142.4	31721.9	22660.5	12733.8	6350.77
	P9853	---	---	---	---	---	1.693	417.331				2.51493e+07	2.28033e+07	3.51745e+07	1.49979e+07	1.39768e+07	2.21983e+07	1.36495e+07	1.25603e+07	1.29066e+07	2.16648e+07	3.52757e+06	2.70687e+06	6.26002e+06	1.30899e+07	9.97611e+06	267926	962245	3.87064e+06	7.03736e+06	7.00143e+06	1.74603e+07	1.56147e+07	1.62898e+07	1.2788e+07	1.59206e+07
	P9852	---	---	---	---	---	0.251	417.33				152471	292723	318804	165032	231992	447700	324725	360230	634831	408576	29161.8	182807	81962.6	106363	177324	209112	64339.3	168445	89004.9	160466	404306	499379	50564.7	1.4381e+06	104545
	P9850	---	---	---	---	---	4.852	417.33				228848	1.8192e+06	848186	859454	410295	665822	1.69691e+06	114132	73611.5	6625.16	0	10734.3	83365.2	95455.6	71647.9	12031.7	6012.3	0	86266.8	44923.4	394690	329226	653514	112730	155969
	P9849	---	---	---	---	---	4.612	417.33				1.92902e+07	3.74859e+06	6.14267e+06	1.92363e+07	1.014e+07	5.8946e+06	1.69691e+06	6.1978e+06	1.12875e+06	378765	0	29633.3	275843	152815	45438.7	13447	6012.3	181922	519908	319999	2.54595e+06	2.98723e+06	482783	2.2726e+06	6.64761e+06
	P9848	---	---	---	---	---	3.013	417.33				166153	513281	104027	133859	1.71841e+06	209837	30116	208546	600354	528103	0	0	10342.5	0	0	0	0	0	0	0	36446.6	29126.1	7943.36	9414.1	62700.4
	P9847	---	---	---	---	---	5.711	417.33				1.26339e+06	203905	40179.7	1.42535e+06	701267	261469	18269.5	57993.8	12785.3	15416.8	0	0	21960.7	0	6144.33	0	0	0	2318.46	51712.8	95113.7	99195	154461	108045	39160.2
	P9846	---	---	---	---	---	1.214	417.33				6.5364e+06	3.60682e+07	9.71728e+06	4.02254e+06	3.5523e+07	3.06416e+06	6.1531e+06	6.23645e+06	7.31113e+06	3.87226e+06	1.29242e+07	1.05481e+07	5.3364e+06	5.77869e+06	9.88362e+06	5.29071e+06	8.02301e+06	1.38251e+07	7.92309e+06	1.28143e+07	8.55776e+06	8.69204e+06	8.20962e+06	9.65344e+06	8.34734e+06
	P9845	---	---	---	---	---	1.362	417.33				3.13779e+07	2.96074e+07	2.60588e+07	2.46992e+07	2.00356e+07	3.56258e+07	2.96493e+07	4.53643e+07	2.50997e+07	8.27726e+07	8.57848e+06	3.5251e+06	8.93832e+06	15877745	9.5189e+06	100124	411169	3.98974e+06	7.03653e+06	4.84188e+06	2.27113e+07	2.05715e+07	1.17862e+07	3.39226e+07	1.3866e+07
	P9844	---	---	---	---	---	6.565	417.306				0	0	0	0	0	0	0	0	15334.2	0	573752	1.34347e+06	2.02896e+06	97725	350124	2.59136e+06	672792	903486	5.85319e+06	2.33472e+06	772937	771304	807417	558909	945951
	P9843	---	---	---	---	---	1.581	417.294				4.75657e+06	2.20663e+06	2.3891e+06	3.24096e+06	2.1028e+06	4.27451e+06	3.73043e+06	3.34973e+06	3.36734e+06	4.19422e+06	25928.9	225799	132940	112007	281590	19546.4	59621.8	10429	25959.5	50546.7	425604	410519	453129	385159	378184
	P9842	---	---	---	---	---	1.882	417.294				1.76022e+06	746201	4.59032e+06	2.34381e+06	1.83391e+06	1.5968e+06	1.10014e+06	522580	291325	271236	232098	284070	3.02933e+06	283809	301347	1.13825e+06	117679	478350	1.59299e+06	632565	1.91212e+06	1.72945e+06	1.40129e+06	2.35909e+06	1.24529e+06
	P9841	---	---	---	---	---	4.525	417.294				188658	45797.4	617761	48473.6	5453.35	1147.27	3493.84	3496.5	7651.28	3816.05	18367.8	68012	444547	4166.71	16293.7	4821.8	6549.14	2003.79	1593.53	0	42366.7	30295.3	47485.9	1428.73	29900
	P9840	---	---	---	---	---	5.005	417.293				40537.6	14031.9	1.33728e+06	30865.3	5565.44	6086.23	16161	8682.48	8126.63	5675.17	0	4018.37	25267.2	5945.1	5688.69	17726.2	7062.8	5959.27	46576.1	7568.1	99658.7	41784.7	14321.9	36242.3	16916
	P984	---	---	---	---	---	8.152	126.102				5.16799e+07	5.89592e+07	5.24999e+07	4.33844e+07	6.13081e+07	5.67144e+07	6.10855e+07	6.84213e+07	5.49212e+07	6.50727e+07	2.47307e+07	4.75967e+07	2.3396e+07	5.5783e+07	4.15437e+07	3.47124e+07	1.10623e+08	7.66883e+07	2.41403e+07	1.00314e+08	4.71722e+07	4.75514e+07	4.51749e+07	5.00248e+07	4.78336e+07
	P9839	---	---	---	---	---	0.967	417.27				1.29396e+06	762845	1.31704e+06	723478	326001	580773	608798	518072	514453	255368	4592.95	1.0562e+06	364186	1.60671e+06	947024	993714	1.06052e+06	1.59978e+06	693653	1.34975e+06	859252	861982	851826	891670	845179
	P9838	---	---	---	---	---	8.681	417.244				243659	366640	349963	198999	184874	231482	352876	393529	507159	451093	308457	34073.4	123966	97020.8	130474	230703	125353	181448	252044	401000	332278	322003	415507	273143	267082
	P9837	---	---	---	---	---	7.408	417.244				1.29086e+06	1.6848e+06	849630	1.61357e+06	285113	248008	221284	222864	369741	399087	333141	391371	303083	185399	233649	1.47221e+06	1.05293e+06	866024	1.61541e+06	838811	463821	441296	585017	365378	350966
	P9836	---	---	---	---	---	7.539	417.244				939217	1.26328e+06	1.16665e+06	1.03911e+06	405533	382175	424162	583360	611786	414599	361243	180462	403776	561221	531456	530441	1.28538e+06	811092	365879	1.23074e+06	516763	573753	586370	605953	585927
	P9835	---	---	---	---	---	1.128	417.039				2.42454e+06	803847	2.05575e+07	545144	237596	2.74909e+06	4.3856e+06	1.706e+06	5.40059e+06	2.46089e+06	0	1.01467e+06	231508	200555	392173	498189	700669	563932	431537	471519	1.9841e+06	1.88076e+06	2.09509e+06	1.65341e+06	1.79045e+06
	P9834	---	---	---	---	---	6.259	416.372				86784.3	74932.5	155273	21751.3	18825	43117.8	30544.6	17268.3	39330	13934.9	17495.7	23468.1	20118.1	9377.23	20266	17058	29514.8	6271.85	27548.3	64113.8	33177.2	36253.2	34617.3	24502.2	52716.1
	P9833	---	---	---	---	---	1.201	416.371				3.5603e+06	3.78072e+06	1.08676e+06	588225	1.82878e+06	331756	1.62788e+06	794510	694276	1.38853e+06	1.58435e+06	967082	597326	789721	592577	1.17156e+06	5.56264e+06	1.11571e+06	970801	1.68471e+06	1.58209e+06	1.55773e+06	1.46492e+06	1.47382e+06	1.71009e+06
	P9832	---	---	---	---	---	5.635	416.336				8164.93	0	0	5786.09	25490.2	11093.8	6290.19	7509.29	0	8185.53	8119.14	34185.1	150646	263610	272677	20694.4	30257.7	104280	852.53	125443	24987.9	14959.2	8085.7	10890	15873.4
	P9831	---	---	---	---	---	5.353	416.336				30740.1	0	31192.8	27603.6	0	9857.62	9412.25	14904.3	0	0	8119.14	15369.8	18921.5	263610	14004.2	0	0	0	76606.4	0	16747.4	18333.5	6921.07	34820.9	14844.8
	P9830	---	---	---	---	---	1.144	416.335				2.26263e+06	1.65739e+06	2.50464e+06	1.54002e+06	1.80367e+06	1.45322e+06	2.14276e+06	2.93106e+06	3.02571e+06	2.84706e+06	6.47855e+07	3.12339e+07	1.39459e+07	2.56367e+06	1.89672e+06	4.03812e+06	3.62203e+06	7.96574e+07	2.20716e+06	2.62683e+06	1.72912e+07	1.78363e+07	1.55205e+07	1.95905e+07	1.89432e+07
	P983	---	---	---	---	---	8.55	126.102				100524379	7.71245e+07	9.4719e+07	8.55406e+07	7.91334e+07	4.97117e+07	9.02745e+07	1.05822e+08	7.26143e+07	9.44e+07	6.9453e+07	8.88602e+07	4.63939e+07	1.0309e+08	1.10042e+08	4.19064e+07	1.21535e+08	6.44941e+07	4.05496e+07	1.05503e+08	8.5752e+07	8.72593e+07	8.11736e+07	8.48278e+07	9.72837e+07
	P9829	---	---	---	---	---	1.368	416.335				4.08658e+06	3.54018e+06	3.55214e+06	2.70226e+06	4.61663e+06	3.79395e+06	3.09354e+06	6.1819e+06	3.72779e+06	4.02172e+06	1.43618e+06	3.28189e+06	921707	777030	1.08009e+06	1.04909e+06	2.22146e+06	2.95685e+06	393211	1.04541e+06	2.73134e+06	2.73177e+06	2.99453e+06	2.51256e+06	2.68863e+06
	P9828	---	---	---	---	---	5.418	416.301				16041.8	11293.2	1.85088e+06	7684.95	12251.8	17273.8	10987.2	29020	12000.9	12359.4	16906	14507.2	29560.9	14392.7	14744.7	16371.7	40265.1	95338.6	9810.67	0	126457	49750.7	23555.3	15983.3	33006.8
	P9827	---	---	---	---	---	5.146	416.301				245019	69705.7	73537.2	916461	309698	40233.7	914473	27376.6	316971	185753	57575.8	1.27883e+06	3.47122e+06	289583	457971	788013	1.84105e+06	197512	852573	435779	677764	485232	412648	217496	633019
	P9826	---	---	---	---	---	1.706	416.299				3.22926e+06	4.18469e+06	5.61357e+06	3.61998e+06	3.01557e+06	3.37085e+06	3.49711e+06	3.75248e+06	3.84898e+06	29993.2	2.52808e+06	3.1084e+06	1.59194e+06	1.95592e+06	2.03252e+06	2.67329e+06	5.64273e+06	3.85062e+06	1.82776e+06	2.33488e+06	3.36956e+06	3.25934e+06	3.55583e+06	3062829	3.04915e+06
	P9825	---	---	---	---	---	1.345	416.299				4.06829e+06	3.6052e+06	4.45093e+06	3.02156e+06	3.21307e+06	1.94698e+06	2.81239e+06	3.34213e+06	2.86128e+06	3.5274e+06	4.44183e+06	2.13371e+06	1.05774e+06	1.14281e+06	1.95906e+06	3.94368e+06	6.93056e+06	1.28824e+06	1.79596e+06	2.89173e+06	2.7758e+06	2.87053e+06	2.92146e+06	3.19269e+06	2.59218e+06
	P9824	---	---	---	---	---	0.981	416.267				7.06255e+06	4.36036e+06	7.20487e+06	4.10562e+06	2.10604e+06	3.13761e+06	3.32382e+06	2.76226e+06	2.82286e+06	1.79709e+06	2.22459e+06	5.2985e+06	2.13106e+06	8.37987e+06	4.99562e+06	5.17486e+06	5.81988e+06	8.56528e+06	3771963	7.32089e+06	4.6336e+06	4.70741e+06	4.59227e+06	4.84173e+06	4.76205e+06
	P9823	---	---	---	---	---	5.747	416.263				58164.2	15618.3	71382.1	114861	47037.2	85128.9	53035.4	15414	29785.5	49092.8	31840.5	124021	213720	381338	504999	649333	417072	2.89092e+06	353191	419483	691931	749369	554975	1.12426e+06	626311
	P9822	---	---	---	---	---	5.565	416.263				24625.4	77195.2	34485	7550.71	29330.9	85128.9	9716.53	145966	8510.66	10211.2	6.52932e+06	193914	223093	28641.7	32643.5	12473.1	417072	2.89092e+06	352612	0	446995	554051	537297	605602	626311
	P9821	---	---	---	---	---	6.27	416.263				56485.7	37586.3	112698	54508.7	64780.4	6777.3	82120.7	1571.94	56772.8	86214.1	47720.2	78593.2	243648	106268	81858.6	130073	103369	106287	12977.9	70468.4	80140.4	70799.6	128253	16404.7	58399.8
	P9820	---	---	---	---	---	1.668	416.263				4.14556e+06	4.23897e+06	4.78446e+06	3.70128e+06	3.70805e+06	7.47377e+06	4.1602e+06	4.63748e+06	4.50449e+06	7.17372e+06	617083	352344	88276	289332	27688.3	589489	453195	1.29197e+06	6047.08	278538	3.37409e+06	3.37374e+06	3.50335e+06	3.31677e+06	3.30076e+06
	P982	---	---	---	---	---	5.618	126.066				1.51884e+07	1.453e+07	408558	1.30794e+07	1.39376e+07	1.64307e+07	1.31402e+07	1.64051e+07	1.84738e+07	1.82448e+07	1.15466e+07	8.28581e+06	7.95373e+06	8.64051e+06	8.13104e+06	1.15023e+07	1.05572e+07	1.26143e+07	1.2264e+07	1.00878e+07	8.88729e+06	1.10185e+07	1.1865e+07	1.19251e+07	1.13967e+07
	P9819	---	---	---	---	---	1.3	416.263				2.69198e+07	3.36177e+07	9.74225e+06	2.24653e+07	3.49704e+07	4.53506e+07	3.41868e+07	3.50739e+07	4.25854e+07	4.21858e+07	500445	583324	166598	553797	633481	89194.8	147668	598914	185957	675447	9.77456e+06	1.04509e+07	1.01633e+07	1.22631e+07	9.60258e+06
	P9818	---	---	---	---	---	5.96	416.263				111493	26904.1	42083.3	38505.5	36501.6	0	21995.8	12705.1	35328.2	0	31840.5	4.0451e+06	1.40703e+06	17903.8	23075.8	2.56706e+06	697646	3.11437e+06	1.59837e+06	1.03993e+06	668512	756612	240513	1.12426e+06	993162
	P9817	---	---	---	---	---	7.057	416.175				443358	100086	440079	273799	788985	670956	178736	143584	310948	803660	121004	57579.1	137224	156099	105721	88227	231134	371791	12638.6	198331	119980	146758	112463	103346	251242
	P9816	---	---	---	---	---	7.018	416.13				279057	513009	492030	207648	376594	263913	260551	374855	168480	341952	416554	331321	341321	210926	337371	439968	653166	246504	75339	190572	274822	287994	233074	248411	395671
	P9815	---	---	---	---	---	8.234	416.019				88686	111503	262374	115390	30898.1	97831	95060	95724.7	102933	92926.3	919513	374084	537729	843641	1.17199e+06	241198	115346	473670	578799	135190	326577	324997	247855	396826	328729
	P9814	---	---	---	---	---	8.142	415.929				98207.4	99245.4	932091	274875	133818	89832.1	194030	67083.8	41684.5	181762	337770	102418	50822.9	108672	706447	109142	318614	271740	17666.8	417281	213375	181823	170166	165894	177857
	P9813	---	---	---	---	---	8.042	415.87				917670	954167	1.03753e+06	766290	767037	781960	1.19111e+06	758831	1.27404e+06	763956	468752	393636	639580	677236	514521	514264	363179	658093	366665	612487	699941	662179	860736	546972	541069
	P9812	---	---	---	---	---	1.194	415.487				176421	299653	278324	316795	322301	261487	203025	214791	263167	62422.6	0	189079	189236	306529	173645	196649	264243	0	247966	225016	236181	226018	238666	245655	183568
	P9811	---	---	---	---	---	4.865	415.323				16013.9	31380.9	100046	100638	39100.9	6030.17	3086.7	9444.83	0	0	0	17435.7	0	0	5598.08	8081.56	4600.63	0	17203.7	22757.6	8111.15	8606.86	6517.93	3416.16	16382.2
	P9810	---	---	---	---	---	1.98	415.321				1.5708e+06	1.63527e+06	29750	1.82837e+06	2.54925e+06	2.06827e+06	1.42135e+06	4.52852e+06	1.62572e+06	1.61728e+06	252946	675468	348317	163607	241604	251776	689400	293442	297754	332094	907187	1.05941e+06	1.01352e+06	1.29498e+06	1.02194e+06
	P981	---	---	---	---	---	4.836	126.066				1.98311e+06	547494	1.37433e+08	4.20567e+06	1.82403e+06	1.22926e+06	1.54783e+06	1.61529e+06	1.44632e+06	1.28255e+06	1.38988e+06	3.22459e+06	6.7019e+06	966761	204185451	1.77682e+06	9.67191e+06	1.0715e+06	2.39025e+06	2.72742e+08	1.0579e+08	8.15959e+07	2.18602e+08	633550	1.35784e+06
	P9809	---	---	---	---	---	1.247	415.316				7.67642e+06	2.67036e+06	987628	4.24389e+06	3.07222e+06	1.1146e+07	9.22036e+06	2.42157e+06	3.63348e+06	1.22807e+07	1.15571e+07	1.1844e+07	4.07537e+06	4.06874e+06	4.49059e+06	7.36431e+06	9.27264e+06	354576	4.9178e+06	4.38488e+06	6.20023e+06	6.38229e+06	5.91918e+06	7.1595e+06	6.25026e+06
	P9808	---	---	---	---	---	1.69	415.316				1.93609e+06	1.15919e+06	979681	778172	513199	2.05554e+06	749376	678908	199870	3.13193e+06	1.15427e+06	250557	585150	237073	96898.4	311866	464900	258169	57234.6	34493.3	464739	355988	537722	373743	47745.4
	P9807	---	---	---	---	---	5.754	415.314				58919.7	0	0	0	0	0	0	0	0	0	2681.69	2.02053e+06	789421	485119	900261	1.65142e+06	1.0938e+06	815789	2.72427e+06	9.40636e+06	983366	977862	1.03806e+06	922778	967248
	P9805	---	---	---	---	---	1.744	415.278				0	0	0	0	19358	0	32580.2	36450.1	0	17206.1	306178	6.56481e+06	1.02034e+07	1.38365e+06	2.02603e+06	1.11707e+07	2.98414e+06	2.29551e+06	5.37365e+06	4.7959e+06	1.6812e+06	1.73674e+06	1.87732e+06	1.56444e+06	1.824e+06
	P9804	---	---	---	---	---	1.2	415.21				7.37754e+08	7.7479e+08	7.03861e+08	6.25301e+08	6.91098e+08	5.11635e+08	5.79196e+08	604210145	6.61913e+08	5.34925e+08	4.55577e+08	5.07591e+08	3.97334e+08	546963893	4.23376e+08	5.03603e+08	4.49962e+08	4.24806e+08	5.2054e+08	4.60594e+08	5.48059e+08	5.49251e+08	5.28219e+08	5.98692e+08	5.22032e+08
	P9803	---	---	---	---	---	1.45	415.209				1.47216e+06	2.47868e+06	1.81447e+06	895978	1.84016e+06	2.47471e+06	1.02591e+06	1.93992e+06	1.61124e+06	1.55002e+06	4.58687e+06	2.84921e+06	207254	2.15319e+06	474594	773424	1.52409e+06	565247	662800	1.7464e+06	2.57985e+06	2.61888e+06	2.45935e+06	3.45333e+06	1.98299e+06
	P9801	---	---	---	---	---	8.125	415.025				31713.9	16059.7	19656.7	24019.9	36625.3	17820.8	11601.1	12956.7	21109.8	25319.6	2.66642e+06	117059	83236.7	198847	292815	15053.6	19362.1	1.14993e+06	85972.9	45680.8	166283	170016	121875	196939	194968
	P9800	---	---	---	---	---	8.403	414.954				785035	731625	1.3562e+06	736376	617334	747669	111051	636706	1.00676e+06	734127	337642	499032	241040	467022	297205	491669	400096	516145	306729	658186	690981	619435	597758	629329	559672
	P980	---	---	---	---	---	5.038	126.066				546191	547494	1.37432e+08	393009	453830	1.22926e+06	1.90794e+06	1.61529e+06	1.64922e+06	813619	597035	1.01633e+06	830569	966761	1.42497e+06	889175	394606	1.0715e+06	1.00139e+06	545528	2.42951e+06	1.36554e+06	1.04124e+06	633550	1.35784e+06
	P98	---	---	---	---	---	7.182	86.0969				1.93774e+06	1.43316e+06	3.74302e+06	3.09676e+06	4.27874e+06	3.28814e+06	1.38049e+07	3.5569e+06	4.01705e+06	4.19154e+06	3879948	2.68086e+06	3.62302e+06	3.36662e+06	3.20705e+06	4.60625e+06	2.13742e+06	2.40602e+06	4.14454e+06	4.45789e+06	2.72471e+06	2.29297e+06	2.02848e+06	2.64099e+06	1.77771e+06
	P9799	---	---	---	---	---	1.202	414.937				485498	372677	340552	201826	328193	238390	267412	274682	280839	290614	61658.1	183941	83418	175275	224348	192572	158653	130774	192384	69080.5	216281	218540	228359	235346	194173
	P9798	---	---	---	---	---	8.421	414.895				82727.7	65259.4	101440	72844.6	82290.9	123767	85555.6	110279	116372	51896.5	54370.6	78303.4	27335.3	60409.2	755426	24296.3	80410.7	62204.2	78975.9	49816.4	73598.5	59004.4	68191.4	63234.1	30993.7
	P9797	---	---	---	---	---	8.135	414.895				330229	392166	815928	263753	23717.9	478772	915115	2.84116e+06	970913	875220	164751	99978	135898	102120	179112	90883.4	119046	302418	345372	353034	463646	547373	671669	610739	443436
	P9796	---	---	---	---	---	4.798	414.357				674335	94189.2	144209	142664	90798.3	537489	48955.5	966737	94058.6	33652.3	5356.46	399165	9711.8	11752.2	17495.8	15358.3	44086.3	23133.8	10724.6	3381.14	189923	219059	58142.8	36280.1	591889
	P9795	---	---	---	---	---	1.97	414.357				32065.7	55010.1	73045.7	14829	301440	12586.1	263252	4.70138e+07	29028	179683	1.00011e+07	24928.5	8616.44	58150.3	24274.4	153032	588244	182290	1.10235e+06	1.03734e+06	111118	134440	17446.5	260401	148795
	P9794	---	---	---	---	---	1.365	414.357				2.71216e+07	34140331	3.77982e+07	2.58552e+07	2.87301e+07	3.11956e+07	3.09847e+07	4.672e+07	3.98089e+07	3.71699e+07	4.11046e+06	1.19802e+07	7.17788e+06	1.06351e+07	8989046	9.13793e+06	1.44816e+07	8.23594e+06	8.92063e+06	9.45276e+06	2.14542e+07	2.08281e+07	2.23757e+07	2.08037e+07	1.86787e+07
	P9793	---	---	---	---	---	1.711	414.357				2.8253e+07	3.53313e+07	4.50263e+07	2.88769e+07	3.30111e+07	3.37244e+07	3.0735e+07	4.6604e+07	4.18542e+07	3.27446e+07	9.98399e+06	1.79276e+07	1.03133e+07	1.50496e+07	1.3257e+07	1.23403e+07	2.17753e+07	1.1872e+07	1.25243e+07	1.47555e+07	2.56535e+07	2.51653e+07	26241653	2.60353e+07	2.27306e+07
	P9792	---	---	---	---	---	1.148	414.356				1.35387e+06	1.28702e+06	1.33822e+06	1.30419e+06	1.48584e+06	1.11851e+06	1.3569e+06	1.29753e+06	2.3608e+06	1.32362e+06	3.37245e+06	9.0664e+06	1.02902e+06	1.39267e+06	1.23221e+06	2.57376e+06	3.6123e+06	1.65967e+06	2.70387e+06	2.20701e+06	2.4423e+06	2.53283e+06	2.28196e+06	2.85835e+06	2.54872e+06
	P9791	---	---	---	---	---	5.65	414.332				474694	479641	282894	389484	323540	463339	336502	434606	587192	513496	202315	500201	209432	280369	285667	284533	310814	356550	440579	245172	349109	350460	330435	319911	402386
	P9790	---	---	---	---	---	5.677	414.321				208645	95911.4	147234	185975	161369	109559	164696	220938	300265	250603	0	230164	101527	148266	139626	149690	152337	181832	222138	122764	148316	154905	162310	127148	181846
	P979	---	---	---	---	---	5.754	126.066				1.52026e+07	267769	411739	1.30848e+07	1.39381e+07	1.63463e+07	1.31431e+07	575402	411324	1.81853e+07	132898	440705	7.95444e+06	8641068	7.86487e+06	671236	1.049e+07	7.15777e+06	1.22314e+07	1.00878e+07	1.21061e+07	1.18364e+07	1.1881e+07	1.19532e+07	1.14053e+07
	P9789	---	---	---	---	---	1.175	414.32				6.77038e+06	3.84679e+06	7.33993e+06	5.34473e+06	5.21502e+06	5.15277e+06	6.66446e+06	4.85788e+06	6.13062e+06	5.12143e+06	1.31396e+07	8.68102e+06	3.73429e+06	6.72763e+06	6.20432e+06	4.08876e+06	5.11491e+06	1.72664e+07	3.24069e+06	4.37431e+06	6.79888e+06	6.88238e+06	6.53234e+06	7.04774e+06	7.15056e+06
	P9788	---	---	---	---	---	4.884	414.319				6329.02	5027.73	28522.7	7627.56	5166.78	0	0	5910.98	7385.5	0	0	9941	8716.02	12362.1	0	15762.2	7434.67	7558.82	0	4414.56	11906.7	9794.89	7152.01	6384.73	13736.1
	P9787	---	---	---	---	---	1.312	414.304				786580	626656	698136	405963	553374	1.09752e+06	656961	656576	662101	680693	874420	272002	17113.7	452082	21586.3	29160.6	156723	422534	41836.2	70172	103989	129236	70601.3	94512	247843
	P9786	---	---	---	---	---	1.76	414.298				42257.9	32015.1	14542.7	16675.4	6421.99	25243.8	15677.8	14638.5	21656.6	91377.7	304985	1.46327e+06	807754	2.03065e+06	2.06421e+06	1.36099e+06	749901	3.70057e+06	226895	1.3331e+06	366371	437071	332881	549996	499038
	P9785	---	---	---	---	---	1.79	414.284				180132	122908	170967	100118	75717.7	230802	118138	222680	149478	166583	8.2093e+06	190236	36862.4	228413	65873.8	231083	1.0443e+06	1.48372e+07	11248.2	259646	831213	979327	427490	1.13864e+06	1.51997e+06
	P9784	---	---	---	---	---	1.447	414.284				22862.2	43588.4	50268.7	27231	45893	47858.6	1.85814e+06	24177.8	1.76395e+06	2.80107e+06	8.08002e+06	698512	0	65997.5	44402.3	18834.7	1.0386e+06	8.19487e+06	53495.6	158608	561947	513479	334086	559446	598439
	P9783	---	---	---	---	---	1.939	414.282				0	20982.1	0	0	0	0	23166.9	222680	15416.1	0	1.12423e+07	23900.4	30654.6	37832.5	20310.8	31337.2	1.08546e+06	1.35421e+07	12162.2	20719.8	1.38324e+06	1.59509e+06	1.51851e+06	1.94943e+06	1.52917e+06
	P9782	---	---	---	---	---	1.083	414.226				3.88222e+06	2.83527e+06	3.15123e+06	3.23012e+06	2.69325e+06	2.02829e+06	275074	2.03149e+06	348692	203859	107064	2.45373e+06	2.50477e+06	414880	2.91629e+06	2.76827e+06	2.18312e+06	294472	2.84407e+06	1.18216e+06	2.58561e+06	2.64738e+06	2.46971e+06	2.79868e+06	2.73552e+06
	P9781	---	---	---	---	---	1.149	414.214				1.4e+06	2.04859e+06	1.3217e+06	2.04699e+06	1.04498e+06	676500	980735	880840	1.13154e+06	781639	1954.72	1.03633e+06	2.33498e+06	759611	2.25806e+06	3.43347e+06	1.31385e+06	646208	1.21937e+06	2.85177e+06	1.67304e+06	1.68079e+06	1.32558e+06	1.837e+06	1.88755e+06
	P9780	---	---	---	---	---	1.008	414.098				90971.4	69679.4	30966.6	84191.1	0	0	0	0	0	0	85772.5	51682.4	240139	59860.2	158564	251665	168589	1.13761e+06	716421	530686	60856	68030.6	47469	92216.4	71581.1
	P9779	---	---	---	---	---	0.969	413.34				27590.5	25654.8	3745.55	26356.5	112927	84047.4	162493	127399	119863	110638	105591	31291.1	31135.5	72595.3	55487.1	3973.46	2.46373e+06	8648.99	841309	5661.06	72110.5	58879.9	39994.5	55812.7	67602
	P9778	---	---	---	---	---	1.152	413.324				2.25429e+06	6020.01	1.76473e+06	1.51306e+06	4.08674e+06	2.44532e+06	2.40085e+06	2.8456e+06	2.05602e+06	2.4521e+06	1.56954e+06	3.153e+07	102255	486676	301849	732103	458709	1.4938e+06	416555	350291	3.42419e+06	3.56108e+06	3.0802e+06	4.22668e+06	3.51326e+06
	P9777	---	---	---	---	---	1.14	413.304				2.08788e+06	142607	2.28067e+06	203604	114810	1.01311e+06	1.35457e+06	179959	145109	149502	5438.44	4.03788e+06	1.25624e+06	1.68168e+06	2.48696e+06	2.49972e+06	3.34386e+06	1.90854e+06	1.73411e+06	1.5962e+06	1.7492e+06	1.72735e+06	1.7576e+06	1.9045e+06	1.49811e+06
	P9776	---	---	---	---	---	1.591	413.299				218040	99708.8	952835	140187	18012.9	53884	28878.5	42034.9	250969	664880	6816.33	0	102348	19658.4	70801.4	0	110409	9439.12	0	0	127450	85975.5	80526.5	81517.2	54407.7
	P9775	---	---	---	---	---	1.178	413.282				2.28387e+06	4.85371e+06	2.47788e+06	2.92069e+06	2.06464e+06	2.28046e+06	3.8966e+06	4.53186e+06	6.00263e+06	1.68643e+06	2.19552e+06	585688	519027	126024	11930.5	38711.1	146022	1.49851e+06	464480	75490.2	1.23698e+06	1.34312e+06	1.4887e+06	1.80652e+06	840276
	P9774	---	---	---	---	---	8.355	413.265				1.06081e+06	1.44267e+06	1.40778e+06	1.45054e+06	1.96215e+06	2.94695e+06	669404	1.68066e+06	1.10124e+06	2.76564e+06	1.08716e+06	1.53712e+06	2.09004e+06	1.20235e+06	430592	697243	2.15186e+06	824497	1.25002e+06	839039	1.99844e+06	1.60197e+06	1.62661e+06	1.53951e+06	1.24333e+06
	P9773	---	---	---	---	---	8.481	413.265				1.3143e+06	1.03436e+06	1.66678e+06	1.31541e+06	1.96215e+06	2.94695e+06	2.32265e+06	1.89368e+06	2.31171e+06	2.76564e+06	644716	1.36398e+06	2.09004e+06	1.20235e+06	832350	1.86688e+06	2.15186e+06	1.28158e+06	1.25002e+06	1.43774e+06	1.87091e+06	1.44256e+06	960595	1.01217e+06	1.92657e+06
	P9772	---	---	---	---	---	1.16	413.195				3.63489e+06	3.43862e+06	3.42736e+06	2.6461e+06	3.04939e+06	2.1931e+06	2.26227e+06	2.5177e+06	2.74073e+06	1.95163e+06	1.22623e+06	1.92856e+06	1.93382e+06	2.01077e+06	1.65631e+06	1.9848e+06	1.95911e+06	1.74111e+06	2.88641e+06	1.63058e+06	2.45558e+06	2.52928e+06	2.61176e+06	2.72236e+06	2.32742e+06
	P9771	---	---	---	---	---	6.605	413.177				1.29531e+06	1.33212e+06	719824	1.28524e+06	878817	924744	889622	1.56181e+06	1.19016e+06	1.16474e+06	212059	124095	104924	22429.2	44794.1	91754	685927	523358	1.71905e+06	336611	606042	659219	698148	580381	752304
	P9770	---	---	---	---	---	7.688	413.176				185722	135479	307825	9159.69	8057.89	207129	146550	26292.4	25335.3	20430	247153	258067	238824	227581	237580	8949.14	136540	1546.5	184406	218680	202856	186979	172423	171679	200960
	P977	---	---	---	---	---	4.069	126.066				2.81702e+06	2.472e+06	1.77629e+06	1.55109e+06	3.89109e+06	2.32844e+06	2.79469e+06	1.65669e+07	3.69526e+06	2.31195e+07	1.53407e+08	2.28808e+06	1.86917e+06	1.16512e+06	1.01147e+06	1.13202e+06	1929561	2.2031e+06	1.81649e+06	2019736	1849290	1.78285e+06	1.6118e+06	1.82532e+06	1.845e+06
	P9768	---	---	---	---	---	8.406	412.916				383048	1.20347e+06	591817	1.25926e+06	1.65512e+06	1.16845e+06	1.03771e+06	352144	1.32482e+06	1.47219e+06	603652	1.19386e+06	1.03178e+06	373947	374621	1.80986e+06	1.43532e+06	710406	1.10071e+06	696872	970741	952500	914654	984971	939634
	P9767	---	---	---	---	---	1.153	412.413				3.60674e+06	5.21554e+06	2.05485e+06	4.4801e+06	5.28558e+06	3.07236e+06	2.69035e+06	3.27866e+06	5.09833e+06	4.2451e+06	2.07925e+06	110241	7.85876e+06	3.67275e+06	3.34404e+06	4.73764e+06	3.49553e+06	1.04254e+06	3.87775e+06	3.3327e+06	4.05299e+06	4.094e+06	4.18958e+06	4.52393e+06	3.6095e+06
	P9766	---	---	---	---	---	1.362	412.34				7.3661e+06	8.13887e+06	9.07143e+06	7.38547e+06	1.00331e+07	8.52715e+06	7.41023e+06	1.2023e+07	1.00745e+07	9.1857e+06	392354	2.40393e+06	899496	1.19229e+06	764963	1.18383e+06	1.32858e+06	925608	634423	897398	4.38629e+06	4.311e+06	4.89493e+06	4.06321e+06	3.89957e+06
	P9765	---	---	---	---	---	1.26	412.326				364894	172959	698647	137360	81600.4	347953	220201	195461	301592	74916.4	118643	249002	69975	141660	374899	114572	320503	178925	70842.9	343233	270591	283958	280530	316744	267969
	P9764	---	---	---	---	---	1.344	412.304				1044.54	2.00839e+06	1138.1	41732.2	1.50599e+06	26397.8	2.15824e+06	181906	109791	128574	4.82757e+06	557948	0	1.08297e+06	53100.2	89657.4	1.96157e+06	3.03816e+06	1.47197e+06	90980.9	191330	207424	55738.9	367741	214886
	P9763	---	---	---	---	---	1.765	412.304				377001	531710	0	489626	671776	376015	427342	505092	26503.8	438913	3.55375e+06	492076	542905	33372.7	370243	324841	1.19847e+06	6.06139e+06	111329	80637	275956	312382	458425	71907.1	443241
	P9762	---	---	---	---	---	1.116	412.303				3.24889e+06	2.02157e+06	4.5915e+06	2.8531e+06	1.51579e+06	1.4983e+06	2.1649e+06	494647	439939	1.5136e+06	4.95443e+06	2.37809e+06	711102	1.12588e+06	1.53207e+06	1.25232e+06	2.41394e+06	3.54775e+06	1.53128e+06	1.459e+06	2.16608e+06	2.09964e+06	2.70443e+06	2.93792e+06	590137
	P9761	---	---	---	---	---	5.72	412.283				214920	0	331866	261823	0	82606.3	61313	0	0	0	0	9.05301e+06	12647.2	4.76223e+06	5.85367e+06	15824	1.57832e+06	3.78562e+06	275.04	4.61307e+06	2.42701e+06	2.5483e+06	2.22669e+06	2.59029e+06	2.9492e+06
	P9760	---	---	---	---	---	5.562	412.282				214920	32121.5	715.56	261823	1164.27	83692.7	61313	1303.91	1064.27	2174	1178.36	9.05442e+06	4.509e+06	4.76747e+06	5.85053e+06	6.52448e+06	1.57832e+06	3.79298e+06	2.8966e+06	4.61954e+06	2.42601e+06	2.54729e+06	2.22696e+06	2.5887e+06	2.94751e+06
	P976	---	---	---	---	---	4.572	126.066				2.10727e+08	2.32198e+08	1.28965e+06	1.88657e+08	1.0769e+08	1.03197e+08	1.8019e+08	1.37792e+07	319110720	1.59701e+08	2.05821e+06	1.8827e+08	1.51338e+08	7.03094e+07	2.04187e+08	2.58979e+08	2.32557e+08	3.38823e+08	3.00801e+08	272780072	1.44773e+08	1.80521e+08	2.18602e+08	1.36834e+08	2.21876e+08
	P9759	---	---	---	---	---	4.498	412.265				50053.1	8748.24	3.95562e+06	116474	10871.8	27261.9	5137.37	5977.99	8185.17	2203.01	58243.5	3988.53	69620.1	28919.6	77823.4	10786.5	25518.8	31079.5	5081.13	9244.63	589661	407551	977729	27645.8	35168.1
	P9758	---	---	---	---	---	4.875	412.265				100950	3932.23	5.57382e+06	66686.9	3026.47	32841.7	1435.68	76127.6	7802.31	3942.85	5574.75	399.53	6026.57	8662.64	9777.43	5323.93	16998	30070.3	567.09	16268.4	321133	120528	18778.4	6870.06	135331
	P9757	---	---	---	---	---	5.102	412.265				6672.88	0	2.22525e+06	3928.08	10213	2173.72	1309.25	5013.51	6385.63	7957.71	3381	21168.2	6026.57	0	12668.4	5825.04	0	10293.9	8210.53	596.62	9277.93	9580.35	9544.97	6870.06	12628.4
	P9756	---	---	---	---	---	1.988	412.255				29128.4	7.50894e+06	887359	249361	254453	170214	16682.8	7.53762e+06	7.6442e+06	31441.8	202046	39971.9	79620.4	4684.34	1.01396e+06	139890	300812	81097	91257.2	45160.7	190561	212520	614293	17233.8	27990.1
	P9755	---	---	---	---	---	9.047	412.253				212834	202732	107325	145855	162944	134604	162826	166762	118235	175504	61227.4	57522.2	42609.9	229100	147247	156510	299452	173888	46868.2	1.26359e+06	248741	241507	221338	246192	249757
	P9754	---	---	---	---	---	4.364	412.209				7974.56	98274.1	9.38781e+06	61662.5	15293.1	33929	38619.7	8776.95	80943.2	6130.82	2628.35	0	5749.12	518.58	4424.44	0	0	0	4820.27	0	1.05411e+06	427113	628734	19330.3	6276.65
	P9753	---	---	---	---	---	4.518	412.209				9574.26	43060.7	9.3896e+06	31526.8	26384.8	26732.2	20390.9	25677.2	31332.2	14725.8	881.06	3978.9	0	2443.5	4424.44	0	15329.5	0	4820.27	0	158876	58093.4	35422.6	19330.3	18744.8
	P9752	---	---	---	---	---	1.779	412.209				1.88678e+07	4.25922e+07	3.87036e+07	4.53182e+07	4.93564e+07	4.03404e+07	4.41876e+07	3.5919e+07	5.02929e+07	4.76099e+07	137311	1.68902e+06	7.78412e+06	4.6646e+06	4.31268e+06	8.59969e+06	1.78034e+07	2.99443e+06	6.22659e+06	3.40695e+06	3.39646e+07	3.45333e+07	3.04518e+07	3.70835e+07	3.66334e+07
	P9751	---	---	---	---	---	1.433	412.209				3.94072e+06	1.19136e+07	7.36985e+06	9.54914e+06	1.1866e+07	1.27737e+07	1.56648e+07	1.54268e+07	1.56821e+07	1.79721e+07	7746.77	298526	923439	336983	217834	2.38065e+06	3.45333e+06	269364	1.5407e+06	519709	6.66055e+06	6.83728e+06	6.03928e+06	6.39268e+06	8.2566e+06
	P9750	---	---	---	---	---	5.714	412.207				843972	231511	0	1.08699e+06	524713	778787	1.20162e+06	383679	1.09966e+06	334449	1.10825e+06	885651	682571	763161	679662	851135	424263	271334	475810	14506.7	846153	836569	895383	749067	855672
	P975	---	---	---	---	---	4.348	126.066				1.78791e+07	2.35214e+08	1.59151e+06	8.44307e+06	8.81381e+07	1.16351e+08	180418349	2.98027e+08	3.19169e+08	1.91996e+08	2.10348e+07	1.1231e+07	2.9452e+06	1.0988e+07	1.02672e+06	1.87e+07	7.95369e+06	3.38904e+08	1.97241e+07	9.63923e+06	3.5003e+07	4.33659e+07	2.79678e+06	122571718	1.30919e+07
	P9749	---	---	---	---	---	5.876	412.207				843972	218691	1.3921e+06	1.08699e+06	363491	778787	1.20162e+06	23600	31418.8	785952	557207	905659	682571	763161	679662	849934	414235	295725	475810	975329	869911	866267	896595	842890	855672
	P9748	---	---	---	---	---	7.8	412.156				8494.84	0	10556.1	9722.93	98044	91035.4	33991.2	109129	171869	53675	783720	130757	76648.4	224734	385971	7448.84	0	0	0	1416.96	196511	182087	161279	222157	148398
	P9747	---	---	---	---	---	8.262	412.092				72481.7	138699	17169.2	125302	105676	182325	127432	367844	130711	134298	385433	440653	317408	416641	204512	337254	97786.8	343542	644336	285155	301114	327538	340229	379062	289746
	P9746	---	---	---	---	---	8.231	411.995				1.30879e+06	1.10674e+06	1.42112e+06	1.28051e+06	547577	845900	773153	770766	911412	701847	1.14604e+06	1.49197e+06	942658	1.24055e+06	1.16873e+06	1.06006e+06	907625	919388	673223	712867	1.38555e+06	1.38563e+06	1.44202e+06	1.41915e+06	1.29581e+06
	P9745	---	---	---	---	---	8.349	411.995				211819	1.10776e+06	31183.2	61548.7	73078.3	57935.7	89137.3	57909.2	911412	73261.4	603752	1.48883e+06	979324	171672	1.16873e+06	1.06415e+06	907625	919388	159891	712867	265114	308201	170432	357590	439668
	P9744	---	---	---	---	---	1.121	411.345				405671	279573	512942	400417	390311	281043	217914	327148	454996	256485	1.62494e+06	4.96687e+06	174616	302771	342252	725398	639703	577260	576890	375479	862088	917547	610739	1.24381e+06	953549
	P9743	---	---	---	---	---	1.157	411.326				318693	55975	448312	348029	262141	276971	142930	150213	420363	308401	73647.1	1.30848e+06	296376	509701	1.04644e+06	408452	2.00709e+06	218901	630905	649565	558047	539240	358140	755497	485275
	P9742	---	---	---	---	---	1.152	411.287				984246	935487	1.00139e+06	1.16123e+06	793898	1.06633e+06	935257	948946	1.24497e+06	757548	561256	1.53668e+06	623933	1.71148e+06	1.50568e+06	1.49461e+06	1.54833e+06	1.10583e+06	1.73006e+06	1.19293e+06	1.14416e+06	1.16508e+06	981672	1.41959e+06	1.11491e+06
	P9741	---	---	---	---	---	1.484	411.252				2.25165e+07	3.95316e+07	3.68027e+07	2.15332e+07	4.37418e+07	3.74657e+07	6.23799e+07	7.04047e+07	7.39227e+07	5.67141e+07	214978	3.28898e+06	3.02159e+06	8.14067e+06	1.7384e+06	3.77885e+06	1.38329e+06	2.18741e+06	1.16316e+06	5.4169e+06	1.1944e+07	1.19599e+07	1.09276e+07	1.2233e+07	1.27351e+07
	P9740	---	---	---	---	---	1.433	411.221				381954	564753	143050	32488.9	582791	256703	981286	1.43383e+06	983248	176402	837934	160428	93540	960193	1.37593e+06	186553	1.79505e+06	520441	216816	1.22642e+06	355233	423661	455454	314421	569537
	P974	---	---	---	---	---	2.096	126.055				1.61569e+07	5.88996e+06	5.0718e+06	1.21394e+07	3.49547e+06	1.74161e+06	5.09666e+06	3.12e+06	2.45069e+06	8.63401e+06	1.59039e+07	1.80276e+07	1.32434e+07	1.53451e+07	2.03886e+07	2.74781e+07	1.84089e+07	2.34706e+07	7.31927e+06	1.87858e+07	1.49619e+07	1.72274e+07	1.96228e+07	1.49545e+07	1.93702e+07
	P9739	---	---	---	---	---	1.204	411.212				33961.4	12704.7	20976.4	0	147501	67587.4	23880.5	115034	129868	53333.3	181046	171159	2.56008e+06	13690.5	43727.5	513630	26150.2	102826	1.65339e+06	354048	90113.1	93871.3	65614.3	107060	112697
	P9738	---	---	---	---	---	5.638	411.16				66451.7	34198.7	22269.5	22055.8	12686.4	72913	38631.5	26260.5	35302.4	57854.3	13470.7	7700.76	17507.8	14277.6	19375.4	22819.3	29110	17366.5	27411.3	0	14484.6	12043.5	9361.81	9250.57	15077.2
	P9737	---	---	---	---	---	0.988	411.088				130260	91426.2	102130	136080	0	0	0	0	0	0	533505	232110	806598	123214	382729	844146	475241	4.24596e+06	3.08141e+06	1.26609e+06	228866	243573	220598	245590	279237
	P9736	---	---	---	---	---	8.046	411.05				1.50648e+06	1.98725e+06	1.83345e+06	1.4894e+06	1.71889e+06	1.82602e+06	1.36808e+06	1.8212e+06	1.34852e+06	1.58251e+06	3.16431e+06	3.14505e+06	2.54491e+06	3.1686e+06	2.75197e+06	2.74925e+06	3.36109e+06	2.48315e+06	2.95313e+06	3.36622e+06	2.54851e+06	2.56494e+06	2.53489e+06	2.57663e+06	2.59971e+06
	P9735	---	---	---	---	---	1.106	411.045				390629	0	173096	97942.3	44349.1	401484	225305	26880.1	71091.9	110974	35468.4	137882	22563.3	726200	351390	0	506811	56890.4	23677	73619	153405	166187	158339	195583	157420
	P9734	---	---	---	---	---	8.063	410.977				7.83008e+06	8.96098e+06	9.47315e+06	9.02354e+06	7.79667e+06	7.53796e+06	7.45531e+06	7.54595e+06	7.82599e+06	7.32815e+06	7.09645e+06	7.37892e+06	6.94565e+06	6.4692e+06	5.46563e+06	7.08709e+06	7.47149e+06	6.67081e+06	6.79928e+06	7.92075e+06	3.88894e+06	4.82343e+06	19555.8	7.71954e+06	7.66569e+06
	P9733	---	---	---	---	---	8.329	410.938				1.00168e+07	1.44198e+07	1.20044e+07	1.97456e+07	1.56659e+07	1.82101e+07	13851828	2.30049e+07	1.64073e+07	1.68796e+07	1.27748e+07	1.67138e+07	1.52292e+07	8.9159e+06	7.95632e+06	2.19179e+07	1.75875e+07	1.22403e+07	1.47068e+07	1.40497e+07	1.34697e+07	1.36936e+07	1.36867e+07	1.41306e+07	1.34876e+07
	P9732	---	---	---	---	---	8.416	410.938				1.00168e+07	1.44486e+07	6.4749e+06	1.97337e+07	1.56683e+07	1.81842e+07	1.38452e+07	2.29857e+07	1.63998e+07	1.68708e+07	1.27769e+07	1.67138e+07	1.52185e+07	8.93061e+06	7.9574e+06	2.19127e+07	1.75674e+07	1.2243e+07	1.47068e+07	1.40685e+07	1.351e+07	1.3744e+07	1.37882e+07	1.41594e+07	1.35185e+07
	P9731	---	---	---	---	---	8.136	410.793				211562	96060	1.1382e+06	204148	188915	48891.8	181579	43579.3	183907	195560	320666	47538.9	714947	342035	1.45578e+06	13481.4	52339.6	272376	475059	570599	306868	199516	161250	187633	142314
	P9730	---	---	---	---	---	1.17	410.398				336946	566820	398986	425659	609110	345014	239770	465674	753457	535280	10864	7290.64	436704	417815	253310	666623	437492	278797	671607	404676	366777	384239	406924	429584	333670
	P973	---	---	---	---	---	1.65	126.055				1.93104e+07	1.73394e+07	6.0797e+06	1.31339e+07	1.3788e+07	1.46219e+07	1.59507e+07	2.08541e+07	2.38557e+07	1.90368e+07	3.75193e+06	1.33245e+07	6.15289e+06	1.97282e+07	1.44541e+07	5.23032e+06	2.0083e+07	1.99144e+07	1.44803e+07	2.09198e+07	1.46969e+07	1.6657e+07	1.50481e+07	2.10837e+07	1.57994e+07
	P9729	---	---	---	---	---	0.561	410.326				230222	1.02965e+06	20643	859145	2.1556e+06	1.43329e+06	1.50777e+06	1.45312e+06	1.21892e+06	1.27475e+06	3.84058e+06	29742.1	326109	604065	253685	988091	964618	1.56247e+06	422408	1.04433e+06	418672	516995	406367	711925	531015
	P9728	---	---	---	---	---	0.313	410.325				441692	1.27148e+06	230380	913228	5.32923e+06	2.62881e+06	4.34258e+06	2.82822e+06	1.40985e+06	2.35523e+06	1.39349e+06	479199	449084	477607	311009	973331	714264	1.55567e+06	901288	1.39205e+06	589260	577993	352550	851300	518861
	P9727	---	---	---	---	---	0.143	410.325				5.26668e+06	4.53728e+06	833957	1.27998e+06	5.38175e+06	1.43215e+06	2.67914e+06	1.76292e+06	4.33998e+06	2.32434e+06	0	2.35971e+06	1.63382e+06	1.42753e+06	876391	2.2271e+06	1.22221e+06	3.29599e+06	1.65693e+06	1.23109e+06	1.61936e+06	1.91204e+06	909593	3.38902e+06	1.7302e+06
	P9726	---	---	---	---	---	1.151	410.324				901796	212755	795751	272718	139574	618051	173001	646219	854584	636961	950058	2.00186e+06	379352	606616	859781	1.08443e+06	959403	1.25695e+06	776568	1.70545e+06	692257	730566	643401	804109	782496
	P9725	---	---	---	---	---	1.235	410.289				1.27333e+06	992070	1.67755e+06	1.2741e+06	1.11894e+06	994039	1.1531e+06	888617	1.08905e+06	829937	4.14066e+06	1.38978e+06	894360	633546	1.01885e+06	1.00258e+06	1.34585e+06	1.38522e+06	1.31649e+06	1.16515e+06	1.17725e+06	1.19011e+06	1.16233e+06	1.42234e+06	998518
	P9724	---	---	---	---	---	1.084	410.265				3.10383e+06	2.06295e+06	1.7628e+06	2.64915e+06	2.0258e+06	1.56862e+06	2.10597e+06	824501	1.93712e+06	1.47815e+06	1.60191e+06	1.74389e+06	2.09973e+06	1.86655e+06	1.73285e+06	2.08591e+06	2.39674e+06	2.00655e+06	2.15871e+06	1.67425e+06	2.09397e+06	2.15058e+06	2.00243e+06	2.45749e+06	2.04843e+06
	P9723	---	---	---	---	---	4.331	410.25				240259	202301	2.74007e+07	682152	349784	354844	201978	379430	536331	222568	7116.6	45308.3	203110	112076	117757	35692.3	79091.8	11228.7	41769.1	31845.3	397392	390020	676193	158439	328056
	P9722	---	---	---	---	---	0.174	410.25				82996.8	316927	2.15319e+06	207463	1.0266e+06	438915	142998	24278.9	98122.5	234278	10917.4	35612.8	32652.1	112960	48762.9	166850	54359.5	85770.2	39596.2	66433.5	524422	566459	285415	1.1872e+06	268803
	P9721	---	---	---	---	---	2.188	410.25				1.26658e+06	1.65799e+06	4554977	1.24317e+06	1.6945e+06	659757	1.3062e+06	689599	808339	1.1625e+06	45564	67033.9	204185	78532.8	151913	38086.5	134620	6158	59008.6	24958.1	2.28255e+06	964401	859376	430904	284776
	P9720	---	---	---	---	---	5.02	410.25				350181	520187	1.56961e+07	2.28666e+06	1.05526e+06	1.53373e+06	310294	746473	586209	509455	23315.4	26536.3	14066	5298.07	12375.8	2776.87	12524	19876.8	4308	16248.1	785931	276630	72937.5	75028.7	172625
	P972	---	---	---	---	---	1.572	126.055				1.92951e+07	1.7331e+07	7.12374e+06	1.31277e+07	1.37828e+07	1.46183e+07	1.59482e+07	2.08452e+07	2.38539e+07	1.90367e+07	3.75193e+06	1.33245e+07	5.94437e+06	1.97257e+07	1.44482e+07	1.71927e+07	2.04926e+07	1.98954e+07	1.44781e+07	2.09198e+07	1.74172e+07	1.73134e+07	1.50161e+07	2.10377e+07	1.57827e+07
	P9719	---	---	---	---	---	3.895	410.25				269743	415904	2.12537e+06	94536.6	496683	230275	148211	663018	394313	431937	5130.27	14745.9	46439.8	7953.76	11483.5	0	0	1284.08	31602.1	12580.2	135037	157676	21351.5	393780	80533.9
	P9718	---	---	---	---	---	4.733	410.25				1.22865e+07	6.20504e+06	1.0778e+06	6.6699e+06	6.58519e+06	8.63628e+06	6.04641e+06	1.81451e+07	6.45168e+06	3.66387e+06	9808.16	886292	883597	304699	315266	177864	182719	111370	530147	103012	4.11131e+06	4.73437e+06	1.9156e+06	2.20278e+06	1.07078e+07
	P9717	---	---	---	---	---	5.352	410.25				0	55652.7	799979	167748	46882.8	25954.2	113771	81671.7	26977.9	67603.4	818.83	0	18559.7	0	5468.63	0	0	16766.4	0	8118.23	75811.7	71160.6	93583.3	97989	17258.5
	P9716	---	---	---	---	---	1.834	410.25				1.14076e+08	2.50222e+08	4.87844e+08	2.91353e+08	2.59553e+08	8.38391e+07	2.80702e+08	2.55318e+08	2.73471e+08	2.71561e+08	1.18548e+07	3.43312e+07	1.5282e+08	1.52143e+08	1.04443e+08	4.47058e+07	6.52152e+07	3.25314e+07	6.2622e+07	8.26287e+07	2.27982e+08	2.09137e+08	1.90838e+08	2.09844e+08	2.07883e+08
	P9715	---	---	---	---	---	1.218	410.25				1.40196e+06	708152	1.11093e+06	1.08093e+06	747042	807410	1.63286e+06	3.17656e+06	1.19499e+06	1.82647e+06	873661	108239	1.15966e+06	1.04988e+06	1.63408e+06	652225	165923	1.3673e+06	2.13963e+06	124755	818664	846874	823655	1.63789e+06	107287
	P9714	---	---	---	---	---	5.699	410.249				1.64457e+06	524418	23181.4	2.22963e+06	1.70997e+06	366267	467161	649285	788723	913674	11700.6	10252	129514	23266.6	27908.4	6495.21	679.53	120121	73647.1	0	293711	264449	310540	307586	145959
	P9713	---	---	---	---	---	1.735	410.249				1.14061e+08	2.50475e+08	4.97271e+08	2.91972e+08	2.60049e+08	2.11237e+08	2.81234e+08	2.55918e+08	2.75286e+08	272474649	1.30378e+06	3.41479e+07	1.53141e+08	1.52576e+08	1.04439e+08	4.47916e+07	6.55815e+07	3.23788e+07	6.27485e+07	8.26287e+07	2.28113e+08	2.09278e+08	1.90812e+08	2.09811e+08	2.08375e+08
	P9712	---	---	---	---	---	1.396	410.249				1.02526e+08	1.84134e+08	1.70421e+08	1.87757e+08	2.03249e+08	1.69587e+08	2.83956e+08	3.2069e+08	3.3098e+08	2.64443e+08	590980	1.18096e+07	4.55159e+07	4.11682e+07	2.37369e+07	1.88656e+07	2.23874e+07	1.12286e+07	2.44366e+07	2.47782e+07	8.65753e+07	9.47224e+07	7.61445e+07	1.20455e+08	9.57141e+07
	P9711	---	---	---	---	---	6.236	410.249				463665	3.28164e+06	26558.6	2.12896e+06	2.15082e+06	2.69293e+06	3.69333e+06	2.68204e+06	2.75288e+06	2.17858e+06	806.98	26289.8	520802	80403.5	41896.2	320610	8206.05	79361.4	327145	137160	513148	618678	1.12052e+06	257253	583790
	P9710	---	---	---	---	---	2.274	410.23				127413	326753	98694.4	351144	211641	93411.1	167451	216711	238504	246406	1184.29	6079.55	13922.1	9528.53	16505.1	0	4422.28	2580.71	0	0	63835.8	68190.3	86941.9	25861.8	96121.9
	P971	---	---	---	---	---	1.85	126.055				4.81267e+06	4.48436e+06	5.49728e+06	2.91537e+06	4.66513e+06	3.66227e+06	6.65863e+06	3.02066e+06	3.37102e+06	4.38678e+06	1.42308e+07	2.18636e+06	2.74604e+06	2.06734e+06	1.01053e+06	5227439	3.91722e+06	2.02495e+06	4.55501e+06	5.92086e+06	4.75814e+06	4.96624e+06	9.53541e+06	2.23255e+06	3.33887e+06
	P9709	---	---	---	---	---	1.643	410.228				1.79117e+06	7.75558e+06	1.11124e+07	1.29448e+06	1.17031e+06	5.91094e+06	1.29206e+06	9.91962e+06	1.46923e+06	8.15263e+06	24560.9	1.06157e+06	5.09648e+06	1.13881e+07	8.32548e+06	136472	414562	3.39063e+06	6.40779e+06	5.22693e+06	3.927e+06	3.61726e+06	4.55519e+06	628557	5.35829e+06
	P9708	---	---	---	---	---	1.022	410.202				23190.1	59913.6	30883.8	38720.5	41540.4	8547.98	6281.62	42793.9	17682.8	49976.1	90667.7	560183	4.04692e+06	201247	402985	429611	147060	103749	512161	3.61314e+06	481549	502923	536904	472089	521153
	P9707	---	---	---	---	---	1.18	410.166				1.01854e+06	372747	1.48881e+06	1.45869e+06	80013.2	766534	512927	164646	555277	68817.8	0	2.65235e+06	748558	1.30068e+06	1.24078e+06	939637	1.69262e+06	350448	460581	1.11053e+06	1.79866e+06	1.68511e+06	2.00222e+06	1.43622e+06	1.50334e+06
	P9706	---	---	---	---	---	8.262	410.037				938590	1.29446e+06	1.17223e+06	2.65586e+06	1.79154e+06	689454	1.13215e+06	1.95021e+06	1.21093e+06	2.01858e+06	885100	2.4886e+06	271915	552285	12639.9	461649	31185.1	47203.3	280770	40941.8	1.44473e+06	1.49458e+06	1928612	1.96218e+06	642800
	P9705	---	---	---	---	---	8.359	410.037				1.52532e+06	539809	1.52955e+06	2.6439e+06	1.79154e+06	1.35912e+06	1.13215e+06	1.94591e+06	1.21093e+06	2.01948e+06	805820	2.4886e+06	239838	555624	178798	997638	2.2381e+06	770510	308831	662609	1.32387e+06	1.5262e+06	1.91446e+06	1.96218e+06	904296
	P9704	---	---	---	---	---	8.227	410.003				270190	205207	15117	248689	12661	124595	80938.9	158942	93358.5	4313.61	181709	299276	150512	408473	306441	546144	33543	81162.6	200729	72692.1	242647	267067	31089.6	416162	378368
	P9703	---	---	---	---	---	1.164	409.331				2.29221e+06	990909	1.63164e+06	2.2445e+06	1.53766e+06	1.06808e+06	1.99796e+06	1.62898e+06	2.2388e+06	1.29402e+06	3.90669e+06	6.3414e+06	998844	2.91878e+06	2.01282e+06	1.6776e+06	3.26654e+06	1.92795e+06	3.68861e+06	10053406	2.78207e+06	3.01108e+06	2.72858e+06	3.72629e+06	2.80738e+06
	P9702	---	---	---	---	---	1.19	409.296				1.16748e+06	1.73333e+06	1.12888e+06	1.58994e+06	1.19194e+06	1.1233e+06	1.38844e+06	1.46409e+06	2.21914e+06	1.4426e+06	656737	1.36379e+06	1.17278e+06	511800	442344	62550.8	695015	431254	2.06104e+06	686021	781428	721653	129309	1.17846e+06	797419
	P9701	---	---	---	---	---	1.105	409.27				2.25405e+06	2.59122e+06	4.56536e+06	3.27536e+06	2.15552e+06	1.66586e+06	1.73577e+06	2.01526e+06	1.91843e+06	1.05069e+06	985627	1.23253e+06	1.37755e+06	1.36449e+06	1.99102e+06	1.54776e+06	2.5177e+06	754088	1614948	1.57454e+06	2.33939e+06	2.25101e+06	2.29149e+06	2.4142e+06	1.95896e+06
	P9700	---	---	---	---	---	1.253	409.256				1.28539e+06	77888.3	1.67772e+06	1.78206e+06	47528.9	68223.4	160996	124418	203282	39571.5	47415	572205	922739	132950	370619	467884	880594	143823	3.22236e+06	237887	553101	664414	85297.5	1.63528e+06	383974
	P97	---	---	---	---	---	2.251	86.0969				2.69806e+06	8.02808e+06	4.13107e+06	6.01459e+06	2.56867e+06	3.79852e+06	5.79588e+06	7.14881e+06	3.81947e+06	4.74866e+06	5.04828e+06	3.96923e+06	4.16933e+06	4.17842e+06	2.85566e+06	7.73551e+06	6.19612e+06	4.89127e+06	6.38394e+06	1.17895e+07	4.4023e+06	4.39789e+06	4.80539e+06	4.62633e+06	3.75752e+06
	P9699	---	---	---	---	---	1.161	409.235				144748	65303.7	92415.8	146344	73060.3	112149	217743	22481.7	63495.7	55579.3	6999.06	1.88022e+06	595528	31264.1	18984.4	159914	51331.1	3.27049e+06	80968.3	38918.5	631200	707883	563471	818547	818314
	P9698	---	---	---	---	---	1.755	409.233				12933.1	221950	160671	262373	124115	252834	259050	569119	83335.1	236430	674927	1.63465e+06	1.33982e+06	1.24617e+06	1.02724e+06	818141	250046	1.17936e+06	898605	1.0467e+06	404407	417681	340748	538590	386980
	P9697	---	---	---	---	---	1.188	409.213				734834	757324	503561	933194	838633	483906	756948	970450	720680	1.13456e+06	1.88602e+06	240000	179629	211598	33489.2	367251	419051	188456	356035	596428	218090	259788	211449	260207	349405
	P9696	---	---	---	---	---	0.438	409.199				965800	1.21906e+06	680086	391646	436575	1.00156e+06	623603	1.38743e+06	1.19499e+06	3.51574e+06	3.24543e+06	793824	691212	550713	388394	630912	849886	955149	218854	963889	779665	715859	328559	838967	916246
	P9695	---	---	---	---	---	0.291	409.199				1.36745e+06	3.59039e+06	680086	659040	3.53539e+06	2.06847e+06	699651	2.27958e+06	3.59486e+06	2.07073e+06	992143	469319	323363	1.26596e+06	752723	1.11368e+06	816216	680045	570380	963904	1.27445e+06	1.35461e+06	1.16242e+06	2.38824e+06	593323
	P9694	---	---	---	---	---	0.956	409.198				55686.4	262814	344890	578829	123722	4701.19	507559	1.00648e+06	4561.5	1.72616e+06	1.15267e+06	9327.75	5137.18	142843	81497	102884	146254	24436.2	200674	155138	56681.8	64959.5	8655.07	14753.8	179747
	P9693	---	---	---	---	---	1.484	409.182				80675.5	34938.2	573276	33054.1	119629	136432	391459	101645	443130	88606.2	50490.8	379318	37530.6	1.48386e+06	1.00236e+06	513336	390771	772976	174151	783049	309029	174805	38149	61628.2	290413
	P9692	---	---	---	---	---	1.687	409.182				80675.5	153344	763967	113840	303837	222505	424913	222842	526362	225801	95312	802976	111761	4.00409e+06	1.35537e+06	863647	1.02492e+06	2.13301e+06	174151	1.62783e+06	304804	325920	46984.2	415474	536418
	P9691	---	---	---	---	---	5.68	409.156				5171468	6.24661e+06	18785.1	5.18776e+06	5.37629e+06	5.88153e+06	5.57575e+06	5.49121e+06	6.01867e+06	6.3249e+06	3.94377e+06	2.10875e+06	2.4678e+06	2.86099e+06	2.56021e+06	4.05196e+06	4.59945e+06	4.69247e+06	3.62962e+06	3.42278e+06	4.20021e+06	4.22992e+06	4.34078e+06	4.23531e+06	4.14336e+06
	P9690	---	---	---	---	---	5.822	409.156				5171468	28760.2	4.6082e+06	5.18744e+06	5.37511e+06	5.88153e+06	5.57575e+06	5.4918e+06	6.01867e+06	6.31692e+06	0	2.10875e+06	2.46704e+06	2.8593e+06	2.55817e+06	4.04961e+06	4.59945e+06	4.68271e+06	3.62627e+06	3.42907e+06	4.20004e+06	4.22962e+06	4.33979e+06	4.23531e+06	4.14336e+06
	P969	---	---	---	---	---	7.244	126.022				1745397474	1889837527	1718185450	1849386961	1769663540	1800763860	1679753910	2068154585	2010344783	1779621471	1293087127	1434442928	1120501404	1169550922	1275683618	1425885322	1179018861	1030659466	1575597148	1982110874	1573334564	1585412044	1594169677	1598194138	1575949800
	P9689	---	---	---	---	---	6.234	409.156				128424	127118	22442.5	46330.6	55619.5	100365	56198.2	64016.8	107089	78871.1	87326.2	14970.2	6189.13	78716.4	48015.6	26399	40150.1	53578.4	18011.8	54920.6	32465.7	32308.4	39096.6	7525.2	50146.1
	P9686	---	---	---	---	---	8.348	408.983				3.63268e+06	2.75003e+06	1.83561e+06	3.25678e+06	3.23361e+06	2.96166e+06	2.65673e+06	3.25746e+06	2.85535e+06	4.12596e+06	4.11956e+06	2.92977e+06	1.55896e+06	4.114e+06	3.01376e+06	3.07425e+06	6.17967e+06	3.48625e+06	1.76703e+06	7.47569e+06	3.80761e+06	3.95757e+06	4.0161e+06	4.07238e+06	3.9342e+06
	P9685	---	---	---	---	---	8.037	408.98				3.76957e+07	4.3829e+07	4.58998e+07	4.4571e+07	3.8052e+07	3.75835e+07	3.65492e+07	3.85907e+07	3.78509e+07	3.68431e+07	3.40959e+07	3.53764e+07	3.37932e+07	3.09254e+07	2.62235e+07	3.54648e+07	3.59697e+07	3.36278e+07	3.25504e+07	3.99499e+07	3.79034e+07	3.75426e+07	3.88814e+07	3.71254e+07	3.62603e+07
	P9684	---	---	---	---	---	8.138	408.795				689817	385582	3.60754e+06	581565	543148	205293	466260	217250	568611	521306	1.01107e+06	185061	2.1309e+06	1.10094e+06	3.86987e+06	188681	395538	823454	1.44034e+06	1.677e+06	835919	595823	473404	525813	548155
	P9683	---	---	---	---	---	0.99	408.367				4.35157e+06	2.96913e+06	4.78258e+06	2.56023e+06	2.48365e+06	1.46168e+06	1.55008e+06	1.64243e+06	1.51607e+06	1.19812e+06	312244	1.8915e+06	1.15149e+06	3.29561e+06	2.21502e+06	3.09807e+06	2.81973e+06	3.78263e+06	2.18095e+06	3.4683e+06	2.18992e+06	2.1748e+06	2.18741e+06	2.22509e+06	2.09678e+06
	P9682	---	---	---	---	---	1.173	408.366				4.8008e+06	2.75514e+06	3.78966e+06	2.37844e+06	1.19542e+06	3.14523e+06	2.62011e+06	2.7386e+06	4.08519e+06	3.06059e+06	860832	4.91106e+06	2.16599e+06	4.69397e+06	3.46902e+06	301496	4.30437e+06	7.02862e+06	5.3678e+06	5.03719e+06	3.61673e+06	3.68937e+06	3.74267e+06	3.61713e+06	3.78095e+06
	P9681	---	---	---	---	---	1.171	408.292				3.92006e+06	5.59388e+06	3.10769e+06	5.32227e+06	3.58143e+06	4.30377e+06	3.87588e+06	4.722e+06	7.28233e+06	4.41145e+06	1.55479e+06	1.22192e+06	3.68871e+06	1.35621e+06	1.31548e+06	2.80068e+06	1.32084e+06	1.41112e+06	8.21465e+06	1.78425e+06	3.20024e+06	3.16927e+06	2.96145e+06	3.52074e+06	2.99466e+06
	P9680	---	---	---	---	---	1.304	408.271				144373	1.23341e+06	212794	575078	1.22222e+06	991060	1.36703e+06	1.86523e+06	1.7361e+06	1.42587e+06	218621	463204	529416	208058	408088	2.30497e+06	967128	1.20156e+06	698181	438166	309189	363296	113264	660244	370488
	P968	---	---	---	---	---	7.106	126.022				345843	1891044402	62315.4	252753	1770344379	1801619601	43219.2	70205.7	25836.4	1780196584	1293506494	1435258941	1120718411	1170200331	1276247405	1425885192	1179018861	1030659466	1575597148	101460	1573069682	1585148069	1593674298	1597790681	1576057614
	P9679	---	---	---	---	---	5.49	408.258				13700.6	2.44755e+06	43576	20247.4	1.50354e+06	2.26664e+06	2.18011e+06	970014	1.82515e+06	901148	62353.4	116700	15825.2	4193.35	6855.42	86213.4	245149	92771.4	36546.2	0	1.01817e+06	1.26905e+06	1.48593e+06	1.26565e+06	1.30643e+06
	P9678	---	---	---	---	---	5.678	408.258				2.74497e+06	10480	2.52777e+06	3.30465e+06	1.50354e+06	7128.15	18922	325.15	1.82604e+06	901148	73867.4	116700	15825.2	381545	16342.9	86213.4	245149	92771.4	36546.2	34848.7	1.00947e+06	956687	1.48593e+06	24919.4	1.30643e+06
	P9677	---	---	---	---	---	5.088	408.257				98668.9	939553	17306.2	71878.6	2.01495e+06	635548	994007	1.66624e+06	1.81722e+06	2.18214e+06	6176.28	54429	669447	0	4.53803e+06	70967.5	30085.6	38362.3	4525.38	19852	1.35982e+06	862506	2.01234e+06	24545.2	53328
	P9676	---	---	---	---	---	1.138	408.255				6.60683e+06	8.37443e+06	7.13043e+06	8.87762e+06	7.09922e+06	5.83119e+06	7.5873e+06	7.69597e+06	6.35695e+06	4.72043e+06	1.41055e+06	2.44971e+06	3.43488e+06	3.19528e+06	1.91677e+06	3.28015e+06	4.51949e+06	1.72964e+06	5.41587e+06	4.62103e+06	5.37355e+06	5.58502e+06	5.47711e+06	6.34212e+06	5.14729e+06
	P9675	---	---	---	---	---	4.831	408.235				91553.5	65977.8	3.89454e+06	129694	221516	190645	26297.5	21249.2	34084.8	43781.9	22150.8	59028.9	91156.9	67648.4	36255	46246	34172.6	14759.7	55001.2	144347	110724	111737	69932.4	92833.8	173459
	P9674	---	---	---	---	---	1.403	408.234				1.96491e+06	6.75219e+06	3.71066e+06	4.75104e+06	7.24865e+06	3.86936e+06	7.31606e+06	8.28277e+06	7.803e+06	8.28346e+06	110617	770010	1.17177e+06	2.22429e+06	498370	33455	1.53076e+06	359420	1.18337e+06	1.83392e+06	2.33725e+06	2.61545e+06	2.10448e+06	2014208	4.00586e+06
	P9673	---	---	---	---	---	1.725	408.234				1.72168e+06	5.4879e+06	7.66434e+06	4.30972e+06	3.59806e+06	4.26582e+06	6.45657e+06	6.44495e+06	5.19011e+06	5.97311e+06	37362.9	1.41165e+06	4.19092e+06	7.18287e+06	4.65407e+06	1.13008e+06	3.40574e+06	1.70825e+06	2.49482e+06	4.7317e+06	4.30676e+06	4.0624e+06	3.61387e+06	5.1384e+06	3.19055e+06
	P9672	---	---	---	---	---	5.249	408.234				78664.2	128634	200523	146820	57322.1	33302.7	31456.3	0	28414.5	0	0	30345.8	39351.9	40571.9	12843.6	15766.3	38869.5	21079.8	36636	21615.7	80544.8	78471.6	72631.9	61468.9	99240.6
	P9671	---	---	---	---	---	0.365	408.222				233535	128668	476585	226440	330252	637028	5.93306e+06	6.03314e+06	283127	6.06238e+06	5.64936e+06	537325	295374	247223	305026	312741	280149	429565	398836	341164	347452	258475	310448	177198	198803
	P9670	---	---	---	---	---	0.151	408.222				3.9174e+06	5.8709e+06	313041	525507	5.88325e+06	4.99805e+06	5.93183e+06	6.07943e+06	6.53281e+06	274922	182030	537325	295374	777145	305026	584066	437121	3.85114e+06	5.05744e+06	4.78203e+06	485338	537386	309819	821784	532603
	P967	---	---	---	---	---	0.2	125.107				1.1068e+07	1.13766e+07	2.61799e+06	7.02226e+06	8.87483e+06	8.34728e+06	1.15173e+07	1.26309e+07	1.2134e+07	789488	481881	5.64394e+06	1.16328e+06	9.22035e+06	1.7775e+06	2.8635e+06	6.18234e+06	8.00513e+06	5.68383e+06	1.10127e+07	4.81245e+06	5.68159e+06	1.35764e+06	9.26439e+06	7.29186e+06
	P9669	---	---	---	---	---	1.701	408.22				66127.8	725831	106624	296314	708030	627617	630701	658362	1.06815e+06	541889	395876	153968	472948	1.26462e+06	455894	107034	354455	143884	200564	638774	180706	188556	101972	257352	214195
	P9668	---	---	---	---	---	7.652	408.22				1.35674e+06	954160	1.36976e+06	789822	216746	235018	347504	459562	791790	375950	11541.6	50377	9687.12	18166.4	8025.61	75007.8	50968.1	18267.6	9179.31	20632.6	450052	438382	496896	439079	367500
	P9667	---	---	---	---	---	1.25	408.183				108005	72755.2	27523.7	27190.2	61576.2	87818.8	50099.8	74918.2	134042	25176.7	507522	278481	95243	94418.4	155283	72087.1	59068	279667	49228.2	117690	149416	145578	178924	62199.5	191775
	P9666	---	---	---	---	---	1.18	408.167				2.11265e+06	801044	3.39682e+06	2.86744e+06	339549	1.66201e+06	1.31896e+06	621618	1.81835e+06	332215	328935	5.45123e+06	1.94516e+06	2.77172e+06	3.20444e+06	1.95977e+06	3.04479e+06	1.2153e+06	1.02104e+06	3.0731e+06	3.38732e+06	3.16923e+06	4.06386e+06	2.06119e+06	3.16454e+06
	P9665	---	---	---	---	---	1.181	408.132				4.89694e+06	3.7316e+06	3.08582e+06	5.20226e+06	3.37453e+06	3.31361e+06	4.07617e+06	4.06561e+06	4.50021e+06	3.48558e+06	7663.8	0	0	0	13931.8	17995.5	0	0	10049.8	0	1.05643e+06	1.0186e+06	857620	1.10098e+06	1.05939e+06
	P9664	---	---	---	---	---	8.233	408.027				181084	436322	252686	194411	195090	48153.4	303004	68173.5	1.70476e+06	300298	234252	606499	3.31635e+06	366036	135344	965928	96259.2	314677	3.72406e+06	125081	686686	720325	872805	624596	697213
	P9663	---	---	---	---	---	8.082	407.995				6.43469e+06	6.85464e+06	5.79358e+06	7.45271e+06	5.19955e+06	6.30963e+06	4.76543e+06	7.73831e+06	5.83612e+06	4.8014e+06	8.61361e+06	8.06128e+06	7.89407e+06	8.25121e+06	7.62647e+06	8.36192e+06	7.79561e+06	6.77527e+06	7.16055e+06	7.10582e+06	8.32185e+06	8.45647e+06	9.25535e+06	8.36534e+06	7.88333e+06
	P9662	---	---	---	---	---	1.128	407.366				359870	363851	363430	408574	321473	368330	270518	193661	345654	381110	1.27071e+06	2.85569e+06	1.61996e+06	933337	1.16127e+06	2.39405e+06	2.65267e+06	1.70735e+06	3.1946e+06	1.2624e+06	1.35633e+06	1.41413e+06	1.35391e+06	1.54325e+06	1.40302e+06
	P9661	---	---	---	---	---	4.946	407.311				33282.7	23353.2	371950	12055.6	7741.71	17669.1	6935.18	0	4244.21	0	0	0	2669.02	39118	4.31597e+06	8442.97	35150.8	7041.72	0	4735.15	2.94837e+06	747386	33435.8	7285.15	450.69
	P9660	---	---	---	---	---	4.586	407.31				4.44561e+06	250250	2.38392e+06	3.68189e+06	4929.91	11206.9	9224.76	0	6472.27	0	0	1.15606e+06	4.17163e+06	1.9876e+06	1.03632e+07	5.53869e+06	1.08533e+06	10660.5	94092.6	261474	3.51918e+06	4.12689e+06	6.05976e+06	130886	6.79776e+06
	P966	---	---	---	---	---	7.642	125.107				2.61987e+06	1.87516e+06	2.43479e+06	2.76453e+06	963915	916263	1.3518e+06	1.56221e+06	1.61787e+06	1.2617e+06	1.04943e+06	1.16097e+06	952544	987130	914466	1.54959e+06	339207	514689	1.21232e+06	277845	1.66092e+06	1.67204e+06	1.65216e+06	1.67221e+06	1.70286e+06
	P9659	---	---	---	---	---	1.977	407.31				1.70294e+06	4.62045e+06	1.00262e+06	1.58069e+06	2.70153e+06	2.00201e+06	606235	761725	1.05381e+06	448043	1.95871e+06	4.34411e+06	4.51757e+06	2.53289e+06	8.45325e+06	1.27365e+07	4.87784e+06	2.56003e+06	6.29233e+06	4.11642e+06	3.75254e+06	4.50601e+06	3.76301e+06	5.57701e+06	4.93148e+06
	P9658	---	---	---	---	---	1.143	407.255				6.46904e+06	5.6855e+06	3.44575e+06	7.57449e+06	4.47786e+06	2.93219e+06	2.79681e+06	2.16686e+06	3.85068e+06	2.65056e+06	2.61098e+06	3.7825e+06	4.24603e+06	2.18645e+06	2.71411e+06	4.92317e+06	6.6275e+06	1.96146e+06	6.38024e+06	6.47587e+06	5.21367e+06	5.49483e+06	5.25281e+06	6.20228e+06	5.31055e+06
	P9656	---	---	---	---	---	7.625	407.164				839111	768552	1.1832e+06	956599	356657	377057	339228	552138	570290	335990	42960.3	49780.1	88004.5	83040.1	80812.7	96885.6	212172	9679.35	139926	70297	299719	291349	324669	270460	270548
	P9655	---	---	---	---	---	1.605	407.158				140357	349361	335797	148427	328954	74985.2	246089	174005	355464	28773.5	46402.6	386211	932185	1.31045e+06	1.26915e+06	273600	1.42336e+06	753684	392503	599938	366224	372546	596882	328430	198649
	P9654	---	---	---	---	---	1.102	407.139				0	0	0	0	193418	123000	84305.3	296395	288734	341871	452796	17286.5	24945.5	54535.4	22455.3	990146	0	0	0	0	23251.2	28540.1	2866.78	38480.3	49562.2
	P9653	---	---	---	---	---	8.53	407.127				10844	0	0	0	5.12676e+07	5.81496e+07	5.67116e+07	3.0305e+07	3.02666e+07	5.64189e+07	4.46069e+07	2.42947e+07	1.96914e+07	2.64624e+06	1.7228e+06	141388	91140.5	20448.9	7078.24	40739.3	2.34004e+07	2.33307e+07	2.33568e+07	2.38089e+07	2.27568e+07
	P9652	---	---	---	---	---	8.356	407.127				7642.66	14176.2	0	12167.5	3.69716e+06	4.1789e+06	3.70104e+06	1.79108e+06	1.32599e+06	3.64089e+06	2.78696e+06	1.23727e+06	859800	2.64624e+06	2.28685e+07	15333	24100	159165	7078.24	9460.61	1.05874e+06	966497	880762	1.0665e+06	859983
	P9651	---	---	---	---	---	8.207	407.105				371507	400261	567621	422318	743852	540187	608133	678033	248189	592786	609923	728249	14874.5	336302	103486	503271	1.09431e+06	500772	167560	764939	369424	387640	276191	443816	461128
	P9650	---	---	---	---	---	7.658	407.059				0	0	9569.84	0	240670	203209	363878	208434	313896	362734	810370	340799	371302	658563	389959	4876.47	6089.88	704.27	0	864.9	349790	336970	421003	278469	298619
	P965	---	---	---	---	---	0.451	125.107				2.71917e+06	1.18017e+06	1.17513e+06	1.26334e+06	1.4429e+06	1.30534e+06	1.15173e+07	1.26309e+07	1.56657e+06	1.07066e+07	1.25187e+07	1.76505e+06	1.6621e+06	2.09536e+06	1.24825e+06	2.04886e+06	1.38694e+06	3.63315e+06	2.72102e+06	1.30978e+06	1.45121e+06	1.5611e+06	604524	2.3318e+06	1.85686e+06
	P9648	---	---	---	---	---	8.442	406.967				56244.5	69745.7	91560.1	33881.9	69750.5	103148	75032.3	54910.3	26318.8	209460	53813.5	61279.7	124453	30672.3	113384	38683.8	59792.2	37993.8	33586.9	168150	100487	69850.6	34750.7	83872.6	60291.7
	P9647	---	---	---	---	---	8.221	406.917				148444	158333	345101	182789	75374.1	93376.3	61715.9	55694.6	154301	93481.9	32838.1	33716.2	78925.9	75264.3	257360	78919.5	28809.5	57799.2	89274.3	20701.4	109455	77562.1	35708.3	107862	57223
	P9646	---	---	---	---	---	8.41	406.909				14531.8	44039.3	12470.3	36484.1	11083.3	43372	12653.2	38554.8	10978.7	11222.5	87200.8	9762.9	86870.8	32319.3	78929.7	78919.5	33919.3	61794.2	35659.6	42429.4	49736.7	55851.3	27718.1	76236.3	69714.2
	P9645	---	---	---	---	---	2.12	406.351				7.00715e+06	5.93829e+06	103821	6.82685e+06	5.82834e+06	5.65856e+06	5.08515e+06	5.57319e+06	5.84514e+06	5.73265e+06	4.67963e+06	5.3393e+06	4.81052e+06	5.09981e+06	2.97586e+06	5.50684e+06	4.65932e+06	4.28208e+06	4.83507e+06	5.44506e+06	2.8774e+06	3.24223e+06	1.58811e+06	4.22618e+06	4.27723e+06
	P9644	---	---	---	---	---	1.146	406.331				462380	244240	626791	359105	418469	818862	390828	473087	586826	351476	60671.3	175549	235150	559182	716734	260248	577248	306642	313552	561164	476055	470567	427042	467003	512167
	P9643	---	---	---	---	---	1.95	406.316				230232	202573	96793	212117	196279	190587	125278	80286.5	104440	113591	4.35479e+06	28547.4	61525.4	16757.2	79403.4	2.52311e+06	252372	3.56845e+06	1.7239e+06	78453	485966	557875	142517	922481	680538
	P9642	---	---	---	---	---	1.262	406.314				383528	172124	443244	311708	172973	275691	78952.6	39200.8	257031	74767	7.84116e+06	1.47139e+06	24102	89758.8	15456.6	152854	182213	6.97435e+06	150260	806854	812807	895819	807968	757799	1.2047e+06
	P9641	---	---	---	---	---	1.747	406.298				1.79638e+07	2.00715e+07	1.0111e+07	1.71765e+07	1.77688e+07	1.69101e+07	1.96382e+07	1.68876e+07	1.93731e+07	1.84992e+07	138414	2.18018e+06	9.11592e+06	4.23369e+06	7.46885e+06	2.83595e+07	6.31049e+06	1.46598e+06	2.28861e+06	2.1777e+06	9.47758e+06	1.06771e+07	8.00402e+06	1.25134e+07	1.27133e+07
	P9640	---	---	---	---	---	1.354	406.297				1.02922e+07	48744.7	8.31502e+06	8.59816e+06	103847	9.75727e+06	1.02904e+07	36780.8	115568	59707	17581.6	1.47612e+06	5.13025e+06	3.73491e+06	3.18274e+06	2.58468e+06	3.68877e+06	342038	2.75875e+06	2.11757e+06	5.93275e+06	5.86519e+06	6.36068e+06	5.37952e+06	5.78782e+06
	P964	---	---	---	---	---	5.82	125.107				735955	768218	815905	1.47565e+06	452285	481424	385462	415735	448326	471883	121951	784123	1.06763e+06	1.19171e+06	1.46534e+06	2.0649e+06	441152	659550	469741	973082	868627	740528	456931	661952	974601
	P9639	---	---	---	---	---	0.315	406.279				1.1823e+06	597763	847980	629451	891199	475260	1.11089e+06	1.33631e+06	809943	1.91357e+06	1.94298e+06	1.00918e+06	708044	1.22214e+06	238795	1.73881e+06	1.34466e+06	1.06183e+06	1.19926e+06	1.72222e+06	362422	385950	275725	527395	378258
	P9638	---	---	---	---	---	4.889	406.279				1.4876e+08	2.83991e+08	5.80889e+06	1.31446e+08	2.85037e+08	2.18413e+08	3.94801e+07	9.3711e+06	4.36642e+07	8.59168e+06	123992	7.66449e+06	1.46209e+07	1.65518e+07	2.96604e+06	1.23467e+07	3.54159e+07	1.16389e+07	2.80186e+07	2.33734e+07	5.06932e+07	5.93958e+07	3.18317e+07	9.33861e+07	6.16724e+07
	P9637	---	---	---	---	---	5.775	406.279				2.36907e+07	6.03215e+06	1.82909e+07	2.56431e+07	6.13529e+06	6.20347e+06	1.86907e+07	5.23503e+06	7.27757e+06	5.42272e+06	0	477385	784776	691461	544555	356418	3.08238e+06	322471	598637	529872	5.83114e+06	4.89379e+06	34898	1.01223e+07	3.58682e+06
	P9636	---	---	---	---	---	3.406	406.279				1.02622e+06	547788	271011	1.42575e+06	1.85936e+06	1.01857e+06	1.84681e+06	1.74298e+06	1.29176e+06	1.76224e+06	713561	38808	55955	89766.4	42988.8	31266.3	324120	105388	34499.9	29692.3	212428	237845	168420	272730	297801
	P9635	---	---	---	---	---	6.085	406.279				349002	57687.8	105725	155614	39833.7	18322.5	85116.3	143637	266343	89244.6	12453.3	14564.9	11471.9	28139.3	11587.9	15144.7	12811.1	10939.3	7710.54	32638.5	56232.2	43625.8	14055.2	71053.8	33162
	P9634	---	---	---	---	---	1.571	406.279				7.08374e+06	6.00246e+06	6.47661e+06	7.86956e+06	8.02225e+06	6.16364e+06	5.19329e+06	7.11836e+06	9.20762e+06	6.51626e+06	2.55865e+06	213483	2.44661e+06	1.94942e+06	112241	53711	469330	911537	2.11581e+06	368464	6.74502e+06	4.476e+06	4.3617e+06	4.93389e+06	1.86342e+06
	P9633	---	---	---	---	---	2.078	406.279				1.34128e+07	3.37481e+07	1.41723e+06	1.93131e+07	3.8087e+07	1.75624e+07	3.36835e+07	3.09648e+07	1.98415e+07	3.54279e+07	6.82597e+06	313340	1.94719e+06	1.43453e+06	804813	1.67588e+06	7.39778e+06	3.77564e+06	2.2553e+06	963548	7.64256e+06	9.31171e+06	3.44375e+06	1.7423e+07	8.73754e+06
	P9632	---	---	---	---	---	5.436	406.279				3.7403e+07	1.64824e+07	1.09184e+08	4.44069e+07	3.07683e+06	1.29227e+07	7.5702e+06	7.86422e+06	1.27163e+07	7.78163e+06	99294.6	4.4853e+06	1.46258e+07	9.93248e+06	1.25259e+07	8.92369e+06	1.42007e+07	1.13492e+06	5.54847e+06	6.35156e+06	2.06522e+07	2.00743e+07	2.12162e+07	1.6884e+07	2.15447e+07
	P9631	---	---	---	---	---	4.687	406.279				7.27975e+06	2.84005e+08	5.81171e+06	6.20872e+06	2.85185e+08	2.18534e+08	2.06839e+08	2.58922e+08	2.59773e+08	295239823	384238	7.66449e+06	1.36493e+06	1.65518e+07	4.87243e+06	1.35984e+07	2.40456e+06	1.16635e+07	2.80176e+07	1.43521e+07	3.26739e+07	4.04644e+07	3.28396e+07	9.33824e+07	2.96155e+06
	P9630	---	---	---	---	---	5.218	406.279				3.59691e+07	1.38454e+07	1.73266e+07	7.41851e+07	3.07685e+06	1.29255e+07	7.5736e+06	677006	4.42746e+06	1.27367e+06	0	3.63592e+06	1.10402e+07	4.31327e+06	1.14789e+07	2.75115e+06	6366743	1.13492e+06	5.54038e+06	2.15296e+06	3.91387e+07	3.30245e+07	5.80208e+07	9.26394e+06	2.56745e+07
	P963	---	---	---	---	---	8.643	125.107				1.07117e+06	518607	690230	646529	323884	436970	868147	886969	920197	628299	551276	806140	340380	372792	257908	318135	415038	505508	449305	518038	415007	438915	532712	593338	214604
	P9629	---	---	---	---	---	1.13	406.279				3.71375e+06	3.11027e+06	3.01916e+06	3.52562e+06	2.81018e+06	2.90671e+06	2.52743e+06	1.84868e+06	1.94922e+06	1.98209e+06	1.68431e+06	1.8313e+06	2.6369e+06	2.72338e+06	2.91577e+06	3.10772e+06	1.78735e+06	2.13873e+06	2.31652e+06	4.28051e+06	2.38878e+06	2.41535e+06	2.31727e+06	2.51332e+06	2.44205e+06
	P9628	---	---	---	---	---	5.617	406.279				2.36907e+07	1.64818e+07	39247833	2.56724e+07	1.16802e+07	1.36359e+07	1.87129e+07	5.23631e+06	1.27249e+07	5.43219e+06	99294.6	477385	785384	691461	1.25246e+07	356418	3.09037e+06	91342.6	559977	419141	1.26593e+07	1.02436e+07	1.06425e+07	1.01223e+07	7.55042e+06
	P9627	---	---	---	---	---	3.835	406.279				1.41625e+06	4.96321e+06	28005.6	2.40438e+06	4.565e+06	2.61127e+06	3.81352e+06	1.88116e+06	2.68797e+06	3.16326e+06	7.95441e+06	95586.1	21027.9	108201	84012.6	129822	268581	408503	49144.1	509835	1.1026e+06	1.37159e+06	597789	2.88546e+06	900516
	P9626	---	---	---	---	---	3.122	406.279				470048	6.88035e+06	188952	1.86162e+06	4.68624e+06	4.29082e+06	3.0959e+06	2.40361e+06	8.52181e+06	2.56846e+06	444725	37452.5	85921.9	64193.4	120552	59434.8	37753.9	69620.3	133818	36489.4	440403	462939	738059	376017	297275
	P9625	---	---	---	---	---	6.211	406.167				8535.7	24415	6538.79	62578.9	662241	596026	540526	408349	415540	761319	427729	139090	97125.6	339482	252237	7166.4	10150.1	5206.76	537.79	23508.2	125256	136343	98850	186088	135177
	P9624	---	---	---	---	---	8.694	406.14				320202	455164	285564	439029	349638	325663	231995	153300	349788	383812	130567	576041	413497	57369.1	147280	504900	466508	21492.7	104653	79537.7	239582	237976	104290	300853	307178
	P9623	---	---	---	---	---	1.139	405.35				112290	35105.7	237092	84298.1	27401.1	55765.8	60121.6	699.74	50765.4	50240.5	519016	1.5054e+06	195664	363615	612752	441844	551980	765090	648657	456508	340091	354861	237423	491504	350426
	P9622	---	---	---	---	---	1.159	405.339				408083	272691	734030	467073	293194	279340	464737	489835	640170	188198	1.17969e+06	2.53233e+06	432243	400555	766707	614856	1.02378e+06	1.0493e+06	789722	418838	745454	742836	710331	703676	811882
	P9621	---	---	---	---	---	1.461	405.331				1.7401e+06	2.0899e+06	764412	1.05225e+06	793166	2.19819e+06	866446	701014	649286	500700	845957	236572	0	104346	37530.5	228845	15064.6	276473	185906	24022.5	564547	518813	390493	666598	453617
	P9620	---	---	---	---	---	4.105	405.295				2.60047e+07	5.07261e+07	1.09561e+06	3.19667e+07	3.41969e+07	6.12597e+06	1.71244e+07	91547.2	1.31876e+07	36967.6	3485.7	1.11689e+07	1.2491e+07	2.21627e+06	6608981	1.61221e+07	1.78639e+07	239170	9.10594e+06	4.54054e+06	2.6816e+07	1.88591e+07	1.43757e+07	1.32182e+07	2.10264e+07
	P962	---	---	---	---	---	0.882	125.107				1.20445e+06	1.45041e+06	3.6853e+06	898887	1.58411e+06	1.85108e+06	983216	1.91073e+06	1.80669e+06	2.87616e+06	1.12211e+06	1.63576e+06	912238	909743	1.04556e+06	2.60689e+06	1.17174e+06	808211	1.43773e+06	1.37423e+06	1.51606e+06	1.22347e+06	1.10201e+06	1.23633e+06	1.03949e+06
	P9619	---	---	---	---	---	5.671	405.295				883910	13417.8	990884	390903	330022	1.44512e+06	1.37612e+06	92820.3	46832.6	13071.9	0	6154.64	1.40682e+06	2.2379e+06	2.49233e+06	15009	7481.04	891085	176704	1.21146e+06	404352	135149	8496.8	61349.4	66396.1
	P9618	---	---	---	---	---	4.563	405.295				4.58986e+07	346346	1.41698e+08	2.37894e+07	216740	389232	151296	291809	190753	468587	15178.5	1.10281e+07	1.55159e+07	3.73287e+06	868131	2.10693e+07	1.08187e+07	248836	3.29084e+06	2.12222e+06	1.44764e+07	1.77481e+07	1.58286e+07	1.10299e+07	2.96577e+07
	P9617	---	---	---	---	---	2.649	405.294				283989	587919	3.00077e+06	623619	154634	390181	410846	218756	200643	179230	7583.79	31347	277819	18436.7	229606	265285	108693	0	62178.7	21051	659271	502072	971813	169271	207933
	P9616	---	---	---	---	---	5.315	405.294				1.00687e+06	1.63117e+06	3.78015e+07	1.15469e+06	1.29652e+06	1.348e+06	1.35177e+06	1.4498e+06	1.79804e+06	15555.4	447985	19559.5	10575.7	33042.5	11652.7	152055	142673	16866.7	35404.4	48059.5	836559	958576	230136	1.12813e+06	1.63948e+06
	P9615	---	---	---	---	---	3.862	405.294				2.60021e+07	5.095e+07	1.19538e+06	1.33863e+06	3.41969e+07	1.03528e+07	1.7204e+07	6.55388e+06	1.31876e+07	5.53105e+06	3874.87	18085.6	18698.5	1.27273e+06	84252.5	597879	340613	108275	107404	96418.2	3.94375e+06	4.60617e+06	109451	1.32182e+07	1.15327e+06
	P9614	---	---	---	---	---	2.222	405.294				1.24204e+06	1.77477e+06	4.25067e+07	1.6084e+06	1.65291e+06	2.05301e+06	971127	738043	899065	994910	51441	440118	869243	68975.7	641711	636944	985911	45003.7	516850	188544	2.4131e+06	1.59534e+06	2.02983e+06	901802	1.03663e+06
	P9613	---	---	---	---	---	3.139	405.294				1.55254e+06	5.6835e+06	3.41615e+06	1.05679e+06	6.20442e+06	2.61642e+06	1.99425e+06	23305.6	3.72394e+06	2.24419e+06	0	28158.5	500224	14337.5	29869.1	582240	109797	32689.6	867734	25463.7	401378	326591	533563	168326	203098
	P9612	---	---	---	---	---	1.932	405.294				1.05111e+08	8.7425e+07	1.14457e+08	9.54257e+07	8.92004e+07	7.87505e+07	4.99567e+07	3.51834e+07	4.79368e+07	4.84935e+07	3863364	3.61587e+07	5.62831e+07	2.25777e+07	3.84272e+07	1.38155e+08	7.65539e+07	8.05526e+06	5.40554e+07	1.91655e+07	9.76579e+07	8.65345e+07	8.42465e+07	8.09021e+07	8.33317e+07
	P9611	---	---	---	---	---	4.692	405.294				4.58615e+07	346346	1.41698e+08	2.53456e+07	500473	389232	449795	925541	237003	468587	10020.5	1.10313e+07	1.55248e+07	3.73287e+06	4.08003e+06	2.10728e+07	1.08195e+07	128980	494342	2.1443e+06	2.25139e+07	1.97755e+07	1.58286e+07	1.11017e+07	2.96577e+07
	P9610	---	---	---	---	---	5.001	405.294				1.14442e+06	410242	8.4508e+07	349474	399995	691561	389107	1.11539e+06	387477	62967.5	27924.1	652714	167599	14726.7	1.95175e+06	75699.2	61988.6	7263.61	30759	18493.1	7.53769e+06	4.38612e+06	9.16393e+06	288637	554212
	P961	---	---	---	---	---	6.588	125.107				292165	272055	208996	589004	383399	206389	380980	169647	399897	426629	192928	216881	134502	519230	221691	381308	231631	236926	356987	396604	476085	464300	280239	470167	630709
	P9609	---	---	---	---	---	1.767	405.294				8.06543e+07	9.17003e+07	4.9498e+07	8.10637e+07	7.96605e+07	7.36247e+07	8.75559e+07	7.43193e+07	8.85532e+07	8.4452e+07	5.6054e+06	3.61587e+07	2.6337e+07	1.66232e+07	3.35672e+07	1.38163e+08	2.86354e+07	8.03749e+06	1.50056e+07	1.17206e+07	4.52737e+07	5.00472e+07	3.98755e+07	5.71549e+07	57884844
	P9608	---	---	---	---	---	1.428	405.294				4.81166e+07	4.86063e+07	2.042e+07	3.88518e+07	4.14298e+07	4.26508e+07	4.9084e+07	4.05643e+07	5.15046e+07	5.12319e+07	2.15527e+06	9.277e+06	2.20179e+07	1.71553e+07	1.62771e+07	2.43596e+07	1.77124e+07	4145934	1.49569e+07	1.32756e+07	2.58755e+07	2.80862e+07	3.09288e+07	2.66317e+07	2.89089e+07
	P9607	---	---	---	---	---	3.553	405.294				173648	16742.3	5.50741e+06	354612	81252.5	300554	43311.4	54730.1	0	65051.2	3796.84	18085.6	59681	18735.4	49491.2	56798.7	16268.5	0	0	22381.8	306647	221752	170364	145901	264097
	P9606	---	---	---	---	---	5.946	405.27				421862	455957	217286	442089	260662	73784.8	136441	85953.7	546880	101730	15905.4	852100	456097	695603	1.30243e+06	533723	237881	1.18713e+06	1.0558e+06	276898	483247	596922	404201	903281	596958
	P9605	---	---	---	---	---	4.946	405.265				1.02751e+06	1.02203e+06	1.17384e+07	8.76822e+06	850287	967470	1.12765e+06	1866215	1.04216e+06	2.08862e+06	0	21519.6	82069.8	235811	767145	32177.4	1.74798e+06	33346.6	201562	121355	1.74594e+06	1.95207e+06	1.45954e+06	4.31952e+06	283278
	P9604	---	---	---	---	---	1.115	405.238				1.3717e+06	1.1821e+06	297439	1.18103e+06	945050	628530	507340	397887	1961.12	776998	685628	480644	879644	407197	472626	785349	1.21371e+06	390963	968012	1.12384e+06	768022	817823	786389	954213	762670
	P9603	---	---	---	---	---	8.167	405.208				1.71466e+06	2.26621e+06	1.81985e+06	1.35781e+06	1.29622e+06	1.36826e+06	1.73723e+06	2.28751e+06	1.20407e+06	1455659	966059	2.24993e+06	765015	1.49346e+06	756138	3.46869e+06	1.99504e+06	1.7502e+06	444845	1.79316e+06	1.41121e+06	1.50544e+06	1.49051e+06	1.53731e+06	1.58272e+06
	P9602	---	---	---	---	---	8.163	405.008				1.82702e+06	1.92715e+06	1.05157e+06	1.82669e+06	1.51806e+06	1.84552e+06	1.72698e+06	1.44289e+06	2.58824e+06	1.72551e+06	1.03839e+06	1.36431e+06	1.37529e+06	368897	437916	1.92593e+06	992714	669636	1.85455e+06	637789	1.27422e+06	1.29457e+06	1253804	1.33367e+06	1.3166e+06
	P9601	---	---	---	---	---	8.17	404.867				139077	164079	449857	192865	228995	210028	203648	77609.5	276230	254696	308173	216312	630034	517298	1.11264e+06	18673.7	6348.5	279410	458761	490325	251114	246671	196595	260678	278298
	P9600	---	---	---	---	---	9.87	404.76				13348.7	82195.5	203508	46343.2	25970.3	9234.21	7762.3	11411.1	16015.6	19498.3	2670.82	12536.5	2714.13	6061.19	4383.02	8675.81	30387	3666.05	3605.75	586.93	26760.6	23276.3	4895.42	42965.6	18483.4
	P960	---	---	---	---	---	1.21	125.107				1.28101e+06	1.55575e+06	2.31046e+06	984470	2.05942e+06	1.35688e+06	2.12338e+06	1.37512e+06	1.84362e+06	563998	275880	627260	1.39491e+06	1.234e+06	552234	980244	652647	287005	764684	659446	1.15474e+06	1.19667e+06	718614	1.10915e+06	1.80417e+06
	P96	---	---	---	---	---	5.037	86.0968				3.4372e+06	1.84937e+06	3.14643e+06	3.93183e+06	2960574	1.59123e+06	1.42651e+06	4.85641e+06	3.06415e+06	2.48373e+06	2.19531e+06	1.88803e+06	1.42155e+06	1.63111e+06	3.44667e+06	6.93994e+06	1.47667e+06	2.853e+06	2.22017e+06	3847975	2.12017e+06	1.96591e+06	1.37126e+06	2.27098e+06	2.10124e+06
	P9599	---	---	---	---	---	4.864	404.321				19219.3	59442.7	119137	172538	78337.1	116068	13467.5	6534.93	9104.26	20506.3	0	463.07	964.29	334.94	1593.04	216.64	437.86	0	537.79	287.65	24814.4	16997.6	40446.4	504.2	2225.42
	P9598	---	---	---	---	---	1.367	404.321				5.45735e+06	3.96463e+06	8.7251e+06	3.84615e+06	3.02876e+06	3.69978e+06	5.11868e+06	5.12698e+06	1.90234e+06	5.62807e+06	773151	74251.4	70517.1	92465	18661.7	243422	332267	47316.2	1.10949e+06	63057.2	3.01772e+06	2.42468e+06	2.72508e+06	1.39567e+06	2.56026e+06
	P9597	---	---	---	---	---	1.139	404.314				290102	197626	628150	192690	313982	334339	252763	102711	159473	256130	404251	547691	457246	669320	988245	113827	893790	394295	2.84836e+06	1.82456e+06	761848	749883	754553	737298	745834
	P9596	---	---	---	---	---	5.481	404.3				1.02139e+07	1.14248e+07	86606.3	1.03787e+07	10419100	1.04373e+07	8.70439e+06	1.08367e+07	1.14659e+07	9835301	7.43551e+06	3.92506e+06	8.5741e+06	1.40219e+07	1.53757e+07	3.49657e+06	180144	5.86355e+06	5.63629e+06	7.22398e+06	6.42498e+06	7.98639e+06	8.45364e+06	8.50193e+06	8.56499e+06
	P9595	---	---	---	---	---	4.484	404.3				865.13	0	5.26675e+07	1476.68	0	442.67	0	21372.2	0	0	187884	279832	3.01336e+06	802805	132885	2.43775e+06	116845	219267	2.7732e+06	1.74545e+06	1.63313e+06	557853	153058	350026	95201.4
	P9594	---	---	---	---	---	2.189	404.3				691121	615358	4.07044e+07	1.03977e+06	166522	469900	377088	201804	435913	424630	1.56207e+06	231512	245091	23396	69432.7	465365	68410.2	230371	407641	68379.3	1.43055e+06	797251	1.12252e+06	274114	361827
	P9593	---	---	---	---	---	1.795	404.3				7.3362e+07	8.91433e+07	2.99613e+07	7.77531e+07	7.32619e+07	6.91709e+07	7.48321e+07	6.47268e+07	7.80678e+07	7.53587e+07	7.39868e+06	375087	2.8889e+06	1.50226e+06	2.12526e+06	813653	3.76228e+06	7.45976e+06	3.52148e+06	4.14504e+06	4.86443e+07	4.63015e+07	5.54829e+07	3.95291e+07	4.15497e+07
	P9592	---	---	---	---	---	1.262	404.3				2.00834e+06	1.76185e+06	2.25628e+06	1.73418e+06	2.172e+06	1.78854e+06	1.84129e+06	2.16843e+06	2.35113e+06	1.59014e+06	8.04717e+06	9.68939e+06	3.55841e+06	3.37534e+06	5.25561e+06	3.74354e+06	3.01781e+06	9.66563e+06	4.33583e+06	4.25266e+06	3.26289e+06	3.27744e+06	2.72714e+06	3.60752e+06	3.51223e+06
	P9591	---	---	---	---	---	4.788	404.298				29614.8	91391.4	2.29474e+07	0	12888.4	87267.9	0	214711	145585	11885.5	111496	478734	3.01541e+06	349713	193124	452850	348727	353379	1.65504e+06	1.07395e+06	552953	380534	434005	188679	346501
	P9590	---	---	---	---	---	5.652	404.298				1.02133e+07	1.13949e+07	8.28009e+06	1.03689e+07	1.04065e+07	1.04293e+07	8.70746e+06	162944	1.14387e+07	9.81704e+06	136163	3.91923e+06	8.59868e+06	1.39674e+07	1.53262e+07	3.49657e+06	2.16811e+06	5.85301e+06	1.98945e+06	7.24817e+06	8.31308e+06	8.45535e+06	8.46831e+06	8.49488e+06	8.54513e+06
	P959	---	---	---	---	---	1.855	125.107				1.03821e+06	2.43469e+06	1.29899e+06	1.00113e+06	879987	383150	1.81346e+06	1460552	1.01949e+06	768464	1.53403e+06	449646	1.2512e+06	1.52801e+06	395452	724971	780319	923829	773259	2.87539e+06	1.06059e+06	1.07479e+06	446696	1.9417e+06	850154
	P9589	---	---	---	---	---	5.076	404.298				336767	244266	166222	258824	178651	581804	229849	750818	137872	189051	223448	341680	546555	634644	151142	1.02771e+06	104946	537667	290498	107616	378473	416029	410918	237681	637046
	P9588	---	---	---	---	---	5.327	404.264				2.07621e+07	5.94473e+06	9.75385e+07	2.73183e+07	2.96085e+06	1.16054e+07	9.13474e+06	1.60246e+06	6.00822e+06	596142	105810	579843	731290	644947	1.55666e+06	304251	5.43947e+06	15720.6	191964	481285	2.00111e+07	1.26105e+07	1.07546e+07	8.66691e+06	1.10094e+07
	P9587	---	---	---	---	---	4.379	404.264				1.48948e+08	1.66305e+08	2.9914e+07	5.04193e+06	1.69572e+07	3.32815e+07	5.68072e+07	4.44386e+07	9.48718e+07	2.53044e+07	116675	438720	844629	642324	4.898e+06	1.01089e+07	3.64689e+07	1.8477e+06	9.93909e+06	1.35425e+07	2.06905e+07	2.24318e+07	1.55755e+06	3.12686e+07	3.62106e+07
	P9586	---	---	---	---	---	6.242	404.263				102419	379525	58506.2	170703	282095	401165	284521	246927	150337	232654	682190	274878	577911	279575	324795	300696	540418	383720	289639	146393	312721	341242	381767	270181	400299
	P9585	---	---	---	---	---	4.575	404.263				1.51928e+08	4.96145e+07	2.9914e+07	1.63833e+08	4.73713e+07	2.6776e+07	4.83809e+07	4.28147e+07	5.44624e+07	2.06899e+07	155434	4.29151e+06	1.77805e+07	1.51726e+07	8.72784e+06	1.01097e+07	3.72797e+07	436816	9.94025e+06	1.35453e+07	3.6407e+07	4.39788e+07	5.55e+07	4.77975e+07	3.62106e+07
	P9584	---	---	---	---	---	5.686	404.263				6.4165e+06	5.9884e+06	2.7328e+07	6.16582e+06	5.52319e+06	5.38692e+06	5.51691e+06	2.02743e+06	6.60416e+06	4.70687e+06	15679.2	495596	2.20619e+06	2.13544e+06	2.76067e+06	1.09744e+06	2.88585e+06	655095	1.69982e+06	1.5371e+06	5.61224e+06	3.72973e+06	3.39319e+06	3.31413e+06	2.59935e+06
	P9583	---	---	---	---	---	3.766	404.263				1.19729e+07	3.3193e+06	563803	3.4375e+06	5.1106e+06	2.83068e+06	3.44072e+06	5.36819e+06	2.40717e+07	3.58064e+07	207819	101435	73361.5	314056	145674	92816.9	465446	134555	149507	339890	1.54555e+06	1.57019e+06	1.1844e+06	2.06557e+06	1.48525e+06
	P9582	---	---	---	---	---	5.226	404.263				1.40792e+07	7.14043e+06	9.76521e+07	2.91061e+07	2.96085e+06	1.16095e+07	9.13952e+06	978316	6.00965e+06	1.2502e+06	19070.1	186025	2.23143e+06	1.65326e+06	933725	887875	5.44059e+06	15720.6	125929	354050	1.50349e+07	1.42991e+07	2.3635e+07	8.66691e+06	9.85955e+06
	P9581	---	---	---	---	---	3.077	404.263				5.16779e+06	1.36634e+07	1.92356e+06	1.76151e+06	1.34341e+07	9.70822e+06	1.5683e+07	1.18714e+07	2.08416e+07	1.25514e+07	170814	13754.3	111384	114546	479524	62243.1	426774	35113.1	364063	168136	1.52953e+06	1.66302e+06	2.00997e+06	1.84332e+06	1.26925e+06
	P9580	---	---	---	---	---	4.066	404.263				9.47897e+06	8.56734e+06	480492	2.05915e+07	4.00088e+07	5.69857e+06	6.9873e+06	4.03882e+07	3.45807e+07	7.19169e+07	164470	1.3515e+06	1.32978e+06	632965	981458	1.17759e+06	1.09898e+06	169648	434728	490474	3.58279e+06	3.71052e+06	7.10393e+06	2.28588e+06	1.86948e+06
	P958	---	---	---	---	---	1.561	125.107				2.85774e+06	2.3636e+06	2.72538e+06	1.74984e+06	1.42994e+06	4.20132e+06	3.07113e+06	3.9427e+06	3.88435e+06	2.34089e+06	4.68733e+06	2.61421e+06	692922	4.32991e+06	2.01565e+06	5.17704e+06	4.33793e+06	915854	4.3902e+06	4.7816e+06	1.89883e+06	2.05115e+06	2.195e+06	2.85057e+06	1.26022e+06
	P9579	---	---	---	---	---	1.955	404.263				8.63652e+07	106389701	1.37666e+07	1.0533e+08	1.14443e+08	6.94786e+07	9.97492e+07	9.26481e+07	8.07412e+07	1.08857e+08	3.57221e+06	4.73228e+06	9.80374e+06	1.18142e+07	1.37358e+07	1.17981e+07	3.93861e+07	3.29617e+06	1.12527e+07	1.03565e+07	3.56022e+07	4.24881e+07	3.04528e+07	5.54864e+07	4.84112e+07
	P9578	---	---	---	---	---	1.516	404.263				9.98442e+06	8.9369e+06	9.45835e+06	1.03616e+07	1.09323e+07	1.20345e+07	1.25885e+07	1.2362e+07	1.2907e+07	1.64209e+07	714391	363196	485321	2.463e+06	2.82572e+06	320934	7.45097e+06	377381	2.01767e+06	2.73187e+06	7.77974e+06	6.10876e+06	6.05794e+06	6.54056e+06	4.0568e+06
	P9577	---	---	---	---	---	1.186	404.246				2.39682e+06	2.23599e+06	2.34714e+06	2.73047e+06	2.04883e+06	2.01181e+06	2.04853e+06	1.6421e+06	2.23879e+06	1.99228e+06	300398	70470.8	426975	437062	420098	2831.53	252083	54933.9	277565	543783	805143	817039	727810	942718	792485
	P9576	---	---	---	---	---	7.502	404.227				2.76493e+06	1.24757e+06	3.60831e+06	2.61699e+06	48387.5	107222	103119	279284	482156	66031.3	11867.6	12436.4	3589.05	38234	2232.5	242322	9223.56	85512.6	33236.2	6740.01	163132	174430	162861	175029	196700
	P9574	---	---	---	---	---	7.471	404.166				0	0	7173.67	0	539230	703834	665164	530347	468473	601577	712471	367529	403395	546451	361075	3868.17	536.84	0	534.01	3996.16	1.92369e+06	1.47833e+06	3.31986e+06	332727	337044
	P9573	---	---	---	---	---	7.253	404.158				8371.25	0	7284.08	0	366349	535094	484042	162369	25268.5	531937	265204	22231	57457.1	120699	18891.2	0	11356.7	0	0	0	190421	173135	296987	111367	93764.2
	P9572	---	---	---	---	---	5.367	404.141				1.96731e+06	2.93795e+06	0	1.42e+06	1.83583e+06	435615	2.0137e+06	1.06617e+06	1.98862e+06	2.68154e+06	2.32562e+06	2.44342e+06	2.61009e+06	1.24699e+06	661962	2.1615e+06	1.11895e+06	2.56059e+06	2.28232e+06	1.29049e+06	2.33575e+06	2.91922e+06	4.82805e+06	2.77573e+06	1.73735e+06
	P9571	---	---	---	---	---	5.531	404.14				853264	1.55769e+06	1.50596e+06	2.37654e+06	2.45149e+06	1.97883e+06	1.43069e+06	2.10965e+06	2.67863e+06	2.68154e+06	26306.2	2.44342e+06	2.12701e+06	1.85578e+06	1.31435e+06	1.8984e+06	2.09955e+06	2.55781e+06	2.541e+06	1.51038e+06	2.55273e+06	2.31881e+06	2.87407e+06	2.78009e+06	1.06835e+06
	P9570	---	---	---	---	---	7.689	404.132				210592	78756.2	44977.4	202604	4.42608e+06	4.49647e+06	5.16496e+06	4.99344e+06	4.48038e+06	5.23586e+06	8.35559e+06	5.97979e+06	5.56044e+06	2.44931e+06	2.24736e+06	375792	92854.4	23814.9	11850.3	59002.9	3.9293e+06	3.92762e+06	3.97935e+06	4.32672e+06	3.4751e+06
	P957	---	---	---	---	---	6.132	125.107				2.65412e+06	2.58048e+06	1.39452e+06	1.71822e+06	2.51137e+06	2.43611e+06	2.61014e+06	2.63893e+06	2.69388e+06	2.22211e+06	2.52809e+06	2.65838e+06	1.43097e+06	3.10981e+06	1.6134e+06	1.18091e+06	2.67483e+06	3.1279e+06	5.83004e+06	3.66901e+06	1.55424e+06	1.83842e+06	339338	3.00755e+06	2.45255e+06
	P9569	---	---	---	---	---	8.304	404.08				28752.7	13842.3	55891.3	43844.1	30613.6	44620.8	35048.7	55378.2	36835	42282.8	52651	123749	130883	49507.6	1.91147e+06	333770	53162.7	108066	78721.7	18278.1	45063.2	44897	56629.8	34659.5	43235.5
	P9568	---	---	---	---	---	8.195	404.023				426224	897700	461905	851115	1.11564e+06	1.06538e+06	728381	574140	701418	839310	1.28997e+06	1.22961e+06	732410	1.06103e+06	765831	304530	447331	828064	869666	863075	1.1813e+06	1.14156e+06	1.1273e+06	1.18048e+06	1.07714e+06
	P9567	---	---	---	---	---	8.979	403.734				238365	174292	226598	191554	168275	154816	151628	201489	147663	196991	19385.2	28200.8	47358.9	66432.3	86576.4	58965.1	94861.8	42717.2	11567.7	90663.2	119732	119010	116756	98418.8	141134
	P9566	---	---	---	---	---	1.186	403.351				105121	1.09825e+06	223836	310169	161939	112848	151420	296186	273527	528369	283698	58181.7	161412	100256	94902.4	115484	610583	195830	389787	103382	169381	199408	116475	301618	210159
	P9565	---	---	---	---	---	1.66	403.315				2.11577e+07	1.86261e+07	3.0363e+07	1.20278e+07	1.21325e+07	1.58202e+07	1.14863e+07	2.5567e+07	5.98265e+06	3.05301e+07	858592	1.86541e+06	2.58349e+06	2.84022e+06	2.15791e+06	217267	861855	2.09663e+06	3.58525e+06	2.48141e+06	1.38982e+07	1.25669e+07	1.39902e+07	1.05614e+07	1.18177e+07
	P9564	---	---	---	---	---	2.272	403.315				87436.1	39910.1	1.38576e+06	152567	379296	117230	63420.5	23873.5	61422.2	17513.4	142963	7029.75	3592.45	0	0	38335.5	38494.1	4637.56	13316.2	48516.6	182899	90128.9	7574.06	26739.1	143303
	P9563	---	---	---	---	---	4.65	403.315				1.92786e+07	6.19047e+06	4.39409e+06	1.60905e+07	9.20089e+06	5.23027e+06	1.01456e+06	4.1108e+06	846867	549518	0	3060.47	47396.4	5999.34	3935.14	0	5251.62	21650	139224	10955.1	2.5636e+06	3.00335e+06	786567	2.04236e+06	6.62087e+06
	P9562	---	---	---	---	---	0.144	403.315				45139.3	12889	236985	41613.5	19767.2	12009.1	55205	10165.4	11564.1	4561.85	0	22554.5	35315.2	22501.6	11199.6	40033.2	17463.5	38272.6	28681.6	25362	215812	247374	5913.72	745133	22635.8
	P9561	---	---	---	---	---	4.3	403.315				1.78018e+07	451444	60383.2	644069	375556	403713	78349.4	2.09993e+06	81180.8	8569.18	0	47421.4	8312.6	0	0	0	4060.22	0	5181.32	0	2.38045e+06	2.74898e+06	487639	56108.3	8.07173e+06
	P9560	---	---	---	---	---	1.917	403.315				9.98828e+06	8.29245e+06	3.02549e+06	1.25953e+07	8.83956e+06	7.2074e+06	4.73856e+06	3.08204e+06	4.44787e+06	3.37068e+06	1.84958e+06	398906	810982	70384	483213	54203	57807.1	133188	529171	16992.9	6.46906e+06	7.40435e+06	4.11766e+06	5.73692e+06	1.32937e+07
	P956	---	---	---	---	---	1.467	125.107				2.85908e+06	2.37527e+06	1.42892e+06	1.74984e+06	1.42994e+06	4.24095e+06	3.07113e+06	3.95405e+06	3.65469e+06	2.08947e+06	982208	4.78349e+06	3.43273e+06	4.18448e+06	3.32145e+06	4925933	4.38647e+06	4.10399e+06	4.3902e+06	4.91442e+06	2.36584e+06	2.2582e+06	2.00734e+06	2.85057e+06	1.80906e+06
	P9559	---	---	---	---	---	1.36	403.315				1.99551e+07	1.67351e+07	1.52138e+07	1.55015e+07	9.64568e+06	1.34405e+07	1.44474e+07	1.66197e+07	1.33884e+07	2.15025e+07	2.22103e+06	1.24001e+06	1.54568e+06	1.50424e+06	962537	72558.9	913042	1.26976e+06	2.2178e+06	1.10498e+06	1.76219e+07	1.55516e+07	6.40823e+06	2.77509e+07	1.04254e+07
	P9558	---	---	---	---	---	1.488	403.315				3.73011e+07	3.66644e+07	3.89838e+07	2.12952e+07	3.72269e+07	4.46579e+07	2.68839e+07	2.5567e+07	1.68214e+07	3.05301e+07	2.24104e+06	577164	1.58605e+06	921298	717822	148127	389413	430781	1.49254e+06	508308	1.99792e+07	1.84987e+07	1.52975e+07	2.60389e+07	1.26792e+07
	P9557	---	---	---	---	---	2.174	403.288				59816.7	160408	8.24546e+06	288474	111569	33583	70166	161279	118876	154673	223064	63077.1	299385	21579.5	48936.3	558704	374276	20050.4	281425	150285	83700	88435.1	135062	51626.1	83352.2
	P9556	---	---	---	---	---	4.379	403.287				374002	20724	708966	45403.5	32233.7	18818.3	25614	16057.8	26257.9	74909.9	2.65355e+06	75036.9	101124	29635.1	9317.47	107515	10538.9	59254	33007.5	6764.22	417915	130083	30716.3	20156.3	51543.3
	P9555	---	---	---	---	---	1.115	403.232				4.91995e+06	6.23666e+06	4.98075e+06	5.24696e+06	5.70471e+06	4.05837e+06	4.36826e+06	3.82912e+06	156515	3.88876e+06	4.69597e+06	3.21384e+06	5.16034e+06	5.11066e+06	5.02681e+06	5.04643e+06	3.4964e+06	3.53654e+06	3.71713e+06	7.01199e+06	4.76042e+06	4.80979e+06	4.72798e+06	5.02876e+06	4.72202e+06
	P9554	---	---	---	---	---	7.614	403.229				112577	431896	4.0965e+06	135140	2.91844e+06	195053	168817	133825	142364	216921	157242	68148.7	56126.9	235851	228156	208877	231995	227114	116624	182954	3.29204e+06	3.04704e+06	4.4381e+06	4.29332e+06	164678
	P9553	---	---	---	---	---	7.765	403.229				4.17139e+06	4.7865e+06	4.10683e+06	4.3923e+06	2.93707e+06	2.01383e+06	2.22957e+06	2.88225e+06	3.19238e+06	2349738	5.39582e+06	7.90853e+06	4.17684e+06	3.19667e+06	3.39462e+06	6.24201e+06	6.16398e+06	6.32285e+06	6.62269e+06	5.72163e+06	4.2637e+06	4.2616e+06	4.4381e+06	4.29332e+06	4.05129e+06
	P9552	---	---	---	---	---	6.627	403.217				869505	707108	377902	618981	1.0993e+06	969713	590567	796798	1.10942e+06	1.09852e+06	1.25453e+06	895403	676241	543618	318120	746332	1.1201e+06	672613	1.29972e+06	752037	742081	780894	764470	817341	799685
	P9551	---	---	---	---	---	7.084	403.217				41306.1	44219.4	20315	9369.81	4431.84	15206.4	17568.8	29382.5	6314.21	23223	1.08121e+06	20812	57775.4	48059.4	42270.8	93001.2	8645.69	1.22195e+06	31656.9	2656.68	81576.5	86460.3	104806	153710	5748.84
	P9550	---	---	---	---	---	5.769	403.196				0	0	0	0	0	0	0	0	0	0	1.47095e+06	663870	1.04363e+06	1.15713e+06	1.59386e+06	1.52911e+06	193797	1.24775e+06	294429	720814	317088	279534	400904	55478.3	344666
	P955	---	---	---	---	---	1.296	125.096				3.33961e+06	4.07987e+06	4.24066e+06	3.08423e+06	4.19045e+06	3.52176e+06	4.54542e+06	4.84417e+06	4.86555e+06	3.33545e+06	8.9821e+06	1.17399e+07	1.81291e+07	1.24725e+07	1.48556e+07	1.78778e+07	1.14893e+07	1.04067e+07	1.74424e+07	1.18738e+07	9.3434e+06	9.52644e+06	9.14441e+06	9.87035e+06	9.74758e+06
	P9549	---	---	---	---	---	6.276	403.181				26169.2	22404.1	219812	22328.2	9143.91	30476.6	29452.8	105265	142274	70931.6	3588.42	154330	102556	168808	141402	57492.1	16742	38990.4	147710	153745	108738	86897.6	106942	70710	61201.1
	P9548	---	---	---	---	---	1.155	403.133				161454	93386.5	481363	50201.2	1.1906e+07	8.74569e+06	2.24878e+06	1.38378e+07	9.96517e+06	1.4954e+06	5.18821e+06	541888	244153	759698	806058	427712	275238	519432	116100	103733	504923	532244	631869	524533	467652
	P9547	---	---	---	---	---	8.311	402.971				501372	628016	555220	588448	1.17683e+06	489074	1.09697e+06	1.41822e+06	117985	247108	2.23879e+06	1.15485e+06	2.71341e+06	4.17695e+06	4.53927e+06	1.3684e+06	1.70145e+06	3.00888e+06	2.62784e+06	2.26579e+06	2.26293e+06	2.33858e+06	2.50033e+06	2.31055e+06	2.28051e+06
	P9546	---	---	---	---	---	8.321	402.958				197082	296802	192797	249970	270143	231802	613735	827400	470141	259641	8.54769e+06	4.91588e+06	1.11682e+07	1.62676e+07	1.84735e+07	4.33967e+06	2.87451e+06	1.14387e+07	1.20526e+07	6.30375e+06	6.89527e+06	6.92349e+06	7.29954e+06	6.78566e+06	6.71349e+06
	P9544	---	---	---	---	---	5.73	402.322				27756	0	7512.34	12459.4	9577.47	13169.9	0	0	0	0	0	6641.77	36732.2	4448.36	0	8238.47	24751	22595.4	239258	6129.83	21249.8	17231.8	17124	15341.8	15211.4
	P9543	---	---	---	---	---	4.933	402.32				5434.98	12292.8	1.3566e+06	14105.3	11530.6	6990.9	4798.8	19097.3	14610.6	6258.7	9835.82	42418.2	45710.4	5988.87	27294	37895.2	5786.68	14032.3	14723.6	5352.1	20716.3	12712.4	7830.87	5692.9	16609.5
	P9542	---	---	---	---	---	1.169	402.32				2.54432e+06	1.8045e+06	2.57224e+06	1.23608e+06	2.04183e+06	1.7638e+06	1.89733e+06	5.97284e+06	1.8654e+06	5.52224e+06	4.12328e+07	4.20269e+07	5.75112e+06	4.28756e+06	6.14175e+06	3.84294e+06	5.28124e+06	4.92605e+07	4.08878e+06	8.04917e+06	1.20174e+07	1.26335e+07	1.05134e+07	1.46175e+07	1.33858e+07
	P9541	---	---	---	---	---	2.645	402.284				197142	631264	1.92322e+06	416823	1.65316e+06	487154	492085	339482	991890	462472	294599	25483.1	48094.3	17681.2	19589.4	14244.7	4563.18	297599	14925.8	26502.9	179263	196077	131070	285423	188554
	P9540	---	---	---	---	---	4.273	402.284				267581	128480	7.96689e+06	110434	168702	284797	358171	705561	293601	350307	3.38645e+06	236848	298466	191621	170610	205371	86174.2	225975	523827	114249	388308	406440	564618	275332	397500
	P954	---	---	---	---	---	1.585	125.096				1.03881e+06	804326	1.52379e+06	266350	1.23067e+06	504999	655030	776957	446445	852494	2.48132e+06	4.83114e+06	9.17266e+06	6.12081e+06	7.85493e+06	6.45224e+06	4.0002e+06	3.49242e+06	1.31513e+07	3.78238e+06	4.74978e+06	4.82067e+06	5.8902e+06	4.27955e+06	4.36315e+06
	P9539	---	---	---	---	---	4.64	402.284				4.81843e+06	558766	523250	389473	574297	521051	394385	1.82455e+06	596637	1.07264e+06	7.42602e+06	340313	756690	301500	1.08887e+06	264905	217582	834589	221863	340988	1.2961e+06	1.38005e+06	1.53336e+06	279315	2.41142e+06
	P9538	---	---	---	---	---	6.197	402.284				389915	1.77458e+06	1.16251e+06	826094	960998	1.41615e+06	1.36905e+06	841495	1.50533e+06	2.00545e+06	23241.3	218938	213466	278182	264911	412030	12079	13722.6	490018	20454.4	447148	543772	736205	478029	513708
	P9537	---	---	---	---	---	5.754	402.284				1.97049e+06	30750	3.78465e+06	103484	24754.2	48449.2	89054.8	765.65	26714.5	32140.3	13085.5	68522.2	190546	143922	4.14606e+06	66833.1	79047.2	144430	81178.1	6.97064e+06	902602	959193	2.69704e+06	18854.4	218276
	P9536	---	---	---	---	---	2.117	402.284				1.01048e+06	1.01158e+06	1.13792e+07	870052	889538	430077	815610	520483	964342	959452	1.28313e+06	555856	425660	214826	230622	273918	120568	542212	76965.6	143790	857173	778735	1.19895e+06	372540	686272
	P9535	---	---	---	---	---	3.591	402.284				31392.9	18836.4	4.17585e+06	610981	22680.5	23331	24957.2	28536.6	42039.3	56910.8	178897	0	0	40475.8	21029.7	28135.1	31869.1	164765	61352.6	24069	88712.8	92132.9	185420	24330.3	70068.8
	P9534	---	---	---	---	---	2.326	402.284				434468	1.18371e+06	5.27633e+06	422943	889538	430077	529665	520483	964342	959452	1.78155e+06	555856	340709	87377.2	185711	46495	120568	628220	98737.1	91731.5	714986	696894	1.19895e+06	187364	686272
	P9533	---	---	---	---	---	4.918	402.284				1.8196e+06	2.86198e+07	4.45983e+06	1.38265e+06	2.57746e+07	2.80289e+07	2.50021e+07	3.34634e+07	3.19851e+07	2.7929e+07	1.83451e+07	362562	840216	1.6918e+06	1.08887e+06	434694	456121	1.03195e+06	1.04713e+06	434197	9.86864e+06	1.20493e+07	1.53336e+06	3.54242e+07	1.37087e+06
	P9532	---	---	---	---	---	3.19	402.284				701556	309748	1.35849e+06	46335.4	26042.2	319333	608474	23815.3	1.21147e+06	140867	177613	0	14224.3	34561.1	18309.6	0	0	1.25313e+06	454557	26984.2	161014	147864	20844.8	387159	22437.5
	P9531	---	---	---	---	---	5.14	402.284				2.88749e+07	2.86198e+07	2.9178e+06	3.07559e+07	2.57746e+07	2.80289e+07	2.50021e+07	659598	3.19851e+07	1.12778e+06	2.09146e+06	2.11638e+07	7.5363e+07	6.49746e+07	7.17281e+07	2.78165e+07	1.2026e+07	3.7738e+07	3.15502e+07	3.05096e+07	2.72805e+07	3.39836e+07	3.45924e+07	3.54242e+07	3.86375e+07
	P9530	---	---	---	---	---	5.431	402.284				2.33734e+06	1.25132e+06	2.70142e+07	3.06536e+06	678145	1.6252e+06	461941	1.12286e+06	848767	871607	2.09146e+06	2.58657e+07	7.5363e+07	3.64397e+06	4.15084e+06	2.78168e+07	3.56064e+06	1.46291e+06	5.9438e+06	3.05096e+07	1.12899e+07	5.19925e+06	2.69704e+06	3.75482e+06	3.05521e+06
	P953	---	---	---	---	---	6.931	125.071				1.09476e+06	899762	420189	1.03535e+06	385932	1148373	1.09327e+06	920562	1.63931e+06	357045	883788	1.00132e+06	829215	516222	655009	871288	441457	385954	831509	1.0124e+06	769717	764505	574981	1.23536e+06	477964
	P9529	---	---	---	---	---	1.684	402.284				2.15936e+08	257344920	4.09481e+08	2.22609e+08	1.98558e+08	1.9458e+08	233272372	2.23088e+08	2.39331e+08	1.04361e+07	4.34255e+06	7.70281e+06	2.09864e+07	1.44954e+07	1.24941e+07	1.06052e+07	2.12987e+07	1.14555e+07	1.33373e+07	1.60032e+07	1.3496e+08	1.24482e+08	1.38651e+08	1.20378e+08	1.03938e+08
	P9528	---	---	---	---	---	1.372	402.284				1.6484e+08	1.72494e+08	1.64587e+08	1.76236e+08	1.25585e+08	1.2846e+08	153820479	1.41743e+08	1.66409e+08	1.5791e+08	9.99049e+06	7.12818e+06	1.29896e+07	8.52926e+06	9.13731e+06	9.37221e+06	1.78663e+07	8.86327e+06	9.2812e+06	1.25509e+07	8.24723e+07	8.26439e+07	8.75611e+07	7.73237e+07	8.32186e+07
	P9527	---	---	---	---	---	1.816	402.284				2.15936e+08	257344920	4.02017e+08	2.22609e+08	1.98558e+08	1.9458e+08	233272372	2.23088e+08	2.39331e+08	2.09047e+08	9.92233e+06	1.48735e+06	2.09864e+07	1.64398e+07	4.82779e+06	989977	1.23876e+06	3.1195e+06	1.33374e+07	1.60032e+07	1.12348e+08	9.62177e+07	1.38651e+08	1.23755e+08	1.01172e+07
	P9526	---	---	---	---	---	6.896	402.247				397120	742476	714356	436341	357314	571503	389778	262572	452739	216324	2545.38	23245.7	170946	0	0	5.36837e+06	0	56170.7	0	127072	125069	108980	22448.4	65727.8	222674
	P9525	---	---	---	---	---	4.197	402.247				2.3846e+06	2.99228e+06	71571	609932	1.32022e+06	326451	1.33677e+06	1.26057e+06	1005028	309659	1.49545e+06	84563	146375	208692	297697	204765	1.15849e+06	342678	197191	176450	538125	372779	370125	230705	352163
	P9523	---	---	---	---	---	1.903	402.247				6.09214e+06	1.06631e+07	1.29978e+06	8.02401e+06	1.19846e+07	4.14472e+06	1.24274e+07	1.0908e+07	1.20237e+07	1.30563e+07	2.19349e+06	331191	4.45316e+06	5.48258e+06	3.23566e+06	1.18217e+06	1.0332e+07	639858	2.37036e+06	2.42774e+06	4.64911e+06	4.86816e+06	4.90217e+06	4.973e+06	4.94834e+06
	P9522	---	---	---	---	---	6.59	402.247				6.59785e+06	7.94604e+06	4.03493e+06	7.22938e+06	6.7956e+06	4.95371e+06	5.6841e+06	5.40984e+06	7.65222e+06	7.13877e+06	54264.9	6.75693e+06	3.80938e+06	224463	866495	7.54339e+06	763811	2.45644e+06	2.23572e+06	403199	3.90056e+06	4.0334e+06	3.92777e+06	3.83257e+06	4.47272e+06
	P9521	---	---	---	---	---	5.773	402.238				470691	828147	126375	633314	241335	1586048	540142	481635	1.27243e+06	982529	1.42602e+06	12986.1	42529	44380.8	39120.1	24706.3	122599	2.953e+06	241876	25674.8	2.46502e+06	1.4543e+06	817164	1.38599e+06	1.14902e+06
	P9520	---	---	---	---	---	3.372	402.238				80398.4	92527	165062	57551.6	51340	26800.9	11804.7	39335.9	76090.1	166151	1.74408e+07	163899	24297.8	191305	198407	0	16137.4	140835	280532	34369.3	36678.4	33799.6	36205	13222.3	49092.5
	P952	---	---	---	---	---	1.592	125.071				9.71456e+06	1.3422e+07	1.21757e+07	9.01484e+06	6.5932e+06	9.48006e+06	1.01849e+07	11776742	1.08834e+07	9.68854e+06	9.06938e+06	6.34877e+06	7.51084e+06	8.53055e+06	7.36613e+06	7.04959e+06	6.09383e+06	1.24179e+07	4.18428e+06	8.42898e+06	9.76415e+06	9.34612e+06	1.14207e+07	1.08851e+07	5.31445e+06
	P9519	---	---	---	---	---	5.55	402.237				120532	546021	80701.4	115118	292291	496188	537757	215985	451288	207991	833624	8.193e+06	167278	97424.3	81753.3	339153	305119	6.52014e+07	358385	50045	7.8297e+06	8.16015e+06	7.12401e+06	8.44999e+06	9.23689e+06
	P9518	---	---	---	---	---	5.931	402.231				1.63282e+06	319347	41950.6	490742	332589	1.63869e+06	2.04488e+06	554404	482374	552752	20182.3	992217	38209.7	4.32337e+06	1.87842e+06	654529	1.44206e+06	2.77008e+06	168026	1.93989e+06	868077	955320	390045	1.38109e+06	1.18207e+06
	P9517	---	---	---	---	---	1.137	402.226				1.20722e+06	901026	1.23506e+06	1.364e+06	940676	727871	789215	1.01367e+06	36008.4	801114	5535.24	608185	497121	492282	575413	733880	593554	452792	763909	820729	757403	750898	604008	1.02796e+06	614224
	P9516	---	---	---	---	---	1.005	402.136				0	6359.19	5549.32	0	1.12905e+06	468120	280296	1.06237e+06	601155	993133	319539	57610.8	66439.6	117559	44526.6	9470.5	0	4125.27	7261.6	11574	173721	199734	34454.1	458011	132751
	P9515	---	---	---	---	---	8.111	402.02				1.94563e+06	2.20889e+06	1.98951e+06	1.77479e+06	3.47755e+06	1.68251e+06	2.3489e+06	1.99647e+06	1.75571e+06	2.29773e+06	1.51903e+06	1.49016e+06	1.44671e+06	2.23701e+06	2.31311e+06	2.04333e+06	4.15733e+06	173606	961026	2.91712e+06	946269	1.03005e+06	727711	554000	1.89222e+06
	P9513	---	---	---	---	---	5.723	401.311				9426.75	2055.12	2111.65	9502.11	0	1891.5	6912.68	0	0	0	524295	54052.6	744081	200144	230780	139874	0	238992	1.95357e+06	338165	130524	134362	124168	140271	142483
	P9512	---	---	---	---	---	5.73	401.3				30312.5	5974.71	7250.11	29073.5	0	5648.39	5137.37	0	0	0	1.99291e+06	27412.4	345643	92566.8	104587	63484.2	0	913766	908328	165833	53538.4	51201.3	15666.7	66218.4	69381.7
	P9511	---	---	---	---	---	1.386	401.299				941891	1.02119e+06	584237	425046	1.12267e+06	717259	1.65344e+06	2.02323e+06	1.51101e+06	3.26402e+06	5.1218e+06	9188.16	0	44871.8	102758	1.98185e+06	753266	298534	124451	423772	74530.1	86191.6	60407.3	114044	95785.3
	P9510	---	---	---	---	---	6.701	401.285				446782	337271	271394	382312	563248	618742	269628	308315	526600	412590	104274	294362	148565	154040	116400	248572	176833	178887	265342	307889	384738	380067	417768	370729	347034
	P951	---	---	---	---	---	8.482	125.071				670763	4.33756e+06	1.04964e+06	1.36907e+06	4.28629e+06	4.49554e+06	859795	915238	2.21957e+06	3.4004e+06	1.2388e+06	3.64707e+06	1.34095e+06	688868	462706	2.01851e+06	836566	665378	616815	1.02416e+06	3.27721e+06	3.63063e+06	6.97676e+06	3.42061e+06	847940
	P9509	---	---	---	---	---	1.726	401.263				975061	1.14474e+06	1.81634e+06	327058	1.28396e+06	789352	629161	668937	1.28715e+06	341730	445521	5.81284e+06	9.752e+06	2.94045e+06	2.50237e+06	2.07174e+07	3.99905e+06	2.55626e+06	6.94835e+06	4.05162e+06	2.40654e+06	2.67854e+06	2.58435e+06	2.8932e+06	2.83006e+06
	P9508	---	---	---	---	---	1.366	401.263				861237	420436	358822	596350	611919	248231	982219	72494.9	73749.7	243726	27550.8	1.81379e+06	3.29542e+06	1.09699e+06	1.14282e+06	6.28005e+06	1.42892e+06	629595	2.65723e+06	1.33328e+06	929669	881797	868475	1.09134e+06	637704
	P9507	---	---	---	---	---	4.679	401.262				12471.6	1963.48	14284.7	2692.65	6789.99	2614.46	4879.16	25735.5	3319.26	8270.43	56614.7	13221.9	36188.4	3355.06	78713.9	21191.4	7679.01	251233	5142.57	5577.77	52444.6	62782.1	141400	12928.8	44355.2
	P9506	---	---	---	---	---	5.456	401.262				149523	144030	154954	104839	6733.94	115939	72367.8	139674	14671.5	18208.7	163728	2936.28	7882.8	0	96732.7	0	5529.85	26795	10188.7	80793.9	57312.3	38673.4	41376.1	47066.3	8938.75
	P9505	---	---	---	---	---	5.05	401.262				38688.7	28075.5	20158.9	21060.7	31511.4	48289.7	45338.5	33636.9	57309.1	18394.6	6575.32	74583.5	10343.3	25688.2	8174.9	90080.6	22295.1	26657	34202.2	4397.13	81681.3	37677.3	6421.38	25956.1	36650.4
	P9504	---	---	---	---	---	7.151	401.249				807841	1.0204e+06	776553	882143	545905	644501	526274	825680	815447	649253	624216	534662	624135	358808	422549	720285	674421	488673	553411	537945	586118	610192	517565	653780	683302
	P9503	---	---	---	---	---	7.013	401.249				807841	1.0204e+06	776553	882143	545905	644501	526274	825680	815447	649253	624216	534662	624135	358808	422549	720285	674421	488673	553411	2476.53	586118	610192	517565	653780	683302
	P9502	---	---	---	---	---	6.819	401.177				445312	544080	461190	385738	105509	66335.7	127861	304485	166107	268153	202069	410937	103528	142182	113070	552722	531408	197254	60100.3	351709	442434	429041	542237	225096	506400
	P9501	---	---	---	---	---	6.147	401.165				872839	545520	439139	779903	734638	655252	858639	763124	990163	316787	74364.2	253729	344613	446214	440131	190530	214575	803816	502553	199946	463064	504878	484504	608283	463659
	P9500	---	---	---	---	---	6.653	401.129				1.49413e+06	1.2786e+06	934141	1.08744e+06	1.50795e+06	1.40758e+06	827006	1.20129e+06	1.78229e+06	1.5887e+06	1.07082e+06	641251	334133	1.28791e+06	1.54343e+06	639385	899814	1.33906e+06	1.60414e+06	995507	1.08196e+06	1.11151e+06	1.03745e+06	1.19008e+06	1.13656e+06
	P950	---	---	---	---	---	8.875	125.071				1.6777e+06	1.19626e+06	3.22269e+06	2.50341e+06	2.40804e+06	5.28943e+06	2.88825e+06	5.80892e+06	4.59825e+06	2.9635e+06	5.97781e+06	4.30951e+06	2.13199e+06	3.22714e+06	1.436e+06	4.44421e+06	3.49895e+06	1.92748e+06	4.33392e+06	1.40719e+06	3.49525e+06	3.64222e+06	2.50556e+06	5.99719e+06	2.57087e+06
	P95	---	---	---	---	---	6.69	86.0968				3.03001e+08	3.07994e+08	2.44917e+08	283022620	3.41808e+08	3.46235e+08	2.85604e+08	3.47752e+08	3.3193e+08	376906962	5.21475e+08	4.33904e+08	2.74894e+08	4.70357e+08	5.03728e+08	3.89706e+08	4.5466e+08	3.62887e+08	3.73221e+08	1.86054e+08	359070655	3.62934e+08	3.4917e+08	3.73732e+08	3.69762e+08
	P9499	---	---	---	---	---	7.067	401.114				455673	257890	121196	266896	50975.2	191499	344041	357244	105222	293571	75211.7	549800	189488	0	53310.7	255616	44580.4	26810.4	135782	8463.02	122778	118854	120196	48176.4	184264
	P9498	---	---	---	---	---	8.206	401.058				80865.9	0	85317.5	47030	0	26764.1	46237.4	0	19366.5	30761.6	569932	206745	576885	330972	893263	316551	340865	493999	641398	635051	216478	195180	121287	226626	216328
	P9497	---	---	---	---	---	8.26	400.919				34878.4	40886.6	205574	118127	19096.8	64946.8	79849.3	59812.9	78763.1	35423.4	96979.3	39958.5	142713	56334.8	389011	49591.8	0	15909.7	45885.2	0	105374	104183	79095.1	118726	113535
	P9496	---	---	---	---	---	8.799	400.702				256724	292342	345464	252475	372942	244725	228907	333740	225453	279000	117103	68663.8	92287.2	236026	258334	106431	182173	215173	200907	386983	251693	242910	221872	243568	254507
	P9495	---	---	---	---	---	1.166	400.377				1.10837e+06	1.02264e+06	1.02013e+06	973549	795210	589456	717097	746724	1.39716e+06	718512	1.75588e+06	819196	786736	595472	704648	1.58544e+06	1.16334e+06	1.48606e+06	2.06175e+06	1.42892e+06	1.51986e+06	1.50569e+06	1.4153e+06	1.80825e+06	1.27935e+06
	P9494	---	---	---	---	---	4.582	400.342				157421	955724	755927	271092	116629	333677	65912.6	230171	119421	165712	8254.46	60514.4	16295	5301.87	12030.6	11690.6	20402.8	10567.9	5054.67	4115.29	110284	117817	148596	54353.5	158035
	P9493	---	---	---	---	---	4.865	400.341				5.99096e+06	919075	3.62144e+06	2.68566e+06	3.54102e+06	5.44082e+06	1.07509e+06	9.06891e+06	1.2453e+06	725182	17607.3	1.27662e+06	68641.3	126112	183448	78303.9	337763	225078	149951	190865	1.28947e+06	1.48418e+06	519732	491782	3.63574e+06
	P9492	---	---	---	---	---	2.226	400.341				141143	279730	459792	295555	191933	485762	319298	432172	396536	232249	0	21468.5	12878.7	6234.36	6767.4	0	25546.5	0	0	7260.11	153239	166995	77224.8	148457	289061
	P9491	---	---	---	---	---	1.93	400.341				1.01704e+06	2.43115e+08	2.28885e+06	1.50835e+06	2.71676e+08	2.47505e+08	2.19962e+08	3.79547e+08	2.91609e+08	232944850	122510	231179	7690.46	121087	12386.2	50134.4	322345	59229.9	108936	117953	761432	884860	790910	940957	1.04614e+06
	P9490	---	---	---	---	---	5.115	400.341				81587.5	205776	417174	57608	154529	35549.9	103842	96533.2	208557	725182	9900.02	19620.1	0	12355.5	10552.4	8140.27	9975.32	0	24534.2	6714.83	230335	105969	108710	50767.6	34062.4
	P949	---	---	---	---	---	7.722	125.071				3.89326e+06	1.76732e+06	2.23238e+06	681257	2.91947e+06	3.27244e+06	2.66083e+06	1.82307e+06	3.94909e+06	2.84146e+06	1.43627e+06	2.02622e+06	1.43397e+06	3.07814e+06	1.77668e+06	1.76971e+06	855259	2.02458e+06	2.13728e+06	1.06268e+06	1.62143e+06	1.78807e+06	1.52677e+06	2.53865e+06	1.46544e+06
	P9489	---	---	---	---	---	1.366	400.341				1.7439e+08	2.01711e+08	2.19032e+08	1.70469e+08	2.11925e+08	2.19885e+08	1.85222e+08	3.23838e+08	240777564	2.32086e+08	9.70097e+06	3.53536e+07	2.33514e+07	3.03966e+07	25778979	2.59652e+07	5.49154e+07	1.85005e+07	2.38643e+07	3.14085e+07	1.18713e+08	114722057	1.28007e+08	110675645	1.01492e+08
	P9487	---	---	---	---	---	0.45	400.305				700036	877317	43009.1	357242	677433	604121	1.24115e+06	697851	531104	1.77279e+06	1.37509e+06	1.32818e+06	1.26583e+06	1.33807e+06	1.08891e+06	1.27574e+06	1.38566e+06	1.59495e+06	1.0035e+06	1.16017e+06	503069	622316	1.05821e+06	621083	306901
	P9486	---	---	---	---	---	1.224	400.305				5.25002e+06	2.8725e+06	5.65108e+06	3.99201e+06	2.31944e+06	1.88685e+06	3.96023e+06	8.3118e+06	4.21382e+06	7.40975e+06	1.19652e+07	8.13827e+06	3.97235e+06	2.48065e+06	2.51275e+06	1.54157e+07	7.60603e+06	6.99077e+06	7.52675e+06	6.63725e+06	4.03456e+06	4.15654e+06	4.52732e+06	3.82358e+06	4.24071e+06
	P9485	---	---	---	---	---	1.612	400.302				562579	126956	499916	526685	266665	195103	199091	187766	132917	223196	1.8493e+06	2.08387e+06	980772	140861	56181	4.11225e+06	1.79893e+06	4.87464e+06	1.90037e+06	982703	804345	888106	1.1486e+06	671889	927592
	P9484	---	---	---	---	---	1.278	400.294				916866	1.26246e+06	1.08716e+06	979179	1.15328e+06	1.48171e+06	1.52635e+06	2.19122e+06	1.76774e+06	2.62794e+06	5.26789e+06	4.27229e+06	1.7648e+06	2.04625e+06	2.45074e+06	7.68825e+06	3.71335e+06	3.46222e+06	3.79516e+06	4.2361e+06	2.22663e+06	2.32146e+06	2.53142e+06	2.23787e+06	2.28993e+06
	P9483	---	---	---	---	---	3.551	400.278				23458.2	0	45008.2	12371.8	0	32371	0	39843.4	0	12355.1	586549	505007	1.06928e+06	835656	125811	936709	91915.4	1.68132e+06	406106	319860	203930	251404	103513	238144	460029
	P9482	---	---	---	---	---	2.039	400.269				445552	220572	190399	1.26505e+06	406373	224575	3.69605e+06	343945	1.86352e+06	2.48626e+06	1.2479e+07	74743.3	376236	87396.2	267426	64068.3	244890	1.42335e+06	76036.5	103768	1.36973e+06	1.58601e+06	1.54495e+06	2.14364e+06	1.28572e+06
	P9481	---	---	---	---	---	5.741	400.267				2.11852e+06	15750	1.77743e+06	2.10678e+06	1.51389e+06	23901.3	95217.5	362454	12581.6	1.69208e+06	86711.9	95150	243596	160851	594914	717959	358994	154938	377926	501313	1.00304e+06	877537	870088	49544.3	1.58748e+06
	P9480	---	---	---	---	---	2.937	400.267				29210.2	19325.1	32048.5	24477.1	23271.7	16304.4	7335.88	0	11431.8	19247.9	4.85796e+06	31555.9	11664.2	8084.12	7582.04	346628	134725	619216	313341	300681	123765	106014	114529	131204	54557.9
	P948	---	---	---	---	---	6.668	125.071				681297	1.6763e+06	1.39213e+06	536215	1.34103e+06	1.60353e+06	2.33387e+06	2.06465e+06	1.53267e+06	1.25677e+06	1.49984e+06	1.59093e+06	1.20096e+06	733114	1.51964e+06	1.15051e+06	1.49386e+06	1.48433e+06	1.14355e+06	1.48364e+06	2.19015e+06	2.0202e+06	728949	1.71421e+06	3447476
	P9479	---	---	---	---	---	3.239	400.267				0	26982.1	36569	28203.8	0	0	20824.8	0	18381.8	0	435284	492288	16014.1	46857.6	0	2.75508e+06	633260	822421	3.13338e+06	1.11278e+06	139286	157648	40446.4	352669	98190
	P9478	---	---	---	---	---	4.854	400.267				151353	1.21924e+06	876142	277659	175905	614758	324461	921901	769707	326478	268896	134926	159630	119123	1.8555e+06	188029	250128	286338	129783	137898	1.43105e+06	818167	1.27129e+06	347620	222712
	P9477	---	---	---	---	---	4.476	400.267				389454	225503	1.0752e+06	302404	109026	134952	211057	61980.2	103910	104496	1.47209e+06	251994	377275	180634	159810	125189	159906	6.42545e+06	158539	82741.6	315501	338088	378172	133483	525196
	P9476	---	---	---	---	---	1.674	400.267				7.71121e+06	7.32084e+06	9.22043e+06	8.53945e+06	8.57388e+06	6.53152e+06	7.18318e+06	6.57461e+06	489521	325410	1.94363e+06	1.4763e+06	516094	391646	942957	2.05711e+06	4.49155e+06	1.05401e+07	1.35293e+06	2.01222e+06	5.68575e+06	5.82312e+06	5.95597e+06	6.10756e+06	5.5432e+06
	P9475	---	---	---	---	---	5.554	400.267				2.11852e+06	1.93473e+06	1.896e+06	2.11043e+06	1.51184e+06	1.74802e+06	1.59785e+06	1.5099e+06	1.81415e+06	1.69208e+06	983335	151168	175783	155940	387959	717959	178384	3.37817e+06	210356	151016	1.51593e+06	1.53156e+06	1.55116e+06	1.47316e+06	1.586e+06
	P9474	---	---	---	---	---	2.301	400.267				46083.2	216390	257088	277071	407281	133118	190245	242411	434848	346402	769651	21036.3	53055.3	20552.8	34309	29208.2	68208.6	1.90333e+06	1.6278e+06	41816.3	288297	330210	320260	346956	365327
	P9473	---	---	---	---	---	1.364	400.267				8.67472e+06	8.82145e+06	9.00624e+06	9.69963e+06	7.0296e+06	7.91463e+06	8.52804e+06	8.96583e+06	9.04083e+06	1.04848e+07	6.96855e+06	1.12932e+06	171758	158615	122698	970107	2.0719e+06	7.43687e+06	462380	1.16414e+06	5.84011e+06	5.48407e+06	6.21943e+06	4.69707e+06	5.17967e+06
	P9472	---	---	---	---	---	5.206	400.267				684696	527934	1.37284e+06	1.27813e+06	52017.8	27276.4	13196.4	727.2	73955.7	29455.9	114916	1.14301e+06	1.20127e+06	2.20025e+06	1.70658e+06	1.85342e+06	758771	533473	691194	1.07822e+06	1.26712e+06	1.53059e+06	2.29258e+06	528634	2.03404e+06
	P9471	---	---	---	---	---	1.784	400.267				7.85969e+06	7.32084e+06	561253	9.3325e+06	7.72509e+06	7.95293e+06	7.18318e+06	6.57461e+06	8.62605e+06	6.88292e+06	7.76878e+06	168861	873385	384819	942957	184118	4.56156e+06	7.31088e+06	1.35293e+06	2.01222e+06	3.35673e+06	4.04316e+06	679206	6.10264e+06	6.03405e+06
	P9470	---	---	---	---	---	5.526	400.219				9536.38	23009.8	19246.9	22368.1	3565.78	40094.5	111896	4471.96	62929	22766.2	63349.1	168886	14918.8	6113.52	4488.3	177670	133369	2.25812e+06	62287.4	0	74304.9	89180.2	46999.2	86867.4	148550
	P947	---	---	---	---	---	3.168	125.071				2.29995e+06	4.73857e+06	6.36699e+06	2871639	4.99376e+06	4.13626e+06	3.33551e+06	4.56172e+06	4.90263e+06	3.95933e+06	3.14898e+06	1.95195e+06	2.11667e+06	2.06933e+06	3.34155e+06	4.44826e+06	1.6041e+06	3.53074e+06	3.08731e+06	1.94801e+06	2.81579e+06	2.59005e+06	3.11351e+06	2.51913e+06	1.91179e+06
	P9469	---	---	---	---	---	5.66	400.209				4006.72	5165.73	33988.1	33039.5	26309.8	59773	55815.7	5350.75	18096.1	33871.6	9338.99	1695.34	5559.33	4623.44	19152.7	18021.8	15159.2	403127	4885.49	14942.5	79816.6	47084.6	14150.7	59996.1	34374.9
	P9468	---	---	---	---	---	8.279	400.045				1.34372e+06	40888.7	239025	1.35465e+06	531031	876477	819912	994719	826921	862474	2.92934e+06	3.15426e+06	3.29183e+06	2.26531e+06	2.12103e+06	3.74414e+06	1.50859e+06	3.06144e+06	4.05757e+06	1.47292e+06	1.55148e+06	1.85557e+06	85196	3.03108e+06	2.75451e+06
	P9467	---	---	---	---	---	8.129	399.969				2.43095e+06	2.66286e+06	3.2156e+06	2.55241e+06	3.04207e+06	2.12017e+06	2.66419e+06	2.26264e+06	2.03586e+06	2.63471e+06	2.02937e+06	2.15586e+06	1.99371e+06	2.9903e+06	3.51999e+06	2.83417e+06	4.27392e+06	2.86778e+06	1.1231e+06	3.3373e+06	2.84775e+06	2.72381e+06	2.80908e+06	2.62297e+06	2.61542e+06
	P9466	---	---	---	---	---	0.971	399.325				252325	286158	291496	293510	422744	453434	413291	390981	461924	504956	1.22956e+06	1.54856e+06	967878	1.47728e+06	1.29811e+06	1.25007e+06	969092	806030	682511	806281	1.05765e+06	1.08669e+06	1.05426e+06	1.12123e+06	1.11364e+06
	P9465	---	---	---	---	---	1.154	399.325				6.54792e+06	4.05297e+06	7.6634e+06	4.87813e+06	4.7178e+06	3.72699e+06	5.66449e+06	5.635e+06	7.28877e+06	4.93532e+06	1.22956e+06	6.22909e+06	5.04654e+06	5.73296e+06	8.7022e+06	5.12427e+06	5.75073e+06	4.38763e+06	8.15329e+06	9.72584e+06	6.55798e+06	6.64296e+06	6.22709e+06	7.33139e+06	6.4554e+06
	P9464	---	---	---	---	---	1.149	399.31				546081	579537	1.03466e+06	465868	474436	433782	637500	545840	815995	627434	7.62693e+06	2.0248e+07	570833	534432	808949	1.27747e+06	773492	8.46789e+06	694854	894243	3.04858e+06	3.09759e+06	2.67603e+06	3.55884e+06	3.10691e+06
	P9463	---	---	---	---	---	1.181	399.265				417899	985576	45070.8	376310	476733	495319	869572	1.10399e+06	1.30946e+06	484645	510141	299784	42558.8	198860	9925	48285.9	225170	615495	19042.9	114812	146602	148029	61341	156429	227746
	P9462	---	---	---	---	---	6.653	399.247				27050.3	10121.8	13420.5	0	92796.9	22860.3	51336.2	10235.7	9514.05	3823.57	268388	17541.6	129236	87671.2	65044.5	17155.2	2705.62	374106	24563.5	8437.84	86891.9	78418	39936.8	97620	89223.2
	P9461	---	---	---	---	---	5.19	399.247				27328.4	40704.3	45860.7	11817.3	0	9348.26	4864.16	0	39028	0	18127.8	18513	6952.56	32768.5	8315.56	18970.3	14904.1	19771.6	5864.66	8882.4	28810.8	21673.1	20002.7	19513.7	18365.2
	P9460	---	---	---	---	---	1.155	399.217				519549	347039	1.15243e+06	722768	279717	315744	427188	541734	518826	333407	86309.9	272984	549352	400289	864366	468953	888160	254000	800922	612768	600554	604296	683887	631267	501477
	P946	---	---	---	---	---	5.729	125.071				1.08988e+06	1.07459e+06	1.27324e+06	1.58014e+06	2.58139e+06	1.41091e+06	2.69308e+06	1.55779e+06	2.15826e+06	2.64175e+06	891951	1.32263e+06	572060	634371	1.02443e+06	3.81198e+06	1.20152e+06	1.43489e+06	1.41289e+06	766491	2.53738e+06	2.24653e+06	3.00195e+06	880326	2.56647e+06
	P9459	---	---	---	---	---	5.503	399.197				862755	2.0616e+06	1.05424e+06	982686	1.06448e+06	1.01817e+06	2.51197e+06	71689.8	2.07485e+06	1.50034e+06	31602.4	1.15254e+06	846480	988288	1.49016e+06	1.72321e+06	1.24019e+06	1.74314e+06	1.31409e+06	1.51975e+06	1.80178e+06	1.29621e+06	1.14034e+06	1.35292e+06	889796
	P9458	---	---	---	---	---	0.915	399.182				205681	87893.2	19587.7	118270	126611	103728	137536	394242	502235	186462	145071	161973	279662	156317	227496	17098.5	14269.2	14498.3	22763	22329.5	316355	312086	298908	295383	337697
	P9457	---	---	---	---	---	7.64	399.17				75505.7	2.03839e+06	2.32948e+06	42766.3	236500	349510	251566	316843	368994	321960	797224	529415	425130	735595	530952	4816.74	40158.1	14929.5	2505.6	77216.1	279535	291115	244028	320862	320034
	P9456	---	---	---	---	---	7.837	399.159				4.21617e+06	4.32328e+06	5.17871e+06	4.12628e+06	277758	321842	347441	981044	1.1287e+06	339357	274704	317827	166305	58150.3	151629	976760	720317	1.07971e+06	1.01324e+06	848729	853129	876589	929494	1.03122e+06	692512
	P9455	---	---	---	---	---	7.708	399.159				4.21617e+06	4.32328e+06	5.17871e+06	4.12582e+06	146157	224773	231560	238631	257856	277051	274704	145330	122577	225158	159425	976760	720317	1.07971e+06	1.01324e+06	849333	713539	702102	929494	1.03122e+06	134156
	P9454	---	---	---	---	---	9.127	399.144				2.56171e+06	2.83575e+06	2.166e+06	4.42703e+06	3.39965e+06	2385338	2.03197e+06	3.3321e+06	5.88583e+06	2.21236e+06	2.45913e+06	3.48702e+06	2.63059e+06	860535	1.25449e+06	2.17775e+06	1.13801e+06	1.31606e+06	2.09485e+06	2.02223e+06	2.29109e+06	2.27608e+06	1.9661e+06	2.45287e+06	2.39425e+06
	P9453	---	---	---	---	---	8.149	399.138				13935.8	10937.1	96090.2	23453.7	28872	16599.2	13233.9	0	29581.8	33383.7	64523.5	0	0	58003.7	114965	0	11849.8	20568.5	60045.5	416185	69017.1	53245.5	15249.6	72598.9	56116.3
	P9452	---	---	---	---	---	8.232	399.083				235476	196709	322278	382419	45472.1	191969	197005	43750.7	352967	106104	383471	695668	341929	311210	99141.3	769105	326403	446519	301838	1341.42	317807	336631	391246	327912	309560
	P9451	---	---	---	---	---	8.139	399.055				88737.8	1054.42	16608.7	203243	66943.9	135462	64364.4	31538.8	61204.4	64507.4	523210	379483	203673	43598.7	62075.9	785724	1.54635e+06	14944	68503.6	245059	109679	119443	44475.8	30711.9	292907
	P9450	---	---	---	---	---	8.481	398.923				628214	814398	1.77236e+06	1.02265e+06	917261	871237	1.29473e+06	985405	1.2316e+06	1.15288e+06	473719	749033	565454	775986	433919	806987	663303	712524	645621	1.08518e+06	990992	898510	936225	697892	968932
	P945	---	---	---	---	---	0.212	125.071				9.55325e+06	9.8781e+06	4.54039e+06	8.00567e+06	6.86336e+06	8.56326e+06	6.04504e+06	9.55516e+06	1.16582e+07	6.73661e+06	7.67185e+06	6.17376e+06	2.4943e+06	3.39506e+06	4.95266e+06	6.06821e+06	7.3359e+06	6.8291e+06	6.22814e+06	7.49474e+06	5.67205e+06	6.1874e+06	5.48924e+06	8.01697e+06	5.57136e+06
	P9449	---	---	---	---	---	8.324	398.923				415190	814398	69460.4	416681	917261	271506	377793	191162	372404	1.13558e+06	470841	128728	616574	449683	1.89256e+06	247131	663303	301319	473584	1.08518e+06	990992	898510	936224	697892	968932
	P9448	---	---	---	---	---	8.22	398.844				24642.3	33110.6	57328.8	40936.5	84218.7	19622.5	32941.3	96648.6	16129.1	64445.1	87128.7	42663.7	169746	221829	628130	43395.2	365104	164936	47259.5	351921	75240.1	54520.3	28083.5	40613.4	74144.1
	P9447	---	---	---	---	---	8.201	398.833				59299.4	85261.9	161408	105937	191228	59092.6	88672.3	188745	45888.9	157742	180691	115704	234748	489943	538553	114993	385163	303957	73890	613773	170668	145946	89800.7	118760	204557
	P9446	---	---	---	---	---	1.159	398.361				1.46269e+06	1.2629e+06	1.20683e+06	1.35583e+06	1.18005e+06	844847	995135	1.08287e+06	1.30032e+06	905162	2.47878e+06	1.66842e+06	2.18427e+06	1.2517e+06	1.46e+06	2.25275e+06	2.34361e+06	3.60424e+06	4.05981e+06	2.76006e+06	2.17694e+06	2.19042e+06	2.16957e+06	2.21855e+06	2.19663e+06
	P9445	---	---	---	---	---	5.046	398.324				11497.9	238037	1.09388e+06	1.22611e+06	873494	1.72618e+06	337146	3.03099e+06	221601	46300.9	6757.06	4968.57	6611.27	5932.73	8715.98	5122.47	30709.8	6126.17	612.46	23207.9	348312	394563	7894.58	44427.9	1.17762e+06
	P9444	---	---	---	---	---	4.896	398.324				2.31769e+06	238037	1.09388e+06	1.22611e+06	436831	1.76115e+06	337146	3.15518e+06	167126	132772	6757.06	660951	25877.4	13341.3	14492.7	3685.95	46807.1	58277.7	5734.23	11830.6	374234	416095	39425.1	74104.2	1.17661e+06
	P9443	---	---	---	---	---	2.233	398.324				18334.2	20743	338242	40727.3	65364.1	73284.1	15542.8	79781.2	63629.1	77491.2	22515.3	0	0	0	0	0	9879	0	6850.46	0	20170.9	16531.3	8180.26	9915.15	27858.8
	P9442	---	---	---	---	---	1.357	398.324				6.31981e+07	6.55736e+07	6.13292e+07	5.90597e+07	7.36395e+07	6.56563e+07	5.56328e+07	101793852	7.14712e+07	7.33891e+07	738495	2.07698e+07	1.22403e+07	1.00903e+07	1.09689e+07	1.11151e+07	2.13462e+07	9.31223e+06	9.57174e+06	1.18481e+07	3.7097e+07	3.67362e+07	3.85323e+07	3.57178e+07	3.55976e+07
	P9441	---	---	---	---	---	1.739	398.324				8.74125e+07	9.84823e+07	105432432	8.14549e+07	1.17475e+08	9.80462e+07	7.83583e+07	1.43712e+08	103076121	9.66553e+07	1.511e+07	3.54219e+07	2.17664e+07	1.89874e+07	1.88532e+07	1.73197e+07	3.77767e+07	1.68304e+07	1.70191e+07	2.07417e+07	6.15638e+07	5.96275e+07	6.22332e+07	6.11625e+07	5.35506e+07
	P9440	---	---	---	---	---	5.102	398.289				4593.77	6662.56	89700	14687	0	0	5288.43	0	0	7620.27	21172	9532.81	8598.57	5222.9	10740.5	9825.83	4568.53	42403.7	9037.54	6990.86	20946.8	23511.5	34133.5	6896.26	32069.3
	P944	---	---	---	---	---	1.261	125.071				3.09143e+06	8.26214e+06	6.71695e+06	1.18042e+06	2.87605e+06	3.09245e+06	2.66463e+06	1.53641e+06	4.1835e+06	2.04262e+06	661385	3.0531e+06	2.76153e+06	1.80639e+06	2.08362e+06	2.26483e+06	4.43523e+06	1.80199e+06	980157	1.2545e+06	2.91214e+06	3.09692e+06	1.82635e+06	5.68709e+06	1.96211e+06
	P9439	---	---	---	---	---	4.766	398.289				7754.29	16310.4	25811.2	7201.48	8131.91	0	6705.9	0	10412.1	0	46611	4058.81	41738.3	21865.9	9521.99	7107.68	38406.7	200216	38830.6	26293.7	42781.2	34024.3	27361.8	12673	53281
	P9438	---	---	---	---	---	1.286	398.288				3.11003e+06	2.3623e+06	5.57039e+06	2.88425e+06	3.52165e+06	3.61718e+06	3.41224e+06	2.75426e+06	4.01622e+06	3.88364e+06	6.11604e+06	998782	142102	1.11533e+06	239710	1.12375e+06	3.83152e+06	1.03682e+07	331136	884386	2.43744e+06	2.37348e+06	2.41671e+06	1.19113e+06	3.44862e+06
	P9437	---	---	---	---	---	1.764	398.288				241743	119406	23566.8	43954.1	68340.9	72582.4	110562	186839	44871.5	230362	1.36867e+06	311711	386434	403794	193069	102274	4.62958e+06	3.35595e+07	411571	83473.8	1.6578e+06	2.04848e+06	2.23964e+06	2.78888e+06	1.50762e+06
	P9436	---	---	---	---	---	5.48	398.252				19069.8	7121.83	1.04339e+06	24048.1	2072.63	15029.5	16364.6	21474.4	15198.4	1416.38	997594	197054	421641	497081	128075	277082	224388	1.91193e+06	82213.1	37627.4	190850	210431	137332	397846	115697
	P9435	---	---	---	---	---	4.964	398.251				341970	594939	4.91072e+06	766068	291782	322756	473048	144228	476343	168897	286752	34609.6	78306.3	6722.49	24760.3	21058.8	13225.8	36232.2	25015.3	5798.6	468774	197284	103748	104171	112440
	P9434	---	---	---	---	---	1.154	398.231				1.39571e+06	1.98048e+06	2.1059e+06	2.60858e+06	1.4375e+06	1.38583e+06	969818	2.07161e+06	1.30752e+06	1.03265e+06	598990	852463	3.98408e+06	2.15438e+06	2.21822e+06	2.49851e+06	1.47613e+06	1.86601e+06	1.67682e+06	2.21208e+06	2.07628e+06	1.99233e+06	2.05987e+06	2.00282e+06	1.83037e+06
	P9433	---	---	---	---	---	8.851	398.212				5147.93	0	11581.7	4644.05	363336	1.00155e+06	1.02807e+06	623438	752244	2.78091e+06	951673	327199	308977	463756	429424	0	5607.44	0	0	8607.34	289386	359146	416967	385165	345067
	P9432	---	---	---	---	---	2.139	398.192				45808.1	150036	388965	126966	125335	137798	109159	294599	59199.9	177037	22564.7	39495.4	81309	20041.9	55952.3	376584	294462	0	22244.1	8662.54	1.96398e+06	2.35514e+06	7.33882e+06	41215.1	76544.7
	P9431	---	---	---	---	---	1.493	398.192				243085	1.57938e+06	1.10706e+06	1.77837e+06	2.7413e+06	1.02902e+06	2.13869e+06	1.43162e+06	3.14625e+06	1.99681e+06	0	2.72365e+06	2.44585e+06	1.1278e+06	1.42222e+06	2.398e+07	6.76756e+06	935581	4.58102e+06	2.26903e+06	1.68147e+06	1.56506e+06	1.29315e+06	1.11295e+06	2.17267e+06
	P9430	---	---	---	---	---	7.945	398.128				238298	417597	487472	316202	119640	275844	303851	100521	576822	365594	454643	596120	651152	290788	246629	562489	1.24299e+06	647383	482397	763570	368004	454005	324887	558913	564215
	P943	---	---	---	---	---	2.886	125.071				4.44266e+06	2.6512e+06	2.76492e+06	4.93555e+06	6.69037e+06	5.82543e+06	4.28484e+06	5.57169e+06	3.6994e+06	3.56443e+06	4.11664e+06	3.71799e+06	2.27625e+06	2.98076e+06	3.36434e+06	4.97705e+06	2.21192e+06	1.58121e+06	2.33783e+06	2.78122e+06	4.26194e+06	4.12067e+06	5.74193e+06	1.72191e+06	4.7569e+06
	P9429	---	---	---	---	---	7.791	398.127				11393.2	417597	487472	316202	2809.69	275844	303851	100521	576822	365594	454643	596120	651152	290788	246629	562489	4851.22	11146.7	26224.2	1586.45	555250	500816	324887	558913	564215
	P9428	---	---	---	---	---	7.952	398.019				544514	523631	389577	460640	431353	572912	607588	624818	497213	419959	259705	552732	592573	659291	585657	380552	238616	318436	684583	272779	612036	657727	740249	602806	675818
	P9427	---	---	---	---	---	8.168	398.006				1397.37	240.17	25886.6	68454.5	40047.3	6220.58	65593.3	15865.5	2382.61	19440.2	1.16251e+06	634147	694205	908291	18194	348848	801.7	981336	372547	9787.01	612409	687348	810368	692530	634085
	P9426	---	---	---	---	---	8.18	397.987				563438	626667	856121	468489	859779	463408	459900	708026	650634	708538	3.22706e+06	971510	2.04522e+06	1.52015e+06	3628391	1.10631e+06	1.90779e+06	2.43809e+06	2.01384e+06	3.69223e+06	1.13615e+06	922553	481992	1.02761e+06	1.04446e+06
	P9425	---	---	---	---	---	8.127	397.954				610392	66336	132875	675928	550433	300752	420651	500497	516631	422378	2.32696e+06	1.06704e+06	44239.7	83073.4	330420	56037.4	138583	1.7453e+06	31444.2	261309	125009	140095	114160	50487.7	270723
	P9424	---	---	---	---	---	1.178	397.378				1.56283e+06	1.38616e+06	1.72393e+06	2.85518e+06	2.94299e+06	1.25117e+06	1.25355e+06	890016	1.72096e+06	1.0818e+06	594364	690788	1.18055e+06	1.73644e+06	2.84512e+06	900989	579398	784065	1.97792e+06	2.74519e+06	1.93519e+06	1.84323e+06	2.11567e+06	1.70126e+06	1.62079e+06
	P9423	---	---	---	---	---	1.184	397.308				2.37127e+06	2.84897e+06	1.96705e+06	1.88659e+06	3.29458e+06	2.14146e+06	2.45963e+06	2.10872e+06	3.40352e+06	2.46283e+06	2.02984e+06	3.42906e+06	1.77311e+06	1.63169e+06	2.37671e+06	2.24355e+06	3.77632e+06	2.49433e+06	2.96571e+06	1.74246e+06	2.73986e+06	2.79713e+06	2.76193e+06	2.50398e+06	3.18276e+06
	P9422	---	---	---	---	---	1.209	397.293				672529	551480	777661	321762	529100	364615	644903	405723	546121	337927	1.63155e+07	5.30723e+06	269632	386199	542167	354513	642262	1.45956e+07	272752	398025	2.29423e+06	2.28624e+06	2.10763e+06	2.54699e+06	2.19611e+06
	P9421	---	---	---	---	---	1.155	397.268				2.44073e+06	807143	3.28356e+06	1.38464e+06	496582	2.13633e+06	1.9739e+06	933444	24594.2	1.0691e+06	16663	2.6271e+06	1.23472e+06	6.18262e+06	3.9662e+06	1.44658e+06	3.76491e+06	5.79326e+06	1.04554e+06	1.94053e+06	2.37694e+06	2.42934e+06	2.21168e+06	2.66142e+06	2.46731e+06
	P9420	---	---	---	---	---	1.548	397.237				2.03696e+06	5.81203e+06	4.10616e+06	7.00948e+06	6.28828e+06	6.16725e+06	6.23846e+06	7.15367e+06	9.186e+06	2.54929e+06	0	28145	153156	52278.4	36292.1	165117	465912	40901.6	85345.3	116313	3.17423e+06	3.19447e+06	2.55207e+06	3.98675e+06	3.06485e+06
	P942	---	---	---	---	---	6.131	125.071				1.75003e+06	1.32622e+06	1.37096e+06	1.05404e+06	1.12086e+06	609851	890921	1.48671e+06	1.24723e+06	1.57688e+06	771757	1.5821e+06	1.29603e+06	991018	1.19886e+06	1.37525e+06	870791	909307	1.89931e+06	605352	1.53701e+06	1.48784e+06	1.75014e+06	1.50211e+06	1.16211e+06
	P9419	---	---	---	---	---	1.729	397.216				81844.7	733035	1.40942e+06	77340.8	543158	464853	872821	1.33992e+06	857442	607195	0	42310.4	20822.8	151633	17825.5	0	2728.81	54638.7	185847	71570.6	226131	255578	148481	590002	57697.8
	P9418	---	---	---	---	---	1.435	397.216				20253.8	695662	346494	234566	605314	1.05699e+06	1.60206e+06	1.22329e+06	1.81307e+06	808392	49194.9	0	0	55129.2	17400.9	0	0	31484.7	303473	40153.4	304295	330007	151891	439144	424698
	P9417	---	---	---	---	---	1.197	397.2				9.07422e+06	1.01581e+07	8.48625e+06	7.5413e+06	9.07393e+06	6.16432e+06	6.9744e+06	7.10667e+06	8.11929e+06	6.32739e+06	5.11675e+06	5.9497e+06	4.82673e+06	6.03876e+06	4.8462e+06	6.72609e+06	5.67642e+06	4.682e+06	7.21559e+06	5.39401e+06	6.61485e+06	6.73691e+06	6.52181e+06	7.53309e+06	6.27791e+06
	P9416	---	---	---	---	---	7.646	397.181				0	8405.89	5426.17	9645.1	13879.2	16401	17337.4	160884	12643.6	14981.6	17453.2	243416	12557.9	5808.08	6679.38	3352.89	3695.49	12590	8205.8	14506.7	245957	191337	309333	204980	5076.81
	P9415	---	---	---	---	---	6.363	397.171				0	5077.24	0	4090.54	509900	422663	489792	103798	89559.2	543924	675828	0	4323.54	31065.2	4627.24	0	0	0	2112.41	0	16625.8	15654.9	13486.8	16750.6	15756.2
	P9414	---	---	---	---	---	8.523	397.164				1.38574e+06	1.60635e+06	1.10317e+06	1.25253e+06	1.45868e+06	1.49649e+06	1.36273e+06	1.28096e+06	1.55328e+06	1.59132e+06	832760	949589	782891	1.13519e+06	908592	1.24791e+06	1.07749e+06	744092	891539	1.14537e+06	1.25799e+06	1.25133e+06	1.31562e+06	1.23059e+06	1.20111e+06
	P9413	---	---	---	---	---	6.612	397.156				557020	463811	432105	426728	72136.1	62141	82116.4	322203	121088	56651.8	176515	232271	587590	36143.5	194465	388499	300219	403452	384601	428711	206123	230421	184415	333830	197314
	P9412	---	---	---	---	---	8.208	397.107				18976.1	28482.1	7197.02	9737.52	1.56005e+06	1.15935e+06	1.42633e+06	463192	636104	1.55975e+06	751310	197099	298384	589266	317827	0	54210.6	16286.9	1754.2	0	280972	260518	194138	337156	229806
	P9411	---	---	---	---	---	7.775	397.092				835516	1.22942e+06	430946	968958	152838	339.25	0	206701	58954.1	17779.9	14294.4	32237.5	160712	0	45557	1.24316e+06	847065	636555	2.0073e+06	1.78432e+06	99887.7	100690	69478.5	104842	128552
	P9410	---	---	---	---	---	8.154	397.091				692169	739327	553172	643128	518294	519366	510803	497486	518176	481247	369330	754614	227741	120870	115708	85308.4	532265	282923	328605	29431.7	581244	587692	627494	619914	522115
	P941	---	---	---	---	---	3.951	125.071				4.79849e+06	3.51213e+06	1.84177e+06	4.12552e+06	3.2567e+06	3.85791e+06	8.03798e+06	3.30501e+06	3.80336e+06	2.87981e+06	4.01401e+06	3.13521e+06	2.18533e+06	4.65127e+06	3.40444e+06	6.27905e+06	1.37377e+06	1.41272e+06	4.20722e+06	2.9301e+06	4.0314e+06	4.39782e+06	4.11823e+06	3.52584e+06	5.9158e+06
	P9409	---	---	---	---	---	8.109	396.963				480526	553474	622640	607104	364982	418530	415424	693237	782368	485085	701332	244188	193531	183446	199515	547964	429214	461869	83931.3	60731.7	432770	479743	527450	502109	456645
	P9408	---	---	---	---	---	8.145	396.866				625876	445831	2.02269e+06	561568	500176	334827	494181	427345	514573	524527	723017	345896	1.08566e+06	1.10197e+06	1.63489e+06	324630	507076	782519	835682	1.48537e+06	688574	572204	470814	535977	593452
	P9406	---	---	---	---	---	1.24	396.308				2.01322e+06	1.19349e+06	308636	1.90821e+06	941102	123208	1.84038e+06	1.18672e+06	2.645e+06	1.2667e+06	1.15334e+06	1.6476e+06	1.0642e+06	625304	1.2037e+06	148709	1.19716e+06	1.80171e+06	1.85953e+06	932786	1.55978e+06	1.46793e+06	1.40794e+06	1.80611e+06	1.09789e+06
	P9405	---	---	---	---	---	1.166	396.274				3.16043e+06	2.38165e+06	5.26955e+06	563961	1.962e+06	2.03845e+06	3.04318e+06	3.41484e+06	2.44436e+06	2.78614e+06	1.65548e+06	1.70513e+06	493239	2.10377e+06	978760	754904	2.41256e+06	1.49385e+06	935329	1.00115e+06	1.68687e+06	1.88003e+06	1.79372e+06	2.28415e+06	1.75538e+06
	P9404	---	---	---	---	---	4.997	396.248				62410.1	18366.6	1.79902e+06	152411	24501.5	75010.3	20671.6	221205	38566.7	13758.6	1.35507e+06	8.51097e+06	7355.13	3149.53	3610.66	24234.5	7676.34	13221.9	29153.2	8959.88	134685	151185	89956	300189	79908.9
	P9403	---	---	---	---	---	5.291	396.247				0	9495.08	26219.9	158403	47382.9	3795.56	0	0	13405.8	2465.22	18468.6	4.16047e+06	254514	0	6755.32	1.35984e+06	107024	1.9759e+06	618614	27449.1	181269	169718	28932.5	103612	365058
	P9402	---	---	---	---	---	1.473	396.235				1.33223e+07	3.09717e+07	2.08187e+07	2.91876e+07	3.31174e+07	3.06059e+07	3.90799e+07	4.80206e+07	4.06812e+07	4.14208e+07	245926	512870	4.23721e+06	420175	833765	4.14639e+06	8.90133e+06	2.25549e+06	3.69092e+06	918105	1.74427e+07	1.82726e+07	1.42566e+07	2.09867e+07	2.04043e+07
	P9401	---	---	---	---	---	4.519	396.235				121495	165498	2.00074e+07	320936	214015	150845	113076	141980	227369	98017.9	10819.6	34102.3	14236.2	4453.12	12443.1	15352.2	15235	7605.13	4680.39	0	762089	263460	79216.6	136684	75851.7
	P9400	---	---	---	---	---	4.28	396.235				84394.2	101618	451397	171931	188002	121880	280864	111051	386021	67382.1	8484.6	15634.5	115795	0	6518	0	9955.7	12035.3	4680.39	0	2.00166e+06	867272	1.38563e+06	17132.2	64665.5
	P940	---	---	---	---	---	8.221	125.071				2.0515e+06	2.49021e+06	2.05715e+06	1.70925e+06	1.49944e+06	2.37505e+06	1.52905e+06	2.89919e+06	1.96503e+06	2.93739e+06	1.88602e+06	3.24315e+06	1.67112e+06	2.32344e+06	1.84233e+06	2.57632e+06	1.26853e+06	2.20476e+06	1.23317e+06	1.48613e+06	1.82675e+06	2.03034e+06	725397	3.12299e+06	2.44622e+06
	P94	---	---	---	---	---	6.237	86.0968				3.73153e+07	1.01461e+07	9.17282e+06	4.25269e+07	1.26907e+07	6.14687e+06	6.46331e+06	1.1459e+06	5.86986e+06	1.59831e+06	1.32534e+06	8.90665e+06	1.61789e+07	2.03641e+07	1.11467e+07	1.17303e+07	7.53385e+06	7.09399e+06	9.67206e+06	908068	1.18613e+07	1.31844e+07	1.14398e+07	1.4729e+07	1.47077e+07
	P9399	---	---	---	---	---	5.496	396.235				257008	82448.3	322948	482353	170645	23989.2	8917.27	104755	128621	239264	25510.1	60602.9	7386.62	1916.36	0	2292.96	516.33	21340.3	5124.61	9857.71	20998.5	12963.5	9712.2	1506.3	19637.2
	P9398	---	---	---	---	---	4.871	396.235				1.15436e+06	452357	1.60143e+07	1.06262e+06	113855	661173	447996	1.38585e+06	104125	62218.4	218695	334240	124193	4499.74	16097.8	14197.1	49829.3	15657.9	5979.03	8562.78	852154	464320	401677	33758	569691
	P9397	---	---	---	---	---	2.174	396.235				305470	677340	2.07256e+06	1.28237e+06	483159	390743	628161	387157	656474	579374	41059.9	17092	79991.5	16626.9	13914.5	24172.8	211338	17786.2	1380.87	397.1	1.37986e+06	834966	1.01378e+06	315714	630511
	P9396	---	---	---	---	---	4.07	396.235				786001	181633	917330	3.25787e+06	404809	166170	172055	170860	201770	68087	987.73	13487.6	85951.7	9705.51	7945.35	0	7575.57	6618.19	7040.43	0	521735	618335	1.54719e+06	75979.4	328440
	P9394	---	---	---	---	---	1.364	396.214				1.6419e+06	6.49991e+06	3.24673e+06	8.02517e+06	9.85736e+06	8.53739e+06	8.93454e+06	1.09174e+07	1.03746e+07	9.40045e+06	116468	446693	1.80772e+06	1.19784e+06	752129	611293	272893	784987	3.22415e+06	521724	6.59292e+06	7.63997e+06	5.73051e+06	9.59547e+06	8.64096e+06
	P9392	---	---	---	---	---	7.442	396.108				1.65092e+06	1.98606e+06	1.38281e+06	1.32983e+06	1.15613e+06	1.46076e+06	871119	1.52945e+06	16150.2	1.49698e+06	1.68901e+06	1.26645e+06	1.26008e+06	1.79107e+06	2.08131e+06	4953.41	2.28382e+06	2.78383e+06	3.92368e+06	3.00993e+06	1.68984e+06	1.73541e+06	1.70324e+06	1.80745e+06	1.74113e+06
	P9391	---	---	---	---	---	8.47	396.079				2.8685e+06	3.04758e+06	2.56172e+06	3.48508e+06	2.78089e+06	2.48883e+06	2.7033e+06	2.74865e+06	2.71512e+06	2.93552e+06	201426	737748	1.74602e+06	569079	484247	781143	730213	172028	775594	686598	1.60706e+06	1.56077e+06	1.47019e+06	1.62742e+06	1.53839e+06
	P9390	---	---	---	---	---	8.043	396.039				2.92775e+07	3.25364e+07	3.06162e+07	3.24321e+07	2.77062e+07	2.92122e+07	2.72112e+07	2.8691e+07	3.36801e+07	3.10361e+07	3.38829e+07	2.66259e+07	3.29998e+07	3.40973e+07	3.44416e+07	2.85351e+07	2.8217e+07	3.19054e+07	5.55787e+07	3.56321e+07	3.62177e+07	3.61241e+07	3.75423e+07	3.55504e+07	3.51861e+07
	P939	---	---	---	---	---	7.23	125.071				1.83192e+06	2.32035e+06	3.65227e+06	2.35898e+06	2.08795e+06	2.34155e+06	2.43121e+06	2.78727e+06	3.30763e+06	2.38434e+06	2.2602e+06	3.13403e+06	516295	2.7323e+06	1.26985e+06	2.25015e+06	2.07604e+06	2.30764e+06	1.10451e+06	1.10995e+06	1.63996e+06	1.82511e+06	1.06099e+06	3.77509e+06	824395
	P9389	---	---	---	---	---	8.121	396.039				2.92775e+07	3.25364e+07	3.06162e+07	3.24321e+07	2.77062e+07	2.92122e+07	2.72112e+07	2.8691e+07	3.36801e+07	3.10361e+07	3.38829e+07	2.66259e+07	3.29998e+07	3.40973e+07	3.44416e+07	2.85351e+07	2.8217e+07	3.19054e+07	5.55787e+07	3.56321e+07	8.85374e+06	1.10573e+07	114016	75528.7	3.51861e+07
	P9388	---	---	---	---	---	8.269	396.021				2.0648e+07	1.72576e+07	2.31222e+07	1.84454e+07	1.40934e+07	1.68178e+07	1.64789e+07	1.79483e+07	1.81386e+07	1.60316e+07	1.77754e+07	2.67678e+07	1.06302e+07	1.70794e+07	1.20338e+07	1.87866e+07	1.35158e+07	1.82982e+07	1.10947e+07	1.38725e+07	1.87911e+07	1.92016e+07	2.0203e+07	1.93641e+07	1.84482e+07
	P9387	---	---	---	---	---	8.375	396.021				2.0648e+07	1.72576e+07	2.31222e+07	1.86947e+07	1.40934e+07	1.68178e+07	1.64789e+07	1.79483e+07	1.81386e+07	1.60316e+07	1.77754e+07	2.67678e+07	1.06302e+07	1.70794e+07	1.20338e+07	1.87866e+07	1.35158e+07	1.82982e+07	1.10947e+07	1.38725e+07	1.87911e+07	1.92016e+07	2.0203e+07	1.93641e+07	1.84482e+07
	P9386	---	---	---	---	---	10.048	395.902				30773	10442.1	76279.5	3978.67	8742.07	18075	29985.3	4407.15	3479.66	6916.38	0	0	8116.85	22715.7	8314.7	0	3952.32	5135.37	14839.8	53277.9	10343.7	10435.8	15367.1	8155.18	7877.12
	P9385	---	---	---	---	---	1.143	395.314				609994	288697	757074	351715	618241	427234	460135	730868	698917	550492	2.79074e+06	5.06361e+06	274354	497820	510352	777002	949382	545076	862965	980724	1.08817e+06	1.15414e+06	963728	1.20868e+06	1.35597e+06
	P9384	---	---	---	---	---	1.198	395.292				4.00326e+06	2.83999e+06	1.60605e+06	2.43767e+06	1.62384e+06	1.0878e+06	1.17937e+06	1.24369e+06	1.83901e+06	1.31621e+06	825416	1.33478e+06	2.68462e+06	1.184e+06	3.56388e+06	3.41869e+06	1.57074e+06	635584	1.1137e+06	3.34069e+06	2.11069e+06	2.19045e+06	2.08736e+06	2.38043e+06	2.18332e+06
	P9383	---	---	---	---	---	1.502	395.258				495122	1.57295e+06	1.46099e+06	1.09225e+06	2.24185e+06	1.95973e+06	796645	3.01471e+06	1.77003e+06	2.4144e+06	17203.3	73996.2	1.10437e+06	2.5427e+06	2.24516e+06	0	0	50729.5	1.40722e+06	866699	2.15258e+06	2.1426e+06	1.63354e+06	2.83568e+06	1.94862e+06
	P9382	---	---	---	---	---	1.264	395.239				115507	181634	186592	417436	293779	307276	107466	46849.6	197954	45950.5	0	415635	3.58194e+06	120640	403816	889285	677005	318306	1.70405e+06	777296	427891	449458	178923	181959	1.00906e+06
	P9381	---	---	---	---	---	1.163	395.219				27924.4	243818	47878.9	226962	537259	238319	412325	1.0277e+06	1.01595e+06	824917	218651	2.62992e+06	429062	163625	219306	550700	288360	1.39026e+06	374550	434843	548063	631406	383124	877072	717364
	P9380	---	---	---	---	---	7.679	395.201				461321	378783	558882	348972	182974	380985	48796.9	14651.7	6094.09	360161	326248	449350	999181	1.61901e+06	1.69528e+06	79934.8	6598.19	86219.8	96679.5	24038	684323	760563	872655	710524	774750
	P938	---	---	---	---	---	8.726	125.071				1.13168e+06	3.32124e+06	3.42646e+06	4.39806e+06	1.09505e+06	4.49554e+06	5.64525e+06	3.45095e+06	4.37386e+06	2.67275e+06	8.18578e+06	2.80665e+06	1.56505e+06	2.4773e+06	2.84263e+06	4.71347e+06	3.7223e+06	5.8839e+06	3.44702e+06	1.67208e+06	2.97352e+06	3.07899e+06	2.58773e+06	1.45285e+06	5.30187e+06
	P9378	---	---	---	---	---	5.976	395.14				1.80061e+07	1.56261e+07	83687.8	1.39129e+07	1.74858e+07	1.63518e+07	1.67007e+07	1.92046e+07	1.22285e+07	2.01011e+07	1.78268e+07	1.38142e+07	7.09593e+06	1.37139e+07	1.19795e+07	1.47401e+07	2.01601e+07	1.85553e+07	7.36718e+06	1.71404e+07	1.21595e+07	11891728	5.73244e+06	1.40457e+07	1.56293e+07
	P9377	---	---	---	---	---	8.154	395.096				2.54486e+06	2.27006e+06	2.39009e+06	2.10951e+06	1.51725e+06	1.82103e+06	1.49605e+06	2.01993e+06	1.38424e+06	1.61231e+06	2.24867e+06	2.87235e+06	902319	681322	533311	484308	1.91654e+06	1.20493e+06	1.1831e+06	593756	1.99539e+06	1.9598e+06	2.10463e+06	1.97358e+06	1.76559e+06
	P9376	---	---	---	---	---	0.908	395.054				163425	174582	445190	145261	45917.3	221793	125435	81243.3	183823	27392.6	1.44069e+06	1.77715e+06	451392	871771	1.63154e+06	104971	2.34985e+06	9.59057e+06	1.85159e+06	5.94284e+06	1.63642e+06	1.65277e+06	1.6619e+06	1.69136e+06	1.62138e+06
	P9375	---	---	---	---	---	2.443	395.046				2.03165e+06	2.71845e+06	2.15175e+06	1.71016e+06	2.79972e+06	1.71598e+06	1.9038e+06	2.09951e+06	4.26374e+06	2.17919e+06	2.78431e+06	794095	1.25557e+06	920135	1.28482e+06	2.44005e+06	1.55803e+06	893426	1.21632e+06	2.01836e+06	1.45736e+06	1.58659e+06	1.83613e+06	2.29321e+06	759650
	P9374	---	---	---	---	---	3.171	395.046				954179	0	1.04493e+06	884023	0	1.42067e+06	1.62468e+06	0	0	0	0	971114	895654	1.36196e+06	1.06089e+06	869143	1.55685e+06	959250	1.07059e+06	2.55867e+06	1.30026e+06	1.36614e+06	1.6368e+06	1.41672e+06	1.1108e+06
	P9373	---	---	---	---	---	2.885	395.045				2.41101e+06	903305	1.61643e+06	1.0411e+06	1.6599e+06	1.42067e+06	1.62465e+06	2.07139e+06	2.01381e+06	2.35788e+06	1.5205e+06	739879	1.02532e+06	825257	663934	1.72081e+06	767251	954170	505079	1.54978e+06	1.02853e+06	1.08487e+06	1.35832e+06	1.30202e+06	650609
	P9372	---	---	---	---	---	8.217	395.013				94683.1	107745	389284	91083.2	270740	366488	172933	692085	219469	247856	475576	269043	365337	65050.7	540424	62971	177926	232563	363127	386585	105815	130865	3812.41	313522	100312
	P9371	---	---	---	---	---	8.244	394.992				606995	885896	385123	415482	5494.59	839624	12857.9	1.8059e+06	447949	429067	1.69935e+06	2.57149e+06	2.96952e+06	1.36192e+06	817587	1.68514e+06	370852	2.18233e+06	1.8289e+06	10568.6	1.36109e+06	1.49782e+06	1.66281e+06	1.37166e+06	1.59573e+06
	P9370	---	---	---	---	---	8.073	394.964				2.82053e+06	3.29289e+06	3.40121e+06	3.10463e+06	2.12488e+06	2.56536e+06	2.57296e+06	2.68672e+06	3.2811e+06	2.97554e+06	3.79647e+06	1.74604e+06	1.59621e+06	1.39379e+06	1.56556e+06	2.93494e+06	2.93345e+06	2.7193e+06	251813	1.62413e+06	2.8793e+06	2.88911e+06	3.01339e+06	2.9322e+06	2.73154e+06
	P937	---	---	---	---	---	2.658	125.071				2.61537e+06	3.65789e+06	3.03898e+06	4.49314e+06	4.52769e+06	4.42061e+06	4.06651e+06	9.11891e+06	5.20266e+06	8.54387e+06	4.84776e+06	3.91016e+06	2.46896e+06	1.54409e+06	3.8138e+06	3.24879e+06	1.92209e+06	2.66348e+06	7.79138e+06	3.35384e+06	5.2871e+06	5.06958e+06	8.8607e+06	2.99344e+06	3.13709e+06
	P9369	---	---	---	---	---	8.127	394.912				4427.32	100477	75222.1	88107.5	12542.6	125565	59848.4	73774.7	95384	93101.4	34403.6	38955.3	5627.41	26439.9	43633.4	49546.2	23234.1	4133.96	267255	3006.32	90304.6	81603.6	62596.2	167914	5599.61
	P9368	---	---	---	---	---	8.207	394.912				17865.8	100477	75222.1	88107.5	72255.6	125565	59848.4	73774.7	95384	93101.4	72513.2	92464	235903	204902	505462	49546.2	23234.1	4133.96	267255	3006.32	132006	133730	114708	167914	120294
	P9367	---	---	---	---	---	8.844	394.74				49630.5	131007	212072	131575	25037.6	55728.1	94286.5	62596.4	125165	39728.4	167673	55884.7	178559	0	7343.86	145157	7304.47	52559.6	122538	61094.9	54664.9	53970.2	42139.6	51551.6	67524.9
	P9366	---	---	---	---	---	1.179	394.351				1.04323e+07	5.51744e+06	1.26037e+07	7.19781e+06	7.59283e+06	8.12866e+06	9.07928e+06	6.3058e+06	1.03223e+07	7.52391e+06	4.88446e+06	7.28305e+06	5.79287e+06	1.18627e+07	1.04718e+07	5.38511e+06	7.39569e+06	7.23947e+06	4.80856e+06	7.50059e+06	7.43099e+06	7.4081e+06	6.96978e+06	8.02199e+06	7.20963e+06
	P9365	---	---	---	---	---	3.882	394.351				1143483	601801	377577	821940	1.15507e+06	1.13642e+06	1.75373e+06	1.84987e+06	1.13596e+06	916569	1.14687e+06	1061388	842690	1.29631e+06	576985	959816	2.23512e+06	1.20215e+06	1.06786e+06	1.17862e+06	1.04423e+06	1.25033e+06	1.3874e+06	1.62426e+06	945433
	P9364	---	---	---	---	---	1.607	394.351				620323	608186	811212	915122	733230	514752	923820	720180	1.6439e+06	716896	429662	833644	671637	540292	585496	715103	745264	947131	351122	828384	338874	366384	366162	219699	540803
	P9363	---	---	---	---	---	4.96	394.276				42638.6	697840	303108	24871	478387	469868	627938	82093.6	276063	338808	41358.2	4098.28	0	0	0	0	0	230723	3911.04	0	36924.3	36462.7	12984.1	77420.8	18521.5
	P9362	---	---	---	---	---	6.255	394.269				457.48	177136	5564.18	25032.5	96484.3	125858	215947	86161.3	3926.92	70534	247850	6784.26	3143.93	7301.97	7161.77	6821.19	4790.58	1.12228e+06	41719	6042.67	32957.4	37601.5	68255.1	30013.8	19179.5
	P9361	---	---	---	---	---	4.932	394.256				53039.2	64921.3	274471	189278	143023	90892.3	42727.4	128357	329184	80124.1	119557	16657.9	21275.6	4430.28	11302.3	16849.5	21933.9	65656.1	4928.02	20807.9	82696.8	63251.8	105765	52579.9	11965.4
	P9360	---	---	---	---	---	4.635	394.256				359619	389348	813983	2.99891e+06	2.44573e+06	911754	260056	2.43509e+06	686869	619208	24894.8	10174	61653	63886	65819.5	5812.89	2994.56	132531	10083.8	81168.7	390338	396142	46711.5	251723	895798
	P936	---	---	---	---	---	8.681	124.999				1.44295e+06	1.65997e+06	1.51265e+06	1.61515e+06	1.61221e+06	591967	1.42688e+06	1.4848e+06	1.35142e+06	1.47803e+06	1.7033e+06	1.70995e+06	2.1223e+06	1.62063e+06	1.84284e+06	1.70823e+06	2.46825e+06	1.32222e+06	1.65329e+06	1.74208e+06	1.56442e+06	1.60508e+06	1.47901e+06	1.79096e+06	1.58595e+06
	P9359	---	---	---	---	---	2.273	394.256				222237	884379	260417	1.0327e+06	1.07526e+06	459076	556536	527385	518504	567406	2928.62	38614.5	103059	76151.1	95899.1	567.93	1036.23	1201.11	80481.5	25258.3	282841	313330	326736	274423	369322
	P9358	---	---	---	---	---	1.353	394.256				6.14451e+06	2.16789e+07	1.0383e+07	2.25155e+07	2.27134e+07	2.21166e+07	2.78553e+07	3.90183e+07	2.44727e+07	4.03571e+07	2.43864e+06	3.86714e+06	9.8148e+06	1.39652e+07	1.19062e+07	270065	812965	5.03921e+06	1.14776e+07	6.90769e+06	1.16049e+07	1.11998e+07	8.42917e+06	1.30705e+07	1.16948e+07
	P9357	---	---	---	---	---	5.133	394.254				36504	113526	447286	236681	129788	125485	127807	22677.3	247604	62445.2	111088	1970.68	10994.4	5864.22	25731.1	16352.4	9524.97	3939.08	5721.95	21344.5	11625.5	13352.7	8578.43	24868.1	8338.83
	P9356	---	---	---	---	---	1.694	394.254				4.87878e+06	1.25204e+07	1.91679e+07	1.39996e+07	1.02511e+07	12460666	1.34066e+07	1.53748e+07	1.33266e+07	1.75309e+07	2.33428e+06	2.67858e+06	8.41441e+06	1.56375e+07	1.26989e+07	392966	1.10668e+06	5.36547e+06	8.79478e+06	7.75634e+06	1.12274e+07	1.11407e+07	9.97825e+06	1.42074e+07	9.14991e+06
	P9355	---	---	---	---	---	7.894	394.213				1.74049e+06	2.09207e+06	2.53727e+06	1.95313e+06	3.60701e+06	3.48643e+06	1.53643e+06	7.46517e+06	1.90171e+06	1.69232e+06	998248	1.42286e+06	2.50227e+06	1.14947e+06	1.71202e+06	1.93418e+06	2.13664e+06	1.13338e+06	2.28872e+06	2.22114e+06	2.22111e+06	2.20869e+06	2.51578e+06	2.33783e+06	1.76004e+06
	P9354	---	---	---	---	---	7.728	394.206				4.56452e+06	3.27739e+06	5.10102e+06	3.38344e+06	845470	686256	926145	1.18017e+06	2.71337e+06	1.38917e+06	49567.3	62215.5	34862.4	33144.3	1.33401e+06	107551	28049.7	55170.2	120891	35484.1	2.01682e+06	1.95333e+06	2.51578e+06	2.33764e+06	943080
	P9353	---	---	---	---	---	7.582	394.206				4.56452e+06	14483.8	5.10102e+06	3.38344e+06	421.93	686256	6568.76	1.18017e+06	2.71337e+06	1.38917e+06	49567.3	62215.5	34862.4	452.92	649.82	9834.94	1254.72	11495	28562.5	1150.61	896939	748251	1.07022e+06	1.02492e+06	918.41
	P9352	---	---	---	---	---	1.177	394.206				892820	1.07474e+06	732131	980865	1.33497e+06	529429	822525	955842	15496.9	971163	200313	358451	627434	459977	623706	820770	740981	326000	426091	697300	594650	562211	536903	462427	654863
	P9351	---	---	---	---	---	5.647	394.145				488722	210693	0	352378	390401	513508	358476	495314	482031	364565	112157	381611	282015	199441	120963	506339	352211	430306	1.0122e+06	169871	355686	355319	333138	342796	389653
	P9350	---	---	---	---	---	5.643	394.133				153363	147807	0	137120	223514	324367	264595	136759	398902	227249	24704.1	1.66788e+06	56006.9	425758	165381	229114	117289	365873	2.46615e+06	510513	244913	284852	275914	327008	291572
	P935	---	---	---	---	---	8.117	124.999				2.97299e+06	3.58256e+06	3.28795e+06	3.44149e+06	3.5283e+06	4.21415e+06	3.32891e+06	6.701e+06	3.58231e+06	3.32035e+06	1.62603e+06	1.92342e+06	1.87924e+06	1.6519e+06	1.53143e+06	2.61078e+06	2.02483e+06	1.67237e+06	2.66956e+06	1.35588e+06	3.0737e+06	3.11908e+06	3.26689e+06	3.23709e+06	2.89866e+06
	P9349	---	---	---	---	---	5.763	394.133				134270	19344.1	89152.2	120103	211599	324367	264595	0	398902	227249	0	1.66788e+06	521404	425758	292419	631344	208093	365873	2.01714e+06	510513	255494	242530	195431	242244	276949
	P9348	---	---	---	---	---	8.143	394.042				2.16019e+08	61605.3	2.2522e+08	2.34389e+08	2.03876e+08	218256745	1.9869e+08	2.17831e+08	2.4781e+08	2.2041e+08	2.47676e+08	1.93979e+08	2.42531e+08	2.48312e+08	2.5113e+08	2.13664e+08	97379.3	2.29305e+08	4.07594e+08	2.61572e+08	280277	335057	471504	367512	220936
	P9347	---	---	---	---	---	8.107	393.981				1.4253e+06	1.72527e+06	1.84323e+06	1.6686e+06	1062378	1.36441e+06	1.22085e+06	1.88075e+06	1.72278e+06	1.27797e+06	2.21476e+06	1.36554e+06	1.03037e+06	1.16721e+06	1.3756e+06	2.74401e+06	2.75102e+06	1.58116e+06	976122	1.326e+06	1.7977e+06	1.87016e+06	2.13979e+06	1788842	1.75433e+06
	P9346	---	---	---	---	---	8.023	393.927				2.07879e+06	1.96394e+06	1.45336e+06	2.40276e+06	1.72948e+06	2.10019e+06	1.6954e+06	2.25934e+06	1.81817e+06	1.91461e+06	1.94231e+06	2.69301e+06	1.09176e+06	1.36624e+06	1.0268e+06	1.56865e+06	1.9485e+06	2.08055e+06	1.23149e+06	939064	1.17757e+06	1.38394e+06	290347	2070093	1997754
	P9345	---	---	---	---	---	9.257	393.717				149770	184762	239627	109501	93299.2	144374	78803.6	196632	67074.9	215196	11164.3	118537	22934.3	77927.6	184521	82547.7	161327	83719.1	11432.5	137587	90822.4	100728	120583	121309	70197
	P9344	---	---	---	---	---	1.173	393.285				1.23143e+08	1.09284e+08	4.90646e+07	9.03962e+07	3.9931e+07	3.30787e+07	3.79328e+07	3.98401e+07	5.74702e+07	3.7224e+07	2.5168e+07	3.1098e+07	93350744	3.25092e+07	9.99695e+07	8.17653e+07	2.91987e+07	2.19789e+07	2.72919e+07	1.18112e+08	6.68198e+07	6.80397e+07	6.37624e+07	7.6294e+07	6.52827e+07
	P9343	---	---	---	---	---	6.784	393.24				803674	75203.2	2.58677e+06	380361	715528	1.40729e+06	1.38358e+06	2.78173e+06	2.45383e+06	2.31343e+06	150023	220864	26059.5	1.11841e+06	120010	713297	389180	21753.2	173326	13934.3	503132	616628	1.06993e+06	750463	142993
	P9342	---	---	---	---	---	6.621	393.24				54095.7	1.32816e+06	2.58677e+06	202391	51052.3	1.40729e+06	56220.7	45932.3	2.45383e+06	27111	14119.6	220864	585447	1.11841e+06	120010	713297	253496	271933	19128	17697	930218	885008	1.06993e+06	750463	789426
	P9341	---	---	---	---	---	1.195	393.218				389523	1.33809e+06	777441	528295	3.57581e+06	2.07068e+06	2.48891e+06	4.0405e+06	3.94039e+06	3.26915e+06	411866	319718	118424	325370	178022	470702	417519	332800	578465	542669	348028	370921	251229	509929	374498
	P9340	---	---	---	---	---	1.469	393.209				219212	25537.9	176358	90197.1	134252	207114	154005	225508	138141	78318.7	75458.6	292433	39170.6	818860	757490	384889	666758	652441	166674	452256	126752	122413	75839.1	51660.7	235401
	P934	---	---	---	---	---	8.474	124.937				1.18679e+06	1.50161e+06	1.48324e+06	1.94855e+06	1.45318e+06	1.47816e+06	1.30304e+06	1.78187e+06	1.39103e+06	1.6461e+06	1.36367e+06	1.57977e+06	1.72036e+06	964345	1.05267e+06	1.90882e+06	1.5695e+06	1.30817e+06	1.96278e+06	1.52281e+06	1.53886e+06	1.51943e+06	1.31039e+06	1.69388e+06	1.53461e+06
	P9339	---	---	---	---	---	1.694	393.205				64676.6	32127.8	154402	177311	200424	243775	123980	158186	325539	81924.1	106085	162296	0	675975	92274.6	38495.5	217011	586761	162576	623781	142886	104226	99466.1	48539.1	126014
	P9338	---	---	---	---	---	5.915	393.148				132270	310754	0	193517	450709	279564	780546	1.66705e+06	523610	27698.8	0	0	943.86	0	766.32	0	0	789.17	119067	558.84	57768.1	60913.2	29283.9	115318	41282.5
	P9337	---	---	---	---	---	2.42	393.05				4.61461e+06	5.53586e+06	2.30862e+06	2.75845e+06	5.06653e+06	4.29682e+06	5.58399e+06	3.47913e+06	3.18618e+06	4.96785e+06	4.34076e+06	3.52205e+06	1.59984e+06	4.06584e+06	1.90279e+06	4.36396e+06	4.28299e+06	1.78115e+06	6.13149e+06	4.42026e+06	5.16225e+06	5.55856e+06	9.31185e+06	5.80981e+06	1.95033e+06
	P9336	---	---	---	---	---	2.825	393.049				2.12406e+06	1.33939e+06	2.28618e+06	1.60669e+06	3.47284e+06	3.687e+06	2.45306e+06	4.10305e+06	2.03374e+06	3.24324e+06	3.12956e+06	2.73178e+06	2.37621e+06	2.0673e+06	1.6227e+06	5.27718e+06	1.87305e+06	3.26224e+06	1.48739e+06	3.23389e+06	2.06412e+06	2.30354e+06	1.83813e+06	2.03104e+06	3.28088e+06
	P9335	---	---	---	---	---	3.042	393.048				2.10509e+06	2.9392e+06	2.23919e+06	1.12861e+06	3.47284e+06	2.44069e+06	3.69078e+06	0	3.21166e+06	0	0	4.75089e+06	2.30459e+06	4.01681e+06	2.6313e+06	2.33987e+06	2.84753e+06	3.26225e+06	4.2521e+06	4.31178e+06	3.36609e+06	3.79368e+06	1.26511e+06	8.03509e+06	2.50841e+06
	P9334	---	---	---	---	---	8.12	392.924				57191.4	92240.4	137956	115417	33364.1	44470.9	34312.7	8017.89	46172.3	29576.2	319222	223103	299096	221378	571641	73430.5	198357	258158	100561	219508	152139	187820	237627	150959	210554
	P9333	---	---	---	---	---	8.47	392.905				184024	201666	76067.2	192707	56251.9	143089	74273.8	153332	191033	75018.5	129891	171749	48629.6	150139	76693.7	96350	110799	120364	139640	85418.6	146639	116281	120554	101327	96606.6
	P9332	---	---	---	---	---	0.95	392.373				674192	528518	850376	384843	129033	135361	104299	75958.5	59497.3	74544.6	92853.6	329750	144441	682121	335126	468098	505709	734570	391686	795332	341035	328713	335039	255630	383148
	P9331	---	---	---	---	---	1.161	392.372				331495	209064	419888	150833	232177	261898	258216	333153	533806	173709	104991	43750.6	193384	418281	464303	95706.2	282653	712410	524474	930161	297008	262698	356457	239835	157494
	P9330	---	---	---	---	---	2.487	392.299				84662.3	162323	642935	367914	104136	246418	100165	208654	124295	172120	178033	217090	344618	271619	289443	255940	136245	140834	242836	101804	198469	155734	161841	168703	93924.5
	P933	---	---	---	---	---	2.634	124.112				162789	23457.5	5.89508e+06	77940	14902.9	25035	85147.4	33877.5	38864.1	15284.6	29193.4	104235	37659.1	138377	72908.7	62170.2	54935.6	26330	90213.8	73147.3	2.16369e+06	1.5584e+06	3.95494e+06	47755	67197.4
	P9329	---	---	---	---	---	1.843	392.299				1.10932e+07	1.06159e+07	465055	1.20034e+07	9.21359e+06	8.66909e+06	8.59012e+06	7.11996e+06	9.48298e+06	9.20182e+06	5.5519e+06	416651	2.91346e+06	2.26064e+06	4.36265e+06	611111	756044	882141	498909	4.24139e+06	3.57688e+06	4.20128e+06	1.88094e+06	5.62629e+06	5.72102e+06
	P9328	---	---	---	---	---	1.28	392.299				211987	353315	42273.3	138180	311995	315133	265681	65042.8	419462	196470	3.43251e+06	1.48849e+06	640231	1.37017e+06	234388	726209	585319	2.60057e+06	100400	1.29205e+06	333677	268434	189954	435303	114801
	P9327	---	---	---	---	---	1.627	392.298				1.36223e+06	1.37191e+06	8692.91	1.71235e+06	1.73143e+06	1.16536e+06	506444	1.04244e+06	1.17741e+06	1.29962e+06	3.62434e+06	657689	725649	1.69279e+06	1.09448e+06	1.2158e+06	1.06169e+06	5.70957e+06	3.28052e+06	1.55585e+06	1.43269e+06	1.69472e+06	1.49362e+06	2.19572e+06	1.65684e+06
	P9326	---	---	---	---	---	4.537	392.29				377413	825947	1.49228e+07	1.19954e+06	561148	626624	653133	674333	825560	527085	1.04313e+06	554151	422481	434715	673146	802393	529526	1.41603e+06	384544	506474	1.04724e+06	986417	1.30769e+06	841119	749628
	P9325	---	---	---	---	---	1.155	392.287				1.25103e+06	1.37353e+06	1.37426e+06	1.65887e+06	1.54127e+06	1.57502e+06	1.49792e+06	1.89442e+06	1.92844e+06	1.79609e+06	1.14863e+06	228483	142393	1.30089e+06	1.21555e+06	360078	1.00093e+06	1.69998e+06	890776	857982	1.40531e+06	1.65046e+06	1.8324e+06	1.51508e+06	1.84904e+06
	P9324	---	---	---	---	---	7.797	392.287				3.24851e+06	717728	2.05108e+06	1.02128e+06	791631	2.1842e+06	443173	997639	1.30445e+06	964112	1.43206e+06	1.03571e+06	977652	916421	665143	1.56474e+06	787084	1.4152e+06	1.1531e+06	1.08075e+06	1.28076e+06	1.20765e+06	1.29659e+06	1.1391e+06	1.11413e+06
	P9323	---	---	---	---	---	0.093	392.286				7.59297e+06	8.73997e+06	6.34915e+06	5.19804e+06	1.04349e+07	9.78278e+06	7.40212e+06	3.19275e+06	1.34864e+07	1.39031e+07	2.37094e+06	2.79106e+06	6.14738e+06	5.41002e+06	2.25565e+06	6.0695e+06	1.22505e+06	5.60096e+06	6.76072e+06	4.22717e+06	5.15025e+06	5.72051e+06	2.95951e+06	5.94532e+06	8.82696e+06
	P9322	---	---	---	---	---	6.677	392.286				3.17366e+06	1.9959e+06	1.96024e+06	857315	1.24964e+06	834710	1.25197e+06	1.52922e+06	1.74416e+06	785840	1.25393e+06	1.45148e+06	1.45738e+06	663529	1.27515e+06	1.0772e+06	1.49545e+06	3.24456e+06	1.52189e+06	579881	1.50146e+06	1.46494e+06	1.36034e+06	1.24642e+06	1.75154e+06
	P9321	---	---	---	---	---	6.05	392.286				756092	1.36723e+06	1.2125e+06	689284	905668	1.0967e+06	1.34006e+06	1.05168e+06	1.42622e+06	861853	1.44305e+06	666825	311536	388220	285600	1.10486e+06	1.02804e+06	1.17019e+06	1.84384e+06	643879	1.01012e+06	1.17426e+06	956681	1.38902e+06	1.3412e+06
	P9320	---	---	---	---	---	5.842	392.263				9.12951e+06	389099	7.62813e+06	433696	508420	202444	574669	553553	1.12146e+06	529648	0	281805	1.05738e+06	261605	393671	928849	58921.8	232863	0	261823	3.57772e+06	3.31219e+06	4.91701e+06	4.70184e+06	52195.3
	P932	---	---	---	---	---	2.319	124.112				2.75603e+06	2.12706e+06	288120	3.25941e+06	1.61663e+06	1.86112e+06	2.331e+06	1.40849e+06	1.19348e+06	237535	1.49147e+06	2.95993e+06	1.69262e+06	5.71437e+06	1.89031e+06	2.34941e+06	2.12807e+06	2.62429e+06	1.16132e+06	1.27494e+06	2.70294e+06	3.21155e+06	3.95494e+06	3.11451e+06	3.07383e+06
	P9319	---	---	---	---	---	6.28	392.263				244107	416633	303069	995991	576136	622537	215514	189053	329795	398826	2394.26	1382.46	1074.93	1477.71	1988.28	2357.75	13147.3	2086.76	3044.33	2008.73	145183	160725	306157	39596.7	151964
	P9318	---	---	---	---	---	6.085	392.263				499981	338620	107404	995991	208523	622537	293356	130719	349458	398826	1462.83	1097.5	308.95	16046.4	284.78	419.11	41475.2	493.95	222.11	2008.73	100519	120154	162521	152565	65012
	P9317	---	---	---	---	---	5.641	392.263				9.12951e+06	9.76523e+06	2.33072e+07	1.15688e+07	7.92531e+06	8.85971e+06	8.99291e+06	6.07917e+06	9.45084e+06	7.05279e+06	0	295334	1.05738e+06	261605	166815	928849	3.82848e+06	232863	1.07352e+06	261823	6.4624e+06	5.19684e+06	4.91701e+06	4.70184e+06	4.70611e+06
	P9316	---	---	---	---	---	6.72	392.262				0	26804	10490.3	78.8	28167.7	13560.4	0	0	0	1049.92	1.2475e+06	1.40583e+06	975933	1.07194e+06	1.70661e+06	1.02388e+06	282751	784893	608567	1.10991e+06	552670	569643	578044	522241	625615
	P9315	---	---	---	---	---	5.387	392.262				2.18872e+07	8.56597e+06	2.82733e+06	2.55101e+07	2.29993e+06	8.28995e+06	5231831	556386	2.65031e+06	7.05279e+06	0	33842.3	879748	37436.6	32294.9	39296.2	3.74703e+06	241593	211864	19321.2	7.48523e+06	9.15673e+06	1.12583e+07	7.92647e+06	9.95693e+06
	P9314	---	---	---	---	---	2.104	392.262				171647	883180	129780	738014	1.04761e+06	149892	818532	386656	1.27434e+06	848693	6.64242e+06	290994	97596.3	13595.3	23805	638718	281391	2.49064e+06	368015	588266	542697	658823	637320	973040	482235
	P9313	---	---	---	---	---	1.576	392.262				730301	719644	769807	1.02769e+06	1.13044e+06	799811	884608	953023	1.15292e+06	757000	753208	1.47127e+06	2.47559e+06	2.50431e+06	3.22384e+06	558894	2.12434e+06	1.04338e+06	1.76709e+06	2.15803e+06	1.52035e+06	1.37208e+06	1.101e+06	1.73669e+06	1.13027e+06
	P9312	---	---	---	---	---	1.282	392.262				1.80392e+06	2.05789e+06	1.36271e+06	1.73596e+06	2.31635e+06	2.17525e+06	1.82059e+06	1.70666e+06	2.21493e+06	1.16817e+06	1.93362e+06	2.82653e+06	6.83542e+06	4.96784e+06	5.30443e+06	2.8187e+06	4.48924e+06	2.78257e+06	4.74556e+06	6.70314e+06	3.30538e+06	3.40377e+06	3.07976e+06	3.52509e+06	3.70484e+06
	P9311	---	---	---	---	---	6.151	392.244				2.51522e+06	4.24879e+06	669493	2.41158e+06	2.86202e+06	2.27182e+06	4.63347e+06	2.85927e+06	2.25724e+06	1.59169e+06	1.85339e+06	2.12824e+06	1.90859e+06	2.1672e+06	695034	2.28804e+06	1.50478e+06	1.86901e+06	2.09884e+06	277453	1.47145e+06	1.66588e+06	764430	2.78302e+06	1.64461e+06
	P9310	---	---	---	---	---	1.331	392.24				548286	2.95309e+06	203860	1.82164e+06	2.76185e+06	2.19653e+06	3.03302e+06	2.96383e+06	3.55948e+06	2.30275e+06	149853	7094.25	29829.9	143636	506996	202632	75379.4	465659	131010	148218	279329	322471	106400	573482	330673
	P931	---	---	---	---	---	2.014	124.112				1.22608e+06	1.15536e+06	113138	1.45284e+06	942693	965877	858031	1.03063e+06	1.16443e+06	1.86131e+06	822908	1.27e+06	378950	2.3057e+06	1.25341e+06	880105	847594	1.80324e+06	1.1408e+06	681696	663768	713437	485103	1.06177e+06	643110
	P9309	---	---	---	---	---	9.115	392.238				62617.4	211148	150344	205119	58359.4	105359	167397	75960.7	146199	193685	51778.8	275278	1.15662e+06	1.12089e+06	2.13042e+06	1.27538e+06	1.02476e+06	747064	254163	1.35971e+06	441185	530287	453186	579382	647397
	P9308	---	---	---	---	---	1.085	392.209				581494	1.02703e+06	426364	489530	565392	722348	707844	421903	472487	803631	375913	766719	369116	496024	597697	492116	316820	346434	631329	260083	408410	400127	516575	355737	319787
	P9307	---	---	---	---	---	7.464	392.147				0	13093.4	360089	444711	21796.5	137153	285781	390953	515700	0	9282.69	578387	771447	7423.76	374804	0	567088	0	1.44087e+06	0	483409	477437	456191	438666	531482
	P9306	---	---	---	---	---	8.571	392.042				241342	126837	1.4049e+06	298174	69749.4	8562.48	133596	249662	35128	287731	94716.4	189204	172118	91414.5	221728	186570	427354	178365	366406	483355	171831	167191	48999	207349	240586
	P9305	---	---	---	---	---	8.115	391.949				415823	316194	646504	572943	442841	231900	312335	138213	313224	289078	646157	155840	943305	386093	1.24427e+06	116033	406241	93664.8	1.57645e+06	11394.8	719480	591388	598659	458413	588998
	P9304	---	---	---	---	---	0.921	391.342				190172	19433.6	189406	16690	43607.8	79719.3	4341.32	48007.4	9050.4	52603.6	328602	157396	3343.94	8656.93	141036	117988	139223	253468	117293	4728.37	75018.7	71634.8	11188.4	12077.6	188255
	P9303	---	---	---	---	---	0.203	391.334				900082	4.02842e+06	191069	908696	3.19179e+06	2.13231e+06	2.87957e+06	2.83231e+06	3.91486e+06	119757	0	690755	209934	440406	277492	328938	1.25627e+06	1.58381e+06	1.91087e+06	1.29545e+06	1.14193e+06	1.36077e+06	234253	3.77785e+06	289047
	P9302	---	---	---	---	---	0.438	391.333				1.10767e+06	300760	31188.5	147092	518037	1.28115e+06	458460	2.83231e+06	851476	3.74017e+06	5.31727e+06	408407	279399	338902	50281.7	472384	278353	643851	816299	547499	161958	169288	159021	189647	166527
	P9301	---	---	---	---	---	1.616	391.323				596975	825305	927128	993672	1.4224e+06	359950	587639	1.21389e+06	425440	1.1762e+06	224398	864699	168571	902322	1.27566e+06	587617	413005	466761	754578	304547	588666	556275	903779	660833	71823.5
	P9300	---	---	---	---	---	1.777	391.286				1.44334e+08	1.59723e+08	1.7255e+07	1.60492e+08	1.42377e+08	127332997	1.32806e+08	1.13135e+08	1.31781e+08	1.29722e+07	4.59681e+06	1.16733e+07	3.98701e+07	3.32962e+07	3.77992e+07	1.59335e+07	2.52733e+07	6.96033e+06	1.98537e+07	2.89857e+07	7.2086e+07	8.48607e+07	1.11975e+08	8.02984e+07	7.50835e+07
	P930	---	---	---	---	---	9.069	124.087				4.95758e+06	1.2074e+07	1.43777e+07	8.80165e+06	5.95549e+06	1.69756e+07	9.13283e+06	3.30199e+07	2.28922e+07	1.66959e+07	4.53345e+07	2.09579e+07	2.13421e+07	1.68085e+07	2.32634e+07	3.57733e+07	3.64633e+07	2.30718e+07	1.81853e+07	2.7001e+07	2.41609e+07	2.53602e+07	2.10554e+07	3.55091e+07	2.07156e+07
	P93	---	---	---	---	---	8.689	86.0968				7.19039e+06	8.04703e+06	6.49355e+06	6.92599e+06	8.80136e+06	3.88144e+06	3.49531e+06	7.17185e+06	9.34815e+06	7.11275e+06	1.07223e+07	7.38669e+06	8.60337e+06	3.99236e+06	7.68007e+06	7.57148e+06	1.06461e+07	9.2196e+06	9.09963e+06	8.79013e+06	6.6972e+06	7.56626e+06	8.06137e+06	8.30279e+06	7.20368e+06
	P9299	---	---	---	---	---	4.088	391.285				2.56253e+06	3.07173e+06	5.486e+06	7890253	2.9546e+06	1.42301e+06	2.67821e+06	2.99429e+06	5.32847e+06	2.14186e+06	1.30157e+06	9.67724e+06	4.49559e+06	1.55211e+06	2.74865e+06	9.20155e+06	2.04569e+06	1.68894e+06	2.70423e+06	1.6542e+06	3.96944e+06	3.8662e+06	6.47152e+06	2.44773e+06	2.57611e+06
	P9298	---	---	---	---	---	8.135	391.283				2.6418e+06	3.10028e+06	5.6999e+06	5.35338e+06	2.47428e+06	6.81007e+06	2.04815e+06	3.06995e+06	2.60358e+06	5.55026e+06	3.76483e+06	4.94917e+06	1.91358e+06	4.74389e+06	2.99815e+06	2.0089e+06	1.938e+06	5.78393e+06	1.69558e+06	2.69034e+06	5.52059e+06	5.9964e+06	6.17468e+06	5.52744e+06	6.7629e+06
	P9297	---	---	---	---	---	7.738	391.283				4.59132e+06	4.0602e+06	6.5363e+06	1.28514e+07	6.72798e+06	4.64218e+06	5.28643e+06	4.03028e+06	3.47469e+06	9.12941e+06	8.07246e+06	5.60406e+06	1.80242e+06	4.78086e+06	3.38032e+06	2.89531e+06	3.57052e+06	1.05344e+07	8.86943e+06	3.43071e+06	7.8603e+06	7.02278e+06	6.96507e+06	5.14351e+06	8.12223e+06
	P9296	---	---	---	---	---	0.151	391.283				2.23697e+07	5.23867e+07	2.47731e+07	3.02711e+07	4.6247e+07	3.72011e+07	3.79855e+07	5.92798e+07	62010293	5.8694e+07	2.00517e+07	2.10243e+07	1.9461e+07	2.254e+07	2.48201e+07	2.12201e+07	3.6632e+07	3.01398e+07	3.91187e+07	3.1546e+07	2.86044e+07	3.07654e+07	2.44101e+07	3.32117e+07	3.68354e+07
	P9295	---	---	---	---	---	6.601	391.283				6.78692e+06	5.3091e+06	5.14316e+06	1.31951e+07	5.03006e+06	2.67072e+06	5.83619e+06	3.84747e+06	4.51529e+06	1.20096e+07	8.12545e+06	3.09955e+06	1.10223e+07	6.32046e+06	2.74938e+06	3.94317e+06	5.96468e+06	2.85374e+06	3.93493e+06	2.9297e+06	5.86259e+06	6.37357e+06	5.06701e+06	8.98246e+06	5.58221e+06
	P9294	---	---	---	---	---	6.828	391.282				3.35633e+06	4.76203e+06	5.62771e+06	5.45473e+06	5.30649e+06	3.48585e+06	6.13664e+06	4.47925e+06	3.75761e+06	5.42117e+06	5.95116e+06	4.79552e+06	2.80241e+06	5.14526e+06	5.17786e+06	3.39933e+06	4.36179e+06	3.75409e+06	3.87894e+06	2.66726e+06	3.20432e+06	3.53294e+06	2.41221e+06	4.19259e+06	4.32263e+06
	P9293	---	---	---	---	---	1.153	391.282				7.27775e+06	8.0605e+06	7.82656e+06	8.3267e+06	9.85462e+06	9.84519e+06	9.1143e+06	1.14501e+07	1.14228e+07	9.44249e+06	9.64054e+06	5.37372e+06	4.31082e+06	5.95529e+06	1.70762e+06	1.9512e+06	5.18496e+06	8.4401e+06	5.57967e+06	4.40268e+06	7.38284e+06	7.50201e+06	6.27779e+06	8.97518e+06	7.37224e+06
	P9292	---	---	---	---	---	5.185	391.282				2.66798e+06	3.31363e+06	3.09542e+07	2.29615e+06	2.50889e+06	2.21533e+06	3.19824e+06	4.41648e+06	2.26713e+06	3.74731e+06	4.30182e+06	2.13212e+06	1.40686e+06	1.89126e+06	2.73121e+06	3.13791e+06	1.31666e+06	2.1074e+06	1.99876e+06	2.10711e+06	3.64499e+06	4.13168e+06	2.81834e+06	2.69162e+06	7.37176e+06
	P9291	---	---	---	---	---	1.253	391.245				41328	0	79195.9	35222.4	0	105782	151492	63926.7	110402	119547	298099	293019	593749	555900	443301	460488	255417	308711	2.91354e+06	860524	296754	260298	294961	195439	254039
	P9290	---	---	---	---	---	1.618	391.184				406650	933317	998473	824727	908226	190650	815126	713595	760229	184681	146880	962436	2.17709e+06	3.39928e+06	2.14337e+06	1.5353e+06	2.3169e+06	1.62423e+06	1.52719e+06	1.72159e+06	1.13086e+06	1.14227e+06	1.19669e+06	1.1021e+06	1.13942e+06
	P929	---	---	---	---	---	3.524	124.087				3.80138e+06	1.98919e+06	2.55736e+06	2.67946e+06	1.70727e+06	2.14019e+06	1.69245e+06	3686479	2.23279e+06	3.34475e+06	1.97435e+06	2.87966e+06	3.63371e+06	6.12342e+06	2.70535e+06	4.1673e+06	2.94788e+06	5.03647e+06	2.46069e+06	1.86601e+06	2.54255e+06	2.53132e+06	4.18268e+06	1.26304e+06	2.137e+06
	P9289	---	---	---	---	---	2.494	391.052				1.86265e+06	1.56311e+06	2.27138e+06	5.52575e+06	1.49712e+06	1.57904e+06	2.19047e+06	1.31751e+06	7.96558e+06	4.73714e+06	5.96339e+06	2.81325e+06	2.14291e+06	1.57185e+06	2.37507e+06	3.93893e+06	3.33064e+06	1.65215e+06	3.67528e+06	1.90186e+06	2.92125e+06	3.32951e+06	1.85625e+06	1.87864e+06	6.66189e+06
	P9288	---	---	---	---	---	2.315	391.051				2.12909e+06	5.30736e+06	1.87407e+06	4.99034e+06	3.43469e+06	2.42766e+06	5.0698e+06	3.80707e+06	7.96558e+06	4.17371e+06	5.96194e+06	1.74161e+06	1.94929e+06	6.69685e+06	2.31345e+06	2.92381e+06	1.62734e+06	2.8267e+06	3.02603e+06	3.42443e+06	4.22519e+06	4.48879e+06	1.93934e+06	5.11459e+06	6.67604e+06
	P9287	---	---	---	---	---	8.393	390.936				4.60916e+06	4.30704e+06	2.47714e+06	1.9109e+06	2.60188e+06	4.31169e+06	3.96256e+06	2.29451e+06	4.27431e+06	3.8704e+06	4.97815e+06	3.14067e+06	3.75608e+06	3.74432e+06	4.19089e+06	1.83318e+06	4.65912e+06	4.59495e+06	4.81049e+06	6.43043e+06	4.88695e+06	4.78927e+06	4.76408e+06	4.63116e+06	4.87489e+06
	P9286	---	---	---	---	---	1.359	390.356				8.31353e+06	6.1957e+06	1.1021e+07	7.28766e+06	3.976e+06	5.52338e+06	5.37359e+06	6.86173e+06	5.82625e+06	6.72795e+06	1.51937e+06	7.03342e+06	3.94999e+06	6.84663e+06	5.19133e+06	7.52808e+06	4.30349e+06	4.15915e+06	4.87731e+06	6.79078e+06	5.14329e+06	5.0399e+06	5.11079e+06	5.02775e+06	4.87778e+06
	P9285	---	---	---	---	---	1.724	390.355				1.64051e+06	16076.5	3.59929e+06	1.58438e+06	286289	1.15073e+06	1.0198e+06	280513	385146	756639	241393	2.28052e+06	2.1052e+06	2.80437e+06	1.993e+06	3.34596e+06	1.93977e+06	1.37226e+06	2.39454e+06	3.06484e+06	1.05754e+06	1.02467e+06	1.08149e+06	667222	1.29242e+06
	P9284	---	---	---	---	---	1.491	390.321				2.24686e+06	16728.6	6.34943e+06	4581.79	7.73523e+06	2.30922e+06	14553.9	4.67813e+06	4723.07	2.62477e+06	3.11984e+06	1.02477e+06	2.32007e+06	5.31181e+06	4.16389e+06	798799	3.03505e+06	3.76729e+06	2.88552e+06	2.80469e+06	1.81891e+06	1.90681e+06	1.33128e+06	2.10455e+06	2.37249e+06
	P9283	---	---	---	---	---	1.182	390.321				9.47627e+06	8.2842e+06	1.00703e+07	9.97707e+06	9.09016e+06	6.01186e+06	6.18755e+06	5.65664e+06	8.01555e+06	6.64793e+06	3.30567e+07	6.41983e+07	1.67702e+07	6.06878e+06	6.78322e+06	1.44192e+07	3.30942e+07	3.66432e+07	8.69744e+06	9.38315e+06	1.83077e+07	1.86615e+07	1.57489e+07	1.95976e+07	2.09916e+07
	P9282	---	---	---	---	---	1.685	390.303				5.0453e+06	6.43357e+06	1.00505e+07	3.04289e+06	4.39734e+06	5.27197e+06	5.0808e+06	5.11021e+06	3.75287e+06	3.60077e+06	3.72344e+06	1.56521e+07	9.93159e+06	9.25158e+06	8.77503e+06	1.06554e+07	4.35999e+06	5.81402e+06	1.33759e+07	7.88077e+06	6.09419e+06	5.47454e+06	5.36132e+06	5.02521e+06	5.41742e+06
	P9281	---	---	---	---	---	2.214	390.285				8.17948e+06	1.20753e+07	1.75204e+08	1.09e+07	1.00633e+07	2.68039e+07	9.59596e+06	6.6774e+06	2.97801e+07	1.06603e+07	772083	539655	2.64989e+06	674215	1.84699e+06	421943	1.23451e+06	132252	873238	936532	5.55642e+07	2.03441e+07	1.74221e+07	4.17468e+06	4.21549e+06
	P928	---	---	---	---	---	1.575	124.087				1.34234e+06	1.35681e+06	1.96061e+06	2.58495e+06	1.14262e+06	980947	795536	738720	2.60907e+06	830604	1.25071e+06	1.89287e+06	2.13469e+06	797073	1.37388e+06	3.35203e+06	673075	2.54756e+06	1.12377e+06	845823	1.08723e+06	1.04171e+06	480708	1.53655e+06	1.06233e+06
[truncated: 12,336 more rows]
