# Supplementary material for: A newly identified small tRNA fragment reveals the regulation of different wool types and oxidative stress in lambs
Source: Sci Rep. 2023 Jun 23;13:10213. doi: 10.1038/s41598-023-36895-7 (PMC10290153; doi:10.1038/s41598-023-36895-7)
Supplement: Supplementary file 6 — Supplementary Table S6. [file 41598_2023_36895_MOESM6_ESM.xlsx]

## Sheet: Sheet1
Table S6. All detectable metabolites in the metabolome with negative ion mode
MetaboName	Alignment ID	KEGGID	HMDBID	SuperClass	Class	SubClass	RT(min)	m/z	Adduct type	Formula	Ontology	ALC-1	ALC-2	ALC-3	ALC-4	ALC-5	ALC-6	ALC-7	ALC-8	ALC-9	ALC-10	MF-1	MF-2	MF-3	MF-4	MF-5	MF-6	MF-7	MF-8	MF-9	MF-10	QC1	QC2	QC3	QC4	QC5
Zearalenol	N5159		HMDB0041838	Phenylpropanoids and polyketides	Macrolides and analogues	---	1.902	319.211	[2M-H]-	C18H24O5	Macrolides and analogues	183031	77942.4	325582	167617	348856	142539	163298	54788.6	196566	87925.1	1.46902e+07	8.78003e+06	3.3519e+06	2.63166e+06	2.16922e+06	6.74885e+07	2.43169e+07	1.66445e+07	3.20635e+07	2.53295e+07	1.02462e+07	1.08183e+07	1.2941e+07	1.34264e+07	8.40806e+06
Y-Linolenic Acid	N4194		---	---	---	---	1.21	277.217	[M-H]-	C18H30O2	Lineolic acids and derivatives	4.75787e+08	305535898	4.91272e+08	3.40198e+08	3.4936e+08	3.14186e+08	3.57826e+08	3.57203e+08	4.22185e+08	3.48836e+08	3.84836e+08	5.62676e+08	3.7715e+08	5.83192e+08	5.64151e+08	4.15508e+08	6.26822e+08	5.31999e+08	3.52608e+08	6.7619e+08	4.33538e+08	4.36084e+08	4.8644e+08	4.4591e+08	4.54499e+08
Xylose	N1180	C01394	HMDB0000098	Organic oxygen compounds	Organooxygen compounds	Carbohydrates and carbohydrate conjugates	6.469	149.044	[M-H]-	C5H10O5	Pentoses	3.8352e+07	1.5144e+07	1.61806e+07	2.4141e+07	5.17012e+06	7.36619e+06	4.35517e+06	5.87586e+06	3.05735e+07	7.74863e+06	1.09709e+08	4.48102e+08	2.85359e+08	8.11207e+07	3.82895e+08	2.88595e+08	2.61196e+08	1.95066e+08	1.96569e+08	2.69146e+08	8.05414e+07	1.61645e+08	1.02787e+08	1.866e+08	1.03327e+08
Willardiine	N2332	C03584	---	---	---	---	2.262	198.052	[M-H]-	C7H9N3O4	L-alpha-amino acids	2.23805e+06	1.43433e+06	2.15201e+06	1.48166e+06	4.50345e+07	5.18766e+07	4.47043e+07	3.06915e+07	2.79957e+07	4.97517e+07	3.69654e+07	1.84457e+07	1.65613e+07	2.67627e+07	2.18357e+07	1.79876e+06	3.51786e+06	4.57572e+06	2.21119e+06	5.76049e+06	2.27292e+07	2.09929e+07	2.52818e+07	2.31413e+07	2.35757e+07
Vulpinic Acid	N5191		---	---	---	---	8.331	321.079	[M+Hac-H]-	C19H14O5	Butenolides	2.06486e+08	1.98362e+08	192438553	193672625	1.40938e+08	1.44562e+08	1.44631e+08	174412510	1.62247e+08	1.63035e+08	1.02771e+08	8.64615e+07	9.33468e+07	1.01586e+08	9.25662e+07	1.47131e+08	1.49712e+08	1.04591e+08	1.31862e+08	1.72039e+08	1.54588e+08	1.59434e+08	1.58767e+08	1.50658e+08	1.58322e+08
Volemitol	N2642	C08260	---	---	---	---	4.117	211.081	[M-H]-	C7H16O7		1.56119e+08	2.17278e+08	2.32699e+08	1.82428e+08	2.06831e+08	1.65377e+08	7.34657e+07	2.1694e+08	1.18313e+08	9.15891e+07	6.82066e+06	400742823	1.0278e+07	1.33811e+07	1.54075e+07	8.81657e+06	4.25464e+06	2.41652e+06	5.43985e+06	8.11709e+06	2.66996e+08	1.35492e+08	3.03947e+08	3.06309e+08	118776935
Vinetorin	N4856		---	---	---	---	6.262	305.017	[2M-H]-	C15H11ClO5		9.74556e+07	1.08578e+08	9.87803e+07	8.19896e+07	8.18451e+07	5.32364e+07	8.03661e+07	7.35611e+07	8.44009e+07	8.62078e+07	9.59025e+07	5.0078e+07	7.57145e+07	5.81574e+07	6.73008e+07	8.82924e+07	9.64596e+07	65243535	901907	784833	6.78592e+07	6.5829e+07	6.53537e+07	7.36492e+07	7.68531e+07
Verbascose	N9749	C08252	HMDB0259784	Organic oxygen compounds	Organooxygen compounds	Carbohydrates and carbohydrate conjugates	8.84	827.268	[M-H]-	C30H52O26	Oligosaccharides	506470	581739	1037676	585127	701139	567370	1081470	585898	553703	492176	69122	142283	257270	410820	374918	2090176	433884	278888	39917	4636726	846661	849725	732110	711209	865455
Variolaric Acid	N5013		---	---	---	---	4.253	313.032	[M-H]-	C16H10O7		108792716	1.07772e+08	1.41771e+08	1.09716e+08	7.80782e+07	1.32093e+08	6.51949e+07	1.72946e+07	2.09381e+07	1.59121e+08	3.80951e+07	2.22459e+07	9.81708e+07	3.72074e+06	8.30764e+07	4.49997e+07	1.19196e+07	6.57372e+06	2.13962e+06	2.39556e+06	40448.5	1.81977e+07	6.54863e+06	1.16625e+08	1.00231e+08
Uridine 5'-Diphosphate	N6797	C00015	HMDB0000295	Nucleosides, nucleotides, and analogues	Pyrimidine nucleotides	Pyrimidine ribonucleotides	8.34	402.998	[M-H2O-H]-	C9H14N2O12P2	Pyrimidine ribonucleoside diphosphates	2.31189e+08	2.07055e+08	2.15139e+08	2.00328e+08	1.60555e+08	1.48334e+08	1.62298e+08	1.91986e+08	2.09391e+08	161614017	252222095	1.9919e+08	2.54201e+08	2.39887e+08	2.52137e+08	2.30498e+08	2.48561e+08	2.59717e+08	2.76503e+08	2.42654e+08	2.05277e+08	1.89882e+08	2.1669e+08	1.94384e+08	2.07062e+08
Uridine	N3431	C00299	HMDB0000296	Nucleosides, nucleotides, and analogues	Pyrimidine nucleosides	---	3.23	243.061	[M-H]-	C9H12N2O6	Pyrimidine nucleosides	5676048783	8198194861	1427394037	4704283315	7085491042	5014368755	5332306084	7134914521	5844636201	6022759798	5244681071	5229342971	3821499249	5442367331	4380540022	7040768758	8388916418	6395447382	2759607417	7923298420	4994083670	4624251578	4581956546	4965236519	5429705933
Urate	N1582	C00366	HMDB0000289	Organoheterocyclic compounds	Imidazopyrimidines	Purines and purine derivatives	7.635	167.019	[M-H]-	C5H4N4O3	Xanthines	5.40894e+08	5.66437e+08	3.95093e+08	3.8775e+08	5.26304e+08	4.86174e+08	3.3364e+08	4.56584e+08	5.42934e+08	5.45388e+08	4.74262e+08	4.27089e+08	3.93762e+08	5.76803e+08	6.6675e+08	6.62567e+08	6.81414e+08	8.60419e+08	9.05563e+08	7.6845e+08	5.20892e+08	5.20193e+08	5.44721e+08	5.42312e+08	554480098
Undecanoic Acid	N2011	C17715	HMDB0000947	Lipids and lipid-like molecules	Fatty Acyls	Fatty acids and conjugates	1.252	185.153	[M-H]-	C11H22O2	Medium-chain fatty acids	6.67206e+07	6.56763e+07	5.73401e+07	6.857e+07	6.18916e+07	3.82647e+07	4.36571e+07	4.92938e+07	5.99866e+07	4.77961e+07	1.58639e+08	4.64472e+08	7.09867e+07	4.78656e+07	5.62081e+07	8.97528e+07	4.82409e+07	1.39174e+08	3.94297e+07	5.55678e+07	9.9433e+07	9.25919e+07	105410071	9.60485e+07	1.00484e+08
Uncarine C	N6136	C17595	---	---	---	---	1.895	367.225	[M-H]-	C21H24N2O4	Indolizidines	727670	191023	9675.45	196318	15918.1	5735.8	247799	6322.52	114481	793323	1.40911e+07	2.57017e+06	4.73335e+06	1.00706e+07	8.78833e+06	5.58189e+06	8.40834e+06	1.58219e+07	2.19476e+07	2.87804e+07	41367.6	219446	82254	62133.5	4552.06
UDP-D-glucose	N8589	C00029	HMDB0000286	Nucleosides, nucleotides, and analogues	Pyrimidine nucleotides	Pyrimidine nucleotide sugars	8.203	565.046	[M-H]-	C15H24N2O17P2	Pyrimidine nucleotide sugars	3.04677e+07	2.48208e+07	1.51372e+07	2.39539e+07	1.53369e+07	2.09615e+07	1.52832e+07	1.81161e+07	2.29496e+07	2.17447e+07	1.35364e+07	1.45343e+07	2.17215e+07	4.58868e+06	5.94642e+06	2.41134e+07	2.0033e+07	7.37397e+06	2.75983e+07	1.55543e+07	2.298e+07	2.35326e+07	2.19081e+07	2.10259e+07	2.3033e+07
Tryptophan	N2480	C00806	HMDB0013609	Organoheterocyclic compounds	Indoles and derivatives	Indolyl carboxylic acids and derivatives	6.488	203.081	[M-H]-	C11H12N2O2	Indolyl carboxylic acids and derivatives	1097348981	1140938799	1033316188	1008520614	8.61521e+08	7.77792e+08	7.05406e+08	9.06417e+08	8.98768e+08	8.93206e+08	9.53541e+08	7.27128e+08	7.25845e+08	7.72494e+08	7.82353e+08	1145081542	1417493593	1094306278	1148020098	1521929849	7.35643e+08	7.27577e+08	7.6692e+08	7.82786e+08	805347685
Triptophenolide	N4989		---	---	---	---	1.062	311.168	[M-H]-	C20H24O3	Oxosteroids	1.29445e+08	8.75362e+07	1.46576e+08	8.89048e+07	6.68203e+07	8.4567e+07	8.77022e+07	7.88044e+07	8.92903e+07	6.4435e+07	1.11263e+08	1.46081e+08	7.76526e+07	221590332	1.84977e+08	1.36179e+08	1.97501e+08	3.33545e+08	9.9914e+07	2.86861e+08	1.5368e+08	1.54282e+08	1.89019e+08	1.56501e+08	1.5797e+08
Trifluoroacetic Acid	N426		HMDB0014118	Organic acids and derivatives	Carboxylic acids and derivatives	Alpha-halocarboxylic acids and derivatives	1.155	112.984	[M-H]-	C2HF3O2	PFSA	18488496160	19846826512	16922219159	16393403346	17489720870	15040158939	17544078377	17997995754	16108494999	15428641988	21473267181	17086407062	20220827220	20149231356	20978338793	19095204822	19414619169	23186894165	15380114066	26917222830	18454712550	18783293471	22012674626	20368557621	19972864468
Tridecanoic Acid	N2676	C17076	HMDB0000910	Lipids and lipid-like molecules	Fatty Acyls	Fatty acids and conjugates	1.231	213.185	[M-H]-	C13H26O2	Long-chain fatty acids	1.88147e+08	1.81898e+08	1.80333e+08	1.63475e+08	1.72543e+08	124985263	133562935	1.47749e+08	1.69294e+08	1.33431e+08	7.67199e+08	9.48583e+08	1.92821e+08	1.69498e+08	1.77089e+08	2.22623e+08	2.11094e+08	7.5099e+08	1.54306e+08	2.151e+08	2.80381e+08	2.79475e+08	3.24747e+08	3.05925e+08	3.0895e+08
Toradol	N3675		HMDB0014608	Organic oxygen compounds	Organooxygen compounds	Carbonyl compounds	5.889	254.079	[M-H]-	C15H13NO3	Aryl-phenylketones	1.29244e+08	9.91795e+07	1.66277e+08	164050315	1.14303e+08	1.05349e+08	1.36364e+08	1.92032e+08	1.50412e+08	7.7714e+07	752364	6.31525e+07	826286	808261	1.91022e+06	417729	8.89381e+06	569185	44976.3	310747	1.03533e+08	1.09835e+08	1.0419e+08	1.02645e+08	1.04526e+08
Threonate	N887	C01620	HMDB0000943	Organic oxygen compounds	Organooxygen compounds	Carbohydrates and carbohydrate conjugates	7.517	135.028	[M-H]-	C4H8O5	Sugar acids and derivatives	1670415841	1736134941	2425235777	2215974075	5.73307e+08	7.24536e+08	7.74339e+08	8.79078e+08	9.17892e+08	9.86702e+08	8.63855e+08	8.53062e+08	1453785115	1104919019	1481757878	1245247326	1792545405	792837863	1228785272	2098065243	1233621138	1286987155	1391945612	1436680650	1428845742
Thiazolidine-4-Carboxylic Acid	N804		HMDB0258979	Organic acids and derivatives	Carboxylic acids and derivatives	Amino acids, peptides, and analogues	6.517	132.011	[M-H]-	C4H7NO2S	L-alpha-amino acids	261154316	385985712	2.29983e+08	2.93879e+08	2.82362e+08	1.88126e+08	1.09897e+08	239926407	2.18066e+08	2.34803e+08	1.53545e+08	7.80664e+07	1.08592e+08	9.9639e+07	1.3079e+08	8.17214e+07	2.36904e+08	114134330	6.36961e+07	1.67457e+08	1.61798e+08	1.71152e+08	1.96859e+08	1.84569e+08	1.92785e+08
TES	N3068	C05353	---	---	---	---	7.688	228.05	[M-H]-	C6H15NO6S	Organosulfonic acids	1.4464e+06	1.5077e+06	1.85239e+06	955782	713681	3.09311e+06	1.19527e+06	2.26182e+06	1.50348e+06	285876	7.05677e+08	4.27028e+08	5.93862e+07	2.48943e+07	3.59791e+07	6.77918e+07	8.49013e+07	4.58589e+08	5.7765e+07	6.19827e+07	1.18517e+08	1.08666e+08	1.25689e+08	1.19004e+08	1.274e+08
Tert-Butyric Acid	N492		---	---	---	---	1.392	115.075	[M-H]-	C6H12O2	Methyl-branched fatty acids	1.09339e+08	1.1408e+08	1.40028e+08	141522283	1.10517e+08	8.55452e+07	1.05167e+08	1.14928e+08	1.06357e+08	9.77936e+07	9.00635e+07	2.51722e+08	1.35611e+08	8.38728e+07	116177420	259079529	1.86561e+08	1.31949e+08	1.21441e+08	1.15148e+08	9.56737e+07	8.7416e+07	8.35266e+07	1.16638e+08	1.32974e+08
Tegaserod	N4749		HMDB0244636	Organoheterocyclic compounds	Indoles and derivatives	Indoles	1.346	300.189	[M-H]-	C16H23N5O	Indoles and derivatives	3.64344e+06	67645.6	716930	2.49843e+06	171441	65197.6	37801.9	59887.1	165550	328433	1.341e+08	1.43117e+07	4.41214e+06	2.03891e+06	2.34885e+06	3.46625e+07	2.44187e+07	2.04051e+08	273860	6.24876e+06	1.82053e+07	1.88457e+07	1.87822e+07	17782576	2.05343e+07
Taurohyodeoxycholic Acid	N8027		---	---	---	---	1.359	498.288	[M-H]-	C26H45NO6S		204550337	1.98441e+08	2.62479e+08	2.01008e+08	1.59595e+08	1.5412e+08	161742629	1.97243e+08	1.64387e+08	1.84633e+08	6.79327e+07	1.83957e+08	5.71096e+07	9.47559e+07	1.37709e+08	135720665	2.49906e+07	8.39376e+07	1.0026e+08	1.16381e+08	1.48383e+08	1.3413e+08	9.59201e+07	1.46765e+08	1.41478e+08
Taurocholic Acid	N8175	C05122	HMDB0000036	Lipids and lipid-like molecules	Steroids and steroid derivatives	Bile acids, alcohols and derivatives	1.869	514.284	[M-H]-	C26H45NO7S	Trihydroxy bile acids, alcohols and derivatives	1.82241e+08	1.79381e+08	2.45455e+08	1.6214e+08	1.30078e+08	1.29575e+08	165129338	1.62898e+08	1.67084e+08	1.35651e+08	1.51252e+08	4.0051e+08	9.27002e+07	9.21767e+07	1.36261e+08	142866755	4.20988e+07	1.52859e+08	1.57938e+08	1.81557e+08	1.83118e+08	1.69119e+08	1.90792e+08	1.8856e+08	184631749
Taurine	N646	C00245	HMDB0000251	Organic acids and derivatives	Organic sulfonic acids and derivatives	Organosulfonic acids and derivatives	7.331	124.006	[M-H]-	C2H7NO3S	Organosulfonic acids	3939207188	3996440417	3663904802	3689206740	3245918868	3078347632	2836156016	3759684240	3400452245	3260807339	2549642195	2702978185	2327101460	2688540255	2805574951	3282400578	3948574055	2513609174	4169653009	5612920467	3006783886	3091262617	3209239740	3172825348	3358607949
Sulfite	N5	C00094	HMDB0000240	Homogeneous non-metal compounds	Non-metal oxoanionic compounds	Non-metal sulfites	2.914	80.9635	[M-H]-	H2O3S	Non-metal sulfites	65983.7	50580.4	20814.2	20157.5	3.44296e+08	41638.3	12137.5	1.89847e+08	2.7523e+08	2.79762e+08	5.18258e+08	6.13443e+08	61871.8	4.90657e+08	17565.2	3.98103e+08	6.29812e+08	8.35888e+08	675455920	4.21596e+08	16134	18124.3	35020.2	71355.8	14409.6
Sulfathiazole	N3664	C11169	HMDB0015619	Benzenoids	Benzene and substituted derivatives	Benzenesulfonamides	3.705	254.012	[M-H]-	C9H9N3O2S2	Aminobenzenesulfonamides	1.18705e+06	2.03579e+07	1.13095e+07	1.06807e+06	5.51487e+06	2.66606e+07	3.01882e+06	2.99977e+07	4.68178e+07	1.11275e+07	1.18276e+06	4.27295e+06	9.25707e+06	387605	996649	2.24326e+07	1.18222e+07	3.23522e+06	2.80248e+07	1.01119e+06	1.00769e+07	3.00265e+07	2.0756e+07	2.22194e+07	1.90329e+07
Sulfasalazine	N6684	C07316	HMDB0014933	Organoheterocyclic compounds	Azobenzenes	---	7.624	397.063	[M-H]-	C18H14N4O5S	Benzenesulfonamides	287492	209283	289232	115015	48330	20187.5	21766.9	109512	211903	12924.9	2.54838e+07	1.21575e+07	9.56392e+06	1.08e+07	2.04725e+07	9.39806e+06	1.30504e+07	3.57513e+07	2.27324e+07	1.3208e+07	1.16426e+07	1.04397e+07	1.05976e+07	1.08688e+07	1.1113e+07
Succinic Acid	N550	C00042	HMDB0000254	Organic acids and derivatives	Carboxylic acids and derivatives	Dicarboxylic acids and derivatives	6.893	117.018	[M-H]-	C4H6O4	Dicarboxylic acids and derivatives	3343555758	2916654561	1745671758	2968991736	3131513358	2469243245	2355536700	2442078621	2959232912	2720154757	6884150745	3732926255	4311604190	5163017508	4559476135	4209644883	5601741200	5334562006	2.51298e+08	5524801994	3104777863	3265308008	3705692459	3555040085	3522591387
Stachyose	N9186	C01613	HMDB0003553	Organic oxygen compounds	Organooxygen compounds	Carbohydrates and carbohydrate conjugates	8.732	665.212	[M-H]-	C24H42O21	Oligosaccharides	2848043	3944026	6868744	2795436	5950842	3093408	7942603	2996002	4492471	2284222	542832	801714	1139460	1696128	1532524	6409692	3294562	2108047	324586	16246259	4132246	4245970	3974287	3939308	4247205
Sorbitol	N1909	C00794	HMDB0000247	Organic oxygen compounds	Organooxygen compounds	Carbohydrates and carbohydrate conjugates	4.186	181.07	[M-H]-	C6H14O6	Sugar alcohols	1.31828e+08	2.54116e+08	1.45068e+08	1.08434e+08	1.07414e+08	2.0241e+08	2.15627e+08	2.41248e+08	3.00435e+08	1.55403e+08	5.13776e+07	2487735921	3.25698e+07	1.45507e+08	7.74906e+07	6.17836e+07	9.83384e+07	7.06635e+07	7.60438e+07	119311622	2.34344e+08	3.7555e+08	4.18852e+08	3.85996e+08	2.2067e+08
Sn-Glycerol 3-Phosphate	N1665	C00093	HMDB0000126	Lipids and lipid-like molecules	Glycerophospholipids	Glycerophosphates	3.066	171.006	[M+Hac-H]-	C3H9O6P	Glycerophosphates	8.95393e+08	4.79772e+08	1100365323	7.55368e+08	3.18089e+08	5.21494e+08	5.20366e+08	5.9178e+08	3.30211e+08	4.27227e+08	3.88218e+08	4.36086e+08	4.456e+08	5.54819e+08	8.08954e+08	3.08001e+08	4.48256e+08	2.79398e+08	1.68254e+08	4.03316e+08	8.01942e+08	7.63719e+08	1173276894	8.62929e+08	8.66873e+08
Simonyellin	N4100		---	---	---	---	7.988	273.024	[M-H]-	C14H10O6	Isocoumarins and derivatives	858169	3.16233e+06	3.13062e+06	424993	1.09166e+06	8.71822e+06	3.72485e+06	7.70542e+06	9.26356e+06	393620	2014420231	596200265	544741716	7.37681e+08	8.30083e+08	2.17998e+08	2.41307e+08	1498001817	5.06189e+08	2.36552e+08	2.58859e+08	2.0211e+08	3.16861e+08	280401476	2.72267e+08
Serine	N325	C00716	HMDB0000187	Organic acids and derivatives	Carboxylic acids and derivatives	Amino acids, peptides, and analogues	8.233	104.033	[M-H]-	C3H7NO3	Serine and derivatives	5.59392e+08	6.67016e+08	4.3792e+08	5.10582e+08	6.17588e+08	5.06471e+08	5.13136e+08	6.56055e+08	6.14665e+08	5.28036e+08	8.95757e+08	1144501877	6.15667e+08	6.74811e+08	7.65126e+08	8.27314e+08	1112907223	8.97682e+08	6.56141e+08	9.4152e+08	6.12331e+08	5.45558e+08	7.50383e+08	6.69162e+08	6.74061e+08
Securinine	N2748	C10614	---	---	---	---	7.457	216.098	[M-H]-	C13H15NO2	Indolizidines	2.99608e+06	917821	295006	2.01694e+06	578603	157127	224930	42285.8	42186.6	31652.7	2.04857e+07	760312	921555	711232	793416	2.54179e+06	1.52661e+06	2.28014e+07	1.54755e+06	1.20321e+06	828942	2.80728e+06	2.72682e+06	2.47252e+06	2.8793e+06
Secoisolariciresinol	N6882	C18167	HMDB0013692	Lignans, neolignans and related compounds	Dibenzylbutane lignans	Dibenzylbutanediol lignans	6.492	407.172	[2M-H]-	C20H26O6	Lignols	1.52427e+07	1.91707e+07	1.49245e+07	1.66184e+07	8.31276e+06	8.5115e+06	6.0248e+06	1.00302e+07	9.60069e+06	1.0102e+07	1.01693e+07	6.50036e+06	6.81781e+06	5.59894e+06	7.97687e+06	1.76841e+07	2.48127e+07	1.50744e+07	1.17302e+07	2.18056e+07	7.14598e+06	6.18348e+06	6.50731e+06	6.99721e+06	8.10175e+06
Samidin	N6476	C09310	---	---	---	---	1.335	385.131	[2M-H]-	C21H22O7	Angular pyranocoumarins	331564	1.74504e+06	268316	291134	699143	511445	1133095	1.65527e+06	2.47236e+06	575745	3.63928e+06	1.57665e+07	3.33867e+07	7.54623e+06	9.21954e+06	4.89575e+07	1.32549e+07	9.1678e+06	3.17929e+07	1.63762e+07	3.27502e+06	8.55191e+06	1.98331e+07	1.83413e+07	1.85107e+07
Salazinic Acid	N6515		---	---	---	---	8.372	387.025	[2M-H]-	C18H12O10		3041507476	2536283798	3252835276	2639195289	1933475783	2066749271	2211553797	2437373399	2468123586	2287828762	2494059664	2449549688	2389648012	2736212884	2309690778	2944326776	3012435882	2610600114	2610955659	3309497306	2617153745	2498273593	2685749527	2607797397	2739078290
S-Adenosyl-L-homocysteine	N6439	C00021	HMDB0000939	Nucleosides, nucleotides, and analogues	5'-deoxyribonucleosides	5'-deoxy-5'-thionucleosides	7.67	383.121	[M-H]-	C14H20N6O5S	5'-deoxy-5'-thionucleosides	0	0	671071	16699	8.96888e+06	9.76347e+06	7.72608e+06	4.076e+06	1.38914e+07	1.05329e+07	3.04552e+07	1.44537e+07	1.43731e+07	2.7219e+07	3.29057e+06	727489	10015.8	872178	0	481852	2.30456e+06	1.87306e+06	1.8387e+06	1.27757e+07	2.02794e+06
S4:18(P3:16/F1:2)	N9298		---	---	---	---	1.18	695.308	[M-H]-	C30H50O15	Saccharolipids	68721144	74136632	58695792	40349732	51273856	54296948	57971296	94103968	102770240	93072504	35512372	35087112	61042108	69936640	29444194	54855636	37684988	19214260	17486068	16865402	59883300	61941444	67538288	48824464	59625300
Rosmarinic Acid	N5979	C01850	HMDB0003572	Phenylpropanoids and polyketides	Cinnamic acids and derivatives	Hydroxycinnamic acids and derivatives	7.454	359.119	[2M-H]-	C18H16O8	Coumaric acids and derivatives	6.01367e+07	5.4954e+07	9.43721e+07	5.71052e+07	4.28431e+07	5.20717e+07	5.6764e+07	5.79292e+07	5.23954e+07	5.87604e+07	5.41777e+07	4.33971e+07	3.93029e+07	7.04623e+07	4.97306e+07	6.1934e+07	6.63127e+07	4.7996e+07	7.87882e+07	4.92171e+07	5.74922e+07	54401326	5.72298e+07	5.50426e+07	6.03596e+07
Roccellic Acid	N4719		---	---	---	---	1.309	299.222	[M-H]-	C17H32O4		6.71782e+08	1305968002	9.06477e+08	6.02466e+08	1179978808	5.38428e+08	7.33745e+08	1289422464	9.54143e+08	7.26192e+08	8.59243e+08	3.76957e+08	3855135787	1663934567	2218216202	7.23579e+08	1600924962	1357509961	3460669393	1435424174	1329475364	1281489008	1359925889	1336372604	1416106344
Ritalinic Acid	N2810		HMDB0042008	Organic nitrogen compounds	Organonitrogen compounds	Amines	5.183	218.121	[M-H]-	C13H17NO2	Aralkylamines	4.86156e+06	4.97974e+06	5.21415e+06	4.61357e+06	3.6777e+06	3.51866e+06	1.90961e+06	4.16587e+06	4.7362e+06	4.08804e+06	0	104353	3950.07	0	0	0	0	0	0	0	1.90602e+06	1.34661e+06	870694	963316	1.64592e+06
Rhein	N4337	C10401	HMDB0032876	Benzenoids	Anthracenes	Anthracenecarboxylic acids and derivatives	2.866	283.082	[2M-H]-	C15H8O6	Anthracenecarboxylic acids	0	39156.4	15040.7	0	449212	15012.1	16330.4	0	42843.7	131561	1.52362e+06	7.27926e+06	1.43353e+06	5.05887e+07	2.59402e+06	1.61612e+08	7.41798e+07	1.38304e+08	5.86742e+07	6.20944e+07	716121	1.14818e+06	1.21059e+06	1.15068e+06	654903
Reynoutrin	N7268		---	---	---	---	3.419	433.101	[M-H]-	C20H18O11	Flavonoid-3-O-glycosides	0	635115	0	90247.1	7.76711e+06	0	0	30412.3	0	1.53886e+06	1.45736e+07	3.32209e+06	1.14058e+07	1.15003e+07	1.83649e+06	2.52475e+07	4.65126e+07	1.51892e+07	7.557e+07	6.08823e+07	52438.5	27854.8	920614	490503	94001.3
Ranolazine	N7175		HMDB0014388	Benzenoids	Phenol ethers	Anisoles	2.002	426.242	[M-H]-	C24H33N3O4	Anisoles	1.98384e+07	2.91991e+07	4.02077e+07	2.18994e+07	1.9043e+07	3.03649e+07	1.21512e+07	2.35305e+07	2.17072e+07	1.29604e+07	36325.2	250112	6.85454e+06	3.81168e+06	6.92869e+06	893081	4.00006e+06	244090	3.23373e+06	7.87199e+06	8.49645e+06	1.10951e+07	8.05349e+06	1.74741e+07	1.25353e+07
Rabelomycin	N5533	C12402	---	---	---	---	2.007	337.178	[M-H2O-H]-	C19H14O6	Angucyclines	39600.7	233315	420403	77361.1	0	210032	39558.8	99605.4	265069	41397.7	3.36065e+06	4.89006e+06	8.47386e+06	2.51748e+06	3.07907e+06	2.12773e+07	1.01829e+07	4.68472e+06	2.3491e+08	1.54737e+08	4.90003e+06	3.8413e+06	3.91608e+06	3.69664e+06	3.43404e+06
Quinolinic Acid	N1563	C03722	HMDB0000232	Organoheterocyclic compounds	Pyridines and derivatives	Pyridinecarboxylic acids and derivatives	2.014	166.017	[M-H]-	C7H5NO4		2.78019e+08	1.35401e+08	2.07879e+08	2.27925e+08	159108670	1.59351e+08	1.85204e+08	2.56632e+08	2.92972e+08	1.51903e+08	4.10488e+06	3.48618e+07	6.24115e+07	4.10784e+07	7.76781e+07	4.36609e+07	8.18579e+07	6.33558e+07	5.3654e+06	7.71051e+06	1.68876e+08	165074370	1.69407e+08	1.68607e+08	1.43558e+08
Quercetin 3-O-Malonylglucoside	N8466	C12638	HMDB0037368	Benzenoids	Naphthalenes	Phenylnaphthalenes	8.119	548.897	[M-H]-	C24H22O15	Flavonoid-3-O-glycosides	7.78666e+07	9.67297e+07	8.64422e+07	4.78586e+07	7.25886e+07	4.83941e+07	7.3361e+07	7.88287e+07	9.59733e+07	8.01998e+07	8.26748e+07	6.83093e+07	1.05467e+08	1.11935e+08	1.28516e+08	8.08489e+07	7.1474e+07	9.85472e+07	1.19632e+08	9.72418e+07	5.56338e+07	1.02233e+08	9.79908e+07	4.91957e+07	5.14734e+07
Quercetin	N4764	C00389	HMDB0005794	Phenylpropanoids and polyketides	Flavonoids	Flavones	2.003	301.103	[M+Hac-H]-	C15H10O7	Flavonols	1.93779e+08	1.92205e+08	1.24497e+08	129857020	1.73022e+08	1.45052e+08	1.08047e+08	146411601	1.68482e+08	1.63487e+08	1.90667e+08	1.34435e+08	1.36319e+08	2.25894e+08	2.66552e+08	2.37245e+08	316436313	2.99517e+08	3.14097e+08	291230986	2.21132e+08	2.05608e+08	2.54776e+08	212444113	2.10246e+08
Pyrrolnitrin	N3683	C12491	---	---	---	---	8.12	254.967	[M-H]-	C10H6Cl2N2O2	Phenylpyrroles	7.57003e+08	7.15634e+08	5.71148e+08	380180985	5.58594e+08	5.24963e+08	5.34304e+08	597492980	6.68212e+08	5.66017e+08	6.3398e+08	5.40436e+08	7.23753e+08	7.6011e+08	8.11629e+08	6.53618e+08	6.69064e+08	7.16542e+08	8.26276e+08	7.57879e+08	3.51363e+08	7.0105e+08	7.29451e+08	6.99289e+08	4.00552e+08
Pyroglutamyl-Isoleucine	N3375		---	---	---	---	3.568	241.119	[M-H]-	C11H18N2O4	Peptides	5.00203e+07	3.59347e+07	516380	3.50922e+07	281704	3.24226e+07	3.26064e+07	3.38997e+07	4.59305e+07	296419	174876	292702	436190	284305	259046	38710.9	86542.5	185166	5832.58	109572	6.52529e+07	5.51465e+07	8.0503e+07	7.49347e+07	6.66539e+07
Pseudouridine	N3429	C02067	HMDB0000767	Nucleosides, nucleotides, and analogues	Nucleoside and nucleotide analogues	---	6.307	243.061	[M-H]-	C9H12N2O6	Nucleoside and nucleotide analogues	4.06324e+08	3.62593e+08	3.74305e+08	3.24411e+08	2.95375e+08	270464960	2.55905e+08	3.20435e+08	3.38255e+08	3.16065e+08	2.08872e+08	1.91941e+08	1.83597e+08	2.31768e+08	2.22762e+08	2.6153e+08	2.96663e+08	273033026	2.72162e+08	359797170	2.67944e+08	2.6145e+08	2.70444e+08	2.76952e+08	2.85868e+08
Propachlor ESA	N3729		---	---	---	---	6.522	256.059	[M-H2O-H]-	C11H15NO4S	Anilides	2.06146e+08	1.71734e+08	2.26331e+08	1.56344e+08	1.09858e+08	1.04639e+08	1.04067e+08	1.3649e+08	1.1856e+08	1.3906e+08	5.46511e+07	1.06867e+08	6.22571e+07	1.44335e+08	1.30376e+08	1.14951e+08	1.672e+08	121700692	8.04571e+07	1.61633e+08	1.28444e+08	1.339e+08	1.1837e+08	1.30493e+08	126594438
Pristimerin	N7662	C08633	HMDB0256776	Lipids and lipid-like molecules	Prenol lipids	Triterpenoids	1.035	463.289	[M-H2O-H]-	C30H40O4	Triterpenoids	1.40148e+08	2.12047e+08	1.11731e+08	1.02857e+08	155155860	1.40399e+08	1.19809e+08	1.63868e+08	2.70217e+08	1.94295e+08	1.23938e+08	8.55183e+07	1.66121e+08	1.4794e+08	1.24537e+08	1.9858e+08	1.45948e+08	1.93545e+08	1.95421e+08	151082712	2.26044e+08	2.05786e+08	2.33919e+08	1.94893e+08	2.00219e+08
Placodiolic Acid	N6297		---	---	---	---	6.131	375.097	[M-H2O-H]-	C19H20O8		3.14367e+07	4.35509e+07	2.12035e+07	3.05594e+07	1.33004e+07	2.18431e+07	2.14098e+07	2.4565e+07	8.41331e+06	2.27842e+07	9.37638e+06	1.03159e+07	1.48742e+07	1.28094e+07	1.21467e+07	1.38915e+07	2.41315e+07	1.02751e+07	7.81489e+06	1.61233e+07	2.45462e+07	2.09668e+07	2.32329e+07	2.26706e+07	2.28318e+07
Piplartine	N5087	C10166	HMDB0030341	Phenylpropanoids and polyketides	Cinnamic acids and derivatives	---	8.125	316.115	[M-H]-	C17H19NO5	Cinnamic acids and derivatives	1.80086e+08	176824314	1.32536e+08	168455168	1.64389e+08	1.44066e+08	1.21305e+08	164573351	1.78147e+08	1.61997e+08	1.9304e+08	1.13732e+08	191706443	182989579	1.87348e+08	184731437	2.28474e+08	1.74579e+08	721037206	3.27486e+08	2.04202e+08	2.02854e+08	2.07252e+08	2.01696e+08	209988487
Phosphoric Acid	N201	C00009	HMDB0001429	Homogeneous non-metal compounds	Non-metal oxoanionic compounds	Non-metal phosphates	8.616	96.9678	[M-H]-	H3O4P	Non-metal phosphates	1.53692e+08	1.83211e+08	1.3151e+08	2.65878e+08	2.94824e+08	2.34019e+08	1.6996e+08	2.39453e+08	1.12822e+08	1.43287e+08	4.46356e+08	1.59121e+08	2.58409e+08	1.70671e+08	1.88968e+08	2.26003e+08	270991332	3.39117e+08	1.37537e+08	3.98204e+08	1.22519e+08	2.12386e+08	1.26131e+08	2.30756e+08	3.11407e+08
Phospho(Enol)Pyruvic Acid	N1573		---	---	---	---	8.222	166.974	[M-H]-	C3H5O6P	Phosphate esters	2.39134e+07	3.19136e+07	1.61718e+07	2.07188e+07	3.61749e+07	3.02154e+07	2.2904e+07	4.90748e+07	7.52145e+06	2.15766e+07	3.36644e+07	3.49555e+07	1.24475e+07	6.67481e+07	5.972e+07	4.68989e+07	1.14793e+08	5.35148e+07	7.50525e+06	1.18489e+08	4.14877e+07	4.32323e+07	4.39509e+07	4.24581e+07	4.45606e+07
Phosphatidylinositol Lyso 20	N8963		---	---	---	---	4.843	619.288	[M-H]-	C29H49O12P	2-acyl-sn-glycerol-3-phosphoinositols	19451772	23139588	2238565	18210966	16560440	18239794	27145500	22080486	18916072	19359758	15792	7074	5319	18936	84787	11660	0	13989	0	0	24836652	25473752	25787862	25931176	24169494
Phosphatidylinositol Lyso 18	N8825		---	---	---	---	4.892	597.305	[M-H]-	C27H51O12P	2-acyl-sn-glycerol-3-phosphoinositols	43452216	45903848	6615240	37443636	36320928	37341184	43268136	42089688	39178136	40515348	99461	72561	13305	10317	40701196	11815	22027	0	10948	0	43522472	44264244	43801908	43665688	41265216
Phosphatidylinositol 18	N9899		---	---	---	---	1.393	885.547	[M-H]-	C47H83O13P	Phosphatidylinositols	18702524	22866808	4155338	17142266	20030682	20973494	15308672	18930144	15424601	26980590	32436446	15985976	45855092	293664	34438244	39852800	22140622	26473544	25181310	27553632	18074790	14378044	8305570	22019956	16950456
Phosphatidylglyceride 16	N9499		---	---	---	---	1.104	747.518	[M+Hac-H]-	C40H77O10P	Phosphatidylglycerols	13881442	23937902	12362694	16390810	14336961	14081418	13179481	16748206	21087428	14665761	4628430	3023042	15782594	3684493	4158790	9707630	7902987	5332526	9211706	4984364	15255222	16460708	13449938	13380227	14257161
Phosphatidylethanolamine Lyso Alkenyl 18	N7645		---	---	---	---	1.932	462.297	[M+Hac-H]-	C23H46NO6P	Glycerophosphoethanolamines	4.71787e+07	37714951	5.0942e+07	2.73529e+07	2.74071e+07	3.58377e+07	2.68142e+07	3.35374e+07	54053545	3.72777e+07	1.57529e+07	2.17657e+07	1.55624e+07	2.51729e+07	1.86064e+07	2.36264e+07	2.46221e+07	3.69707e+07	3.23089e+07	4.15128e+07	3.3544e+07	3.23061e+07	3.4513e+07	3.37405e+07	3.20337e+07
Phosphatidylethanolamine Lyso Alkenyl 16	N7322		---	---	---	---	1.958	436.282	[M-H]-	C21H44NO6P	Glycerophosphoethanolamines	6.39465e+07	4.99581e+07	6.44915e+07	3.69688e+07	3.60275e+07	4.56157e+07	3.7096e+07	4.07185e+07	7.00205e+07	4.87735e+07	2.3744e+07	3.70393e+07	2.6081e+07	4.04148e+07	2.84814e+07	4.45942e+07	4.50547e+07	5.30111e+07	5.74406e+07	6.65699e+07	4.90237e+07	4.91733e+07	5.00135e+07	4.93972e+07	4.66872e+07
Phosphatidylethanolamine Lyso 20	N8052		---	---	---	---	2.012	500.277	[M-H2O-H]-	C25H44NO7P	2-acyl-sn-glycero-3-phosphoethanolamines	6.74303e+07	5.98006e+07	8.44611e+07	6.82068e+07	4.38113e+07	3.6594e+07	5.1858e+07	6.19295e+07	5.78263e+07	3.83862e+07	3.84581e+07	3.85163e+07	3.10761e+07	6.13658e+07	6.21641e+07	4.99498e+07	5.46948e+07	2.92021e+07	4.01545e+07	6.39153e+07	5.28781e+07	5.38484e+07	5.82813e+07	5.77099e+07	5.3035e+07
Phosphatidylethanolamine Lyso 17	N7703		---	---	---	---	2.04	466.292	[M-H]-	C22H46NO7P	2-acyl-sn-glycero-3-phosphoethanolamines	1.39786e+07	1.57437e+07	1.12307e+07	9.32702e+06	1.0363e+07	1.10529e+07	9.17481e+06	1.02246e+07	2.0097e+07	1.19351e+07	1.63287e+07	1.41633e+07	9.67978e+06	8.57074e+06	7.15055e+06	1.36279e+07	1.53138e+07	3.42614e+07	2.77619e+07	1.41397e+07	1.64374e+07	1.56484e+07	1.73787e+07	1.63799e+07	1.57833e+07
Phosphatidylcholine Lyso 20	N8679		---	---	---	---	1.035	576.358	[M-H]-	C28H52NO7P	2-acyl-sn-glycero-3-phosphocholines	0	0	123504	153722	5.68312e+07	5.74128e+07	5.86407e+07	5.25991e+07	4.5932e+07	5.98181e+07	5.27891e+07	3.67221e+07	3.28685e+07	5.17342e+07	4.33132e+07	150557	117736	0	47710.3	0	4.84044e+07	3.41732e+07	4.16729e+07	3.99763e+07	3.84947e+07
Phosphatidylcholine Lyso 14	N8029		---	---	---	---	2.782	498.325	[M-H]-	C22H46NO7P	2-acyl-sn-glycero-3-phosphocholines	1.15627e+07	1.8862e+07	7.46732e+06	1.27909e+07	1.19757e+07	1.06039e+07	1.2594e+07	6.99497e+06	1.28726e+07	5.73356e+06	9.96525e+06	2.00154e+07	8.02608e+06	1.4736e+07	4.68974e+06	8.0225e+06	1.5511e+07	7.17694e+06	8.8802e+06	1.05173e+07	1.68149e+07	8.87564e+06	9.35474e+06	7.2836e+06	4.12913e+06
Phenylalanine	N1537	C02057	HMDB0000159	Organic acids and derivatives	Carboxylic acids and derivatives	Amino acids, peptides, and analogues	6.46	164.07	[M-H]-	C9H11NO2	Phenylalanine and derivatives	2302346075	2279206537	2026758711	2096723219	1920976079	1681901767	1462632298	1913239841	1838041700	1926975632	3042617300	2229856520	1694554157	2447560767	2480830238	2839191262	3928851564	3416655899	4013941375	4373853311	1862624882	1816513131	1903765090	1975864628	2047442232
Phenylacetylglycine	N2180	C05598	HMDB0000821	Organic acids and derivatives	Carboxylic acids and derivatives	Amino acids, peptides, and analogues	1.907	192.065	[M-H]-	C10H11NO3	N-acyl-alpha amino acids	1.58993e+08	1.14069e+08	1.23577e+08	1.24842e+08	1.04085e+08	8.24978e+07	8.17971e+07	1.00989e+08	1.07999e+08	9.12672e+07	2.63457e+08	2.61578e+08	2.37362e+08	2.19173e+08	2.30667e+08	3.1045e+08	3.19296e+08	3.16751e+08	2.35355e+08	4.52805e+07	1.68481e+08	1.6542e+08	1.86001e+08	1.85916e+08	1.76831e+08
PFSM-sulfonic acid	N4030		---	---	---	---	8.098	269.978	[M-H]-	C4H8F3NO5S2	PFSA	3.64152e+07	3.98297e+07	3.05352e+07	2.9723e+07	3.11944e+07	2.83758e+07	2.73461e+07	3.41781e+07	2.82232e+07	2.9059e+07	4.4317e+07	4.51726e+07	5.43604e+07	5.93406e+07	5.99557e+07	5.20358e+07	6.94473e+07	5.45866e+07	4.22794e+07	6.68286e+07	4.64357e+07	4.34049e+07	4.84477e+07	4.48695e+07	4.94183e+07
PFSM-ammonio N CMAmP FT FOSA	N4886		---	---	---	---	7.311	306.086	[M-H]-	[C9H18F3N2O4S]+	PFSA	1.98448e+08	1.44636e+08	1.62309e+08	1.41425e+08	1.49624e+08	1.17964e+08	1.15292e+08	1.54845e+08	1.44426e+08	1.55308e+08	8.43924e+06	8.71477e+07	1.12352e+07	2.10135e+07	1.87096e+07	1.34389e+07	2.6842e+07	1.28295e+07	2.3396e+07	3.30397e+07	9.02085e+07	8.96284e+07	9.22604e+07	9.04226e+07	9.7606e+07
PFSM-ammonio	N9180		---	---	---	---	1.002	664.063	[M-H]-	[C16H22F13N2O7S2]+	PFSA	8874868	3515388	9971815	3877626	2405538	9914008	8965796	3962504	5688198	2637796	10826798	7741936	4035879	17512988	12504903	4091283	15171986	34128444	3888834	6671704	13768355	12203385	11579484	12156096	12310931
PFSM-amine	N9031		---	---	---	---	8.376	633.034	[M-2H]2-	C14H13F19N2O2S	PFSA	394224512	317272256	540231424	411822176	240185056	329984928	343643744	323934272	298836832	324139840	298534016	309930176	278893632	305170624	260482544	307917312	278240640	288277408	254242624	299391072	334294208	316975584	323381120	318805856	329653760
PFSA-perfluoroalkyl branched C3	N5760		---	---	---	---	8.04	348.936	[M-H]-	C5HF11O3S	PFSA	0	47930.3	31070.9	0	0	176368	28040.5	51098.8	86791.1	0	1.82699e+07	6.00989e+06	2.35108e+07	3.59652e+07	5.57803e+07	8.96448e+06	1.024e+07	1.43987e+07	2.59694e+07	1.95403e+07	1.26906e+07	1.10674e+07	1.36234e+07	1.26298e+07	1.29484e+07
PFSA-pentafluorosulfide	N3743		---	---	---	---	0.834	256.919	[M-H]-	CHF7O3S2	PFSA	3.41257e+07	4.76456e+07	6.43325e+07	3.81939e+07	2.77483e+07	3.23813e+07	8.52756e+07	8.25975e+07	3.73707e+07	6.21832e+07	1.45844e+07	3.39433e+07	3.68075e+07	2.33259e+07	4.0181e+07	3.73706e+07	4.80925e+07	7.37798e+07	6.36808e+07	3.70248e+07	891405	5.8277e+07	6.44195e+07	7.76819e+07	1.05128e+08
PFSA-Cl	N7680		---	---	---	---	8.036	464.9	[M-H]-	C7HClF14O3S	PFSA	1.741e+07	7.11073e+06	8.35731e+06	1.37681e+07	3.54639e+06	8.38896e+06	4.17618e+06	3.1917e+06	4.96484e+06	9.96624e+06	2.85653e+06	1.43653e+06	2.00483e+06	3.67555e+06	5.96389e+06	2.37215e+06	2.98711e+06	3.87701e+06	2.53746e+06	5.19684e+06	1.00616e+07	1.31844e+07	8.51577e+06	9.49034e+06	1.10891e+07
PFCA-unsaturated	N8381		---	---	---	---	8.16	536.968	[2M-H]-	C12HF19O2	PFSA	1.98298e+07	2.21278e+07	1.66011e+07	1.81632e+07	1.87724e+07	1.70483e+07	1.57562e+07	2.70549e+07	2.28326e+07	1.64555e+07	2.48856e+07	2.27989e+07	2.79966e+07	2.70365e+07	3.20073e+07	3.10973e+07	3.15852e+07	2.53348e+07	2.83197e+07	3.28859e+07	2.13127e+07	1.73745e+07	2.48269e+07	2.10919e+07	2.2954e+07
PFCA-perfluoroalkyl Hsubstituted 1DB	N1336		---	---	---	---	8.12	156.989	[M-H]-	C4H2F4O2	PFSA	8842255948	8678499328	6767936728	7360320983	7089874554	6434570111	6556268804	7566470777	8242077329	6965024595	8048311007	7025146812	8836379567	9158833202	9568361292	8561387144	9346648718	9028121986	10328493703	10027870644	4849902817	8059206024	8627820287	8268463604	8662031045
PFCA-H	N7983		---	---	---	---	0.67	494.968	[M-H]-	C10H2F18O2	PFSA	1.42915e+07	1.55623e+07	2.04562e+07	2.23527e+07	2.1706e+07	1.30006e+07	1.63036e+07	1.21356e+07	1.88174e+07	1.47044e+07	3.16083e+07	2.4471e+07	8.50009e+06	1.38693e+07	1.86263e+07	1.63575e+07	2.37192e+07	2.60124e+07	1.40243e+07	1.49834e+07	1.83689e+07	1.37005e+07	1.16998e+07	1.73891e+07	2.50306e+07
PFCA-diether Hsubstituted	N7467		---	---	---	---	8.378	446.962	[M+Hac-H]-	C7H2F14O6	PFSA	3.02728e+07	3.994e+07	2.61236e+07	4.40765e+07	3.65618e+07	3.83269e+07	1.98391e+07	4.85785e+07	3.5779e+07	3.79333e+07	3.40526e+07	3.44617e+07	4.0979e+07	2.41094e+07	2.14644e+07	5.28805e+07	58129330	3.34289e+07	4.22052e+07	4.76975e+07	3.24238e+07	3.40508e+07	3.93485e+07	3.80616e+07	4.2454e+07
PFAP-N PFSE disubstituted	N9924		---	---	---	---	8.405	903.004	[M-H]-	C18H19F22N2O8PS2	PFSA	14533911	12933485	20816336	13856062	10643702	13552500	15249825	13008251	14121511	13407210	10242877	12841971	10732908	10645696	6620339	11536895	10909034	11754069	9688151	10717949	12236634	10770485	11266416	11084807	12325354
PFAP-N PFOSE	N4734		---	---	---	---	8.209	299.988	[M+Hac-H]-	C5H11F3NO6PS	PFSA	1.16549e+07	1.57319e+07	7.87087e+06	1.10381e+07	1.3036e+07	1.12558e+07	1.03639e+07	1.49681e+07	1.66359e+07	1.072e+07	2.58834e+07	2.82953e+07	1.85596e+07	1.64488e+07	2.19149e+07	1.87293e+07	2.25101e+07	2.38196e+07	1.96495e+07	1.81511e+07	1.45452e+07	1.18078e+07	1.73623e+07	1.51083e+07	1.50755e+07
PFAP-FT diPAP	N7353		---	---	---	---	8.162	438.991	[M-H2O-H]-	C9H9F12O4P	PFSA	4.39516e+07	4.89748e+07	3.52718e+07	3.80069e+07	4.35006e+07	3.58519e+07	3.2901e+07	5.84832e+07	4.76901e+07	3.40152e+07	5.34306e+07	4.88697e+07	5.91496e+07	5.59201e+07	6.61198e+07	6.35338e+07	7.24258e+07	5.40688e+07	6.09254e+07	7.55636e+07	4.84087e+07	4.06938e+07	5.3116e+07	4.74882e+07	5.03598e+07
Pentadecanoic Acid	N3381	C16537	HMDB0000826	Lipids and lipid-like molecules	Fatty Acyls	Fatty acids and conjugates	1.214	241.216	[M-H]-	C15H30O2	Long-chain fatty acids	7.52796e+08	6.79378e+08	7.03039e+08	5.94491e+08	6.31848e+08	5.06181e+08	5.62598e+08	6.32025e+08	6.63457e+08	5.60288e+08	5563345322	2142427806	6.19986e+08	8.80182e+08	814237780	8.7079e+08	1187026734	5937609324	7.46722e+08	1080948781	1319613060	1278351724	1493922036	1359914541	1423555235
Parietinic Acid	N5011		---	---	---	---	8.314	313.017	[M-2H]2-	C16H10O7		429508	797735	478062	569292	335744	2.37662e+06	513276	1.48425e+06	1.6228e+06	173784	1.8486e+08	7.45056e+07	2.55707e+08	3.50722e+08	5.22178e+08	8.67259e+07	9.66288e+07	2.48106e+08	3.29287e+08	3.04042e+08	1.4484e+08	1.35067e+08	1.52037e+08	1.49634e+08	1.56343e+08
Palmitic Acid	N3707	C00249	HMDB0000220	Lipids and lipid-like molecules	Fatty Acyls	Fatty acids and conjugates	1.643	255.232	[M-H]-	C16H32O2		1.93035e+08	7.16544e+07	9.13473e+07	1.47635e+08	6.53937e+07	1.2188e+08	7.44164e+07	7.47112e+07	1.30998e+08	6.68177e+07	7.68623e+07	5.24424e+07	7.9254e+07	8.78021e+07	1.64467e+08	1.02064e+08	2.40359e+08	2.11278e+08	4.36914e+07	1.97244e+08	8.8665e+07	101572063	1.10396e+08	1.07528e+08	8.84569e+07
Ostruthin	N4671	C09281	---	---	---	---	1.067	297.152	[M-H]-	C19H22O3	Terpene lactones	3.60884e+07	2.48691e+07	4.06288e+07	2.59328e+07	1.82474e+07	2.23033e+07	2.50226e+07	1.86108e+07	2.5153e+07	1.4847e+07	3.28269e+07	3.76467e+07	2.21262e+07	5.78855e+07	4.43407e+07	3.85128e+07	5.65455e+07	9.14618e+07	2.52116e+07	7.06699e+07	4.06362e+07	4.02497e+07	4.90674e+07	4.43799e+07	4.29677e+07
Ornidazole	N2801		---	---	---	---	6.787	218.032	[M-H]-	C7H10ClN3O3	Nitroimidazoles	6.73776e+06	3.66739e+06	7.5283e+06	4.64336e+06	1.62693e+07	2.23985e+07	4.18475e+07	2.5796e+07	1.82508e+07	2.17388e+07	2.89803e+07	1.41365e+07	1.12558e+07	5.07603e+07	1.67085e+07	121200	597602	374614	525001	840894	1.24396e+07	1.16277e+07	1.23868e+07	2.98745e+07	9.44789e+06
O-Phospho-L-threonine	N2331	C12147	HMDB0011185	Organic acids and derivatives	Carboxylic acids and derivatives	Amino acids, peptides, and analogues	8.149	198.016	[M-H]-	C4H10NO6P	L-alpha-amino acids	5.92844e+07	6.69106e+07	4.37617e+07	5.63557e+07	4.94423e+07	4.48456e+07	4.27716e+07	5.19724e+07	5.78424e+07	5.04102e+07	4.92938e+07	7.46957e+07	7.40533e+07	5.36891e+07	5.34224e+07	124035172	217909001	4.7671e+07	8.09547e+07	1.17699e+08	6.62507e+07	6.33947e+07	7.08142e+07	6.62548e+07	7.00469e+07
O-Phospho-L-serine	N1964	C01005	HMDB0000272	Organic acids and derivatives	Carboxylic acids and derivatives	Amino acids, peptides, and analogues	8.096	184	[M-H]-	C3H8NO6P	L-alpha-amino acids	1.77084e+08	1.8181e+08	1.38276e+08	156073935	1.57429e+08	1.33084e+08	134782810	1.61596e+08	1.61551e+08	1.49754e+08	1.74253e+08	1.64137e+08	1.79427e+08	1.68591e+08	1.67142e+08	1.78683e+08	2.20063e+08	1.8473e+08	2.1546e+08	2.36013e+08	1.52829e+08	1.47444e+08	1.69019e+08	1.58377e+08	1.7189e+08
Ononetin	N3755		---	---	---	---	7.433	257.066	[M-H]-	C15H14O4	Stilbenes	146064	302857	1.11033e+06	497530	845899	2.14624e+06	2.16541e+06	2.39485e+06	1.87366e+06	2.40609e+06	9.83291e+06	4.99628e+07	2.38657e+06	3.58455e+06	2.57545e+06	8.20932e+06	5.02681e+06	1.01605e+07	699069	444204	5.4539e+06	4.55055e+06	5.77638e+06	6.18828e+06	5.91334e+06
Oleic Acid	N4294	C00712	HMDB0000207	Lipids and lipid-like molecules	Fatty Acyls	Fatty acids and conjugates	1.2	281.247	[M-H]-	C18H34O2	Long-chain fatty acids	16489419243	14414573136	15567868845	12367611428	14409418605	12071856406	11978392679	14652095914	14749377092	14472372676	10353846943	14999323223	9218199295	11740062635	10508181760	12291436589	17863407493	16749733976	14411887041	17099026994	12915993221	12731760795	14053627127	13310202700	13807028497
Ofloxacin	N6004	C07321	HMDB0015296	Organoheterocyclic compounds	Quinolines and derivatives	Quinoline carboxylic acids	7.426	360.13	[M-H]-	C18H20FN3O4	Quinoline carboxylic acids	2.9735e+08	2.89743e+08	3.91906e+08	2.89875e+08	1.63815e+08	1.72895e+08	187420128	2.20633e+08	2.11889e+08	2.00017e+08	1.89872e+08	140211304	1.13753e+08	1.50572e+08	1.37866e+08	2.23252e+08	334036818	2.48102e+08	2.00579e+08	1.79832e+08	2.13234e+08	2.17409e+08	2.3008e+08	2.2798e+08	2.35235e+08
Obtusaquinone	N3639		---	---	---	---	7.51	253.092	[M-H]-	C16H14O3	P-quinomethanes	4.83338e+06	3.72498e+06	5.97428e+06	2.80783e+06	9.81005e+07	9.81562e+07	8.35897e+07	5.84273e+07	5.1995e+07	1.00882e+08	1.17855e+08	6.7384e+07	9.19065e+07	1.14304e+08	8.16484e+07	1.7441e+07	2.78189e+07	1.36988e+07	2.95163e+07	1.46455e+07	5.55194e+07	5.41302e+07	5.84584e+07	5.69503e+07	6.02247e+07
Obscurolide A1	N4538		---	---	---	---	6.433	290.16	[M+Hac-H]-	C15H17NO5	Aminobenzoic acids	3.31428e+07	3.64006e+07	2.52186e+07	2.98319e+07	2.84355e+07	2.58406e+07	2.18323e+07	3.00733e+07	2.80435e+07	2.7156e+07	2.60038e+07	3.14261e+07	3.50751e+07	2.18545e+07	2.36694e+07	2.67403e+07	3.73471e+07	2.65888e+07	4.33897e+07	3.70693e+07	2.68904e+07	2.45e+07	2.43383e+07	2.58012e+07	2.70874e+07
Norepanorin	N7089		---	---	---	---	2	420.141	[M-H]-	C24H23NO6		4.97336e+06	4.86932e+06	2.49187e+06	3.27351e+06	4.23314e+06	2.92275e+06	2.476e+06	3.55395e+06	5.40107e+06	4.20907e+06	1.73418e+07	1.53647e+07	1.60576e+07	2.6489e+07	3.74789e+07	2.17486e+07	2.76476e+07	50458168	3.28415e+07	3.54368e+07	2.14874e+07	1.76749e+07	2.10675e+07	1.50784e+07	1.57835e+07
N-Methyllysine	N1434		---	---	---	---	9.308	159.112	[M-H]-	C7H16N2O2	L-alpha-amino acids	7.06244e+07	6.73526e+07	8.14107e+07	5.63767e+07	5.59348e+07	5.30871e+07	5.26533e+07	6.41479e+07	6.16204e+07	5.79948e+07	4.18891e+07	8.20004e+07	6.11072e+07	4.82638e+07	7.14842e+07	7.51932e+07	5.9574e+07	4.55567e+07	5.05063e+07	6.97772e+07	5.74619e+07	5.86827e+07	6.85557e+07	6.0745e+07	6.23396e+07
Neobavaisoflavone	N5201		HMDB0255518	Phenylpropanoids and polyketides	Isoflavonoids	Isoflav-2-enes	1.036	321.21	[M-H2O-H]-	C20H18O4	Isoflavones	2.28431e+07	2.21996e+07	2.64105e+07	1.76514e+07	2.12809e+08	2.01629e+08	2.1705e+08	1.6322e+08	1.80536e+08	2.60401e+08	1.6074e+08	1.39962e+08	9.58079e+07	204594167	1.05811e+08	1.91469e+07	2.42102e+07	2.76371e+07	1.70038e+07	2.49311e+07	1.38724e+08	1.33083e+08	156878152	1.29039e+08	128444808
Neoandrographolide	N7828		HMDB0255516	Lipids and lipid-like molecules	Prenol lipids	Terpene glycosides	1.056	479.282	[M-H]-	C26H40O8	Diterpene glycosides	4.38197e+07	4.6956e+07	3.00458e+07	2.20482e+07	3.90763e+07	2.25523e+07	1.64833e+07	3.01428e+07	4.25739e+07	3.48466e+07	1.55016e+07	2.26377e+07	1.90079e+07	1.08546e+07	1.53929e+07	2.13691e+07	3.12622e+07	2.31996e+07	1.93554e+07	19949488	3.54525e+07	3.16674e+07	3.54021e+07	2.9879e+07	3.05271e+07
N-Cinnamoylglycine	N2498		HMDB0011621	Organic acids and derivatives	Carboxylic acids and derivatives	Amino acids, peptides, and analogues	1.817	204.065	[M-H]-	C11H11NO3	N-acyl-alpha amino acids	2.72704e+07	2.41676e+07	3.29795e+07	2.16295e+07	2.00745e+07	2.1298e+07	2.13062e+07	2.51946e+07	2.48143e+07	2.17555e+07	4.18023e+06	2.87454e+07	1.64163e+07	7.26163e+07	8.05032e+07	2.71754e+07	9.42079e+07	3.73435e+07	1.11443e+07	1.57239e+07	3.25617e+07	3.17667e+07	3.54154e+07	3.54346e+07	3.54391e+07
N-Benzyloxycarbonylglycine	N2565	C03710	---	---	---	---	3.962	208.064	[M-H]-	C10H11NO4	Benzyloxycarbonyls	5.51154e+08	1.79155e+08	7.46208e+07	2.0454e+08	1.53113e+08	2.01768e+08	3.09348e+08	205281869	117162887	9.17285e+07	8.7712e+07	1.48918e+08	2.49886e+08	4.99192e+08	2.18544e+08	1.98311e+07	1.06238e+07	1.30439e+08	7.01529e+06	1.44653e+07	360897172	3.89111e+08	4.04708e+08	357829671	3.51017e+08
Naringenin-7-O-Glucoside	N7270		---	---	---	---	2.002	433.11	[M+Hac-H]-	C21H22O10	Flavonoid-7-O-glycosides	1.33291e+07	1.20267e+07	7.25029e+06	8.61614e+06	1.09069e+07	8.30696e+06	9.04426e+06	1.21287e+07	1.02671e+07	1.20672e+07	1.67325e+07	1.67215e+07	9.07042e+06	2.30899e+07	1.68732e+07	2.59266e+07	4.13687e+07	3.13521e+07	3.04043e+07	2.48304e+07	2.58745e+07	2.13305e+07	2.63693e+07	1.97326e+07	1.9755e+07
Naringenin	N4058	C00509	HMDB0002670	Phenylpropanoids and polyketides	Flavonoids	Flavans	7.306	271.103	[M-H]-	C15H12O5	Flavanones	6.82923e+07	4.55701e+07	5.79745e+07	4.70746e+07	6.98582e+07	6.27077e+07	4.86035e+07	9.49471e+06	3.46064e+07	7.68328e+07	298849	1.5333e+07	985966	4.34548e+06	3.4206e+06	2.80399e+06	6.33899e+06	1.41732e+06	6.51345e+06	5.09729e+06	3.12581e+07	1.31482e+07	1.57835e+07	1.43193e+07	1.63469e+07
N-Alpha-Acetyl-L-Ornithine	N1727		---	---	---	---	8.017	173.092	[M-H]-	C7H14N2O3	N-acyl-L-alpha-amino acids	3.16624e+08	3.27435e+08	2.88439e+08	2.74468e+08	2.69285e+08	2.4088e+08	2.48067e+08	3.16217e+08	3.3101e+08	2.70551e+08	6.74175e+07	9.17795e+07	7.40821e+07	4.73596e+07	4.88024e+07	162023537	8.82148e+07	5.22013e+07	9.83055e+07	5.68206e+07	1.95824e+08	1.96043e+08	2.16415e+08	1.95377e+08	2.13535e+08
NADH	N9182	C00004	HMDB0001487	Nucleosides, nucleotides, and analogues	(5'-&gt;5')-dinucleotides	---	7.92	664.115	[M-H]-	C21H29N7O14P2	(5'->5')-dinucleotides	651251	829821	407375	651524	647743	685032	676617	567408	1.23611e+06	787300	5.04943e+06	4.49326e+06	6.57736e+06	929630	1.03828e+06	6.35251e+06	3.12246e+06	3.027e+06	7.28279e+06	3.15173e+06	8185901	8054723	9000181	8270210	7933230
N-Acetyl-O-Methyltyrosine	N3267		---	---	---	---	1.089	236.095	[M-2H]2-	C12H15NO4	Phenylalanine and derivatives	4.01936e+07	1.81557e+07	3.74345e+07	2.39003e+07	2.23567e+07	2.53941e+07	3.4301e+07	2.21868e+07	2.29921e+07	1.53869e+07	1.12894e+07	1.73041e+07	1.20783e+07	5.7793e+07	4.30573e+07	1.36454e+07	16987.5	34006.1	5.46521e+06	5.13951e+07	2.83375e+07	2.83271e+07	3.57182e+07	2.89944e+07	3.10728e+07
N-Acetylneuraminic Acid	N4923	C00270	HMDB0000230	Organic oxygen compounds	Organooxygen compounds	Carbohydrates and carbohydrate conjugates	7.887	308.098	[M-H]-	C11H19NO9	N-acylneuraminic acids	1.55062e+08	1.57684e+08	1.37036e+08	1.40003e+08	1.27616e+08	1.23608e+08	1.28536e+08	1.38522e+08	1.45661e+08	1.34287e+08	3.8146e+07	3.53608e+07	3.9943e+07	4.8529e+07	5.46674e+07	3.78478e+07	4.7385e+07	4.07054e+07	5.31691e+07	5.75739e+07	8.87302e+07	8.7568e+07	9.22964e+07	9.14146e+07	9.50157e+07
N-Acetyl-L-glutamate	N2089	C00624	HMDB0001138	Organic acids and derivatives	Carboxylic acids and derivatives	Amino acids, peptides, and analogues	7.872	188.055	[M-H]-	C7H11NO5	Glutamic acid and derivatives	2.93314e+07	2.59505e+07	1.92075e+07	2.42272e+07	20814034	17916758	1.62278e+07	2.4088e+07	2.07165e+07	1.69974e+07	2.76279e+08	3.54401e+07	2.04004e+07	1.20557e+07	1.18873e+07	7.2393e+07	6.824e+07	1.38535e+08	1.28216e+07	1.81902e+07	5.76859e+07	5.55265e+07	5.88019e+07	5.82411e+07	5.89902e+07
N-Acetyl-L-aspartate	N1740	C01042	HMDB0000812	Organic acids and derivatives	Carboxylic acids and derivatives	Amino acids, peptides, and analogues	7.904	174.039	[M-H]-	C6H9NO5	Aspartic acid and derivatives	2.9859e+08	2.61773e+08	1.99234e+08	2.29839e+08	2.06546e+08	1.98593e+08	1.36274e+08	4.14103e+08	2.53352e+08	1.71754e+08	1.00203e+08	4.44465e+07	6.96692e+07	7.03392e+07	6.56375e+07	8.06529e+07	108726287	5.92264e+07	5.27057e+07	9.08512e+07	1.61761e+08	1.60466e+08	1.66171e+08	1.62271e+08	1.76439e+08
N-Acetyl-Dl-Serine	N1112		---	---	---	---	6.761	146.044	[M-H]-	C5H9NO4	N-acyl-alpha amino acids	174325888	1.83888e+08	3.28904e+07	1.55241e+08	2.32408e+08	1.80613e+08	1.7179e+08	1.83943e+08	1.9427e+08	1.99256e+08	3.55222e+08	2.06338e+08	1.80977e+08	1.94275e+08	1.96145e+08	2.66973e+08	141589958	3.00059e+08	2.43159e+08	6.98904e+07	1.94484e+08	1.7756e+08	2.03453e+08	1.77226e+08	1.89386e+08
N-Acetylaspartylglutamate	N4815	C12270	HMDB0001067	Organic acids and derivatives	Carboxylic acids and derivatives	Amino acids, peptides, and analogues	3.237	303.082	[M+Hac-H]-	C11H16N2O8	Dipeptides	2074513239	3228947689	1.56544e+08	1690643848	2731262630	1890767913	1999033239	2681109980	2171213002	2245614962	1963055382	1956921005	1417086163	1995338561	1493950235	2578367111	3094711970	2424545371	5.98325e+08	1408993392	1896653878	1757833058	1529482980	1839903691	2021066432
N-Acetyl Mesalazine	N2213		---	---	---	---	2.894	194.045	[M-H]-	C9H9NO4	Acylaminobenzoic acid and derivatives	378481	420459	229723	178864	2.29423e+06	194016	221253	108435	197054	551938	2.26649e+06	2.39552e+06	732744	1.82954e+07	2.5188e+06	4.90095e+07	6.77639e+07	2.8121e+07	2.54303e+07	3.33186e+07	919364	610612	589887	779230	1.77316e+06
N2,N2-Dimethylguanosine	N4960		HMDB0004824	Nucleosides, nucleotides, and analogues	Purine nucleosides	---	7.188	310.113	[M-H]-	C12H17N5O5	Purine nucleosides	1.35089e+07	1.154e+07	1.76959e+07	9.33961e+06	8.37082e+06	8.75149e+06	1.05169e+07	1.22318e+07	9.04248e+06	4.09848e+06	4.86463e+06	1.63135e+07	4.22641e+06	5.82972e+06	5.44501e+06	5.94205e+06	7.22663e+06	7.5459e+06	5.80681e+06	2.56477e+06	1.63285e+07	1.66167e+07	1.54083e+07	1.78852e+07	1.94759e+07
N,N-Dimethyl-N'-Phenylsulfamide	N2347		---	---	---	---	7.965	199.06	[M-H]-	C8H12N2O2S	Sulfanilides	154716	180520	50892.1	78313.5	0	143520	120421	202321	1.67075e+06	0	1.27701e+08	8.01657e+07	2.09072e+08	6.24653e+07	8.52247e+07	8.60991e+07	8.15689e+07	1.67294e+08	115330840	1.43822e+07	2.98275e+07	11234236	1.3467e+07	2.36028e+07	2.02185e+07
N-(2-Furoyl)Glycine	N1606		HMDB0000439	Organic acids and derivatives	Carboxylic acids and derivatives	Amino acids, peptides, and analogues	2.864	168.028	[M-H]-	C7H7NO4	N-acyl-alpha amino acids	615603	716466	1.77341e+06	517870	5.37206e+06	880722	586963	519171	499691	4.29927e+06	1.39809e+07	8.02277e+07	8.20619e+06	4.32413e+07	4.97971e+06	8.28273e+07	8.24338e+07	9.26316e+07	1.8774e+07	3.79192e+07	3.91054e+06	3.7954e+06	4.08827e+06	4.03835e+06	3.92482e+06
Myristic Acid	N3051	C06424	HMDB0000806	Lipids and lipid-like molecules	Fatty Acyls	Fatty acids and conjugates	1.222	227.2	[M-H]-	C14H28O2	Long-chain fatty acids	1783696571	1639857903	1860808613	1518091082	1554485060	1235584027	1320913760	1575225198	1609053885	1403609945	1832918840	2284245468	1184819088	1494086686	1322599940	1440813620	1658822016	1881742724	1145075790	1586574708	1566428105	1509337075	1717321312	1585392144	1655791846
M-Xylene-4-Sulfonic Acid	N1989		---	---	---	---	6.669	185.02	[M-H]-	C8H10O3S	p-Methylbenzenesulfonates	4.88519e+08	4.45752e+08	3.43841e+08	3.81819e+08	8.67687e+08	4.9149e+08	5.03692e+08	4.25593e+08	6.17437e+08	7.35667e+08	2.09595e+08	3.05766e+08	4.35341e+08	156055618	2.10361e+08	203817835	636949049	1.06195e+08	7.35104e+08	7.08429e+08	4.41718e+08	4.33631e+08	4.71703e+08	4.61158e+08	4.61159e+08
Mitragynine	N7414	C09226	HMDB0041933	Benzenoids	Benzene and substituted derivatives	Phenylpropanes	1.391	443.226	[M+Hac-H]-	C23H30N2O4	Alkaloids	1.79275e+07	4.0925e+07	3.35919e+07	1.7892e+07	2.9368e+07	2.1708e+07	1.88191e+07	3.25586e+07	2.46873e+07	1.82696e+07	8.41731e+07	3.98458e+07	2.40138e+08	2.23523e+08	2.59985e+08	7.60465e+07	1.43685e+08	1.04758e+08	1.47688e+08	2.15505e+08	8.76191e+07	84339770	9.07274e+07	9.81439e+07	9.50872e+07
Methyl-3-[(2-Nitrobenzoyl)Amino]Benzoate	N4709		---	---	---	---	6.484	299.069	[2M-H]-	C15H12N2O5	Benzanilides	1.57993e+07	1.8196e+07	1.5717e+07	1.61486e+07	1.07438e+07	9.78366e+06	7.80919e+06	1.16061e+07	1.10602e+07	1.19009e+07	1.69211e+07	1.37835e+07	1.36461e+07	1.37737e+07	1.36142e+07	2.6931e+07	2.96361e+07	2.35649e+07	2.25707e+07	3.33538e+07	9.99175e+06	8.67807e+06	8.40926e+06	8.95091e+06	1.02557e+07
Methyl Palmitoleate	N3985		---	---	---	---	1.206	267.232	[M-H]-	C17H32O2	Fatty acid methyl esters	5.25306e+08	4.6418e+08	4.32622e+08	3.95093e+08	4.62293e+08	352126649	3.54658e+08	423091819	4.50853e+08	4.10809e+08	5.62115e+08	5.92826e+08	3.67801e+08	3.69478e+08	3.70916e+08	4.63592e+08	7.08431e+08	8.31362e+08	557375020	6.01259e+08	4.68979e+08	4.56611e+08	515662290	4.6798e+08	4.94691e+08
Methyl Heptadecanoic Acid	N4350		---	---	---	---	1.187	283.263	[M-H]-	C18H36O2	Fatty acid methyl esters	5454979171	3912448412	4305368426	3549092440	2785507025	2540660506	3095639517	4889490417	5351678372	3993104901	1817886615	2939648421	2326557592	2406608791	1749915000	4177495306	5674826568	3396135677	4206171060	3803336272	3569681773	3496126142	3617627400	3463395494	3564898855
Methyl 7-Deshydroxypyrogallin-4-Carboxylate	N3837		---	---	---	---	8.333	260.975	[M+Hac-H]-	C13H10O6	Tropolones	9.14632e+07	1.26384e+08	2.57366e+07	128763836	1.19334e+08	1.14332e+08	4.0792e+07	1.51672e+08	1.16033e+08	115377135	1.02308e+08	1.09741e+08	133660882	8.4021e+07	8.17421e+07	1.62061e+08	1.87924e+08	5.57456e+07	1.48381e+08	1.53973e+08	3.79996e+07	1.12314e+08	1.22529e+08	1.15993e+08	1.31305e+08
Methyl 5-Chloro-5-Oxovalerate	N1512		---	---	---	---	1.803	163.017	[M+Hac-H]-	C6H9ClO3	Fatty acid methyl esters	2.2672e+08	5.4044e+07	1.97245e+07	1.91889e+08	5.48505e+07	1.08316e+07	3.98925e+07	2.4491e+07	2.07742e+07	2.16445e+07	8.55026e+07	4.80553e+07	7.24187e+07	4.61327e+07	7.81144e+07	1.10079e+08	4.35553e+07	1.48189e+07	3.01518e+07	4.31546e+07	6.95918e+07	6.02591e+07	6.93967e+07	6.80735e+07	6.68956e+07
Methotrexate	N7540	C01937	HMDB0014703	Organic acids and derivatives	Carboxylic acids and derivatives	Amino acids, peptides, and analogues	1.079	453.161	[M-H]-	C20H22N8O5	Glutamic acid and derivatives	1.09396e+06	675586	1.6735e+06	929811	9.36679e+06	4.9885e+06	6.93672e+06	9.94387e+06	1.15856e+07	5.78413e+06	3.0792e+07	2.37746e+07	4.01513e+07	3.29199e+07	4.10631e+07	2.00312e+06	1.80407e+06	2.53113e+06	2.50309e+06	2.3928e+06	3.17134e+07	3.01911e+07	3.27928e+07	2.84984e+07	2.46018e+07
Methanesulfonate	N176	C11145	HMDB0240280	Organic acids and derivatives	Organic sulfonic acids and derivatives	Organosulfonic acids and derivatives	1.044	94.9789	[M-H]-	CH4O3S	Organosulfonic acids	9.93947e+06	1.04794e+08	4.41491e+07	8.6838e+06	7.89223e+06	4.22077e+06	5.4948e+06	8.84297e+06	9.29466e+06	3.9782e+06	4.86762e+07	3.68518e+07	8.959e+07	9.10052e+06	3.8491e+07	7.69385e+07	1.7897e+08	1.39342e+08	1.966e+08	1.89265e+08	5.29605e+06	4.90404e+06	4.0475e+06	5.19279e+06	5.63123e+06
Mestranol	N4952	C07618	HMDB0015446	Lipids and lipid-like molecules	Steroids and steroid derivatives	Estrane steroids	1.802	309.183	[M-H2O-H]-	C21H26O2	Estrane steroids	51051.1	139217	59561.4	63164.8	184637	78063	115115	192528	42685.3	30399.8	460121	1.0468e+06	2.22623e+06	2.63821e+06	1.93208e+06	2.76096e+06	4.37077e+06	1.21223e+06	3.66437e+07	6.61611e+06	686794	65829.4	776906	76519.4	970667
Mesaconic Acid	N748	C01732	HMDB0000749	Lipids and lipid-like molecules	Fatty Acyls	Fatty acids and conjugates	7.885	129.018	[M-H]-	C5H6O4	Methyl-branched fatty acids	2.0879e+08	2.05761e+08	1.35426e+08	1.62639e+08	2.00658e+08	1.78421e+08	1.40951e+08	208434880	2.14999e+08	1.84898e+08	4.13463e+08	3.22423e+08	4.16123e+08	4.14751e+08	5.60445e+08	2.76336e+08	3.73477e+08	4.35022e+08	5.95667e+08	4.40591e+08	302751704	299586589	3.32541e+08	322172980	3.44136e+08
Mef-Glu	N6172		HMDB0014917	Organoheterocyclic compounds	Diazanaphthalenes	Naphthyridines	1.72	369.146	[M-H]-	C20H22N2O5		447579	847005	1.37118e+06	346662	702845	615231	572578	1.10917e+06	890106	443012	5.68551e+06	1.78362e+07	5.10744e+07	1.90714e+07	3.26903e+07	2.93839e+07	1.37973e+07	7.94385e+06	2.56649e+07	1.7255e+07	1.92186e+07	2.10959e+07	1.40936e+07	1.31588e+07	1.11224e+07
Mannose	N1859	C00159	HMDB0000169	Organic oxygen compounds	Organooxygen compounds	Carbohydrates and carbohydrate conjugates	7.455	179.054	[M-H]-	C6H12O6	Hexoses	1270689236	1150977317	1602003494	1159151807	1018669902	1135020544	1146723101	1271529089	1191150846	1243485356	1012992539	9.0956e+08	8.1597e+08	1164941975	9.67762e+08	1091782204	1261391391	9.38083e+08	1301956799	9.89628e+08	1076190627	1102648247	1163207515	1146762243	1182226350
Maltotriose	N8084	C01835	HMDB0001262	Organic oxygen compounds	Organooxygen compounds	Carbohydrates and carbohydrate conjugates	8.569	503.16	[M-H]-	C18H32O16	Oligosaccharides	8.34996e+06	7.89415e+06	1.01166e+07	6.99151e+06	8.44784e+06	5.79982e+06	9.96845e+06	6.80734e+06	7.25384e+06	6.63095e+06	1.83286e+06	2.3113e+06	3.66577e+06	3.9856e+06	3.32848e+06	8.11423e+06	5.23234e+06	3.9786e+06	804037	2.37517e+07	6.77101e+06	6.3644e+06	6.85015e+06	6.13873e+06	6.70098e+06
Maleic Acid	N473	C01384	HMDB0000176	Organic acids and derivatives	Carboxylic acids and derivatives	Dicarboxylic acids and derivatives	7.957	115.002	[M-H]-	C4H4O4	Dicarboxylic acids and derivatives	3.24355e+08	4.3737e+08	2.83619e+08	3.373e+08	468902064	3.29964e+08	349183183	4.7751e+08	4.44679e+08	3.36691e+08	6.06072e+08	4.69348e+08	4.06788e+08	4.31253e+08	4.40932e+08	2.73794e+08	5.1408e+08	2.9719e+08	4.33952e+08	3.8247e+08	3.00544e+08	2.59727e+08	3.9239e+08	3.40876e+08	3.6124e+08
Maesopsin	N4454		---	---	---	---	3.718	287.054	[M-H]-	C15H12O6	Auronols	1.30945e+08	5.94881e+07	8.62512e+07	9.18408e+07	5.60536e+07	41851913	7.62563e+07	5.98877e+07	5.71069e+07	9.62824e+07	1.14139e+08	1.62728e+08	6.91996e+07	180639780	2.5504e+08	2.34143e+08	314931712	2.34334e+08	1.31644e+08	2.72727e+08	2.26514e+08	2.28061e+08	2.87804e+08	1.15846e+08	2.46352e+08
L-Proline	N458	C00148	HMDB0000162	Organic acids and derivatives	Carboxylic acids and derivatives	Amino acids, peptides, and analogues	7.444	114.054	[M-H]-	C5H9NO2	Proline and derivatives	1582913883	1660289821	1263860883	1354432809	1411845788	1338566055	1203421254	1434191947	1444903326	1427604759	8.59198e+08	7.59401e+08	6.67901e+08	7.96613e+08	8.54335e+08	7.70791e+08	1741057480	7.74196e+08	4.73053e+08	8.75608e+08	1115978527	1138929234	1203174761	1172846755	1211447155
LPE 18:2	N7807		---	---	---	---	2.055	476.276	[M-H]-	C23H44NO7P	Lipids	1.38584e+07	1.33664e+07	1.42226e+07	1.16e+07	10573635	1.05246e+07	1.21884e+07	1.30749e+07	1.73563e+07	1.07674e+07	4.93183e+07	5.68604e+07	4.0407e+07	4.95929e+07	4.76327e+07	5.61303e+07	5.64765e+07	6.41895e+07	5.1538e+07	5.35498e+07	3.73984e+07	3.43031e+07	3.92089e+07	3.65972e+07	3.56225e+07
LPE 18:1	N7823		---	---	---	---	2.027	478.294	[M-H]-	C23H46NO7P	Lipids	2.62051e+08	2.55083e+08	2.50597e+08	1.87143e+08	1.94741e+08	2.00089e+08	1.81119e+08	2.17013e+08	3.15293e+08	2.01942e+08	263840205	3.0322e+08	1.46567e+08	2.10845e+08	1.85067e+08	2.23547e+08	3.25134e+08	5.00848e+08	4.25472e+08	3.36304e+08	2.7835e+08	2.6594e+08	2.9952e+08	2.88409e+08	2.73347e+08
LPE 16:0	N7533		---	---	---	---	2.063	452.277	[M-H]-	C21H44NO7P	Lipids	8.11899e+07	7.70829e+07	6.51799e+07	5.23862e+07	5.79937e+07	5.81709e+07	5.54147e+07	6.05209e+07	1.00153e+08	6.75336e+07	6.21467e+07	8.55167e+07	5.43515e+07	5.52121e+07	4.29512e+07	9.09207e+07	106078069	1.38765e+08	1.14315e+07	8.95049e+07	9.57134e+07	8.96276e+07	9.95706e+07	8.82211e+07	8.71353e+07
L-Ornithine	N800	C00077	HMDB0000214	Organic acids and derivatives	Carboxylic acids and derivatives	Amino acids, peptides, and analogues	8.261	131.081	[M-H]-	C5H12N2O2	Alpha amino acids	9.25281e+07	1.27328e+08	6.69956e+07	8.78831e+07	1.01085e+08	8.29277e+07	8.13838e+07	1.17996e+08	1.13053e+08	8.67757e+07	3.82526e+08	3.87782e+08	3.39548e+08	1.56914e+08	2.00705e+08	4.16646e+08	4.01375e+08	3.4184e+08	4.81608e+08	3.44964e+08	1.71806e+08	156215060	2.23138e+08	2.01231e+08	2.01863e+08
L-Norvaline	N513	C01826	---	---	---	---	7.342	116.07	[M-H]-	C5H11NO2	L-alpha-amino acids	1628554394	1560319275	1434601237	1413458981	1330275904	1226478979	1164381587	1370633006	1399527753	1365686557	1599357906	1347730240	1224396663	1064843742	1082286568	1491170759	2473555314	1519862906	1509892679	1567550195	1309432973	1314615818	1394116825	1415169426	1439512958
L-Leucine	N772	C00123	HMDB0000687	Organic acids and derivatives	Carboxylic acids and derivatives	Amino acids, peptides, and analogues	6.546	130.085	[M-H]-	C6H13NO2	Leucine and derivatives	2569202985	2558104030	2341269256	2351827652	2125747751	1876087109	1556149329	2172110900	2044839309	2128714529	2684118587	2415848233	1965618263	2285899144	2249255048	3537404744	5299840582	2962651340	3392669805	4334593064	1935239732	1961591264	2097286691	2128608295	2102620926
Lithochol-11-Enic Acid	N6267		---	---	---	---	1.424	373.277	[M-H]-	C24H38O3	Monohydroxy bile acids, alcohols and derivatives	1.34791e+08	1.47509e+08	1.25125e+08	1.43685e+08	1.34257e+08	1.31708e+08	1.04557e+08	1.08548e+08	1.22709e+08	1.3159e+08	4.71753e+06	6.70167e+06	5.36265e+07	4.18183e+07	4.25302e+07	4.44827e+06	1.13307e+07	5.2454e+06	5.99787e+07	3.58522e+07	7.05378e+07	6.69447e+07	6.76123e+07	7.7587e+07	7.72787e+07
Linoleic Acid	N4239	C01595	HMDB0000673	Lipids and lipid-like molecules	Fatty Acyls	Lineolic acids and derivatives	1.204	279.232	[M-H]-	C18H32O2	Lineolic acids and derivatives	3253003442	1990507515	3465900363	2242022767	2247558870	1966745543	2509166885	2337496490	2896999511	2285445678	5405008710	6311098725	4127497800	6560998856	6408090376	5197512275	8012685548	8049760024	4929070312	7873864949	4263621621	4205260795	4748029296	4373731760	4567071399
Lignoceric Acid	N6139	C08320	HMDB0002003	Lipids and lipid-like molecules	Fatty Acyls	Fatty acids and conjugates	1.159	367.357	[M-H]-	C24H48O2	Very long-chain fatty acids	3.50733e+07	4.03346e+07	1.54174e+07	2.07625e+07	2.59891e+07	1.71474e+07	1.59243e+07	3.61575e+07	4.27251e+07	3.70549e+07	1.4528e+07	13310.8	6.42602e+07	1.64313e+07	1.14873e+07	3.43541e+07	3.7347e+07	1.33759e+07	2.01e+07	2.56089e+07	29356859	2.74965e+07	2.74036e+07	2.47357e+07	2.44576e+07
L-Histidine	N1268	C00135	HMDB0000177	Organic acids and derivatives	Carboxylic acids and derivatives	Amino acids, peptides, and analogues	8.57	154.061	[M-H]-	C6H9N3O2	Histidine and derivatives	1.57295e+08	1.08564e+08	1.33831e+08	2.16726e+08	7.55481e+07	7.05929e+07	1.12234e+08	1.38944e+08	1.32282e+08	8.1522e+07	4.3543e+08	4.14027e+08	1.69489e+08	1.69524e+08	2.8988e+08	2.11284e+08	5.34027e+08	3.16162e+08	2.11548e+08	202342897	1.05647e+08	1.08881e+08	2.92869e+08	2.6548e+08	1.35915e+08
Leu-Leu-Tyr	N6866	C11331	HMDB0304804	Organic acids and derivatives	Carboxylic acids and derivatives	Amino acids, peptides, and analogues	2.002	406.235	[M-H2O-H]-	C21H33N3O5	Peptides	4.19569e+07	4.75375e+07	2.17655e+07	4.64603e+07	3.10989e+07	1.34107e+07	1.74981e+07	1.63704e+07	2.05184e+07	2.97084e+07	2.29919e+06	122920	10126700	8.21501e+06	1.27326e+07	35957.5	5085342	258061	4.80932e+07	3.05542e+07	1.8317e+07	1.59795e+07	1.21731e+07	1.04123e+07	1.0693e+07
Letrozole	N4377	C08163	HMDB0015141	Benzenoids	Benzene and substituted derivatives	Diphenylmethanes	8.289	284.098	[M-H]-	C17H11N5	Diphenylmethanes	5.59205e+07	1.34188e+08	3.43878e+07	5.05549e+07	1.63288e+08	7.94143e+07	9.25445e+07	1.58412e+08	177289400	7.73076e+07	1.15665e+08	1.32987e+08	1.03016e+08	9.49398e+07	1.23688e+08	1.36915e+08	1.92957e+08	1.2664e+08	1.21875e+08	1.75268e+08	7.44035e+07	5.75351e+07	1.25485e+08	1.05124e+08	8.76817e+07
Lauroylcarnitine	N5640		HMDB0002250	Lipids and lipid-like molecules	Fatty Acyls	Fatty acid esters	1.309	342.264	[M-H]-	C19H37NO4	Acyl carnitines	1.0506e+08	1.26839e+08	9.07773e+07	1.24754e+08	1.13349e+08	1.13943e+08	1.07656e+08	1.04606e+08	1.24581e+08	1.25439e+08	2.6649e+08	5.73016e+06	2.68751e+08	4.89956e+06	1.05065e+07	1.60303e+07	2.39686e+07	342897355	2.07209e+07	1.86384e+07	6.251e+07	5.98569e+07	4.55569e+07	6.13014e+07	6.62676e+07
Lauric Acid	N2364	C02679	HMDB0000638	Lipids and lipid-like molecules	Fatty Acyls	Fatty acids and conjugates	1.238	199.169	[M-H]-	C12H24O2	Medium-chain fatty acids	2353369586	2048498537	2541663787	2187459914	1984410137	1407535327	1583698431	1681613674	2034830960	1611411914	1666269406	2042742421	2076169716	1773749149	1854042976	1829931573	1793192386	1638678058	1381903464	1788965478	1877142295	1846999451	2119074313	1950687467	1993993121
L-Aspartate	N814	C00049	HMDB0000191	Organic acids and derivatives	Carboxylic acids and derivatives	Amino acids, peptides, and analogues	8.167	132.028	[M-H]-	C4H7NO4	Aspartic acid and derivatives	2.02159e+08	2.01405e+08	1.65522e+08	1.59073e+08	1.39561e+08	1.45598e+08	1.39019e+08	1.71979e+08	1.89714e+08	177679308	2.16426e+08	1.14604e+08	7.59587e+07	6.33984e+07	1.32525e+08	2.62249e+08	3.35811e+08	2.05306e+08	9.68647e+07	2.37746e+08	1.81417e+08	1.822e+08	190344377	1.82929e+08	1.91823e+08
Laricitrin	N5405	C12633	HMDB0126497	Phenylpropanoids and polyketides	Flavonoids	Flavones	8.093	331.054	[M-H]-	C16H12O8	Flavonols	9.71804e+07	1.1877e+08	7.68336e+07	9.3223e+07	110178910	8.05461e+07	8.53685e+07	1.08352e+08	1.13054e+08	8.45999e+07	1.00738e+08	1.10507e+08	9.60307e+07	7.56958e+07	6.60385e+07	1.01833e+08	1.51762e+08	1.0221e+08	1.1909e+08	1.36594e+08	8.78564e+07	8.72522e+07	9.66438e+07	8.79155e+07	9.50039e+07
Lacidipine	N7553		HMDB0253939	Phenylpropanoids and polyketides	Cinnamic acids and derivatives	Cinnamic acid esters	1.381	454.221	[M-H]-	C26H33NO6	Cinnamic acid esters	1.32712e+07	2.84291e+07	2.74631e+07	2.15161e+07	1.55847e+07	1.59904e+07	1.23988e+07	1.50389e+07	1.47714e+07	1.32808e+07	304080	3.5568e+06	7.70224e+06	1.87468e+07	7.11666e+06	1.79492e+06	2.69291e+06	849748	3.45943e+06	7.49728e+06	1.27751e+06	1.96518e+07	1.83561e+07	4.41938e+07	3.39123e+07
Kynurenic Acid	N2085	C01717	HMDB0000715	Organoheterocyclic compounds	Quinolines and derivatives	Quinoline carboxylic acids	2.029	188.034	[M-H]-	C10H7NO3	Quinoline carboxylic acids	154250625	9.65995e+07	9.02282e+07	6.36396e+07	1.09745e+08	9.7844e+07	5.18154e+07	9.40055e+07	159845153	1.08606e+08	195393	5.20963e+06	208288	3.12326e+06	209773	4.02407e+06	5.17267e+06	7.55776e+06	9.75475e+06	4.8514e+06	5.24753e+07	5.66559e+07	5.80422e+07	6.09903e+07	5.82043e+07
Kuwanon C	N7102		HMDB0029507	Phenylpropanoids and polyketides	Flavonoids	Flavones	1.514	421.219	[M-H]-	C25H26O6	8-prenylated flavones	8.98288e+06	9.12268e+06	1.02177e+07	7.22203e+06	8.95791e+06	1.02758e+07	8.66196e+06	6.51217e+06	9.22198e+06	7.08605e+06	5.54692e+06	5.85865e+06	5.7509e+06	9.29421e+06	6.7809e+06	3.68863e+07	4.39246e+07	8.60298e+06	5.44558e+06	1.30785e+07	1.20296e+07	1.11216e+07	1.10788e+07	1.04876e+07	1.17939e+07
Khayanthone	N8621		---	---	---	---	5.004	569.273	[M-H]-	C32H42O9	Limonoids	6.93633e+06	7.46826e+06	5.90581e+06	4.99946e+06	5.8016e+06	3.86477e+06	5.42863e+06	6.03177e+06	6.08732e+06	5.56988e+06	1969.15	1.4178e+07	1.07376e+07	0	9.90275e+06	0	34660.3	26527.7	0	0	9.91932e+06	9.27342e+06	7.56698e+06	8.36164e+06	9.40863e+06
Ketoleucine	N756		HMDB0000695	Organic acids and derivatives	Keto acids and derivatives	Short-chain keto acids and derivatives	1.319	129.054	[M-H]-	C6H10O3	Short-chain keto acids and derivatives	9.56528e+08	1147030341	1043106706	8.6037e+08	8.33776e+08	6.52693e+08	8.63575e+08	9.21872e+08	9.37454e+08	9.11618e+08	6.27917e+08	1538835172	6.93392e+08	1434856645	1502253258	8.01061e+08	7.47115e+08	1180947987	6.16869e+08	1397959348	7.5282e+08	7.21236e+08	1020409059	9.8715e+08	1046842749
Isradipine	N6190		HMDB0014415	Organoheterocyclic compounds	Benzoxadiazoles	---	3.512	370.135	[M-H]-	C19H21N3O5	Benzoxadiazoles	2.53999e+07	3.14132e+07	2.15854e+07	4.11106e+07	1.10841e+07	1.8209e+07	2.41019e+07	2.30892e+07	7.60533e+07	9.86049e+06	3.12838e+07	1.87459e+07	1.98236e+08	1.30376e+07	2.5569e+07	3.09835e+07	8.23085e+06	1.69657e+07	2.96961e+06	1.37956e+07	8.27714e+07	5.96857e+07	8.79545e+07	9.72487e+07	8.43082e+07
Isopentenyladenine	N2457	C04083	HMDB0245646	Organoheterocyclic compounds	Imidazopyrimidines	Purines and purine derivatives	5.958	202.109	[M-H]-	C10H13N5	6-alkylaminopurines	3.86347e+07	4.44532e+07	2.88687e+07	3.69816e+07	3.31354e+07	2.93749e+07	2.69793e+07	3.24376e+07	3.61231e+07	3.10488e+07	5.3935e+07	5.19288e+07	6.2206e+07	5.17261e+07	5.62378e+07	5.4536e+07	7.64949e+07	4.96255e+07	6.15606e+07	6.44147e+07	4.26803e+07	3.92086e+07	4.40938e+07	4.36159e+07	4.31417e+07
Irisxanthone	N7298	C10067	---	---	---	---	3.252	435.087	[M-H]-	C20H20O11	Xanthones	4.97701e+07	4.96691e+07	641543	4.93861e+07	3.8936e+07	2.69217e+07	5.66917e+07	3.42992e+07	5.69957e+07	6.1554e+07	9.98529e+07	1.75879e+08	1.36764e+08	2.26172e+08	1.49925e+08	1.34342e+08	2.68118e+08	1.89242e+08	1.77719e+08	1.82633e+08	8.60905e+07	1.60106e+08	1.62347e+08	7.44846e+07	1.29784e+08
Irigenin	N5981	C17957	HMDB0303159	Phenylpropanoids and polyketides	Isoflavonoids	O-methylated isoflavonoids	5.956	359.124	[M-H]-	C18H16O8	3'-hydroxy,4'-methoxyisoflavonoids	801169	8819.93	2834.72	416310	12684.3	24021.8	39462.4	2049.88	16028.9	51096.4	59544.8	167998	41178.8	651057	27018	32731.9	46221.5	71904.9	7.54179e+07	1.28312e+08	27384.8	83052.7	43190.1	78428.5	5547.54
Inosine	N3971	C00294	HMDB0000195	Nucleosides, nucleotides, and analogues	Purine nucleosides	---	5.337	267.072	[M-H]-	C10H12N4O5	Purine nucleosides	15363434558	15310905120	13860017545	13125245802	13987912354	11585962280	11155631331	16036748863	12909072329	12135019913	17470144600	15234181782	14799868668	15560272288	16209186148	21628219707	22322148206	16980263017	16687761100	23764311365	14269696481	13804139401	14854719879	14787088068	14975479098
Indole-3-Acetyl-L-Phenylalanine	N5195		---	---	---	---	5.924	321.129	[M-H]-	C19H18N2O3	Amino acids	675962	610209	230046	582464	345189	252004	224456	294931	250911	207926	2.04748e+07	269437	69268.9	11367.6	24726.2	25756	71897.1	1.10929e+07	0	0	2.74691e+06	2.19003e+06	2.65964e+06	2.12467e+06	2.67425e+06
Hypotaurine	N364	C00519	HMDB0000965	Organic acids and derivatives	Sulfinic acids and derivatives	Sulfinic acids	7.865	108.011	[M-H]-	C2H7NO2S	Sulfinic acids	2.31765e+07	2.70339e+07	1.87934e+07	2.12301e+07	2.08697e+07	1.90666e+07	1.64431e+07	2.31945e+07	2.00212e+07	2.04427e+07	1.71935e+07	2.34219e+07	1.49106e+07	1.20277e+07	1.4106e+07	1.93619e+07	3.58231e+07	1.6347e+07	2.20525e+07	3.72974e+07	2.02088e+07	1.89809e+07	2.06457e+07	2.07674e+07	2.08012e+07
Hydroxymethylglutaric Acid	N1473		---	---	---	---	7.875	161.044	[M-H]-	C6H10O5	Organic acids	1.07158e+08	1.08767e+08	8.12302e+07	9.18802e+07	8.88399e+07	8.22407e+07	8.53895e+07	1.15647e+08	1.11624e+08	8.31246e+07	1.63995e+08	2.51163e+08	274975141	7.46498e+07	8.85067e+07	2.41758e+08	3.49345e+08	116651850	154399891	6.7042e+07	146154984	1.47529e+08	1.56581e+08	1.58318e+08	1.55868e+08
Hydroquinidine	N5269	C10696	HMDB0242615	Alkaloids and derivatives	Cinchona alkaloids	---	1.055	325.183	[M-H]-	C20H26N2O2		1.51619e+08	1.0404e+08	1.65476e+08	1.15861e+08	7.13935e+07	9.99846e+07	9.55081e+07	9.2295e+07	1.08807e+08	7.05312e+07	1.77688e+08	1.74624e+08	9.41408e+07	2.55271e+08	2.12324e+08	156073879	2.40332e+08	4.02269e+08	1.15442e+08	3.23379e+08	1.82558e+08	1.83483e+08	2.18167e+08	1.8537e+08	1.85207e+08
Histamine-Trifluoromethyltoluide	N6402		---	---	---	---	1.334	381.193	[M+Hac-H]-	C19H25F3N4O	Trifluoromethylbenzenes	5.84252e+06	9.88683e+06	5.29802e+06	3.79101e+06	8.6021e+06	4.84552e+06	6.11685e+06	1.02665e+07	1.33514e+07	5.39977e+06	2.28647e+07	4.56614e+07	3.65445e+07	2.49682e+07	2.49027e+07	6.72694e+07	4.79745e+07	2.6474e+07	5.29461e+07	5.5368e+07	4.22212e+07	4.33137e+07	4.17524e+07	3.73436e+07	4.25063e+07
Hippurate	N1829	C01586	HMDB0000714	Benzenoids	Benzene and substituted derivatives	Benzoic acids and derivatives	2.062	178.05	[M-H]-	C9H9NO3	Hippuric acids	9.49771e+08	8.24909e+08	8.70367e+08	6.95071e+08	6.7641e+08	6.99724e+08	5.69823e+08	7.73842e+08	9.42412e+08	6.6817e+08	3871965146	3352768704	3825293821	4903154109	5811992472	3036690987	3650302967	5267832263	4247101497	5556723271	2404573962	2347757590	2663319726	2717698093	2561090186
Heptadecanoic Acid	N4028		HMDB0002259	Lipids and lipid-like molecules	Fatty Acyls	Fatty acids and conjugates	1.199	269.247	[M-H]-	C17H34O2	Long-chain fatty acids	7.93132e+08	6.8786e+08	7.26441e+08	5.58056e+08	6.19404e+08	5.33687e+08	5.42867e+08	7.16371e+08	7.97446e+08	7.08453e+08	9.29719e+08	1282848747	5.41624e+08	5.28386e+08	4.56269e+08	7.52833e+08	975679820	1363265068	8.59541e+08	9.10187e+08	6.98172e+08	691404913	775148454	7.14277e+08	7.66513e+08
Harpagoside	N7963	C09783	HMDB0253053	Lipids and lipid-like molecules	Prenol lipids	Terpene glycosides	8.434	492.989	[M-H]-	C24H30O11	Iridoid O-glycosides	3.02201e+07	2.74539e+07	2.55424e+07	2.48582e+07	2.22827e+07	2.09467e+07	2.71149e+07	2.72536e+07	3.04775e+07	2.57594e+07	2.16189e+07	1.35158e+07	2.12426e+07	2.57366e+07	1.71025e+07	3.00726e+07	2.98413e+07	2.6487e+07	2.37969e+07	3.20108e+07	2.39785e+07	2.29291e+07	2.65106e+07	2.36272e+07	2.45366e+07
Guanosine Cyclic Monophosphate	N5674	C00942	HMDB0001314	Nucleosides, nucleotides, and analogues	Purine nucleotides	Cyclic purine nucleotides	7.508	344.039	[M-H]-	C10H12N5O7P		6.77e+06	1.035e+07	6.63239e+06	4.83921e+06	5.75629e+06	3.28225e+06	7.17557e+06	4.37502e+06	6.71056e+06	6.04293e+06	5.07893e+06	4.04439e+06	4.06837e+06	2.23222e+06	3.89804e+06	6.38575e+06	9.12477e+06	4.69842e+06	2.42118e+06	7.38998e+06	5.37382e+06	5.3886e+06	5.37766e+06	5.43101e+06	5.97934e+06
Guanosine 5'-Monophosphate	N6042	C00144	HMDB0001397	Nucleosides, nucleotides, and analogues	Purine nucleotides	Purine ribonucleotides	8.23	362.049	[M-H]-	C10H14N5O8P	Purine ribonucleoside monophosphates	2.18431e+07	2.22882e+07	1.08605e+07	1.45377e+07	2.47801e+07	1.33383e+07	1.60429e+07	17083082	3.13456e+07	1.8422e+07	1.18172e+07	1.33261e+07	5.67213e+07	1.94812e+07	1.50509e+07	2.11217e+07	4.52426e+07	1.84482e+07	7.30134e+07	3.12843e+07	2.18728e+07	2.07039e+07	2.31644e+07	2.18958e+07	2.28578e+07
Guanosine	N4314	C00387	HMDB0000133	Nucleosides, nucleotides, and analogues	Purine nucleosides	---	6.662	282.084	[M-H]-	C10H13N5O5	Purine nucleosides	1083335792	1028144399	9.06416e+08	9.47206e+08	4.10712e+07	7.24894e+08	6.68211e+08	8.90238e+08	7.16194e+08	7.78407e+08	1260242589	6.1107e+06	887696461	8.67075e+08	9.75575e+08	1724002355	1663801552	1128399114	1139099987	1988992834	9.27198e+08	9.2777e+08	9.77028e+08	9.70932e+08	9.5141e+08
Guanine	N1197	C00242	HMDB0000132	Organoheterocyclic compounds	Imidazopyrimidines	Purines and purine derivatives	5.774	150.04	[M-H]-	C5H5N5O	Purines and purine derivatives	8.62527e+08	8.62005e+08	7.20262e+08	6.62015e+08	8.52825e+08	6.38728e+08	591799058	7.35408e+08	4.98295e+08	724648307	9.07534e+08	9.43846e+08	4.88468e+08	1048784282	9.96194e+08	1096554348	2011815936	1352493824	6.42157e+08	1652098470	7.90772e+08	7.63363e+08	8.34822e+08	8.36669e+08	8.4941e+08
Guanidinopropionic acid	N768	C03065	HMDB0013222	Organic nitrogen compounds	Organonitrogen compounds	Guanidines	7.943	130.06	[M-H]-	C4H9N3O2	Guanidines	4.79942e+08	4.90672e+08	3.92231e+08	4.40682e+08	597350882	5.08333e+08	354824502	8.72598e+08	4.25417e+08	3.8571e+08	4.28286e+08	429258353	5.80061e+08	4.19839e+08	4.73271e+08	6.12859e+08	726429936	4.19639e+08	5.95311e+08	7.22086e+08	5.09656e+08	4.79373e+08	5.16188e+08	5.03451e+08	5.18928e+08
Griseofulvin	N5805	C06686	HMDB0014544	Organoheterocyclic compounds	Benzofurans	---	4.15	351.057	[M-H]-	C17H17ClO6	Benzofurans	5.11665e+07	2.54733e+07	2.51975e+07	3.06054e+07	1.92876e+07	1.49899e+07	2.71419e+07	4.85537e+07	1.96563e+07	5.74118e+07	5.51473e+07	7.95152e+07	3.54465e+07	8.1762e+07	7.85563e+07	4.62362e+07	4.89063e+07	4.58078e+07	7.02565e+07	8.48176e+07	8.12286e+07	8.19569e+07	3.54914e+07	6.80399e+07	3.09322e+07
Goniothalenol	N3146	C09930	---	---	---	---	4.83	231.044	[M-H]-	C13H12O4	Furopyrans	2.19899e+08	2.6654e+08	1.52438e+08	2.72255e+08	2.66901e+08	2.13128e+08	1.63102e+08	2.89792e+08	1.6658e+08	1.98481e+08	1.75772e+06	7.47931e+06	4.29585e+06	1.44091e+06	5.3524e+06	1.8369e+06	2.80295e+06	2.66283e+06	4.20214e+06	1.28842e+06	2.05908e+08	1.93952e+08	9.97621e+07	202986167	2.12046e+08
Glycoursodeoxycholic Acid	N7487		HMDB0000708	Lipids and lipid-like molecules	Steroids and steroid derivatives	Bile acids, alcohols and derivatives	1.916	448.305	[M-H]-	C26H43NO5		528398	239204	937601	343158	415282	463672	464098	687797	500996	259808	1.77627e+07	4.05079e+07	2.353e+07	4.07868e+07	5.08046e+07	2.99066e+07	1.80924e+07	2.40397e+07	1.07274e+07	3.4624e+07	1.38243e+07	1.3135e+07	1.50066e+07	1.52107e+07	1.42242e+07
Glycocholate	N7675	C01921	HMDB0000148	Organic acids and derivatives	Carboxylic acids and derivatives	Amino acids, peptides, and analogues	4.126	464.3	[M-H]-	C26H43NO6	Glycinated bile acids and derivatives	0	0	0	0	0	0	0	0	0	43738.1	4.19122e+06	7.23552e+06	1.29078e+06	5.26313e+06	3.53469e+06	4.06412e+06	4.27907e+06	3.63429e+06	540021012	9.90096e+08	289047	412832	52759.1	86075.1	131535
Glycerol 2-phosphate	N1664	C02979	HMDB0002520	Lipids and lipid-like molecules	Glycerophospholipids	Glycerophosphates	8.135	171.005	[M-H]-	C3H9O6P	Glycerophosphates	1.71446e+08	1.73482e+08	1.08105e+08	1.14973e+08	2.13991e+08	1.53474e+08	1.3986e+08	3.28722e+08	1.02666e+08	140482085	5.84814e+07	9.36068e+07	4.27642e+07	8.00166e+07	7.60663e+07	155785713	2.51144e+08	9.92917e+07	3.99434e+07	2.1866e+08	131386295	1.33328e+08	139815809	1.35355e+08	1.43319e+08
Glyceraldehyde	N116	C02154	HMDB0001051	Organic oxygen compounds	Organooxygen compounds	Carbohydrates and carbohydrate conjugates	4.129	89.0226	[M-H]-	C3H6O3	Monosaccharides	62441470352	64459495802	106385000000	98364219961	65910293806	89302141868	86887658493	78417043002	73730817010	50780597242	1023927758	1695679589	1543704472	9.93078e+08	1128830013	1111312275	1413037678	1038622355	1267003298	8.13808e+08	48592015715	50789208775	30565162835	46202330473	40124988660
Glutathione	N4885	C00051	HMDB0000125	Organic acids and derivatives	Carboxylic acids and derivatives	Amino acids, peptides, and analogues	8.068	306.076	[M-H]-	C10H17N3O6S	Peptides	5.46484e+07	5.12502e+07	5.37728e+07	6.8496e+07	6.5665e+07	4.61069e+07	7.77856e+07	3.37903e+07	4.31225e+07	2.26507e+07	58891.7	75789.6	53475.9	88372	68788.8	77862.9	82231.8	87949.7	92232.5	85325.3	4.46473e+07	4.34988e+07	5.21562e+07	4.56483e+07	4.79099e+07
Glutaric Acid	N789	C00489	HMDB0000661	Organic acids and derivatives	Carboxylic acids and derivatives	Dicarboxylic acids and derivatives	7.856	131.033	[M-H]-	C5H8O4	Dicarboxylic acids and derivatives	4.35916e+08	3.70274e+08	2.21126e+08	3.92305e+08	5.25522e+08	4.66797e+08	4.24112e+08	414363638	3.92354e+08	4.85763e+08	3.74627e+08	5.59953e+08	3.28847e+08	1.40359e+08	1.38646e+08	5.23461e+08	5.97244e+08	2.09017e+08	1.37586e+08	1.23884e+08	4.05005e+08	4.3023e+08	4.22005e+08	4.3355e+08	4.33935e+08
Glutamine	N1096	C00303	HMDB0003423	Organic acids and derivatives	Carboxylic acids and derivatives	Amino acids, peptides, and analogues	8.208	145.06	[M-H]-	C5H10N2O3	Alpha amino acids	1160636527	1180402799	9.64595e+08	1014611252	1193230178	9.83175e+08	8.75777e+08	1511093563	9.86964e+08	9.75335e+08	1229866622	1207777451	1366165005	1422388938	1423984505	1955623859	2313292417	1275448368	1338236612	2392306921	1257950039	1190217562	1368899367	1301122228	1341908059
Glibenclamide	N7959	C07022	HMDB0015151	Benzenoids	Benzene and substituted derivatives	Benzenesulfonamides	7.418	492.132	[M-H]-	C23H28ClN3O5S	Benzenesulfonamides	2.41939e+06	1.11544e+06	1.97892e+06	1.39011e+06	1.67309e+07	1.995e+07	1.81588e+07	1.71525e+07	1.51443e+07	2.03594e+07	1.46903e+07	1.095e+07	1.09065e+07	1.3229e+07	1.64448e+07	800801	895777	407386	765866	2.61522e+06	1.80361e+07	1.6669e+07	1.65073e+07	1.82296e+07	1.89179e+07
Gemcitabine	N3871	C07650	HMDB0014584	Nucleosides, nucleotides, and analogues	Pyrimidine nucleosides	Pyrimidine 2'-deoxyribonucleosides	4.976	262.06	[M-H]-	C9H11F2N3O4	Pyrimidine 2'-deoxyribonucleosides	4.60978e+07	6.80726e+07	8.59525e+07	6.02147e+07	5.05127e+07	5.48826e+07	6.58761e+07	6.56282e+07	9.39289e+07	8.72226e+07	6.23543e+07	4.02803e+07	3.90688e+07	1.53946e+08	1.21206e+08	1.41623e+08	2.20326e+08	1.18657e+08	1.82844e+08	2.4953e+08	4.78135e+07	1.14199e+08	133641355	1.00241e+08	4.62413e+07
Gedunin	N7855		---	---	---	---	1.06	481.424	[M-H2O-H]-	C28H34O7	Limonoids	1.21461e+06	2.27614e+06	1.02102e+06	1.10155e+06	1.74732e+07	1.4823e+07	1.47596e+07	169924	110587	1.61149e+07	1.78595e+07	9.65186e+06	4.05434e+07	9.76363e+06	9.25665e+06	5.46362e+06	881427	2.86698e+08	2.42274e+06	311760	4.78636e+07	3.78493e+07	4.99629e+07	4.02817e+07	4.2159e+07
Gangaleoidin	N6949		---	---	---	---	8.301	410.994	[M-H]-	C18H14Cl2O7		100857	233377	65956.4	192114	287386	181592	169070	2.53578e+07	275295	210898	29390383	1.34373e+07	4.2952e+07	4.53401e+07	7.11892e+07	1.45068e+07	1.51619e+07	3.81046e+07	5.01102e+07	3.15938e+07	8.23891e+06	5.93445e+06	14335995	1.07391e+07	9.02528e+06
Furosemide	N5345	C07017	HMDB0001933	Benzenoids	Benzene and substituted derivatives	Benzenesulfonamides	7.756	328.991	[M+Hac-H]-	C12H11ClN2O5S	Aminobenzenesulfonamides	3.41573e+06	7.87093e+06	4.81064e+06	4.39704e+06	1.88241e+06	2.29652e+06	4.49167e+06	3.82475e+06	7.40125e+06	3.23427e+06	7.53254e+06	1.49764e+07	1.51427e+07	1.80114e+07	1.81763e+07	1.92534e+07	1.30802e+07	2.67422e+07	2.53966e+07	1.90298e+07	7.85936e+06	1.17561e+07	1.3707e+07	1.33425e+07	1.32636e+07
Fumaric Acid	N472	C00122	HMDB0000134	Organic acids and derivatives	Carboxylic acids and derivatives	Dicarboxylic acids and derivatives	7.834	115.002	[M-H]-	C4H4O4	Organic acids	5.07775e+08	6.44234e+08	4.06909e+08	4.77573e+08	5.25052e+08	4.03511e+08	3.85149e+08	5.78341e+08	4.89754e+08	3.50967e+08	2.72297e+08	2.17139e+08	1.68362e+08	169149334	1.90024e+08	3.73236e+08	439036619	2.9719e+08	2.19996e+08	2.96438e+08	3.27083e+08	354159489	3.70908e+08	3.53497e+08	3.48873e+08
FT-thioether	N2044		---	---	---	---	1.157	187.005	[M-H]-	C5H7F3O2S	PFSA	2.78806e+08	3.06825e+08	4.3846e+08	2.89542e+08	1.9564e+08	1.70741e+08	1.88601e+08	2.83238e+08	2.98168e+08	1.89602e+08	3087663713	1663007804	4027878215	2318819932	2945430096	1685312202	1429314519	5560454830	4287732399	3414887777	6.29307e+08	7.1206e+08	5.53561e+08	2482373761	6.12845e+08
FT-PFSA	N3019		---	---	---	---	1.152	226.977	[2M-H]-	C4H5F5O3S	PFSA	2091609951	2263654953	1858003873	1855136991	1884985151	1618952468	1985955506	1974719303	1805172719	1663718351	2104792601	1699063811	1998868967	1996057134	2126268673	2070440420	1962560280	2359776544	1385967551	2788427215	2067583367	2042843840	2474930144	2210787338	2225454964
FT-OH	N438		---	---	---	---	6.71	113.023	[M-H]-	C3H5F3O	PFSA	5.52993e+07	3.2999e+07	3.75387e+07	2.65526e+07	1.80481e+08	1.73525e+08	150095575	1.16821e+08	1.19464e+08	1.7761e+08	1.70703e+08	1.01615e+08	9.54394e+07	1.58101e+08	1.14493e+08	7.50291e+06	5.09988e+06	4.36781e+06	3.55979e+06	4.81419e+06	8.84651e+07	85924180	9.28215e+07	9.56945e+07	9.40525e+07
Flutamide	N4143	C07653	HMDB0014642	Benzenoids	Benzene and substituted derivatives	Trifluoromethylbenzenes	8.029	275.064	[M-H]-	C11H11F3N2O3	Trifluoromethylbenzenes	9.4388e+06	1.29915e+07	8.53128e+06	7.9619e+06	8.48279e+06	6.14099e+06	6.48492e+06	1.20928e+07	1.15595e+07	6.96635e+06	1.72445e+07	3.36277e+07	7.52268e+06	3.88929e+06	4.79457e+06	1.3231e+07	7.00943e+07	2.22716e+07	7.12121e+06	1.92437e+07	8.73577e+06	8.01313e+06	1.18688e+07	9.04998e+06	1.06623e+07
Fludioxonil	N3522	C18462	HMDB0252328	Organoheterocyclic compounds	Benzodioxoles	---	8.219	247.033	[M-H]-	C12H6F2N2O2	Benzodioxoles	1.90253e+07	3.44629e+07	1.87904e+07	2.64726e+07	2.55799e+07	1.80019e+07	2.07513e+07	2.94218e+07	3.32841e+07	1.69333e+07	6.13439e+07	8.82068e+07	3.25676e+07	3.25819e+07	4.67914e+07	3.98093e+07	5.41356e+07	6.66637e+07	3.05905e+07	3.13126e+07	2.35847e+07	1.82999e+07	3.09599e+07	2.49473e+07	2.63168e+07
Flubendazole	N4998	D04200	HMDB0252324	Benzenoids	Benzene and substituted derivatives	Benzophenones	6.659	312.076	[M-H]-	C16H12FN3O3	Benzophenones	121064878	9.25706e+07	6.58037e+07	7.24363e+07	4.21768e+08	3.26985e+08	3.14077e+08	2.39218e+08	1.90988e+08	3.24936e+08	1.44824e+08	8.27407e+07	1.34705e+08	1.28758e+08	1.16471e+08	5.68177e+06	8.69198e+06	2.24545e+06	1.64874e+06	3.55315e+06	1.66545e+08	151148296	1.57079e+08	162316373	161223985
Fipronil Sulfone	N7510		HMDB0252267	Organoheterocyclic compounds	Azoles	Pyrazoles	8.118	450.921	[2M-H]-	C12H4Cl2F6N4O2S	Phenylpyrazoles	1.9209e+08	2.81504e+08	2.4878e+08	142571925	2.09158e+08	2.08909e+08	2.12763e+08	2.3213e+08	2.75612e+08	2.33251e+08	2.50105e+08	2.04277e+08	309761053	3.24994e+08	3.68822e+08	2.49637e+08	2.31072e+08	2.97088e+08	3.58435e+08	2.92273e+08	1.59828e+08	2.95335e+08	2.93717e+08	1.68617e+08	1.44393e+08
Fenoldopam	N4839	C07693	HMDB0014938	Organoheterocyclic compounds	Benzazepines	---	7.364	304.069	[M-H2O-H]-	C16H16ClNO3	Benzazepines	4.12738e+08	3.97155e+08	5.18408e+08	4.20021e+08	2.96867e+08	3.05748e+08	3.25245e+08	3.78736e+08	322997830	3.34787e+08	2.31961e+08	2.65976e+08	2.1494e+08	3.19048e+08	2.82206e+08	3.79106e+08	4.9935e+08	2.66717e+08	4.81602e+08	4.95479e+08	3.58842e+08	3.57078e+08	3.63915e+08	3.60586e+08	3.81509e+08
FA 9:1+1O	N1672		---	---	---	---	1.378	171.101	[M-H]-	C9H16O3	Oxidized fatty acids	104723748	1.02926e+08	1.03902e+08	1.01554e+08	9.58214e+07	6.73535e+07	8.93432e+07	9.40541e+07	9.24625e+07	9.86052e+07	1.42639e+08	2.14089e+08	1.22294e+08	1.77288e+08	1.2153e+08	1.45558e+08	2.37805e+08	2.16617e+08	1.23974e+08	2.23963e+08	8.87271e+07	9.28678e+07	8.91497e+07	1.03063e+08	1.13101e+08
FA 18:3+2O	N4953		---	---	---	---	1.285	309.207	[M-H]-	C18H30O4	Oxidized fatty acids	1.54451e+07	1.44414e+07	2.00468e+07	1.26685e+07	1.27372e+07	1.01958e+07	1.28034e+07	1.46017e+07	1.64945e+07	1.20277e+07	1.67532e+08	2.51683e+07	4.90313e+07	8.46971e+07	1.09855e+08	1.33724e+07	3.28875e+07	1.95644e+08	5.95915e+07	8.25379e+07	5.12925e+07	4.91322e+07	5.33095e+07	5.28853e+07	6.14356e+07
FA 18:1+3O	N5366		---	---	---	---	1.382	329.232	[M-H]-	C18H34O5	Oxidized fatty acids	1272883333	2323772722	1639050377	1114742860	2018204952	1134163896	1271152099	2108707366	1616955277	1313569678	4181703866	3343310848	18284341644	12397103440	16753721146	7439899130	10946575351	5876144137	12109969251	12685592378	5055082587	4762843810	4165774319	5490539806	5505924810
FA 18:1+2O	N5030		---	---	---	---	1.292	313.238	[M-H]-	C18H34O4	Oxidized fatty acids	1062621326	1742484372	1354710808	898462294	1645966519	8.11411e+08	1074744433	1851392027	1502538470	1040222434	2741931007	1450974993	12970515305	13223089883	17473262822	1160981716	2018697949	3391358240	7937224885	9049694138	4700642435	4407021133	4847991158	4713891565	4974178379
FA 18:1+1O	N4677		---	---	---	---	1.232	297.243	[M-H]-	C18H34O3	Oxidized fatty acids	3.36491e+08	2.74036e+08	378269415	2.54662e+08	2.5241e+08	1.7804e+08	2.83078e+08	2.94412e+08	320294962	2.35099e+08	1.70475e+08	3.08001e+08	1.49055e+08	2.29058e+08	2.28319e+08	2.01368e+08	2.54938e+08	1.99292e+08	1.66681e+08	2.83015e+08	2.51192e+08	2.47864e+08	2.66517e+08	2.38923e+08	2.56918e+08
Eicosenoic Acid	N4955	C16526	HMDB0033022	Lipids and lipid-like molecules	Fatty Acyls	Fatty acids and conjugates	1.183	309.279	[M-H]-	C20H38O2	Long-chain fatty acids	414785754	3.95814e+08	3.21602e+08	239927831	356054784	3.35886e+08	2.60282e+08	3.605e+08	4.49396e+08	4.64957e+08	1.75341e+08	2.97409e+08	205681471	2.76613e+08	223313362	3.39054e+08	476644659	3.45505e+08	4.50725e+08	3.40168e+08	3.03909e+08	3.06066e+08	3.31927e+08	3.06338e+08	334473038
D-Ribose 5-phosphate	N3090	C00117	HMDB0001548	Organic oxygen compounds	Organooxygen compounds	Carbohydrates and carbohydrate conjugates	1.175	229.016	[M-H]-	C5H11O8P	Pentose phosphates	1.52217e+06	178473	604856	5.7317e+06	21637.8	620044	79384.2	156172	637289	0	1.30636e+07	4.14288e+07	1.51839e+07	3.98248e+07	4.91963e+07	9.46298e+07	1.01313e+08	6.75025e+07	6.70561e+07	5.50962e+07	356631	730288	486025	184742	2.94594e+07
Donepezil	N6349		HMDB0005041	Organoheterocyclic compounds	Piperidines	Benzylpiperidines	1.775	378.204	[M+Hac-H]-	C24H29NO3	N-benzylpiperidines	1.44849e+07	1.30389e+07	1.12878e+07	1.22248e+07	1.35894e+07	1.27404e+07	9.16631e+06	1.15907e+07	1.32251e+07	1.11333e+07	50281.3	3.67785e+07	384722	3.75492e+07	3.13854e+07	5.34741e+07	4.08639e+07	1.82491e+07	2.21422e+07	2.05063e+06	1.47881e+07	1.56096e+07	1.65209e+07	1.67244e+07	1.80504e+07
Domperidone	N7148	D01745	HMDB0015315	Organoheterocyclic compounds	Benzimidazoles	---	1.444	424.151	[M-H]-	C22H24ClN5O2	Benzimidazoles	6.16493e+07	6.338e+07	5.68456e+07	5.17823e+07	5.18614e+07	5.03087e+07	4.93523e+07	5.03827e+07	6.80957e+07	5.55958e+07	1.57583e+07	1.73597e+08	2.84974e+08	3.12017e+07	4.18209e+07	2.25779e+08	5.42795e+07	7.29333e+07	3.92207e+08	5.4377e+07	8.47717e+07	7.3174e+07	8.26452e+07	7.63159e+07	7.50576e+07
Docosatetraenoic Acid	N5418		---	---	---	---	1.178	331.264	[M-H]-	C22H36O2	Very long-chain fatty acids	1.97634e+08	1.44433e+08	1.81709e+08	1.4171e+08	1.44429e+08	1.22038e+08	1.13353e+08	1.55815e+08	1.59552e+08	1.41111e+08	8.87915e+07	1.06471e+08	6.8226e+07	8.20986e+07	7.07869e+07	1.19893e+08	1.41047e+08	1.54024e+08	1.10362e+08	1.25146e+08	1.24195e+08	1.24401e+08	1.33826e+08	1.21867e+08	1.28781e+08
Docosahexanoic Acid	N5312		---	---	---	---	1.179	327.232	[M-H]-	C22H32O2	Very long-chain fatty acids	6.97945e+08	5.34483e+08	4.95517e+08	4.82719e+08	504612300	4.29909e+08	4.24522e+08	4.48876e+08	576510469	4.75793e+08	1.84447e+08	2.19109e+08	1.70144e+08	2.23e+08	199020106	2.1968e+08	2.89886e+08	3.11401e+08	2.17444e+08	3.17896e+08	3.69251e+08	3.69612e+08	4.03469e+08	3.54324e+08	3.82988e+08
Dl-3-Aminoisobutyric Acid	N291	C05145	HMDB0003911	Organic acids and derivatives	Carboxylic acids and derivatives	Amino acids, peptides, and analogues	8.096	102.054	[M-H]-	C4H9NO2	Beta amino acids and derivatives	1.1203e+08	1.08371e+08	8.78222e+07	9.12192e+07	1.13058e+08	7.95407e+07	9.41675e+07	1.01727e+08	1.05868e+08	8.87066e+07	1.18454e+08	1.3214e+08	1.18187e+08	1.04041e+08	102646365	1.15376e+08	1.59545e+08	1.20437e+08	1.44452e+08	1.54915e+08	9.0942e+07	1.06416e+08	1.02608e+08	9.34579e+07	1.04084e+08
Dimethenamide Esa	N5174		---	---	---	---	8.225	320.061	[M-H]-	C12H19NO5S2	Heteroaromatic compounds	2.50241e+07	2.5604e+07	1.24975e+07	1.77592e+07	1.99794e+07	1.93775e+07	1.23212e+07	2.81117e+07	1.41396e+07	1.55174e+07	4.70336e+07	3.56322e+07	3.92503e+07	4.63294e+07	4.22809e+07	6.03071e+07	7.1548e+07	4.82371e+07	4.87172e+07	1.23794e+08	5.148e+07	5.41029e+07	4.71224e+07	4.6709e+07	5.05461e+07
Dihydrozeatin	N2853	C02029	HMDB0012215	Organoheterocyclic compounds	Imidazopyrimidines	Purines and purine derivatives	7.951	220.118	[M-H]-	C10H15N5O	6-alkylaminopurines	9.69226e+07	1.03033e+08	8.90029e+07	8.54418e+07	8.98135e+07	7.94648e+07	7.28568e+07	1.01733e+08	9.24446e+07	8.1624e+07	7.28598e+07	8.49259e+07	1.10712e+08	8.46834e+07	9.08914e+07	9.58743e+07	1.36631e+08	6.87907e+07	1.18592e+08	1.57337e+08	9.20941e+07	8.64892e+07	9.4246e+07	9.01191e+07	9.18598e+07
Dihydro-4,4-Dimethyl-2,3-Furandione	N713	C01125	---	---	---	---	8.207	127.05	[M-H]-	C6H8O3	Gamma butyrolactones	4.22245e+07	4.43467e+07	3.63375e+07	3.86519e+07	4.59671e+07	3.60072e+07	3.27117e+07	5.76713e+07	3.63636e+07	3.66117e+07	4.58768e+07	4.47614e+07	5.10463e+07	5.55751e+07	5.42545e+07	7.52192e+07	8.48828e+07	4.88128e+07	5.14581e+07	9.22532e+07	4.53771e+07	4.38115e+07	4.85452e+07	4.73681e+07	4.86935e+07
Difluoro(Perfluoromethoxy)Acetic Acid	N1848		---	---	---	---	8.312	178.972	[M-H]-	C3HF5O3	PFSA	7.46752e+07	9.6197e+07	6.08811e+07	1.29122e+08	1.10442e+08	1.13294e+08	7.20708e+07	1.34221e+08	1.02655e+08	9.4722e+07	9.27842e+07	8.90799e+07	1.14973e+08	5.44224e+07	4.69635e+07	1.5544e+08	3.89415e+08	9.81816e+07	3.15328e+08	1.27089e+08	6.86074e+07	1.03596e+08	1.30424e+08	239191765	1.40929e+08
Dichlorophen	N3964	C14292	HMDB0251200	Benzenoids	Benzene and substituted derivatives	Diphenylmethanes	8.04	266.991	[2M-H]-	C13H10Cl2O2	Diphenylmethanes	75077.2	105288	268657	0	27227.1	529053	147640	495107	906036	0	7.05863e+07	2.25868e+07	6.72448e+07	9.40893e+07	1.29845e+08	26558591	2.8684e+07	5.19945e+07	7.01347e+07	4.22582e+07	2.9086e+07	2.64375e+07	3.1357e+07	3.05334e+07	3.23904e+07
D-Glyceric Acid	N342	C00258	HMDB0000148	Organic acids and derivatives	Carboxylic acids and derivatives	Amino acids, peptides, and analogues	6.719	105.018	[M-H]-	C3H6O4	Sugar acids and derivatives	5.50775e+07	6.2561e+07	4.90203e+07	5.87249e+07	8.3051e+07	7.15024e+07	5.25891e+07	7.78586e+07	4.22515e+07	6.11039e+07	8.12733e+07	1.11678e+08	1.01285e+08	1.3425e+08	1.69474e+08	1.07342e+08	1.50363e+08	9.09097e+07	8.22744e+07	1.36961e+08	7.7746e+07	7.38881e+07	1.04404e+08	7.31105e+07	7.21467e+07
D-Gluconic Acid	N2247	C00257	HMDB0303730	Organic acids and derivatives	Hydroxy acids and derivatives	Medium-chain hydroxy acids and derivatives	7.899	195.05	[M-H]-	C6H12O7	Medium-chain hydroxy acids and derivatives	6.36618e+07	6.34142e+07	4.93091e+07	5.29103e+07	1.28617e+08	1.3721e+08	114186097	7.42799e+07	6.98639e+07	1.48772e+08	4.51728e+07	4.20575e+07	4.20581e+07	5.82172e+07	5.02916e+07	4.21919e+07	7.23479e+07	3.2654e+07	3.40183e+07	5.75397e+07	5.89044e+07	5.92485e+07	6.87515e+07	6.51269e+07	6.64369e+07
D-Fructose	N1855	C10906	HMDB0000660	Organic oxygen compounds	Organooxygen compounds	Carbohydrates and carbohydrate conjugates	8.32	179.054	[M-H]-	C6H12O6	Monosaccharides	1672237343	1998692313	1326400484	1563269845	1764033877	1437962752	1445831647	1879177749	1928636332	1546726976	1218873802	8.94184e+08	1245270186	1190236398	1424638156	1458701258	1789131259	1160247238	1767615472	1988003557	1386037077	1338961490	1528255766	1490432268	1541177837
D-Erythrose 4-phosphate	N2337	C00279	HMDB0001321	Organic oxygen compounds	Organooxygen compounds	Carbohydrates and carbohydrate conjugates	7.873	199	[M-H]-	C4H9O7P	Monosaccharide phosphates	1.29706e+07	1.45139e+07	8.48103e+06	1.39839e+07	1.06746e+07	1.21618e+07	7.68099e+06	1.57254e+07	6.95629e+06	6.94543e+06	8.24934e+06	1.22553e+07	9.91135e+06	7.67419e+06	9.5316e+06	2.11884e+07	2.46191e+07	7.57377e+06	7.47507e+06	1.60091e+07	1.06801e+07	1.03476e+07	1.16567e+07	1.09438e+07	1.20322e+07
Deoxycholic Acid	N6592	C04483	HMDB0000626	Lipids and lipid-like molecules	Steroids and steroid derivatives	Bile acids, alcohols and derivatives	0.909	391.284	[M-H]-	C24H40O4	Dihydroxy bile acids, alcohols and derivatives	6.62128e+07	774427	1.2096e+08	1.18747e+06	3.96048e+06	8.98748e+07	1.36282e+06	153346	1.68448e+06	6.03792e+06	8.71489e+07	1.13416e+08	1.5119e+08	1.02384e+08	8.53499e+07	7.9151e+07	7.06042e+07	5.90018e+07	4.85469e+07	1.8264e+08	187061	350082	390033	574817	1.06169e+07
Delphinidin-3-Glucoside	N7667		HMDB0037997	Phenylpropanoids and polyketides	Flavonoids	Flavonoid glycosides	3.222	464.096	[M+Hac-H]-	C21H21O12	Anthocyanidin-3-O-glycosides	1.69487e+07	2.68139e+07	0	1.24343e+07	1.14194e+06	9.30233e+06	2.15142e+07	2.14146e+07	1.46875e+07	1.44291e+07	63991.4	272483	726577	1687699	209111	0	50549.3	0	0	0	1.73075e+07	1.47101e+07	2.08554e+07	1.65069e+07	1.67494e+07
Dehydroabietic Acid	N4718	C12078	HMDB0061925	Lipids and lipid-like molecules	Prenol lipids	Diterpenoids	1.223	299.2	[M-H]-	C20H28O2	Diterpenoids	3.35719e+06	6.41476e+06	6.81899e+06	6.96297e+06	2.4914e+06	1.91968e+07	2.82769e+06	4.30856e+06	2.87523e+06	2.72647e+06	2.71964e+06	1.70911e+06	2.89502e+06	4.18623e+06	6.31229e+06	2105832	2.9872e+06	5.35694e+06	3.44055e+06	3.0653e+06	5.75805e+06	6.25542e+06	8.36435e+06	6.65069e+06	7.84081e+06
Deferrioxamine E	N8847		---	---	---	---	1.233	599.45	[M-H]-	C27H48N6O9	Macrolactams	2285414	21708	4917456	2417505	6689917	2452551	3864232	9348619	5695894	2338314	38096760	4288936	79727984	40670348	68801552	7194206	3004333	48935800	34488044	119268880	22089452	18135610	14403117	20052774	17302672
Decarboxythamnolic Acid	N6296		---	---	---	---	3.091	375.078	[M-H]-	C18H16O9	Depsides and depsidones	3.43958e+07	7.21487e+06	0	2.36287e+07	2.71884e+06	1.75268e+07	2.13799e+07	1.73349e+07	1.10743e+07	1.44121e+07	8.69583e+06	4.95941e+06	10129686	2.00691e+07	3.77681e+07	1.42157e+06	198438	210881	50192	130098	3.2504e+07	2.99195e+07	4.22857e+07	2.99138e+07	3.53541e+07
Decanoic Acid	N1679	C01571	HMDB0000513	Lipids and lipid-like molecules	Fatty Acyls	Fatty acids and conjugates	1.266	171.138	[M-H]-	C10H20O2	Medium-chain fatty acids	2.36372e+08	2.07491e+08	2.42796e+08	2.26791e+08	2.06468e+08	1.49649e+08	1.7469e+08	1.75796e+08	2.18248e+08	1.82956e+08	1.68318e+08	3.02184e+08	1.5586e+08	7.92179e+07	9.12616e+07	1.42385e+08	8.18435e+07	183507224	7.77918e+07	9.97279e+07	1.79891e+08	1.85969e+08	2.13504e+08	1.88663e+08	1.9551e+08
D-Alanine	N104	C00133	HMDB0001310	Organic acids and derivatives	Carboxylic acids and derivatives	Amino acids, peptides, and analogues	7.93	88.0386	[M-H]-	C3H7NO2	Alanine and derivatives	1001596168	1044515200	8.01772e+08	9.43647e+08	1040984578	9.41606e+08	7.62385e+08	1399260003	9.42934e+08	8.77038e+08	9.8329e+08	1100098481	1070315529	832142970	9.26755e+08	1297532860	1646159947	2.43771e+07	9.80844e+08	1303298239	1041474623	9.86328e+08	1083040357	1025808105	1004868287
D-(+)-Pantothenic Acid	N2806		HMDB0000210	Organic oxygen compounds	Organooxygen compounds	Alcohols and polyols	5.853	218.102	[M-H]-	C9H17NO5	Secondary alcohols	1119963773	1001308324	9.39709e+08	9.52237e+08	9.73173e+08	7.83613e+08	7.17199e+08	1156345476	8.90904e+08	8.23042e+08	4.65712e+06	572445907	4.76983e+06	1.9577e+06	3.47299e+06	2.78149e+06	6.68509e+06	3.27227e+06	824146	6.9218e+06	6.23585e+08	6.04671e+08	6.24171e+08	6.21251e+08	6.36039e+08
D-(+)-Malic Acid	N841	C00497	HMDB0031518	Organic acids and derivatives	Hydroxy acids and derivatives	Beta hydroxy acids and derivatives	7.965	133.012	[M-H]-	C4H6O5	Beta hydroxy acids and derivatives	5026406689	6819544062	4542310048	5180994164	7270580485	5133897711	5548074121	7343076284	6784871969	5260739973	9417626611	7346159387	6516373394	6811216501	6782767696	5787522273	7655838921	8475793481	6544757272	5697414834	4795436798	4098316052	6277918091	5501349837	5513784741
D-(-)-Gulono-Gamma-Lactone	N1814		---	---	---	---	1.875	177.039	[M-H]-	C6H10O6	Gamma butyrolactones	9.25076e+07	69093621	3.68169e+07	7.81599e+07	2.56982e+07	1.74555e+07	5.26242e+07	2.28179e+07	3.45515e+07	5.05145e+07	2.98652e+07	3.2101e+07	2.98065e+07	2.74807e+07	3.0735e+07	4.15388e+07	3.959e+07	3.53725e+07	4.89314e+07	2.34108e+07	6.41335e+07	6.57863e+07	7.77176e+07	5.11519e+07	6.89837e+07
Cytidine-3'-Monophosphate	N5206		HMDB0240312	Organic oxygen compounds	Organooxygen compounds	Carbohydrates and carbohydrate conjugates	8.195	322.044	[M-H]-	C9H14N3O8P	Ribonucleoside 3'-phosphates	3.49338e+07	3.65146e+07	2.48712e+07	2.59636e+07	3.53157e+07	2.43985e+07	2.8901e+07	2.92167e+07	2.85935e+07	2.96251e+07	2.0836e+07	2.80694e+07	4.09044e+07	3.26889e+07	2.68237e+07	44282187	7.09424e+07	3.36363e+07	3.69434e+07	5.54255e+07	3.3932e+07	3.49691e+07	3.59454e+07	3.33927e+07	3.74724e+07
Cytidine	N3401	C00475	HMDB0000089	Nucleosides, nucleotides, and analogues	Pyrimidine nucleosides	---	6.13	242.078	[M-H]-	C9H13N3O5	Pyrimidine nucleosides	1256000000	1284376990	1041915911	1059488583	1099376951	9.50914e+08	8.46691e+08	1038786808	9.16123e+08	1062479010	1415523988	1105679800	9.88402e+08	1289945705	1272096193	1878367186	2145736636	1696021591	1121108338	2100516002	1114491866	1074753444	1168873363	1164343105	1176256478
Cyclamate	N1827	C19378	HMDB0031340	Organic acids and derivatives	Sulfamic acid derivatives	Cyclamates	1.404	178.05	[M-H]-	C6H13NO3S	Cyclamates	6.0576e+06	3.16797e+06	4.48101e+06	4.8616e+06	3.30456e+06	3.14006e+06	3.57079e+06	3.87076e+06	3.56747e+06	4.36637e+06	9.5728e+06	4.00179e+06	319352	8.16599e+06	7.02569e+06	6.32174e+06	9.1482e+06	1.39471e+08	3.04364e+06	1.38912e+07	4.26141e+06	5.18554e+06	5.66526e+06	4.89978e+06	4.72209e+06
Curvularin	N4550		---	---	---	---	1.098	291.124	[M-2H]2-	C16H20O5	Macrolides and analogues	2.95957e+07	6.60108e+07	9.88253e+07	1.97023e+07	4.31656e+07	7.33485e+07	7.35019e+07	1.01524e+08	9.17728e+07	7.2693e+07	739282	817835	1.28344e+06	0	903583	1.22429e+06	2.12703e+06	1.09225e+06	16167.3	776319	4.14582e+07	3.98432e+07	3.82226e+07	4.03785e+07	4.12308e+07
Curcumin	N6130	C10443	HMDB0002269	Phenylpropanoids and polyketides	Diarylheptanoids	Linear diarylheptanoids	1.716	367.148	[M-H]-	C21H20O6	Curcuminoids	441985	909610	1.24819e+06	383495	869086	742067	560722	1.22994e+06	1.0493e+06	670780	5.97417e+06	1.89616e+07	5.26958e+07	1.93574e+07	3.31958e+07	2.9747e+07	1.43502e+07	7.68696e+06	2.6441e+07	1.81693e+07	1.75884e+07	2.10212e+07	1.56028e+07	1.3131e+07	1.21468e+07
Cratoxyarborenone E	N6922		---	---	---	---	1.682	409.159	[M-H]-	C24H26O6	4-prenylated xanthones	1.57919e+07	2.57019e+07	2.65276e+07	1.27169e+07	1.93643e+07	1.34524e+07	1.33311e+07	2.67439e+07	2.09637e+07	1.39321e+07	1.31843e+07	6.20751e+07	4.01837e+07	2.43272e+08	4.07081e+08	1.21824e+08	2.3392e+07	1.46837e+08	3.84886e+07	1.6802e+08	1.74425e+08	1.56146e+08	129335897	1.19752e+08	1.06178e+08
Coumestrol	N3967	C10205	HMDB0002326	Phenylpropanoids and polyketides	Isoflavonoids	Coumestans	7.967	267.035	[2M-H]-	C15H8O5	Coumestans	2.09179e+07	4.72759e+07	2.17397e+07	2.62955e+07	3.64901e+07	1.96617e+07	2.8011e+07	3.01588e+07	4.12686e+07	2.24681e+07	5.05376e+07	3.84123e+07	2.45099e+07	2.85415e+07	2.69127e+07	2.06514e+07	3.18914e+07	5.0505e+07	2.77482e+07	1.50813e+07	1.89068e+07	1.13169e+07	3.2343e+07	2.4984e+07	2.36162e+07
Coumaroyl Quinic Acid	N5528		---	---	---	---	7.844	337.088	[M+Hac-H]-	C16H18O8	Coumaric acid and derivatives	408932	168255	370221	156859	1.49953e+08	1.8273e+08	1.26041e+08	9.72747e+07	6.54584e+07	1.48009e+08	6.74054e+07	2.52302e+07	2.44405e+07	4.31667e+07	3.4941e+07	276991	728922	31896.7	5210.98	217628	5.71996e+07	6.75169e+07	5.4014e+07	5.82553e+07	5.83793e+07
Corymbosin	N5937		---	---	---	---	5.301	357.104	[M-H]-	C19H18O7	7-O-methylated flavonoids	7.66644e+08	7.31124e+08	637904946	6.79135e+08	3.40367e+08	4.7662e+08	5.29477e+08	7.29396e+08	6.29895e+08	5.54234e+08	2.24496e+08	422369433	4.12877e+08	3.84077e+08	3.93453e+08	5.7392e+08	6.2422e+08	3.76933e+08	4.7166e+08	5.36479e+08	6.32163e+08	5.75842e+08	4.37025e+08	6.11422e+08	6.11444e+08
Cochlioquinone A	N8338		---	---	---	---	1.052	531.3	[2M-H]-	C30H44O8	Oxanes	1.28059e+06	1.0509e+06	1.72076e+06	981532	1135320947	1385876425	1334633230	9.32511e+08	8.4867e+08	1423748121	1340070258	5.89634e+08	6.43547e+08	1089297978	8.18243e+08	1.68236e+06	2.15238e+06	1.75352e+06	1.12808e+06	1.22004e+06	7.57018e+08	6.53636e+08	7.45619e+08	658911027	6.28616e+08
Citrate	N2159	C00158	HMDB0000094	Organic acids and derivatives	Carboxylic acids and derivatives	Tricarboxylic acids and derivatives	8.255	191.018	[M-H]-	C6H8O7	Tricarboxylic acids and derivatives	3.10731e+08	3.30572e+08	1.55131e+08	2.45456e+08	4.46262e+08	4.48292e+08	2.35069e+08	3.59351e+08	2.88001e+08	3.58927e+08	1017540213	9.15467e+08	1357689294	2179027294	1481559316	6.79886e+08	8.20118e+08	1704122536	1962128045	2223304199	6.6223e+08	9.40801e+08	7.03418e+08	7.83039e+08	7.60846e+08
Citramalic Acid	N1135	C00815	HMDB0000426	Lipids and lipid-like molecules	Fatty Acyls	Fatty acids and conjugates	7.903	147.028	[M-H]-	C5H8O5	Hydroxy fatty acids	4.50467e+08	4.37328e+08	3.00603e+08	3.75087e+08	4.181e+08	4.04615e+08	3.66191e+08	5.7199e+08	4.77297e+08	369028874	1305925722	1014714051	1913130891	1138666735	1488768182	9.25818e+08	1508934700	9.16043e+08	1329750025	1228395199	9.32434e+08	9.14348e+08	1018646829	989833752	1055396302
Citraconic Acid	N749	C02226	HMDB0000634	Lipids and lipid-like molecules	Fatty Acyls	Fatty acids and conjugates	2.055	129.018	[M-H]-	C5H6O4	Methyl-branched fatty acids	292123464	2.61799e+08	2.6645e+08	2.5979e+08	2.34694e+08	2.2703e+08	2.30108e+08	2.68851e+08	2.29869e+08	2.43706e+08	4.80676e+08	4.2917e+08	2.55152e+08	4.40654e+08	2.71389e+08	4.51032e+08	7.37383e+08	503133407	4.46789e+08	5.12992e+08	3.43612e+08	3.45264e+08	3.90136e+08	3.59782e+08	3.61103e+08
Cis-Aconitate	N1715	C00417	HMDB0000072	Organic acids and derivatives	Carboxylic acids and derivatives	Tricarboxylic acids and derivatives	7.848	173.008	[M-H]-	C6H6O6	Tricarboxylic acids and derivatives	7.77538e+08	7.67987e+08	4.89866e+08	5.77772e+08	7.30052e+08	6.02967e+08	4.54004e+08	6.64198e+08	771167390	6.55505e+08	1224031138	9.47774e+08	8.6091e+08	1317042667	1801443393	8.20915e+08	8.87008e+08	1580901291	2102402974	1409981048	9.6828e+08	962282118	1049596386	1029519327	1051821444
cis,cis-Muconate	N1004	C02480	HMDB0006331	Lipids and lipid-like molecules	Fatty Acyls	Fatty acids and conjugates	8.374	141.015	[M-H]-	C6H6O4	Medium-chain fatty acids	21888444824	20299811077	22199106866	19022737853	16849057979	16216220771	17680990503	19867107792	20192137604	18380453626	18997152881	19630786239	19132665450	21547173832	18893362004	23211223811	24158344802	21408541979	21972945292	26313485267	19200285025	18889525593	20843095341	19480117849	20880223713
Chenodiol	N6591	C02528	HMDB0000518	Lipids and lipid-like molecules	Steroids and steroid derivatives	Bile acids, alcohols and derivatives	0.692	391.284	[M-H]-	C24H40O4	Dihydroxy bile acids, alcohols and derivatives	6.62128e+07	1.06222e+08	1.2096e+08	1.40006e+08	1.02132e+08	8.98748e+07	1.00579e+08	1.6884e+08	1.81336e+08	8.18428e+07	6.09695e+07	4.31692e+07	1.5119e+08	5.03717e+07	4.89066e+07	4.53521e+07	6.88048e+07	6.70371e+07	1.09353e+08	1.30656e+07	1.85425e+08	1.78113e+08	1.98478e+08	1.77369e+08	1.80476e+08
Chaulmoogric Acid	N4234	C08282	---	---	---	---	3.12	279.192	[M-H]-	C18H32O2	Long-chain fatty acids	3.4661e+07	8.80467e+06	5.98455e+07	2.95323e+07	5.65261e+06	8.9986e+06	2.25477e+07	1.14671e+07	1.21893e+07	1.01498e+07	2.07428e+06	4.0509e+06	5.00127e+06	4.11644e+06	2.88703e+07	2.752e+06	1.66715e+07	5.65826e+06	1.92927e+06	7.86409e+06	3.08264e+07	2.90725e+07	4.59897e+07	3.35e+07	2.80109e+07
Cetirizine	N6525	C07778	HMDB0005032	Benzenoids	Benzene and substituted derivatives	Diphenylmethanes	1.804	387.148	[M-H]-	C21H25ClN2O3	Diphenylmethanes	0	29258.5	20580.8	0	50336.4	77047.3	47776.1	46829.2	96326.6	26277.8	1.54077e+06	3.31669e+06	1.5036e+07	5.60361e+06	9.69574e+06	8.10969e+06	2.54086e+06	2.61452e+06	5.85729e+06	3.33311e+06	251955	1.63318e+06	2.08135e+06	2.47663e+06	2.99134e+06
Catechol	N375	C15571	HMDB0000957	Benzenoids	Phenols	Benzenediols	1.088	109.028	[M-H]-	C6H6O2	Catechols	7.96728e+06	8.86295e+06	8.94612e+06	5.83431e+06	2.49351e+06	1.78441e+06	1.1204e+06	1.86319e+06	2.10431e+06	809495	1.09797e+07	1.42507e+07	1.2918e+07	1.61127e+07	1.51351e+07	2.42437e+07	3.06281e+07	3.09067e+07	4.01622e+07	3.01556e+07	1.21343e+07	1.23199e+07	1.64826e+07	1.20521e+07	1.03599e+07
Carviolin	N4714		---	---	---	---	8.073	299.099	[M-H]-	C16H12O6	Hydroxyanthraquinones	5.65861e+06	5.38883e+06	4.81745e+06	5.00574e+06	5.26613e+06	5.78514e+06	3.85789e+06	7.17712e+06	6.10807e+06	4.35141e+06	1.23274e+07	1.09479e+07	1.34587e+07	5.50221e+06	7.00386e+06	1.77677e+07	1.96378e+07	8.48071e+06	2.17661e+07	1.21572e+07	8.3316e+06	7.97646e+06	8.47156e+06	8.06988e+06	8.40957e+06
Carnosine	N2987	C00386	HMDB0000033	Organic acids and derivatives	Peptidomimetics	Hybrid peptides	8.541	225.098	[M-H]-	C9H14N4O3	Hybrid peptides	6.95585e+07	6.1125e+07	1.62395e+07	8.88846e+07	3.08144e+08	2.42022e+08	6.61711e+07	5.31602e+08	4.91815e+07	7.38254e+07	5.59567e+07	1.01943e+08	7.7366e+07	7.42279e+07	8.23566e+07	1.48286e+08	1.51049e+08	6.1668e+07	1.11658e+08	7.06838e+07	1.57143e+08	1.63829e+08	1.50333e+08	1.41154e+08	1.61144e+08
Capsaicin	N4845	C06866	HMDB0002227	Benzenoids	Phenols	Methoxyphenols	9.145	304.186	[M-H]-	C18H27NO3	Methoxyphenols	5.02293e+06	5.13713e+06	4.05651e+06	4.38246e+06	4.07203e+06	3.92334e+06	3.4642e+06	4.51045e+06	4.56509e+06	4.05184e+06	5.65374e+06	4.72991e+06	5.13041e+06	3.97897e+06	5.09391e+06	6.22948e+06	7.74328e+06	5.14896e+06	7.22329e+06	7.56535e+06	5.21024e+06	4.8612e+06	5.38009e+06	4.77056e+06	5.26255e+06
Caperatic Acid	N6767		---	---	---	---	1.389	401.214	[M+Hac-H]-	C21H38O7	Tricarboxylic acids and derivatives	2.79901e+06	2.10774e+06	2.72787e+06	1.70478e+06	1.52416e+06	2.01871e+06	1.43399e+06	4.28934e+06	2.02624e+06	1.74747e+06	2.47672e+07	2.87732e+07	8.54564e+07	5.47778e+07	6.56916e+07	6.9123e+07	3.25209e+07	3.551e+07	1.33564e+08	7.35151e+07	3.35097e+07	3.02706e+07	2.42474e+07	3.43087e+07	3.56011e+07
Calopocarpin	N5235		---	---	---	---	1.761	323.198	[M-H2O-H]-	C20H20O4	Pterocarpans	879398	1.47656e+06	947325	614345	1.15996e+06	766907	736383	1.508e+06	1.30443e+06	687348	8.60813e+06	2.15393e+07	5.44271e+07	5.97443e+07	5.34997e+07	4.98928e+07	2.3693e+07	1.09328e+07	3.16119e+08	1.19682e+08	1.75911e+07	1.88146e+07	1.86075e+07	2.10805e+07	2.33326e+07
But-3-Enylglucosinolate	N6933		---	---	---	---	8.202	410.002	[M+Hac-H]-	C11H19NO9S2	Alkylglucosinolates	7.32141e+06	9.40929e+06	5.56781e+06	7.85015e+06	7.4438e+06	6.82749e+06	6.06863e+06	8.15811e+06	1.06344e+07	6.95204e+06	1.06572e+07	7.53218e+06	1.36558e+07	9.03684e+06	1.04584e+07	1.09847e+07	1.22743e+07	1.11178e+07	3.47515e+07	1.14885e+07	8.11266e+06	6.89217e+06	9.9219e+06	8.3284e+06	8.85047e+06
Bis(2-Ethylhexyl)Phosphate	N5202		---	---	---	---	0.89	321.217	[M-H]-	C16H35O4P	Dialkyl phosphates	580798	408245	303590	577950	194616300	237425	1.98896e+08	482932	1.65654e+08	305993	578839	520879	556542	1.02182e+06	710589	967448	1.25499e+06	662268	281031	291583	502290	1.20993e+08	144179038	549154	1.18731e+08
Biochanin A	N4346	C00814	HMDB0002338	Phenylpropanoids and polyketides	Isoflavonoids	O-methylated isoflavonoids	2.495	283.131	[M-H]-	C16H12O5	4'-O-methylisoflavones	36536.5	1142.92	77087.2	35384.7	1645.59	28359.8	1206.28	37488.6	41224.3	43852.6	893416	8.47645e+07	115244	159180	740424	318773	31770.3	1.36412e+06	87731.6	96115.3	1.23204e+07	1.02451e+07	1.27574e+07	1.2795e+07	1.23561e+07
Bezafibrate	N6000	D01366	HMDB0015465	Benzenoids	Benzene and substituted derivatives	Phenoxyacetic acid derivatives	7.502	360.096	[M-H]-	C19H20ClNO4	Phenoxyacetic acid derivatives	5.67433e+07	6.38711e+07	8.46538e+07	5.73273e+07	5.80152e+07	6.3046e+07	5.54522e+07	8.43796e+07	6.70657e+07	5.89556e+07	1.01767e+08	8.42692e+07	5.95259e+07	2.57392e+07	2.20964e+07	6.87244e+07	1.00594e+08	5.07783e+07	80810042	2.04546e+07	5.2908e+07	4.83395e+07	5.87761e+07	5.76677e+07	6.1113e+07
Benzylacetate	N1186		HMDB0000764	Phenylpropanoids and polyketides	Phenylpropanoic acids	---	1.526	149.059	[M-H2O-H]-	C9H10O2	Benzyloxycarbonyls	2.71795e+08	2.6784e+08	2.66319e+08	2.87777e+08	2.26786e+08	1.71565e+08	192770509	1.96247e+08	2.48232e+08	196169883	3.98952e+08	2.06293e+08	3.50541e+08	2.48547e+08	2.55844e+08	3.15818e+08	2.34885e+08	2.14138e+08	6.61428e+08	5.56297e+08	2.6844e+08	2.5147e+08	2.88496e+08	2.54078e+08	2.75063e+08
Benzoic Acid	N597	C00180	HMDB0001870	Benzenoids	Benzene and substituted derivatives	Benzoic acids and derivatives	1.334	121.028	[M-H]-	C7H6O2	Benzoic acids	3.42626e+08	310112023	2.56461e+08	2.19401e+08	3.77624e+08	2.05052e+08	1.97096e+08	2.88477e+08	4.62565e+08	3.59859e+08	7.14514e+06	5.36223e+08	1.19127e+08	3.89281e+08	1.84832e+08	3.42993e+08	4.47351e+08	2.92848e+08	6.44087e+06	1.37446e+07	3.05068e+08	2.9756e+08	3.38664e+08	3.60318e+08	3.74917e+08
Benzisothiazolone	N1193		HMDB0034413	Organoheterocyclic compounds	Benzothiazoles	---	1.342	150	[M-H]-	C7H5NOS	Benzothiazoles	3.89657e+07	4.68249e+07	2.63599e+07	4.10034e+07	4.26543e+07	2.4698e+07	2.38594e+07	3.12813e+07	4.09241e+07	29901307	3.0759e+07	2.30459e+07	3.78741e+07	3.17638e+07	3.48522e+07	38029815	3.67154e+07	2.71725e+07	2.88926e+07	3.80081e+07	3.31426e+07	3.36193e+07	4.23703e+07	3.11526e+07	3.29394e+07
Behenic Acid	N5576	C08281	HMDB0000944	Lipids and lipid-like molecules	Fatty Acyls	Fatty acids and conjugates	1.164	339.326	[M-H]-	C22H44O2	Very long-chain fatty acids	4.42216e+07	4.44141e+07	1.95723e+07	2.55943e+07	2.85653e+07	2.1805e+07	1.52701e+07	3.69887e+07	5.70617e+07	4.28501e+07	2.80309e+07	4.02328e+06	6.94767e+07	2.00479e+07	2.26056e+07	5.65268e+07	62005732	3.12029e+07	5.8047e+07	4.23363e+07	4.45794e+07	4.0892e+07	3.98704e+07	3.86072e+07	3.87033e+07
Azelaic Acid	N2072	C08261	HMDB0000784	Lipids and lipid-like molecules	Fatty Acyls	Fatty acids and conjugates	2.922	187.096	[M-H]-	C9H16O4	Organic acids	4.41543e+06	4.1493e+06	2.37606e+06	4.20392e+06	8.80694e+06	3.42001e+06	3.20601e+06	5.42651e+06	5.3908e+06	5.103e+06	7.72427e+06	1.12968e+07	5.00775e+06	6.52712e+06	7.79074e+06	6.79683e+06	8.94837e+06	1.30477e+07	9.11496e+07	306432906	3.6162e+06	5.70141e+06	1.0084e+07	1.31707e+07	3.37517e+06
Asulam	N3093	C18350	HMDB0248680	Benzenoids	Benzene and substituted derivatives	Benzenesulfonamides	8.028	229.034	[M-H]-	C8H10N2O4S	Aminobenzenesulfonamides	4.92956e+06	3.45036e+06	5.02082e+06	3.98703e+06	3.25642e+06	6.21787e+06	3.24447e+06	6.54988e+06	5.76412e+06	2.59974e+06	4.84812e+08	1.711e+08	2.94984e+08	3.5745e+08	3.8235e+08	1.0388e+08	1.09258e+08	3.76711e+08	2.66837e+08	1.25452e+08	7.83301e+07	6.3855e+07	9.84205e+07	8.74536e+07	8.7216e+07
Aspartate	N812	C16433	HMDB0000191	Organic acids and derivatives	Carboxylic acids and derivatives	Amino acids, peptides, and analogues	6.994	132.028	[M-H]-	C4H7NO4	Aspartic acid and derivatives	1.224e+08	5.38071e+07	2.60155e+07	1.10431e+08	7.47295e+07	2.28101e+07	3.26809e+07	2.60133e+07	2.64317e+07	3.35443e+07	1.61196e+08	1.03458e+08	1.01445e+08	1.85771e+08	1.15427e+08	1.58583e+08	1.07852e+08	5.66313e+07	7.09923e+07	9.26414e+07	6.39183e+07	6.37306e+07	6.47133e+07	6.56389e+07	6.78489e+07
Ascorbic Acid	N1777	C00072	HMDB0000044	Organoheterocyclic compounds	Dihydrofurans	Furanones	7.365	175.023	[M-H]-	C6H8O6	Butenolides	6.23799e+07	1304742191	4.43834e+08	7.731e+07	2.79636e+08	6.8776e+08	2.55899e+08	9.11474e+08	1150119841	3.99171e+08	4.04527e+06	196784191	5.1599e+08	3.60217e+06	2.94678e+07	9.46118e+08	9.88625e+07	1.46145e+08	2.23475e+08	762673	3.02535e+08	3.27989e+08	3.36604e+08	3.4176e+08	3.41406e+08
Arachidonic Acid	N4822	C00219	HMDB0001043	Lipids and lipid-like molecules	Fatty Acyls	Fatty acids and conjugates	1.195	303.232	[M-H]-	C20H32O2	Long-chain fatty acids	3480338090	2794712265	2616404250	2886845150	2795192777	2273400438	2046346118	2587172703	2810593205	2586911848	2529731930	2396864017	1715261018	2906597334	2739976368	2929094992	3822216671	4359429217	2738793749	4892168474	2814871422	2764520582	3132539898	2886701897	2972190906
Arachidic Acid	N4993	C06425	HMDB0002212	Lipids and lipid-like molecules	Fatty Acyls	Fatty acids and conjugates	1.167	311.294	[M-H]-	C20H40O2	Long-chain fatty acids	1.00332e+08	8.52772e+07	7.23096e+07	5.26854e+07	6.91402e+07	5.08009e+07	3.99769e+07	7.9675e+07	1.18773e+08	8.66311e+07	9.78501e+07	7.76717e+07	9.63518e+07	4.36019e+07	4.95774e+07	1.34518e+08	1.0134e+08	1.42122e+08	1.9503e+08	93241.8	103240925	7.73053e+07	8.01606e+07	9.76537e+07	7.03778e+07
Apiin	N8577	C04858	HMDB0030843	Benzenoids	Naphthalenes	Phenylnaphthalenes	8.561	563.181	[M+Hac-H]-	C26H28O14	Flavonoid-7-O-glycosides	2.03816e+07	2.10469e+07	2.8033e+07	1.91923e+07	2.40628e+07	1.46905e+07	2.80253e+07	1.88091e+07	1.75507e+07	1.66009e+07	6.92167e+06	7.86525e+06	1.31549e+07	1.38994e+07	1.19568e+07	3.10605e+07	1.74144e+07	1.45814e+07	2.75181e+06	8.10867e+07	1.97947e+07	1.83614e+07	2.04575e+07	1.95021e+07	2.00092e+07
Anserine	N3329	C01262	HMDB0000194	Organic acids and derivatives	Peptidomimetics	Hybrid peptides	8.545	239.114	[M+Hac-H]-	C10H16N4O3	Hybrid peptides	7.09926e+06	6.47907e+06	5.64387e+06	8.25172e+06	2.96914e+07	2.47726e+07	6.86864e+06	5.45568e+07	5.19836e+06	7.58151e+06	3.84193e+06	4.19944e+06	3.36633e+06	5.72563e+06	6.67319e+06	7.83412e+06	7.22005e+06	3.43383e+06	5.91426e+06	4.6348e+06	1.32721e+07	1.43447e+07	1.25537e+07	1.19059e+07	1.40479e+07
Aniline-2-Sulfonic Acid	N1685		---	---	---	---	8.096	172	[M-H]-	C6H7N	Aniline and substituted anilines	2.51288e+08	2.89863e+08	2.17011e+08	2.3025e+08	2.09799e+08	1.90708e+08	1.89895e+08	2.3473e+08	2.17154e+08	2.03074e+08	3.60073e+08	3.5695e+08	4.32462e+08	4.33612e+08	458092793	4.25795e+08	5.63929e+08	4.38572e+08	3.60941e+08	5.32488e+08	3.11694e+08	3.083e+08	3.44699e+08	3.21748e+08	3.43319e+08
Amisulpride	N6148	D07310	HMDB0015633	Benzenoids	Benzene and substituted derivatives	Benzoic acids and derivatives	6.477	368.161	[M-H]-	C17H27N3O4S	Aminobenzamides	1.96027e+07	2.13588e+07	1.90859e+07	2.14507e+07	1.38718e+07	1.33075e+07	8.89026e+06	1.3796e+07	1.23536e+07	1.52515e+07	2.38889e+07	1.45194e+07	1.10149e+07	1.41904e+07	1.79001e+07	2.51701e+07	4.01522e+07	3.09479e+07	3.25238e+07	4.29978e+07	1.12964e+07	1.016e+07	1.04241e+07	1.15388e+07	1.30862e+07
Alpha-Aminoadipate	N1458	C00956	HMDB0302754	Organic acids and derivatives	Carboxylic acids and derivatives	Amino acids, peptides, and analogues	8.151	160.06	[M-H]-	C6H11NO4	L-alpha-amino acids	1.43195e+08	1.49111e+08	9.56729e+07	1.28534e+08	1.16838e+08	1.08655e+08	9.73802e+07	1.14728e+08	1.16606e+08	1.21349e+08	1.13932e+08	169668931	143441298	1.20397e+08	1.08378e+08	2.99877e+08	5.92429e+08	1.11519e+08	1.82304e+08	3.16236e+08	1.74261e+08	1.75225e+08	1.75703e+08	1.6669e+08	1.7635e+08
Aloeresin A	N8397		---	---	---	---	8.114	539.081	[M-H]-	C28H28O11	Phenolic glycosides	7.37407e+06	6.95e+06	5.02447e+06	7.56893e+06	6.60578e+06	5.95663e+06	4.42486e+06	6.21062e+06	6.42868e+06	6.25429e+06	8.61693e+06	4.32423e+06	8.7262e+06	6.20031e+06	7.77588e+06	6.21619e+06	8.42913e+06	6.78869e+06	3.09472e+07	1.3425e+07	8.81369e+06	8.70319e+06	8.45073e+06	8.29005e+06	8.95811e+06
Allantoin	N1353	C01551	HMDB0000462	Organoheterocyclic compounds	Azoles	Imidazoles	4.195	157.035	[M-H]-	C4H6N4O3	Imidazoles	3084950096	1397153304	1350025166	9.41913e+08	2548714508	1851409560	1995084552	2293775732	2724030385	2499473180	2584832504	4138163235	1718018491	3465410540	3216321758	3373942695	3604461789	3117226514	3143555286	3844589060	1813693728	2814890182	2991814072	2779822297	2823069991
Aleuretic Acid	N4818		---	---	---	---	1.438	303.216	[M-H]-	C16H32O5		2.52889e+07	1.20581e+07	2.09701e+07	1.85977e+07	2.41962e+07	1.45658e+07	1.1535e+07	1.40293e+07	1.58071e+07	1.25243e+07	1284126695	6.25047e+08	8.08857e+08	2.24765e+08	2.91146e+08	1593967747	5.2518e+08	1941130790	1266319534	8.1167e+08	1.95336e+08	1.75387e+08	1.89989e+08	2.23665e+08	2.31656e+08
Adrenaline Bitartrate	N5432		HMDB0000068	Benzenoids	Phenols	Benzenediols	5.835	332.096	[M-H]-	C13H19NO9	Catechols	2.06186e+07	1.212e+07	1.49996e+07	1.90188e+07	1.14461e+07	1.40771e+07	5.14799e+06	1.94587e+07	1.46941e+07	1.31828e+07	76968.7	8.27525e+06	120435	13851.3	114655	63986.4	48570	1.99866e+06	2.53293e+06	17655.2	1.86526e+07	1.65586e+07	1.88246e+07	1.63081e+07	1.0336e+07
Adenosine 3'-Monophosphate	N5711	C01367	HMDB0003540	Nucleosides, nucleotides, and analogues	Ribonucleoside 3'-phosphates	---	8.004	346.054	[M-H]-	C10H14N5O7P	Ribonucleoside 3'-phosphates	3.97869e+07	5.10901e+07	2.97799e+07	2.77324e+07	5.42404e+07	2.76017e+07	3.96389e+07	4.42238e+07	2.89999e+07	3.50747e+07	3.48298e+07	3.54522e+07	7.00019e+07	4.82094e+07	4.40268e+07	4.94994e+07	8.71919e+07	4.80285e+07	1.1413e+08	6.99427e+07	3.94502e+07	2.19077e+07	3.42e+07	4.55357e+07	4.26882e+07
Actiphenol	N4120		---	---	---	---	6.06	274.111	[M-H]-	C15H17NO4		2.06633e+07	2.6404e+07	3.5607e+07	1.52918e+07	1.84797e+07	2.3858e+07	3.57052e+07	2.61639e+07	2.39065e+07	1.92044e+07	178993	1.12322e+07	1.06844e+07	1.90297e+06	752835	1.07405e+07	1.55367e+06	1.07726e+06	529170	512476	1.56252e+07	1.59484e+07	1.61629e+07	1.77071e+07	1.58641e+07
Acaranoic Acid	N4674		---	---	---	---	1.288	297.206	[M+Hac-H]-	C17H30O4	Delta valerolactones	1.03662e+07	1.45777e+07	1.16498e+07	8.8949e+06	1.20368e+07	7.80508e+06	9.35692e+06	1.30181e+07	1.12418e+07	8.04418e+06	448644132	1.35813e+07	3.96439e+07	1.89441e+07	2.83947e+07	1.32632e+07	4.63088e+07	6.4095e+08	3.70164e+07	2.13827e+07	8.1589e+07	7.96264e+07	8.95806e+07	7.96365e+07	8.48253e+07
Abietic Acid	N4771	C06087	HMDB0247751	Lipids and lipid-like molecules	Prenol lipids	Diterpenoids	1.201	301.217	[M-H]-	C20H30O2	Diterpenoids	2.86923e+08	2.56912e+08	2.14536e+08	2.40841e+08	258371665	1.99172e+08	1.79972e+08	236044978	2.59152e+08	2.24492e+08	2.63873e+08	2.5258e+08	2.07261e+08	3.57818e+08	333198996	2.85364e+08	3.77351e+08	4.40697e+08	2.69365e+08	5.11993e+08	2.9041e+08	2.8316e+08	317504755	2.92585e+08	2.97126e+08
9-Trans-Palmitelaidic Acid	N3654		---	---	---	---	1.213	253.217	[M-H]-	C16H30O2	Long-chain fatty acids	2415807477	2219330044	1956034929	1755494540	2274697999	1656578980	1627735596	1998525123	2084555593	1941442645	3262664285	3529263416	2386603102	2207576812	2265335889	3102187719	4557112084	4772058293	3143126216	3640876866	2545199745	2461948128	2781690712	2603556110	2690984888
7-O-Methylrosmanol	N5987		---	---	---	---	2.196	359.225	[M-H]-	C21H28O5	Diterpene lactones	7.09059e+06	1.12088e+08	1.21788e+08	9.41352e+07	2.57699e+07	1.23557e+08	3.85866e+06	7.71475e+07	7.24362e+06	2.30032e+07	1.87266e+07	1.17542e+07	1.60687e+08	8.55883e+06	8.34877e+06	1.34464e+07	1.33198e+07	5.57485e+06	22391584	7.62136e+07	2.38632e+07	5.0005e+06	2.10356e+07	5.19928e+06	5.16032e+06
7,4'-Dimethoxy-3-Hydroxyflavone	N4667		HMDB0031816	Phenylpropanoids and polyketides	Flavonoids	Flavones	6.838	297.082	[M-H]-	C17H14O5	Flavonols	4.68229e+07	3.58705e+07	2.90999e+07	3.20775e+07	163415636	1.37675e+08	1.0723e+08	9.06756e+07	9.43542e+07	1.28522e+08	317047195	9.81636e+07	1.23263e+08	2.88361e+08	1.76186e+08	9.45989e+06	2.20578e+07	9.38584e+06	7.94957e+06	2.09067e+07	7.75966e+07	8.47818e+07	6.8533e+07	1.00111e+08	9.33254e+07
7,3',4'-Trihydroxyflavone	N4018		---	---	---	---	7.435	269.087	[M+Hac-H]-	C15H10O5	Flavones	2.71606e+08	230100587	3.90763e+08	2.64746e+08	5.05083e+08	5.1246e+08	5.06985e+08	5.82649e+08	485022004	5.54308e+08	2.33942e+08	2.69617e+08	2.24291e+08	2.93716e+08	2.30195e+08	111344480	1.61383e+08	9.48399e+07	1.76469e+08	8.06575e+07	417296176	4.14618e+08	4.25482e+08	420090496	437392782
6-Phospho-D-gluconate	N4139	C00345	HMDB0062800	Organic oxygen compounds	Organooxygen compounds	Carbohydrates and carbohydrate conjugates	7.956	275.021	[M-H]-	C6H13O10P	Monosaccharide phosphates	3.25868e+06	8.40711e+06	2.59976e+06	3.68162e+06	6.89088e+06	3.1803e+06	6.81556e+06	4.96742e+06	1.00482e+07	3.62091e+06	4.7459e+07	2.17976e+07	1.18503e+07	1.85571e+07	1.66539e+07	7.93019e+06	8.533e+06	5.00025e+07	1.47396e+07	6.0364e+06	6.22616e+06	4.11847e+06	1.03879e+07	7.59548e+06	7.32741e+06
6:2 Fluorotelomer Sulfonic Acid	N7180		---	---	---	---	1.051	426.967	[M-H]-	C8H5F13O3S	Organosulfonic acids	255287	229116	495922	201734	5.2385e+07	5.11155e+07	4.60958e+07	3.41732e+07	2.92352e+07	3.00765e+07	5.56238e+07	3.69095e+07	2.47621e+07	2.32705e+07	1.75651e+07	363347	606844	6150.64	188843	92078.3	2.28461e+07	2.44685e+07	2.73711e+07	2.37108e+07	2.58485e+07
6,7-Dihydroxycoumarin	N1810	C09263	HMDB0030819	Phenylpropanoids and polyketides	Coumarins and derivatives	Hydroxycoumarins	2.031	177.021	[M-H]-	C9H6O4	6,7-dihydroxycoumarins	1.44376e+08	9.57618e+07	1.3837e+08	1.22468e+08	1.1198e+08	1.001e+08	1.00249e+08	1.25816e+08	1.38851e+08	1.1804e+08	3.74545e+07	1.32999e+07	2.91497e+07	1.16091e+07	3.73212e+07	1.09158e+07	1.58023e+07	4.97716e+07	1.69719e+07	4.27603e+07	8.02745e+07	7.88925e+07	8.8809e+07	5.7132e+07	8.28605e+07
5-Methoxypsoralen	N2712	C01557	HMDB0030637	Phenylpropanoids and polyketides	Coumarins and derivatives	Furanocoumarins	6.737	215.031	[M-H]-	C12H8O4	5-methoxypsoralens	3.65681e+08	2.55369e+08	6.2032e+08	2.31156e+08	1235764503	1050918711	1113581898	8.93191e+08	9.71987e+08	1118369958	1262919228	1002952768	7.26592e+08	2490300011	8.14024e+08	3.15959e+07	4.91889e+07	3.79911e+07	4.87881e+07	6.44519e+07	6.2298e+08	5.59888e+08	602894701	1458897648	4.4523e+08
5-Hydroxymethylcytidine	N4079		HMDB0014917	Organoheterocyclic compounds	Diazanaphthalenes	Naphthyridines	8.269	272.085	[M-H]-	C10H15N3O6		6.04549e+06	3.54782e+06	7.48828e+06	5.33577e+06	1.18239e+06	2.64169e+06	2.25441e+06	2.28928e+06	1.75704e+06	2.85088e+06	1.06814e+06	2.84723e+06	858491	3.53562e+06	3.80876e+06	198290	3.46221e+06	1.30753e+06	782267	5.81173e+06	5.58773e+06	4.41449e+06	3.95628e+06	4.37701e+06	4.84324e+06
5-Chlorodivaricatinic Acid	N3419		---	---	---	---	8.167	243.038	[M-H]-	C11H13ClO4	P-methoxybenzoic acids and derivatives	2.62613e+08	2.84907e+08	2.06715e+08	2.35782e+08	2.60655e+08	2.21828e+08	1.8959e+08	3.55511e+08	2.66074e+08	204499222	3.2327e+08	2.97356e+08	3.65105e+08	337663982	3.92414e+08	440559452	4.91953e+08	3.31481e+08	3.67345e+08	4.98175e+08	3.02166e+08	2.76585e+08	3.2106e+08	2.95903e+08	3.16845e+08
5:2 Fluorotelomer Alcohol	N5009		---	---	---	---	7.764	313.015	[M-H]-	C7H5F11O	PFSA	9.44052e+06	1.36219e+07	9.02061e+06	8.40645e+06	3.19442e+06	4.5629e+06	7.18118e+06	5.83172e+06	1.20499e+07	6.12736e+06	2.43992e+07	2.67346e+07	3.06579e+07	3.32604e+07	3.1981e+07	2.51892e+07	2.39485e+07	3.98131e+07	4.51172e+07	3.06004e+07	2.16946e+07	2.2873e+07	2.11533e+07	2.10944e+07	2.28432e+07
5,7-Dihydroxyflavanone	N3690	C09827	HMDB0141337	Phenylpropanoids and polyketides	Flavonoids	Flavans	7.443	255.072	[M-H]-	C15H12O4		4.05172e+07	6.96563e+07	107748184	6.97836e+07	1.67084e+08	1.62728e+08	1.81314e+08	1.86398e+08	1.743e+08	1.88864e+08	1.94683e+08	176146005	1.59807e+08	2.41135e+08	1.90162e+08	8.58707e+07	1.08533e+08	7.51677e+07	1.01075e+08	7.76096e+07	1.76171e+08	1.72787e+08	1.84722e+08	1.82911e+08	1.90431e+08
5,7-Dihydroxy-2,6,8-Trimethylchromone	N2828		---	---	---	---	4.095	219.067	[M-H]-	C12H12O4	Chromones	3.50384e+08	2.62135e+08	1.65287e+08	7.44023e+07	1.00501e+08	1.44609e+08	8.02114e+07	1.02985e+08	1.1522e+08	3.22952e+07	1.50075e+06	1.30891e+08	377519	2.30755e+06	1.80554e+06	2.29127e+06	1.69276e+06	1.04695e+06	1.70552e+06	1.78868e+06	8.7337e+07	3.3195e+07	7.98846e+07	3.66864e+07	4.25573e+07
4-O-Methylphloracetophenone	N1906	C10680	HMDB0029646	Organic oxygen compounds	Organooxygen compounds	Carbonyl compounds	1.069	181.053	[M-H]-	C9H10O4		1.36983e+08	2.14814e+08	1.09088e+08	180214034	9.86709e+07	1.08632e+08	8.91258e+07	9.64314e+07	1.24506e+08	8.5945e+07	1.18405e+06	345550	171210	877578	1.65145e+06	982229	2.55484e+06	1.70145e+06	2.11388e+06	222747	7.29867e+07	5.84452e+07	9.01576e+07	7.32464e+07	7.44165e+07
4-Nitroquinoline 1-Oxide	N2116	C03474	HMDB0246549	Organoheterocyclic compounds	Quinolines and derivatives	Nitroquinolines and derivatives	3.766	189.032	[M-H]-	C9H6N2O3	4-nitroquinoline N-oxides	9.98621e+07	1.98911e+07	135804	1.97425e+07	3.14549e+07	3.56512e+06	3.15354e+07	5.81967e+06	1.01566e+08	2.20007e+07	241602173	2.33875e+08	7.24988e+08	409856304	6.07081e+08	4.98506e+08	5.53168e+08	1.97101e+08	3.26626e+07	2.16321e+07	7.28217e+06	8.86569e+06	499251	1.37625e+06	464253
4-Nitrophenol	N948	C00870	HMDB0001232	Benzenoids	Phenols	Nitrophenols	1.301	138.018	[M-H]-	C6H5NO3	Nitrophenols	4.02655e+07	4.89973e+07	3.57427e+07	3.18475e+07	40892594	2.85478e+07	3.60549e+07	3.83099e+07	4.1144e+07	3.63909e+07	2.41592e+07	2.36458e+07	2.39871e+07	3.23553e+07	2.6823e+07	3.02046e+07	3.59879e+07	2.73894e+07	9.59857e+06	2.48623e+07	3.43945e+07	3.25352e+07	4.08663e+07	3.63607e+07	3.54468e+07
4-Hydroxyquinoline	N1061	C06343	HMDB0246466	Organoheterocyclic compounds	Quinolines and derivatives	Quinolones and derivatives	1.337	144.044	[M-H]-	C9H7NO	Hydroquinolones	7.10193e+07	7.12885e+07	6.01251e+07	4.90526e+07	8.36896e+07	4.44508e+07	4.08334e+07	6.71337e+07	9.89923e+07	7.53753e+07	7.80235e+07	8.15333e+07	3.29028e+07	1.66325e+07	7.52872e+07	7.18259e+07	9.52923e+07	1.22899e+08	145590	6.45781e+07	7.27395e+07	6.79163e+07	7.63589e+07	6.81529e+07	7.46774e+07
4-Aminobenzoate	N905	C00568	HMDB0304171	Benzenoids	Benzene and substituted derivatives	Benzoic acids and derivatives	3.213	136.033	[M-H]-	C7H7NO2	Aminobenzoic acids	4.62405e+08	548621503	278097995	3.78378e+08	5.09697e+08	3.65608e+08	3.65842e+08	2.67501e+08	233692571	3.89706e+08	3.94741e+08	471249296	1.97014e+08	4.32231e+08	3.84173e+08	2.96345e+08	8.77427e+08	4.75448e+08	2.62286e+08	6.10005e+08	4.27238e+08	3.94882e+08	4.86597e+08	4.53519e+08	4.68144e+08
4:2 Fluorotelomer Alcohol	N3878		---	---	---	---	8.464	263.012	[M-H]-	C6H5F9O	PFSA	1.58301e+08	1.5429e+08	1.55999e+08	1.31632e+08	1.3006e+08	115609748	1.42247e+08	1.54225e+08	1.63209e+08	1.36448e+08	1.25291e+08	1.40392e+08	1.25254e+08	1.49091e+08	1.11234e+08	1.64981e+08	1.7159e+08	1.52762e+08	146926089	1.80181e+08	1.35189e+08	1.31214e+08	1.48455e+08	1.31659e+08	1.46148e+08
4,4`-Thiodiphenol	N2775		---	---	---	---	6.739	217.029	[M-H]-	C12H10O2S	Diarylthioethers	1.17213e+08	8.22141e+07	1.92367e+08	7.45414e+07	451379472	345571016	3.59545e+08	3.9484e+08	3.17268e+08	3.6438e+08	4.91801e+08	3.34469e+08	2.36829e+08	8.16481e+08	2.63207e+08	2.01285e+07	1.72086e+07	8.11339e+06	1.82652e+07	2.10654e+07	2.02365e+08	1.81489e+08	1.97516e+08	4.7239e+08	1.46006e+08
3-Sulfino-L-Alanine	N1225	C00606	HMDB0000996	Organic acids and derivatives	Carboxylic acids and derivatives	Amino acids, peptides, and analogues	3.062	152.001	[M-H2O-H]-	C3H7NO4S	L-alpha-amino acids	1498328580	6.00277e+08	3.21072e+07	1500282632	5.92231e+08	2.30133e+08	3.6654e+08	3.15375e+08	3.35113e+08	3.30295e+08	3.11529e+08	2.63771e+08	4.94336e+08	4.68657e+08	3.90636e+08	1.49334e+06	62839.8	116767	702089	396488	5.67154e+08	5.08977e+08	7.16948e+08	6.1337e+08	6.02049e+08
3-Phosphonopropionic Acid	N1241		---	---	---	---	6.125	152.994	[M-H]-	C3H7O5P	Organic phosphonic acids	6.38572e+07	5.86304e+07	4.63252e+07	5.36515e+07	5.00773e+07	3.6176e+07	3.47898e+07	4.68777e+07	5.86398e+07	4.78359e+07	5.02517e+07	2.7784e+07	6.12761e+07	471706	897194	5.06841e+07	533380	3.51494e+07	575415	113920	3.98556e+07	3.88682e+07	4.28833e+07	4.43708e+07	4.39435e+07
3-Phospho-D-Glycerate	N1978	C00197	HMDB0060180	Organic oxygen compounds	Organooxygen compounds	Carbohydrates and carbohydrate conjugates	8.24	184.985	[M-H]-	C3H7O7P	Sugar acids and derivatives	4.56883e+07	8.7202e+07	2.84152e+07	5.41081e+07	1.11734e+08	9.1979e+07	5.25242e+07	1.66108e+08	3.4627e+07	5.87099e+07	9.48463e+07	1.10494e+08	6.55302e+07	1.62635e+08	1.5482e+08	1.52026e+08	3.26961e+08	1.53165e+08	7.12964e+07	2.78562e+08	9.21009e+07	9.92429e+07	1.14192e+08	1.08898e+08	1.18236e+08
3'-O-Methylguanosine	N4655		HMDB0006038	Nucleosides, nucleotides, and analogues	Purine nucleosides	---	4.375	296.099	[M-H]-	C11H15N5O5	Purine nucleosides	7.15534e+07	3.2225e+06	2.65746e+06	4.56283e+07	4.6146e+06	2.67568e+07	1.5381e+07	1.06929e+06	1.68912e+06	7.11238e+07	36212034	3.26939e+07	5.05053e+07	3.29865e+07	6.55393e+07	9.66973e+07	1.26725e+08	1.10614e+08	1.23376e+08	1.18802e+08	6.32897e+07	5.9666e+07	2.07585e+06	3.49477e+06	6.37605e+07
3-Methylxanthine	N1551	C16357	HMDB0001886	Organoheterocyclic compounds	Imidazopyrimidines	Purines and purine derivatives	7.481	165.039	[M+Hac-H]-	C6H6N4O2	Xanthines	468605460	4.12376e+08	4.58084e+08	3.69682e+08	3.33451e+08	3.10095e+08	2.76367e+08	3.6973e+08	3.89896e+08	3.66524e+08	2.93994e+08	404078711	350805321	2.92492e+08	3.73066e+08	5.44681e+08	7.48777e+08	3.86214e+08	5.47179e+08	4.6607e+08	3.27594e+08	3.48385e+08	3.92758e+08	3.86883e+08	3.88761e+08
3-Indoxyl Sulfate	N2647		HMDB0000682	Organic acids and derivatives	Organic sulfuric acids and derivatives	Arylsulfates	1.116	212.001	[M-H]-	C8H7NO4S	Arylsulfates	3.83631e+07	5.37539e+07	4.00496e+07	3.08325e+07	3.72099e+07	3.30339e+07	3.82255e+07	4.92445e+07	5.10068e+07	3.69149e+07	1.07345e+08	7.29068e+07	1.14895e+08	62403410	6.71315e+07	8.2302e+07	8.82832e+07	1.71292e+08	8.4098e+07	8.10091e+07	8.24588e+07	8.27896e+07	9.21591e+07	8.17031e+07	7.89781e+07
3-Hydroxybutanoic Acid	N321	C01089	HMDB0000442	Organic acids and derivatives	Hydroxy acids and derivatives	Beta hydroxy acids and derivatives	3.284	103.038	[M-H]-	C4H8O3	Beta hydroxy acids and derivatives	2.35765e+08	3.85995e+08	3.83549e+07	1.91728e+08	8.09295e+08	1.31405e+08	1.53495e+08	2.83162e+08	3.12534e+08	1262925306	3579431811	3245952790	3759457557	4427190548	4007301243	4881851443	3184060750	3940722001	1.86611e+08	2.62715e+08	1.80988e+08	1.77449e+08	1.14959e+08	1.75884e+08	201626017
3-Hydroxybenzaldehyde	N601	C03067	---	---	---	---	1.726	121.028	[M-H]-	C7H6O2		2.60578e+08	1.7046e+08	2.17108e+08	1.55221e+08	1.7424e+08	8.91159e+07	1.05257e+08	1.69757e+08	236854979	1.55223e+08	2.78767e+08	4.31031e+08	1.57155e+08	1.90645e+08	2.47038e+08	2.97208e+08	1.47344e+08	1601894769	3.87056e+08	2.20254e+08	4.30335e+08	4.03642e+08	4.56514e+08	4.44789e+08	4.59875e+08
3-Chlorotyrosine	N2687		HMDB0001885	Organic acids and derivatives	Carboxylic acids and derivatives	Amino acids, peptides, and analogues	2.065	214.026	[M-H]-	C9H10ClNO3	Tyrosine and derivatives	7.29784e+07	6.42754e+07	7.28601e+07	5.45243e+07	5.08086e+07	5.85148e+07	4.25719e+07	6.12676e+07	7.23123e+07	4.84541e+07	3.1932e+08	2.63236e+08	3.19625e+08	3.90769e+08	4.80516e+08	2.31489e+08	2.88563e+08	4.14267e+08	3.56353e+08	476492077	1.91026e+08	194657092	204997164	2.29275e+08	2.07948e+08
3-(5,7-Dimethoxy-4-Oxochromen-2-Yl)Propanoic Acid	N4179		---	---	---	---	2.025	277.058	[M-H]-	C14H14O6	Chromones	5.92028e+08	6.20944e+08	4.72149e+08	4.33943e+08	5.77307e+08	5.26744e+08	3.50999e+08	5.66064e+08	5.88075e+08	5.64739e+08	7.72984e+08	5.88698e+08	6.29078e+08	1031919414	1199799488	1038939551	1484179946	1481796638	1612837615	1634297630	6.96485e+08	6.9838e+08	6.54147e+08	7.17741e+08	7.06017e+08
3-(4-Hydroxyphenyl)lactate	N1905	C03672	HMDB0000755	Phenylpropanoids and polyketides	Phenylpropanoic acids	---	2.22	181.049	[M-H]-	C9H10O4	Phenylpropanoic acids	2.65651e+08	1.8743e+08	3.20842e+08	211617700	3.16259e+08	1.87274e+08	3.16399e+08	2.08367e+08	3.71573e+08	3.14266e+08	1.73736e+08	8.90141e+07	1.22724e+08	7.2901e+07	9.04095e+07	8.25584e+07	9.38321e+07	1.93574e+08	1.41148e+08	7.69753e+07	1.39658e+08	1.45123e+08	1.80351e+08	1.6349e+08	1.81972e+08
3-(2-Amino-2-Oxoethyl)-5-Methyl-Hexanoic Acid	N2035		---	---	---	---	2.242	186.112	[M-H]-	C9H17NO3	Medium-chain fatty acids	1.98073e+07	1.8657e+07	2.29212e+07	2.6384e+07	1.29631e+07	1.08861e+07	1.80785e+07	1.40178e+07	1.57496e+07	1.12394e+07	2.12156e+07	2.11383e+07	8.2785e+06	3.7055e+07	3.45974e+07	1.6545e+07	3.12848e+07	1.68429e+07	1.25604e+07	1.47132e+07	1.87137e+07	1.97329e+07	2.42762e+07	1.9549e+07	2.17859e+07
2-Thiocytidine	N3781		---	---	---	---	8.162	258.049	[M-H]-	C9H13N3O4S	Pyrimidine nucleosides	1.67192e+07	1.7802e+07	1.41223e+07	1.4946e+07	1.53103e+07	1.30073e+07	1.18794e+07	2.08756e+07	1.34352e+07	1.27918e+07	2.27546e+07	2.6371e+07	2.72956e+07	2.81152e+07	2.85726e+07	3.85417e+07	5.48109e+07	2.54803e+07	2.09107e+07	4.72345e+07	2.40245e+07	2.32063e+07	2.39944e+07	2.26715e+07	2.42292e+07
2-Oxoglutarate	N1085	C00026	HMDB0000208	Organic acids and derivatives	Keto acids and derivatives	Gamma-keto acids and derivatives	7.764	145.012	[M-H]-	C5H6O5	Gamma-keto acids and derivatives	1664943747	2141405467	1516919352	1416880133	1137859654	1307338018	1616086513	1460094568	2286334396	1437432945	8979305206	8139980473	8888312819	9059009917	10597287204	5365017938	3941937105	12081786180	11320420125	6808974642	5525647024	5152591352	5478688265	5426868647	5442622268
2-Oxobutyric Acid	N278	C00109	HMDB0000005	Organic acids and derivatives	Keto acids and derivatives	Short-chain keto acids and derivatives	7.764	101.023	[M-H]-	C4H6O3	Short-chain keto acids and derivatives	3.40591e+08	4.28204e+08	3.13487e+08	2.95278e+08	2.01318e+08	2.88359e+08	3.40878e+08	3.11499e+08	4.70952e+08	3.15724e+08	1592061249	1435132732	1603049331	1619135535	1861118537	9.85666e+08	7.4281e+08	2106305544	2005818147	1241572761	9.55181e+08	9.10932e+08	9.82529e+08	9.60376e+08	985865288
2-Oxoadipate	N1424	C00322	HMDB0000225	Organic acids and derivatives	Keto acids and derivatives	Medium-chain keto acids and derivatives	7.659	159.028	[M-H]-	C6H8O5	Medium-chain keto acids and derivatives	3.10644e+08	5.21719e+08	3.47256e+08	2.94307e+08	2.45201e+08	3.47059e+08	2.98561e+08	3.91719e+08	4.89955e+08	3.12643e+08	2168073502	3416125201	2364402792	8.59986e+08	1043278511	1893755574	1824513787	2927814816	2196254555	5.47802e+08	1278104574	1213922797	1289047491	1286768382	1314734029
2'-O-Methylcytidine	N3734		HMDB0242132	Nucleosides, nucleotides, and analogues	Pyrimidine nucleosides	---	8.3	256.091	[M-H2O-H]-	C10H15N3O5	Pyrimidine nucleosides	5.95971e+07	4.45031e+07	5.23569e+07	4.59591e+07	2.65248e+07	3.41458e+07	3.24617e+07	3.46308e+07	3.31798e+07	4.12349e+07	8.6774e+07	8.82286e+07	7.12537e+07	4.45762e+07	3.43081e+07	1.20972e+08	1.01908e+08	9.26596e+07	9.83412e+07	1.22728e+08	8.49517e+07	9.22869e+07	7.46456e+07	7.71206e+07	8.62859e+07
2-Mercaptoethanesulfonate	N994	C03576	HMDB0003745	Organic acids and derivatives	Organic sulfonic acids and derivatives	Organosulfonic acids and derivatives	2.362	140.974	[M-H]-	C2H6O3S2	Organosulfonic acids	1.65603e+08	1.83215e+08	1.62965e+08	1.37781e+08	1.89793e+08	1.39974e+08	1.48726e+08	1.27733e+08	2.15496e+08	1.18061e+08	7.55234e+07	2.9362e+08	1.62609e+08	2.24298e+08	1.00164e+08	2.33142e+08	3.68105e+08	186506254	1.36093e+08	2.33154e+08	1.09671e+08	1.77328e+08	1.10069e+08	2.28132e+08	7.32804e+07
2-Hydroxy-4-(4-Hydroxyphenyl)Butanoic Acid	N2241		---	---	---	---	4.168	195.009	[2M-H]-	C10H12O4	1-hydroxy-2-unsubstituted benzenoids	8.24978e+07	8.70177e+07	6.82103e+07	4.30126e+07	5.11711e+07	6.79598e+07	3.50884e+07	5.50495e+07	1.04888e+08	105414688	1.05241e+08	1.55083e+08	5.81405e+07	1.60951e+08	1.50668e+08	1.41822e+08	9.11195e+07	1.29609e+08	1.28245e+08	1.52843e+08	1.27158e+08	1.33017e+08	7.65642e+07	1.14256e+08	8.04789e+07
2-Deoxycytidine-5-Monophosphoric Acid	N4882		---	---	---	---	3.294	306.057	[M-H]-	C9H14N3O7P	Pyrimidine 2'-deoxyribonucleoside monophosphates	5.8221e+08	8.17924e+08	5.91069e+07	4.33574e+08	6.90929e+08	435768217	3.16805e+08	6.8912e+08	6.26179e+08	5.66397e+08	3.8205e+08	4.64918e+08	3.65132e+08	4.40021e+08	3.15827e+08	362859145	8.52288e+08	3.30419e+08	3.37557e+08	7.42169e+08	5.99136e+08	475351344	2.18295e+08	5.02448e+08	5.32798e+08
2'-Deoxycytidine	N3008	C00881	HMDB0000014	Nucleosides, nucleotides, and analogues	Pyrimidine nucleosides	Pyrimidine 2'-deoxyribonucleosides	4.951	226.082	[M-H]-	C9H13N3O4	Pyrimidine 2'-deoxyribonucleosides	1.71415e+08	1.73794e+08	116856566	1.26689e+08	1.63644e+08	1.43975e+08	9.99833e+07	1.28069e+08	1.60291e+08	1.60163e+08	3.36471e+08	1.21256e+08	2.19269e+08	3.66231e+08	3.62086e+08	4.84037e+08	5.59295e+08	5.64133e+08	5.49693e+08	647096297	2.07472e+08	1.9653e+08	2.11557e+08	1.07469e+08	2.18385e+08
2'-Deoxyadenosine 5'-Monophosphate	N5385	C00360	HMDB0000905	Nucleosides, nucleotides, and analogues	Purine nucleotides	Purine deoxyribonucleotides	5.325	330.068	[M-H]-	C10H14N5O6P	Purine 2'-deoxyribonucleoside monophosphates	5.98391e+07	8.02523e+07	2.11049e+07	6.84921e+07	7.04599e+07	3.73212e+07	5.5159e+07	7.77758e+07	6.69079e+07	6.17914e+07	1.01442e+08	6.81221e+07	1.0718e+08	1.1781e+08	1.2814e+08	1.8843e+08	1.91014e+08	1.02784e+08	1.19415e+08	2.64731e+08	6.85697e+07	6.42584e+07	7.80862e+07	7.64593e+07	7.7296e+07
2-Decyl-3-Hydroxypentanedioic Acid	N4471		---	---	---	---	1.323	287.212	[M-H]-	C15H28O5	Long-chain fatty acids	6.10751e+07	1.0134e+08	8.4357e+07	5.12715e+07	9.13867e+07	3.52153e+07	6.46557e+07	5.64649e+07	115461286	6.10269e+07	4.35197e+07	1327478478	2.62723e+07	1.33751e+07	1.92692e+07	3323529691	1199457335	1368297071	3.80482e+07	7.06747e+07	5.00213e+08	5.17418e+08	1044376341	7.94415e+08	1016522855
2-Chloroadenosine	N4739		HMDB0245063	Nucleosides, nucleotides, and analogues	Purine nucleosides	---	8.23	300.048	[M-H]-	C10H12ClN5O4	Purine nucleosides	5.07174e+07	4.7953e+07	6.16855e+07	3.66448e+07	4.94612e+07	4.22292e+07	4.08621e+07	5.66502e+07	1.88865e+07	5.11283e+07	2.90953e+07	3.7389e+07	1.08674e+07	4.82263e+07	4.1508e+07	4.61851e+07	1.03423e+08	4.48519e+07	7.83275e+06	8.87768e+07	4.91024e+07	5.08323e+07	5.09842e+07	4.85583e+07	5.30848e+07
2-Chloro-6-O-Methylnorlichexanthone	N4857		---	---	---	---	8.373	305.022	[M-H]-	C15H11ClO5		5078974480	4352520035	5356577749	4374240212	3386150147	3539764107	3806123957	4230444696	4268071853	3910066775	4237148055	4254945379	4111716880	4671884790	3941865982	5026646498	5140699374	4519722335	4480220553	5623314441	4448697546	4232895049	4624231596	4399997538	4645164134
2-Benzothiazolesulfonic Acid	N2681		---	---	---	---	1.107	213.963	[M-H]-	C7H5NO3S2	Benzothiazoles	1.13354e+06	1.08761e+06	2.00088e+06	1.10607e+06	546629	4.72517e+07	1.41851e+06	8.16353e+06	1.19448e+06	322535	0	335704	777273	2.08975e+06	433984	1.22814e+06	1.0579e+06	1.03766e+06	20978.4	5.71972e+06	2.89936e+06	3.37645e+06	4.54286e+06	3.04116e+06	3.61894e+06
2,5-Dihydroxy-3-Undecylcyclohexa-2,5-Diene-1,4-Dione	N4596		---	---	---	---	1.04	293.178	[M-H]-	C17H26O4	P-benzoquinones	1.75871e+08	1.28264e+08	2.0058e+08	1.26642e+08	2148506355	1936529325	1948832378	1482940502	1546760600	2332918729	1898673097	1315111274	1165874108	2086936994	1415000126	140492627	1.83022e+08	2.25483e+08	2.21561e+08	173325648	1228420577	1228774344	1463365097	1243828072	1218648073
2,4-Dinitrophenol	N1945	C02496	HMDB0245462	Benzenoids	Phenols	Nitrophenols	1.09	183.003	[M-H]-	C6H4N2O5	Dinitrophenols	21995249	2.78746e+07	2.70319e+07	1.98824e+07	1.33262e+07	7.45348e+06	1.04239e+07	1.80743e+07	1.62153e+07	1.17252e+07	7.16677e+06	1.48849e+07	1.41599e+07	1.37399e+07	1.11739e+07	2.10574e+07	2.68126e+07	1.76977e+07	1.46478e+07	2.15181e+07	1.40284e+07	1.53798e+07	1.73969e+07	1.66357e+07	1.6994e+07
2',4'-Dihydroxychalcone	N3323		---	---	---	---	8.321	239.077	[M+Hac-H]-	C15H12O3		4209709195	4559835818	3137430568	3626187165	4215506192	3397702484	3547104667	4300952470	4407277687	3726075063	2890605593	2051331199	2685704158	2684517026	3093685600	3371525257	3978150495	2689413810	3834731743	4456710655	3547027149	3381356660	3707483064	3665416236	3624428537
2',4'-Dihydroxy-4-Methoxychalcone	N4021		---	---	---	---	6.677	269.087	[M-H]-	C16H14O4	2'-Hydroxychalcones	3.43994e+08	1.59899e+08	2.22233e+08	1.59013e+08	1276965301	1193414568	9.65514e+08	8.20798e+08	7.21652e+08	1172945279	4.00432e+08	3.4835e+08	2.96571e+08	3.64019e+08	3.33337e+08	1.39031e+07	1.6613e+07	8.875e+06	6.96782e+06	9.29854e+06	5.52274e+08	5.38691e+08	5.5682e+08	5.43293e+08	5.36154e+08
2,4-Bis(3-Methylbut-2-Enyl)-5-(2-Phenylethyl)Benzene-1,3-Diol	N5778		---	---	---	---	1.311	349.214	[M-H]-	C24H30O2	Stilbenes	1.04633e+07	1.31005e+07	7.76173e+06	7.66532e+06	9.28906e+06	5.18342e+06	6.14594e+06	1.39757e+07	1.14991e+07	8.38923e+06	1.05343e+07	4365201	5.45195e+07	5.49035e+07	7.32476e+07	1.06744e+07	2.01974e+07	1.82879e+07	3.25865e+07	4.61271e+07	2.58414e+07	3.06221e+07	3.24393e+07	3.0734e+07	3.3561e+07
2',4',6'-Trihydroxydihydrochalcone	N3757		---	---	---	---	7.902	257.077	[M-H]-	C15H14O4		1.71659e+07	1.62309e+07	1.57593e+07	1.32226e+07	1.32449e+07	1.21173e+07	1.11657e+07	1.40212e+07	1.59572e+07	1.43846e+07	1.69383e+07	1.54359e+07	1.33683e+07	6.22432e+06	7.71192e+06	8.48186e+06	1.25458e+07	1.36929e+07	1.5564e+07	5.36221e+06	1.27673e+07	1.16657e+07	1.34269e+07	1.29794e+07	1.34441e+07
2',2'-Difluoro-2'-Deoxyuridine	N3884		HMDB0060727	Nucleosides, nucleotides, and analogues	Pyrimidine nucleosides	Pyrimidine 2'-deoxyribonucleosides	2.224	263.043	[M-H]-	C9H10F2N2O5	Pyrimidine 2'-deoxyribonucleosides	2.44388e+08	2.48329e+08	2.24402e+08	1.89419e+08	207140809	1.9127e+08	163252122	2.2648e+08	2.2305e+08	2.13711e+08	7.53685e+07	1.10051e+08	8.47643e+07	1.95405e+08	2.12418e+08	9.04037e+07	1.83469e+08	8.34978e+07	2.20331e+08	1.75313e+08	1.98872e+08	1.90155e+08	217517818	1.98938e+08	1.9671e+08
2,2`,4,4`-Tetrahydroxybenzophenone	N3481		---	---	---	---	7.676	245.042	[M-H]-	C13H10O5	Benzophenones	9.4051e+07	9.16535e+07	6.78441e+07	8.11399e+07	6.11269e+07	5.87366e+07	5.06794e+07	6.93043e+07	6.67935e+07	5.85144e+07	9.37879e+07	9.39484e+07	1.12195e+08	6.86523e+07	7.66468e+07	1.29193e+08	1.51943e+08	8.99495e+07	1.12555e+08	1.01164e+08	8.78047e+07	8.61276e+07	8.7736e+07	8.57793e+07	8.87114e+07
1-Nitropyrene	N3528	C14421	HMDB0243967	Benzenoids	Pyrenes	---	4.178	247.067	[M-H]-	C16H9NO2	Pyrenes	4.64236e+08	5.19903e+08	2.69307e+08	2.75212e+08	225852630	2.34307e+08	2.11947e+08	4.78121e+08	2.4186e+08	3.10921e+08	2.26412e+08	3.49541e+08	2.97622e+08	2.56258e+08	2.45192e+08	2.86732e+08	1.42034e+08	1.53621e+08	2.97963e+08	2.39315e+08	5.37999e+08	5.22231e+08	4.79936e+08	5.2361e+08	5.19896e+08
1-Methylpseudouridine	N3758		---	---	---	---	7.008	257.077	[2M-H]-	C10H14N2O6	Nucleoside and nucleotide analogues	3.66784e+07	6.40569e+07	4.55554e+07	3.02772e+07	3.94387e+07	2.95583e+07	3.57613e+07	4.43807e+07	3.31236e+07	3.16646e+07	795007866	3.30207e+08	1.16812e+08	1.93273e+08	1.8874e+08	2.63488e+08	5.03444e+08	7.87566e+08	2.82999e+08	2.79155e+08	1.73393e+08	171231971	1.66289e+08	1.73982e+08	171850790
1-Hydroxy-2-Naphthoic Acid	N2053	C03203	HMDB0243892	Benzenoids	Naphthalenes	Naphthalenecarboxylic acids and derivatives	4.019	187.041	[M-H]-	C11H8O3	Naphthalenecarboxylic acids	4987149743	9.62289e+08	1103151154	2551481226	1989471741	2250575768	6.04955e+08	1094378673	2964452872	7.9124e+08	123165236	2.29757e+07	2.19354e+08	4.06562e+07	2.0342e+07	1.8229e+07	1.90458e+07	1.87629e+07	2.94785e+07	2.76099e+07	1.87481e+08	3.33195e+08	4.49989e+08	2.83359e+08	4.42426e+08
16-Hydroxyhexadecanoic Acid	N4067		HMDB0006294	Lipids and lipid-like molecules	Fatty Acyls	Fatty acids and conjugates	1.144	271.227	[M-H]-	C16H32O3	Long-chain fatty acids	5.46166e+08	5.18127e+08	4.37355e+08	3.74373e+08	4.01476e+08	2.85951e+08	3.27619e+08	5.51832e+08	4.54184e+08	3.26751e+08	6868794313	12101291679	1885034928	2.77162e+08	4.24204e+08	3288150961	1171096347	5235037413	1486083071	1141102146	2375757918	2709899801	3109779901	2790721747	2784427016
10-Hydroxydecanoic Acid	N2078	C02774	HMDB0244272	Organic acids and derivatives	Hydroxy acids and derivatives	Medium-chain hydroxy acids and derivatives	1.655	187.133	[M-H]-	C10H20O3	Medium-chain hydroxy acids and derivatives	8.30416e+06	9.71391e+06	8.81452e+06	6.91767e+06	7.03712e+06	5.83586e+06	9.49597e+06	7.86896e+06	9.49815e+06	6.57686e+06	1.24193e+07	1.10941e+08	9.18837e+06	1.22218e+07	1.40332e+07	1.01651e+07	8.48574e+06	4.313e+06	1.65176e+07	1.48707e+07	2.08137e+07	1.71722e+07	2.06152e+07	1.78677e+07	1.86925e+07
1,8,9-Anthracenetriol	N2983		HMDB0248463	Benzenoids	Anthracenes	---	3.305	225.062	[M-H]-	C14H10O3	Anthracenes	898232	2.09631e+06	344491	792576	1.36431e+08	1.41056e+06	1.35193e+06	1.98645e+06	672940	6.95155e+07	7.95926e+07	1.28517e+08	5.79704e+07	9.8885e+07	189434	1.29474e+08	345535352	1.3051e+08	1.77627e+08	1.76358e+08	996345	2.43356e+06	1.19665e+06	883457	1.25075e+06
1,4-Butynediol	N61	C02497	HMDB0245045	Organic oxygen compounds	Organooxygen compounds	Alcohols and polyols	7.852	85.0277	[M-H]-	C4H6O2	Primary alcohols	5.30594e+07	5.18963e+07	3.25692e+07	3.95163e+07	5.15183e+07	4.41154e+07	3.47556e+07	4.97223e+07	5.46448e+07	4.84971e+07	8.88686e+07	6.76693e+07	7.11352e+07	9.57034e+07	1.3165e+08	5.98648e+07	6.72329e+07	107832883	148338806	100897378	6.84446e+07	6.67574e+07	7.26116e+07	7.15815e+07	7.42875e+07
1,3,7-Trimethyluric Acid	N2593	C16361	HMDB0002123	Organoheterocyclic compounds	Imidazopyrimidines	Purines and purine derivatives	1.937	209.066	[M+Hac-H]-	C8H10N4O3	Xanthines	1.6022e+08	1.04828e+08	6.70639e+07	1.401e+08	7.60408e+07	4.409e+07	8.33085e+07	6.06219e+07	6.32281e+07	6.67945e+07	9.42724e+07	1.03802e+08	1.21703e+08	8.61578e+07	1.19834e+08	1.58533e+08	1.60983e+07	5.72049e+07	9.05309e+07	7.84743e+07	9.06865e+07	9.31397e+07	1.0937e+08	1.0027e+08	9.80875e+07
1',2'-Dihydro-2',6-Dihydroxyrotenone	N7191		---	---	---	---	1.292	427.231	[M-H2O-H]-	C23H24O8	Rotenones	5.84802e+06	1.33872e+07	8.17295e+06	6.36964e+06	1.20569e+07	6.05446e+06	8.25446e+06	1.3698e+07	1.00858e+07	6.84967e+06	1.02087e+07	6.00631e+06	6.54771e+07	8.39738e+07	1.04636e+08	2.66603e+06	9.94188e+06	1.80424e+07	3.44997e+07	4.93841e+07	2.76254e+07	2.49701e+07	2.82722e+07	2.81034e+07	2.7038e+07
(Z)-3-Hydroxyhexadec-7-Enoic Acid	N4024		---	---	---	---	1.232	269.211	[M-H]-	C16H30O3	Long-chain fatty acids	1.08021e+08	1.01754e+08	1.22242e+08	9.5016e+07	9.41609e+07	7.58606e+07	9.24624e+07	1.09178e+08	1.08284e+08	8.03098e+07	7.71314e+08	1060692000	3.88719e+08	2.82164e+08	1.53678e+07	133572590	8.84203e+07	2.71493e+08	4.46132e+08	4.64972e+08	2.1389e+08	2.0904e+08	2.39043e+08	2.12802e+08	2.2225e+08
(E)-Resveratroloside	N6853		---	---	---	---	1.427	405.223	[M-H]-	C20H22O9	Stilbene glycosides	8.09021e+07	7.97175e+07	7.75958e+07	6.83965e+07	7.17487e+07	7.71924e+07	7.3439e+07	5.49231e+07	8.34705e+07	6.62586e+07	2.07888e+07	1.09334e+08	1.29227e+08	1.45481e+08	1.03723e+08	1.74244e+08	1.05316e+08	4.16594e+07	1.28569e+08	1.34253e+08	6.93875e+07	6.97725e+07	7.75098e+07	7.14849e+07	7.40178e+07
(E)-2-Decylpent-2-Enedioic Acid	N4023		---	---	---	---	1.346	269.175	[M-H]-	C15H26O4	Long-chain fatty acids	4.81691e+06	5.32701e+06	4.68693e+06	4.93536e+06	4.52122e+06	3.3402e+06	5.13515e+06	5.57249e+06	3.30481e+06	4.11922e+06	1.47245e+08	6.97188e+06	5.11319e+06	1.79773e+06	4.46534e+06	6.05588e+06	1.40886e+07	2.73791e+08	2.65043e+06	728597	2.92183e+07	2.75901e+07	3.12129e+07	2.95381e+07	3.03521e+07
(-)-Quinic acid	N2157	C00296	HMDB0003072	Organic oxygen compounds	Organooxygen compounds	Alcohols and polyols	1.158	190.981	[M-H]-	C7H12O6	Quinic acids and derivatives	3.08335e+06	484380	4.92159e+06	1.52831e+06	1.17817e+06	1.59413e+06	585609	2.18884e+06	2.5026e+06	893061	2.38354e+07	4.83719e+07	2.68669e+07	2.76081e+07	3.27494e+07	4.25303e+07	5.58742e+07	5.49223e+07	4.58362e+07	1.06986e+08	1.29303e+07	1.58059e+07	1.52256e+07	1.85906e+07	1.50396e+07
	N932	---	---	---	---	---	2.28	137.034				1.56885e+08	8.14729e+07	1.72183e+08	9.55743e+07	1.02368e+08	1.17527e+08	1.295e+08	9.46766e+07	131361093	6.97837e+07	1.38558e+08	1.45523e+08	1.17359e+08	3.55739e+08	2.26921e+08	1.34611e+08	2.1587e+08	2.18088e+08	7.87171e+07	1.92873e+08	1.29105e+08	1.62993e+08	1.90827e+08	1.4659e+08	1.82634e+08
	N9168	---	---	---	---	---	8.24	662.1				14555223	13664992	6749576	14438487	8383290	13876446	10546124	10514784	14540048	12420326	8455298	8094422	12990197	1676144	2001401	10711731	5286403	4322120	11791763	5418277	10337310	10740912	10503682	9991176	9702536
	N9058	---	---	---	---	---	5.387	639.173				96758000	65139568	114480248	64659296	47725656	188448800	44614116	73729448	36552020	51401988	45153948	59824668	21777102	421440	15503002	34335780	1054558	45150928	448589	17121	73870536	65495868	49707532	77708384	78474120
	N893	---	---	---	---	---	3.201	135.029				6540123382	7880515668	3966632264	5377593181	7374395954	5288767289	5195489111	7081609576	5731583247	5538606727	5470347817	6780636683	4671945264	6114203290	5310889306	7070970404	12569188454	6755363998	3716505304	8689465023	6174396026	5775847829	6842832658	6475835017	6739946906
	N8893	---	---	---	---	---	8.101	606.074				10889238	10774944	6302818	13087976	8173871	9574752	9450779	9044437	16427412	8725668	5644240	8029762	12181926	64985	788002	9053629	2567096	1929817	11972696	2880001	7149104	7463954	7514692	7573408	7381800
	N8726	---	---	---	---	---	1.109	583.255				1.8793e+07	4.40998e+07	6.39337e+07	1.19406e+07	2.30564e+07	4.29781e+07	4.27899e+07	5.29808e+07	5.22038e+07	4.5062e+07	0	0	494117	0	184051	645139	343338	349953	1.36697e+06	389644	2.48059e+07	22033098	1.99525e+07	17924122	2.34695e+07
	N8632	---	---	---	---	---	5.338	571.129				1.66899e+08	7.64603e+07	2.6318e+08	1.70314e+08	169778431	5.06414e+07	2.04868e+08	1.72137e+08	1.35823e+08	1.91671e+08	1.59762e+08	2.13215e+08	9.74111e+07	1.45583e+08	1.51577e+08	139905563	1.80435e+08	2.64304e+08	2.58384e+08	3.29448e+08	1.59915e+08	1.24157e+08	1.41023e+08	7.1269e+07	1.00735e+08
	N8603	---	---	---	---	---	1.967	566.344				1.19496e+07	1.0414e+07	5.94911e+06	7.91915e+06	8.89621e+06	5.82622e+06	6.65262e+06	9.23265e+06	1.13367e+07	9.11543e+06	1.18124e+07	1.31017e+07	7.20311e+06	5.59754e+06	6.05716e+06	1.22575e+07	1.59366e+07	1.59705e+07	1.63752e+07	1.04531e+07	1.20578e+07	1.14346e+07	1.23253e+07	9.68758e+06	9.99342e+06
	N8410	---	---	---	---	---	1.998	540.329				9.84695e+06	7.73148e+06	4.07981e+06	5.99807e+06	7.01751e+06	4.21293e+06	5.88349e+06	5.4071e+06	7.82308e+06	7.53433e+06	339296	1.97004e+07	7.85956e+06	1.07176e+07	9.20838e+06	1.64024e+07	1.76414e+07	3.27253e+07	2.55342e+07	1.59098e+07	1.63484e+07	1.30388e+07	1.863e+07	1.00988e+07	1.22156e+07
	N8260	---	---	---	---	---	6.046	523.217				8.81981e+06	6.54095e+06	8.22512e+06	6.6822e+06	6.00766e+06	5.35008e+06	4.70366e+06	5.41332e+06	18439.4	6.58483e+06	9.22676e+06	1.11109e+07	8.62577e+06	1.2718e+07	1.26197e+07	1.63788e+07	1.85041e+07	1.3295e+07	1.30443e+07	1.76791e+07	5.32839e+06	8.49985e+06	7.00007e+06	9.67888e+06	7.00042e+06
	N8086	---	---	---	---	---	7.863	503.184				0	0	0	0	1.98914e+07	2.42366e+07	1.90973e+07	7.07342e+06	5.78745e+06	2.11078e+07	1.15884e+07	3.78742e+06	3.70383e+06	1.17579e+07	5.54477e+06	0	0	0	0	0	4.26794e+06	4.38393e+06	4.22237e+06	3.98073e+06	4.36985e+06
	N771	---	---	---	---	---	6.782	130.085				1558340156	1479518933	1326111037	1326802390	1204313445	1067632119	1044291899	1356599026	1311567327	1237965607	1580486822	1535798355	1316744922	1420797139	1476319663	2064454826	2948466620	2962651340	1713200432	2228405823	1386181262	1446240061	1490203575	1429073109	1460495587
	N7534	---	---	---	---	---	1.402	452.277				2.7986e+07	2.35958e+07	2.13056e+07	1.72694e+07	1.91628e+07	1.79496e+07	1.57996e+07	2.04273e+07	2.61766e+07	2.28057e+07	2.0754e+07	4.31509e+07	2.12008e+07	1.98657e+07	2.87574e+07	4.57152e+07	2.08307e+07	2.71317e+07	4.06094e+07	5.32591e+07	3.0618e+07	3.36365e+07	3.30526e+07	3.52432e+07	3.25812e+07
	N7409	---	---	---	---	---	8.581	443.151				50116.9	119513	79594.1	71097.5	1.14106e+08	1.2378e+08	1.19785e+08	6.95889e+07	6.70257e+07	1.168e+08	1.22719e+08	6.33357e+07	5.66473e+07	1.08386e+08	7.17196e+07	218675	244254	98195.9	44716.8	380488	5.16781e+07	4.85113e+07	5.53065e+07	5.04278e+07	5.35318e+07
	N7350	---	---	---	---	---	2.173	438.261				8.70884e+06	4.87087e+06	1.03174e+07	6.62667e+06	6.44724e+06	3.86004e+06	4.08568e+06	2.98716e+06	6.26314e+06	5.95709e+06	1.44489e+07	1.01505e+07	5.28789e+06	7.04536e+06	7.03235e+06	9.39022e+06	1.08362e+07	2.72266e+07	1.64742e+07	9.73706e+06	1.08903e+07	1.08784e+07	1.16475e+07	9.29955e+06	1.08472e+07
	N7345	---	---	---	---	---	1.428	438.168				4.03475e+07	4.15507e+07	4.2439e+07	3.47369e+07	3.21225e+07	3.64918e+07	4.21862e+07	4.20525e+07	5.39111e+07	3.99913e+07	405225	1.73622e+06	2.12609e+07	1.16756e+06	1.82022e+06	2121148	2.06704e+06	3.67892e+06	1.05547e+07	519443	4.19092e+07	3.8248e+07	4.6305e+07	3.82803e+07	4.40002e+07
	N7333	---	---	---	---	---	5.843	437.212				5.17315e+07	4.8415e+07	3.65116e+07	4.37269e+07	2.26288e+07	2.7425e+07	3.15102e+07	6.32773e+07	3.9479e+07	2.99239e+07	2630.06	4.16434e+06	660684	0	0	0	26555.1	1.32948e+06	0	0	3.12154e+07	2.70916e+07	3.73151e+07	2.55745e+07	2.40248e+07
	N7179	---	---	---	---	---	8.282	426.967				421343	137476	497586	373519	384069	393710	140292	132506	668217	395039	2.51691e+07	1.06701e+07	3.0199e+07	3.12844e+07	3.98371e+07	9.37365e+06	6.52387e+06	3.85856e+07	3.70038e+07	8.70262e+06	241290	158229	2.05302e+06	1.31272e+06	567154
	N7022	---	---	---	---	---	1.432	415.194				7817.93	16024.9	434889	5125	131479	20065.8	208298	116276	146791	4412.79	8.3791e+07	3.62522e+07	5.9432e+07	1.88742e+07	2.07848e+07	1.98483e+08	1.61634e+08	1.57575e+08	9.88052e+07	8.64858e+07	4.30107e+07	4.52286e+07	5.13775e+07	5.32777e+07	5.07521e+07
	N6982	---	---	---	---	---	1.785	413.172				235643	351996	372267	174576	383116	334426	265571	426786	408925	195138	2.51213e+07	2.47024e+06	1.35798e+07	7.01864e+06	1.14947e+07	4.00922e+06	4.61451e+06	3.91587e+07	4.93299e+06	5.18107e+06	33459	8.40739e+06	7.89191e+06	6.24095e+06	6.11435e+06
	N6888	---	---	---	---	---	1.886	407.279				2.47219e+06	1.80513e+06	3.88426e+06	1.43206e+06	1.50629e+06	545118	1.68614e+06	2.6049e+06	2.30826e+06	1.87268e+06	1.56238e+08	1.2139e+08	1.25529e+08	4.1704e+07	4.41171e+07	6.37705e+07	7.43032e+07	161524587	2.23318e+07	1.60076e+07	4.00533e+07	3.62844e+07	4.24623e+07	4.39381e+07	4.41183e+07
	N6555	---	---	---	---	---	7.508	389.13				439453	559966	876743	139828	2.39961e+07	1.6645e+07	1.50142e+07	1.12111e+07	1.14314e+07	2.15298e+07	2.08987e+07	1.06683e+07	1.87115e+07	2.3294e+07	2.39359e+07	36212.7	591935	91504.8	62931.7	1.06149e+06	1.25073e+07	1.2164e+07	1.35446e+07	1.35937e+07	1.35978e+07
	N6552	---	---	---	---	---	8.471	389.104				1.57525e+06	1.49247e+06	2.84728e+06	2.93021e+06	1.0205e+07	8.04708e+06	2.24444e+06	2.09295e+07	1.49392e+06	1.84135e+06	1.8628e+06	4.24622e+06	2.45169e+06	2.4058e+06	2.50659e+06	4.84845e+06	3.59114e+06	2.09436e+06	3.29876e+06	1.59138e+06	3.74764e+06	3.36345e+06	4.4141e+06	4.2249e+06	4.47949e+06
	N6264	---	---	---	---	---	1.34	373.219				3.82213e+06	5.03766e+06	2.87405e+06	2.49584e+06	4.80701e+06	3.54526e+06	3.00165e+06	4.49004e+06	4.12673e+06	4.10582e+06	1.29167e+07	1.23466e+07	4.18915e+07	2.44898e+07	3.43383e+07	1.52045e+07	2.36081e+07	1.73697e+07	2.68825e+07	3.50845e+07	1.37495e+07	1.32704e+07	1.25863e+07	1.55442e+07	1.47227e+07
	N6124	---	---	---	---	---	7.787	367.098				147464	20068	59372.6	76934	122557331	1.65902e+08	180009406	1.02537e+08	1.21339e+08	1.83065e+08	1.59328e+08	1.56497e+08	9.35587e+07	170268095	1.70385e+08	937985	1.44271e+06	46711.6	40585.1	219480	8.58746e+07	9.46487e+07	9.84713e+07	8.59262e+07	9.50409e+07
	N6123	---	---	---	---	---	7.467	367.098				1.90294e+07	1.64381e+07	1.89502e+07	1.67494e+07	2.53576e+07	2.49082e+07	3.18226e+07	2.48413e+07	2.85212e+07	2.1022e+07	2.66224e+07	1.9427e+07	1.67559e+07	3.18743e+07	2.11409e+07	1.69722e+07	2.32303e+07	1.56239e+07	2.09416e+07	2.22822e+07	2.34973e+07	2.33004e+07	2.32543e+07	2.4034e+07	2.31323e+07
	N6075	---	---	---	---	---	3.652	364.106				2.21146e+07	3.90485e+07	6.56677e+06	3.17547e+07	2.12339e+07	1.13581e+07	2.02259e+07	9.51457e+06	7.5918e+07	2.59626e+06	2.36718e+07	4.76437e+06	3.71567e+07	4.23084e+06	4.82482e+06	6.55756e+06	4.35069e+06	7.63785e+06	8.15544e+07	6.06803e+06	6.93039e+06	6.98576e+06	4.81867e+06	7.81822e+06	7.55932e+06
	N5924	---	---	---	---	---	2.741	356.982				2.80662e+07	4.59375e+07	1.20229e+07	3.51837e+07	2.03367e+07	2.20753e+07	2.74793e+07	2.26166e+07	2.17056e+07	3.11887e+07	1.33568e+07	4.70454e+07	3.46247e+07	3.2975e+07	1.30085e+07	5.6355e+07	3.99155e+07	4.08303e+07	2.76098e+07	3.77871e+07	9.50299e+06	1.3174e+07	2.06063e+07	3.45302e+07	1.88343e+07
	N5906	---	---	---	---	---	1.874	356.103				8.64375e+07	9.63414e+07	6.70709e+07	8.05839e+07	7.61236e+07	6.50372e+07	5.49144e+07	8.66527e+07	9.35504e+07	6.40376e+07	7.82604e+06	5.68211e+06	7.78456e+06	3.21661e+07	4.62054e+07	8.95467e+07	5.78192e+07	4.7146e+07	1.25785e+07	7.6943e+07	7.22493e+07	6.67563e+07	7.88466e+07	7.91505e+07	7.57897e+07
	N5890	---	---	---	---	---	2.151	355.188				2.29341e+06	3261843	2.07868e+06	2.1262e+06	1.86459e+06	1.06423e+06	1.70742e+06	1.32662e+06	2.56349e+06	1.9902e+06	2.71134e+07	1.70223e+07	1.11414e+07	921412	2.7529e+06	5.70093e+07	4.03738e+07	2.1207e+07	3.3604e+07	2.7954e+07	2.31517e+06	1.7921e+06	3.98762e+06	3.47558e+06	2.29506e+06
	N5732	---	---	---	---	---	3.356	347.109				3.57982e+08	6.58055e+08	4.27569e+07	3.03572e+08	4.18609e+08	3.44624e+08	3.5188e+08	4.79436e+08	4.28249e+08	384138466	6.30431e+08	5.30797e+08	4.49506e+08	6.69214e+08	4.30691e+08	4.06971e+07	7.19492e+08	7.84703e+08	5.15961e+06	2.11472e+07	370483746	2.82065e+08	2.60919e+08	4.09031e+08	4.44378e+08
	N5716	---	---	---	---	---	7.766	346.091				0	0	25972.2	11227.2	9.40647e+06	1.2298e+07	1.73037e+07	9.16226e+06	9.24606e+06	1.31248e+07	5.04474e+06	3.03151e+06	4.27089e+06	5.54586e+06	5.59962e+06	94156.9	49351.1	18061.1	269206	133173	5.89299e+06	6.37941e+06	5.36958e+06	5.80357e+06	5.13897e+06
	N5706	---	---	---	---	---	1.644	345.247				1.44187e+08	147160435	1.22065e+08	1.33741e+08	1.27262e+08	5.0558e+07	1.13512e+08	112280278	1.44527e+08	1.16315e+08	1.21911e+06	5.87377e+07	1.8391e+08	6.55034e+06	1.01893e+08	7.56464e+06	5.10653e+07	1.92465e+06	2.98493e+07	7.38968e+06	1.13998e+08	1.1354e+08	122190438	1.20403e+08	1.26761e+08
	N5673	---	---	---	---	---	8.07	344.032				9.67306e+06	3.63785e+07	1.5666e+07	9.3545e+06	7.82941e+06	1.42795e+07	9.79087e+06	4.00532e+07	3.64505e+07	7.3898e+06	2.12664e+07	9.29082e+07	2.63746e+07	3.00842e+06	3.10622e+06	7.07605e+07	3.68115e+07	1.47874e+07	6.61375e+07	9.7543e+06	2.33912e+07	2.33748e+07	2.49151e+07	2.41437e+07	2.50682e+07
	N567	---	---	---	---	---	8.031	118.049				1.04018e+08	2.61426e+08	1.85725e+08	1.95026e+08	2.3043e+08	1.91576e+08	1.8304e+08	2.87413e+08	2.97315e+08	2.06543e+08	4.73981e+08	6.13611e+08	264420823	1.97458e+08	2.11675e+08	3.28083e+08	8.63668e+08	3.9789e+08	2.52753e+08	3.90178e+08	235074592	1.20712e+08	2.79188e+08	2.4052e+08	2.5468e+08
	N5618	---	---	---	---	---	1.123	341.269				2.30435e+07	2.50016e+07	2.89695e+07	1.83499e+07	7.29716e+07	1.15201e+07	1.5524e+07	2.33719e+07	3.2323e+07	6.572e+07	1589042363	2424497359	1656864991	7.00852e+07	7.13665e+07	1.47148e+08	9.34498e+07	2127225411	9.80822e+07	1.02901e+08	5.94985e+08	567594715	6.82679e+08	6.07854e+08	5.96716e+08
	N5543	---	---	---	---	---	8.314	338.094				2.97412e+07	1.88749e+07	2.64651e+07	2.23049e+07	1.06111e+07	1.34447e+07	1.2155e+07	1.46908e+07	1.33351e+07	1.73672e+07	3.55374e+07	4.23668e+07	3.00434e+07	2.19672e+07	1.69461e+07	5.82008e+07	4.75236e+07	3.89011e+07	4.7357e+07	5.20495e+07	4.09748e+07	4.28765e+07	3.44835e+07	3.46783e+07	4.11806e+07
	N5272	---	---	---	---	---	1.363	325.201				6.14434e+06	9.34788e+06	1.75532e+07	4.21951e+06	6.58969e+06	6.10515e+06	1.99364e+07	1.63266e+07	1.08942e+07	5.694e+06	5.24217e+07	3.27004e+07	3.85742e+07	7.17613e+07	8.77379e+07	2.81093e+07	5.42463e+07	8.96661e+07	5.02989e+07	9.36993e+07	3.50447e+07	3.15244e+07	2.90734e+07	3.5373e+07	3.79895e+07
	N5157	---	---	---	---	---	1.291	319.191				3.59645e+06	4.52968e+06	5.90583e+06	4.4992e+06	3.74208e+06	4.27794e+06	3.27491e+06	4.85442e+06	5.75899e+06	3.07243e+06	7.56117e+07	119533464	1.68547e+08	1.78401e+08	1.67149e+08	1.77659e+08	1.2058e+08	9.68913e+07	8.7907e+07	2.28295e+08	6.76872e+07	6.56559e+07	6.92218e+07	7.02773e+07	7.21271e+07
	N5124	---	---	---	---	---	1.864	317.232				1.64706e+07	1.65717e+07	1.39511e+07	1.3464e+07	1.66575e+07	1.35688e+07	120569	1.68397e+07	71818	1.51687e+07	1.20057e+08	1.81262e+07	6.17485e+07	2.35182e+07	3.20832e+07	3.69948e+07	102054891	178173487	6.39044e+07	3.74427e+07	115026	4.20889e+07	127778	4.26007e+07	4.8137e+07
	N5061	---	---	---	---	---	4.186	315.08				3.00191e+07	2.33689e+07	8.65282e+06	1.68885e+07	1.15471e+07	7.2951e+06	1.26474e+07	1.0321e+07	2.26803e+07	2.19676e+07	4.20706e+07	3.32719e+07	4.29476e+07	5.53821e+07	5.12266e+07	3.15291e+07	5.36608e+07	5.18435e+07	4.33471e+07	7.8962e+07	3.65892e+07	3.13942e+07	9.1863e+06	3.14785e+07	3.087e+07
	N5029	---	---	---	---	---	1.064	313.237				9.91237e+06	9.64602e+06	1.42055e+07	7.6571e+06	5.28051e+06	6.41926e+06	7.75237e+06	1.0432e+07	1.4105e+07	5.232e+06	8.26177e+06	3.50006e+08	3.35598e+08	3.19283e+06	5.3395e+06	3.80927e+07	3.57081e+06	2.35112e+08	6.25651e+06	4.0675e+06	8.67578e+07	7.77209e+07	1.00071e+08	8.5282e+07	8.13281e+07
	N4999	---	---	---	---	---	7.317	312.086				6.12178e+06	9.93234e+06	5.44596e+06	1.14352e+07	7.2919e+06	1.27996e+07	1.37162e+07	1.47324e+07	3.4627e+06	1.48078e+07	4.24717e+07	3.16771e+06	5.5368e+06	8.37358e+06	9.91444e+06	4059136	1.00686e+07	4.30422e+07	7.17232e+06	6.13437e+06	1.2625e+07	9.06951e+06	9.14266e+06	9.32015e+06	1.14294e+07
	N4951	---	---	---	---	---	1.053	309.173				4.78766e+07	3.38254e+07	4.70942e+07	2.51286e+07	1.70417e+07	2.4582e+07	2.52622e+07	2.49679e+07	2.92222e+07	1.65016e+07	2.2238e+07	3.30454e+07	1.6706e+07	6.02184e+07	3.46345e+07	3.61323e+07	4.51221e+07	5.71236e+07	2.41344e+07	4.81909e+07	3.64429e+07	3.83487e+07	4.3267e+07	3.94373e+07	3.79367e+07
	N4927	---	---	---	---	---	1.961	308.099				1.04875e+07	1.18043e+07	8.2243e+06	9.29692e+06	1.18256e+07	7.68921e+06	8.3518e+06	9.48255e+06	7.27031e+06	1.0035e+07	1.25182e+07	1.53836e+07	1.15107e+07	1.23527e+07	1.23748e+07	1.48154e+07	2.77526e+07	1.41451e+07	1.11797e+07	2.35506e+07	1.23372e+07	1.20238e+07	1.31953e+07	1.25478e+07	1.29366e+07
	N4844	---	---	---	---	---	5.972	304.176				2.59119e+08	2.95132e+08	1.87601e+08	2.38077e+08	2.22086e+08	188002812	1.76305e+08	2.11259e+08	2.32218e+08	201501513	3.61292e+08	3.39663e+08	4.00726e+08	3.47622e+08	3.69133e+08	3.62959e+08	5.00767e+08	3.25917e+08	4.04931e+08	4.19137e+08	2.99455e+08	2.75202e+08	3.01584e+08	2.93502e+08	2.97871e+08
	N4808	---	---	---	---	---	5.33	303.05				4.48446e+08	1.85564e+08	7.4426e+08	5.00039e+08	517015401	1.07872e+08	6.16272e+08	6.50506e+08	2.43284e+08	572146458	4.80012e+08	6.50132e+08	3.32143e+08	8.62835e+08	5.29367e+08	8.13242e+08	9.82887e+08	7.39162e+08	8.21488e+08	1131989848	6.01588e+08	3.95251e+08	7.04007e+08	3.00459e+08	5.35593e+08
	N4768	---	---	---	---	---	1.43	301.201				2.71157e+07	2.57967e+07	2.31399e+07	2.08087e+07	3.24184e+07	1.91001e+07	1.50141e+07	2.69118e+07	4.45665e+07	2.35293e+07	1727020220	1140427486	2126958095	4.50311e+08	6.95805e+08	6334390203	4050383944	2919962576	3633840642	2231419885	862273813	7.99151e+08	8.6421e+08	6.74296e+08	9.50655e+08
	N4721	---	---	---	---	---	1.127	299.258				7.50467e+07	7.49909e+07	7.04192e+07	5.42473e+07	5.4234e+07	3.64057e+07	4.07831e+07	9.57891e+07	7.76872e+07	4.91382e+07	1.79574e+08	6.65161e+08	2.62716e+08	1.74897e+07	3.06922e+07	3.35945e+08	9.05077e+07	2.39488e+08	2.30801e+08	1.18517e+08	1.69684e+08	1.77587e+08	1.9841e+08	1.74237e+08	1.7256e+08
	N4491	---	---	---	---	---	8.031	288.119				1.1322e+07	1.49949e+07	8.53382e+06	1.03697e+07	1.27685e+07	1.04897e+07	9.31225e+06	1.62747e+07	2.18454e+07	9.93754e+06	1.79478e+08	7.41893e+07	9.8699e+07	6.06502e+07	6.30225e+07	1.20653e+08	1.87615e+08	1.17918e+08	1.56513e+08	9.67449e+07	3.84835e+07	3.47364e+07	5.05314e+07	4.30735e+07	4.2438e+07
	N4490	---	---	---	---	---	8.211	288.06				2.65105e+07	3.4185e+07	2.38801e+07	2.83408e+07	2.9144e+07	2.34885e+07	2.19123e+07	3.9799e+07	2.80482e+07	2.22716e+07	40772697	5.38338e+07	3.44793e+07	3.96677e+07	4.54355e+07	5.65437e+07	7.03002e+07	4.83733e+07	3.22959e+07	5.41247e+07	3.0811e+07	2.6785e+07	3.51867e+07	3.10336e+07	3.49448e+07
	N4434	---	---	---	---	---	4.986	286.104				1.8605e+08	1.90491e+08	1.27673e+08	1.35375e+08	1.76296e+08	1.47795e+08	1.07881e+08	1.37756e+08	1.74311e+08	1.7073e+08	3.28758e+08	1.18753e+08	226594424	3.76199e+08	3.81528e+08	4.88504e+08	5.75418e+08	5.44352e+08	5.46423e+08	6.71225e+08	2.35956e+08	2.27892e+08	2.35824e+08	2.45154e+08	242133191
	N4411	---	---	---	---	---	1.333	285.206				9.12491e+08	1748105819	1283424242	7.75654e+08	1521232021	9.15522e+08	1023059230	1697118400	1854239990	9.74624e+08	9153295336	16460562545	40317767598	16581580539	23649586980	45714454185	16518683404	15846291894	50276129782	24364063844	12378192849	12149929206	12393999753	12847711635	13144589652
	N4119	---	---	---	---	---	8.24	274.104				7.07291e+07	7.85776e+07	5.60543e+07	5.81358e+07	7.04237e+07	6.35976e+07	5.78805e+07	7.96693e+07	4.30286e+07	5.81834e+07	1.72753e+07	1.93063e+07	5.41134e+07	4.1673e+07	3.95561e+07	3.6097e+07	6.63383e+07	2.44408e+07	4.23419e+07	8.66852e+07	6.05056e+07	5.90498e+07	6.15969e+07	5.84481e+07	6.33824e+07
	N411	---	---	---	---	---	3.466	112.05				1832962817	1355194277	9.00566e+08	1214642901	1165675505	1214824769	1122867904	1414563419	1721015457	1357723252	1051751743	1086565355	1060743080	8.23303e+08	8.27545e+08	1307760953	1100285363	1200695435	1372809657	1468828257	1273925451	1195135185	1414349678	1376791545	1407481109
	N3931	---	---	---	---	---	1.051	265.147				6.04784e+08	3.31099e+08	7.0145e+08	4.58769e+08	55137203683	63122295392	62886188285	48631878072	44549586223	69226089569	68963581601	40800082576	38074241496	60062847902	47836466432	8.83497e+08	9.70372e+08	9.09565e+08	7.94182e+08	853512028	36946705026	36364521928	43402628569	37554028387	36779170793
	N3708	---	---	---	---	---	1.206	255.232				14158001353	11048234186	13125915175	10479372207	10380386673	9231838411	11357064396	12549587655	12973043449	11119946155	7932136780	12641406243	9097403122	13749390455	9949658476	12430863459	17809338274	11249947331	10878235897	14429990760	10955083364	10856972389	12069505498	11211772278	11655251245
	N3600	---	---	---	---	---	3.724	251.078				4.72981e+08	2.55533e+08	3.53967e+08	3.3012e+08	3.83986e+08	1.54084e+08	2.79088e+08	3.93518e+08	2.45154e+08	3.57364e+08	2.67357e+08	6.58218e+08	3.412e+08	7.83344e+08	9.8439e+08	1136412314	1511048913	568991573	8.08593e+08	1467285061	7.67205e+08	7.3534e+08	880758348	4.30253e+08	8.3224e+08
	N3559	---	---	---	---	---	7.324	249.021				3.87999e+08	3.99566e+08	3.16615e+08	3.55046e+08	3.05094e+08	3.00244e+08	2.5568e+08	350149241	3.11785e+08	2.97837e+08	2.04108e+08	2.29909e+08	1.86719e+08	2.04808e+08	2.30446e+08	2.67851e+08	3.00483e+08	1.88575e+08	3.5574e+08	5.62162e+08	2.92453e+08	2.99652e+08	299951408	2.98196e+08	3.18932e+08
	N3468	---	---	---	---	---	5.973	244.155				1.29919e+08	1.49718e+08	9.58059e+07	1.21904e+08	1.12006e+08	9.75312e+07	8.93618e+07	107906032	1.20702e+08	103456133	1.90384e+08	1.77263e+08	2.14151e+08	1.83709e+08	1.96092e+08	1.92097e+08	2.66498e+08	172340266	2.14159e+08	2.21206e+08	1.46665e+08	1.38343e+08	1.52333e+08	1.48813e+08	1.49364e+08
	N3367	---	---	---	---	---	2.004	241.082				1.53934e+08	149776854	98879537	1.0366e+08	1.39236e+08	1.11176e+08	8.75259e+07	1.18034e+08	1.39824e+08	1.34688e+08	1.55109e+08	1.08915e+08	1.12697e+08	187942885	2.18289e+08	193253811	263281524	2.56931e+08	254537227	2.35591e+08	1.62924e+08	1.579e+08	1.98531e+08	1.62673e+08	1.68128e+08
	N331	---	---	---	---	---	3.715	104.042				8.88049e+06	8.92273e+07	139537013	7.91873e+06	4.19446e+06	4.25155e+07	5.9864e+07	4.29078e+07	6.18629e+07	4.71726e+06	4.34405e+06	3.1772e+06	5.82976e+06	3.86101e+06	5.71335e+06	3.42425e+06	4.06359e+06	6.41561e+06	1.42319e+06	3.15656e+06	1.03756e+08	9.81689e+06	9.92152e+07	8.53603e+07	178012344
	N2973	---	---	---	---	---	4.557	225.009				6.57115e+07	3.47786e+07	4.20299e+07	7.18658e+07	3.14751e+07	1.59209e+07	3.43253e+07	1.98358e+07	3.01283e+07	1.86304e+07	383207	445601	3.59771e+06	475048	1.35544e+06	164686	263999	88381.4	200232	163277	1.35056e+07	2.87315e+07	6.109e+07	4.97695e+07	2.74602e+07
	N2923	---	---	---	---	---	8.376	223.019				5206052863	4650794445	5450511679	4496649930	3743068699	3727939868	4082950911	4530013967	4603339631	4152221227	4349743809	4512275757	4339403213	4926883664	4153248131	5302706706	5357743605	4804290554	4717485978	5897183910	4607606332	4475304947	4885481937	4586579905	4826747771
	N2713	---	---	---	---	---	7.424	215.031				5.21332e+08	3.0666e+08	4.40726e+08	3.14464e+08	9.48834e+07	1.25803e+08	1.37534e+08	1.60888e+08	150593143	1.30346e+08	1.19933e+08	1.47935e+08	1.21274e+08	210922406	164401707	3.83731e+08	3.96419e+08	3.54216e+08	4.10463e+08	3.78394e+08	1.74746e+08	1.72854e+08	1.63627e+08	1.73424e+08	1.58343e+08
	N2567	---	---	---	---	---	4.184	208.064				3.94277e+07	3.99375e+07	8.15207e+08	2.0454e+08	2.61413e+07	2.01767e+08	2.01541e+07	4.60024e+07	1.50886e+07	2.02404e+07	1.35208e+06	2.87544e+06	6.43325e+06	2.47388e+06	3.44606e+06	1.61506e+06	556680	434252	190199	571102	1.97468e+07	1.36144e+07	4.04723e+08	357829671	169750560
	N2559	---	---	---	---	---	3.496	208.06				2.25964e+08	8.44054e+07	2.41588e+06	2.05509e+08	712660	3.07514e+07	5.49878e+07	3.12451e+07	4.50695e+07	4.66938e+07	628492	529970	1.35416e+06	7.99156e+06	6.98024e+07	7.88573e+06	4.0325e+06	2.62359e+06	417273	3.57992e+08	9.44217e+07	7.93708e+07	119589464	111062149	1.00032e+08
	N2339	---	---	---	---	---	1.041	199.006				2.0898e+07	2.25779e+07	2.44267e+07	1.9471e+07	6.95334e+06	6.11398e+06	7.98308e+06	1.09213e+07	12257190	5.67083e+06	176766	36677.2	25310.2	31295.9	24613.3	1.86141e+06	2.8648e+06	12302.4	70458	3.33334e+06	5.24818e+06	5.93534e+06	8.16205e+06	6.75586e+06	6.57373e+06
	N2324	---	---	---	---	---	2.915	197.972				1.51019e+08	4.56619e+07	3.13461e+07	2.43024e+07	3.60969e+06	5.75724e+07	4.79084e+07	5.1628e+07	6.0379e+07	5.05522e+07	5.2546e+07	4.45765e+07	5.73434e+07	5.36777e+07	4.13757e+07	3.50911e+07	131260	219490	54367.4	5.33512e+07	2.77699e+07	5.02689e+07	6.60778e+07	6.47326e+07	4.44533e+07
	N2165	---	---	---	---	---	2.043	191.018				1217093800	1059692744	1079287374	9.59728e+08	9.87238e+08	9.02464e+08	8.98437e+08	1042250160	9.4353e+08	1050476138	1691595277	1787952405	1145770753	1904876711	1411639885	1923778636	2659316612	1892462655	2036322878	1895871510	1529740691	1516935657	1583721743	1608409445	1546813146
	N2059	---	---	---	---	---	3.479	187.041				1.13908e+07	17384195	5.039e+06	3.22626e+06	1.09364e+08	3.70142e+06	9.69327e+06	786918	6.66683e+06	9.70435e+06	5.64644e+07	3.16588e+08	139796774	4.43699e+08	124333215	1.96215e+08	1.84448e+08	2.60484e+08	6.42735e+08	1.17817e+08	36620.3	1.21358e+06	133071	152223	634077
	N2038	---	---	---	---	---	8.088	187				4.72378e+07	4.69951e+07	3.91162e+07	4.24143e+07	3.86724e+07	3.4068e+07	3.45548e+07	4.33057e+07	4.56704e+07	3.5006e+07	2.81587e+07	2.94421e+07	3.26535e+07	3.24085e+07	3.21217e+07	3.22976e+07	3.67063e+07	3.0495e+07	3.67281e+07	3.50369e+07	3.7392e+07	3.61753e+07	3.82899e+07	3.87197e+07	4.03393e+07
	N1946	---	---	---	---	---	2.066	183.005				3.55832e+07	4.96473e+07	2.43598e+07	3.09517e+07	6.91425e+07	7.35887e+07	5.0181e+07	7.00752e+07	5.34294e+07	6.69312e+07	9.61189e+07	1.21299e+08	6.45244e+07	9.42314e+07	7.27147e+07	9.33769e+07	1.6698e+08	6.85281e+07	1.29684e+08	7.98811e+07	7.10642e+07	7.04139e+07	7.33574e+07	7.41135e+07	7.20668e+07
	N1882	---	---	---	---	---	7.359	180.065				1174868786	1155811431	1023477894	9.92165e+08	9.46393e+08	9.04192e+08	8.45067e+08	9.97101e+08	1002739531	9.86552e+08	1144834840	727957788	685618052	7.47404e+08	7.85867e+08	8.88491e+08	1296311730	1092203214	8.09796e+08	9.88648e+08	9.38514e+08	9.23444e+08	9.79565e+08	9.71397e+08	1000213654
	N1803	---	---	---	---	---	6.938	176.092				374232641	3.83001e+08	3.52951e+08	3.39944e+08	279957660	2.68561e+08	2.49212e+08	3.25062e+08	3.13036e+08	2.85553e+08	3.45666e+08	2.73589e+08	4.61949e+08	3.71465e+08	3.80417e+08	5.42108e+08	6.62143e+08	369076740	5.65139e+08	5.99537e+08	3.40273e+08	3.54828e+08	3.6644e+08	3.65445e+08	3.63347e+08
	N1567	---	---	---	---	---	2.714	166.017				3.04389e+07	1.63998e+07	2.24841e+07	2.41725e+07	7.27518e+06	1.78697e+07	1.42822e+07	1.87038e+07	1.78878e+07	1.16965e+07	4.96188e+06	2.87955e+06	4.65983e+06	2.64945e+06	3.21941e+07	1.45319e+06	1.94426e+06	897354	823701	2.05774e+06	1.3283e+07	8.6696e+07	9.5317e+07	1.09232e+08	1.60643e+07
	N1454	---	---	---	---	---	5.779	160.06				5.11189e+06	2.07809e+06	3.66931e+06	4.56125e+06	2.56159e+06	9.04564e+07	3.11034e+06	1.05038e+06	1.59612e+06	100833303	1054701084	1.93945e+08	140453088	8.44831e+07	1.15828e+08	150838125	171188130	1000608688	3.21227e+06	5.58694e+06	2.53297e+06	3.16268e+06	6.68118e+06	4.1695e+06	4.70407e+06
	N1165	---	---	---	---	---	7.189	148.042				117719456	1.22141e+08	1.09147e+08	9.53147e+07	1.09259e+08	8.26524e+07	8.00911e+07	1.0503e+08	9.00763e+07	1.04065e+08	1.08961e+08	1.19931e+08	5.10113e+07	8.06128e+07	9.03631e+07	1.51081e+08	2.48648e+08	8.32975e+07	5.53414e+07	1.29791e+08	1.05639e+08	1.05428e+08	1.01284e+08	1.11313e+08	1.06458e+08
	N1114	---	---	---	---	---	8.096	146.044				2159495994	2251224564	1716965696	1972701707	2146371616	1574886828	1717156207	2026993172	2130620374	1856998765	2336329666	2369564657	2309438633	2029641935	2004920373	2241050381	2998732542	2359502824	2789988952	2873569670	1789148925	1991682871	2039770388	1892125472	2014274610
	N9999	---	---	---	---	---	2.39	952.691				110533	72461	44023	55881	100405	54866	37515	91977	27040	62672	54044	90852	62612	71762	44667	86321	151738	162091	75772	41279	24227	76183	51621	46388	105338
	N9998	---	---	---	---	---	2.727	951.521				202822	91715	169300	218611	145963	23162	276392	206171	148297	169789	80079	234129	216139	85492	61931	265452	103779	210021	130999	192774	73303	222959	162774	209048	240986
	N9997	---	---	---	---	---	2.638	951.514				197889	27602	277013	198294	237870	53845	32101	185346	171849	19805	108863	245239	98130	120853	39132	162901	122243	151110	17783	199712	253765	148951	87984	109106	247020
	N9996	---	---	---	---	---	2.415	950.52				97132	96344	96743	63108	40698	104385	89014	108952	123355	143668	136791	126414	114256	33174	28175	48128	64867	156645	232468	100280	132506	101122	19643	113620	162993
	N9995	---	---	---	---	---	2.655	949.52				36961	26339	75758	54005	57835	18969	73699	12640	16528	129053	37972	8538	67882	91740	13960	97631	14765	74575	14854	20160	7244	49398	118557	84874	26995
	N9994	---	---	---	---	---	2.454	948.667				68255	146577	91043	79348	81670	18955	51633	117655	57290	154934	144617	155638	142735	60700	104782	118843	32408	119546	208583	54613	202252	103247	118838	91911	32193
	N9993	---	---	---	---	---	2.495	948.501				66586	138968	36565	45034	72003	102233	252883	141741	41687	28207	161907	111023	97741	43849	49040	55588	143096	93094	103372	160078	85343	67097	128512	188834	54187
	N9992	---	---	---	---	---	2.858	945.346				751597	1034558	744004	1310570	1237039	1442435	970684	858451	1569814	991052	1008540	1040585	1496233	789600	869759	1086172	276512	678365	900732	991626	973188	1230489	1281339	587782	593031
	N9991	---	---	---	---	---	2.383	945.342				2223122	458323	935800	2020650	1333360	782217	1527217	398150	723405	1200209	1192834	821462	1205028	1036905	656013	1867302	1203281	1114055	840351	588854	1189709	1547575	969059	1011044	688513
	N9990	---	---	---	---	---	2.348	944.677				381804	954143	1309174	1877406	1744742	500566	1361371	1939482	1393989	1202164	691872	1279315	841979	1335894	467422	421102	2199774	999042	2191890	1304388	1050327	1246938	693988	416662	1003868
	N999	---	---	---	---	---	7.183	141.015				2.99319e+07	3.8054e+07	1.9158e+07	2.86308e+07	4.31816e+07	2.63001e+07	3.28577e+07	2.09705e+07	3.08747e+07	3.56407e+07	2.82335e+07	2.96901e+07	2.25458e+07	3.18578e+07	4.47375e+07	5.03484e+07	6.37143e+07	3.99279e+07	3.69364e+07	3.52024e+07	2.61112e+07	2.05142e+07	1.57915e+07	1.90891e+07	3.49323e+07
	N9989	---	---	---	---	---	2.877	944.675				526625	1967281	953213	983953	1003915	554262	609572	1226877	1300450	762264	918528	1302169	1480432	908580	1313067	1089363	1011977	971506	8525	886265	1364074	1038661	1922513	664594	1932520
	N9988	---	---	---	---	---	2.435	944.009				2322612	2045401	2275069	2473267	2225368	4106058	2467952	3943308	4947844	2784833	2009330	2350697	1386662	2846727	2953622	3506673	5691183	3269595	3162137	2552375	2106857	4763076	4780447	1453322	2060309
	N9987	---	---	---	---	---	2.849	943.513				793964	1271688	796181	1389122	833773	695852	1406099	2144240	1450365	1559937	874469	1070795	1464379	1376385	1119101	1423406	1096859	641612	465303	1193246	2622578	1227160	1029842	1059057	528698
	N9986	---	---	---	---	---	2.796	943.347				1083810	857828	494998	422831	593786	458386	622851	922523	1816142	528262	500244	1382023	805502	651857	1381697	757544	958400	582087	643149	334526	858940	584583	1329723	605091	667357
	N9985	---	---	---	---	---	2.825	942.263				95827	31937	114029	43002	68290	58464	38243	69165	105412	120563	63293	58628	30252	53300	12814	82296	19412	71464	33627	99170	22619	63836	160729	40438	63623
	N9984	---	---	---	---	---	2.427	942.263				69149	89968	79940	125507	65076	95352	33862	20182	39362	87080	36751	125163	86631	145531	88386	48452	35332	84050	35746	52160	101151	60697	36739	46588	75098
	N9983	---	---	---	---	---	2.859	942.015				1257759	957373	801983	1213893	793537	549401	814156	1021879	1567278	762375	1746513	1666512	557952	1143820	1322717	1210522	745893	1214416	1089267	1091970	1581453	1165543	1474797	848910	795993
	N9982	---	---	---	---	---	2.625	941.681				15825	14658	35590	23901	22462	17602	18476	35986	55048	17273	16811	34602	38392	27362	34629	45950	17483	35880	13225	33030	15440	15982	19576	33199	65771
	N9981	---	---	---	---	---	8.105	940.803				1757866	1404301	979750	826199	1224936	641863	1556157	1118527	1572259	1584276	1515701	1278132	2223559	1952828	2622472	927350	506210	1531718	1738609	820419	1329273	1607037	517376	955002	841841
	N9980	---	---	---	---	---	1.175	939.533				2049697	1991561	899087	1280952	258137	1305560	1073765	2164498	3108158	3361635	0	0	231631	1343951	0	443179	740633	0	0	215875	1460132	1472262	772594	940180	983874
	N998	---	---	---	---	---	6.775	141.015				7.94057e+06	9.35716e+06	9.90546e+06	9.63622e+06	9.79722e+06	1.1382e+07	1.0388e+07	1.72153e+07	1.01759e+07	2.24894e+07	6.12654e+06	5.50633e+06	9562316	9.12605e+06	9.13357e+06	1.63956e+07	1.52288e+07	1.10114e+07	1.42428e+07	1.53689e+07	1.17911e+07	1.84596e+07	2.71427e+07	1.69588e+07	6.41933e+06
	N9979	---	---	---	---	---	2.698	939.015				76422	204105	61834	22722	107970	131853	85454	145603	22179	66790	17659	62999	178411	99919	43709	105282	33780	35665	17226	14872	70336	101256	89749	97027	45757
	N9978	---	---	---	---	---	2.22	938.271				10187	39660	13326	18929	68396	96518	14604	11481	50594	34508	31580	24007	41754	124870	58049	23709	37837	63043	16710	122570	18162	101188	64771	16642	20673
	N9977	---	---	---	---	---	2.668	938.264				89286	181177	109905	51428	15796	110860	62716	127433	103510	40210	12004	28291	24026	22399	71424	144479	37634	102142	186294	145573	14997	94013	74816	32313	16341
	N9976	---	---	---	---	---	2.631	937.685				113469	94640	163164	131100	184347	110606	62766	96224	16244	104700	104297	243237	81818	147966	146167	177255	57671	116187	170270	221813	124452	98716	16584	138063	82766
	N9975	---	---	---	---	---	1.127	937.112				0	0	0	0	5363448	5094274	7247923	4769002	4109048	5929998	1887098	694114	2677746	3001756	3085580	0	0	0	0	0	2435685	2823723	3809266	2492046	3012068
	N9974	---	---	---	---	---	8.389	937.032				308365	70414	259265	183638	99853	85068	0	0	94636	171908	528585	32756	0	95408	0	96340	494651	0	0	1048792	73509	432322	271968	301420	79785
	N9973	---	---	---	---	---	2.732	937.018				144095	34332	84433	82259	115012	227452	142425	220938	74119	156585	172665	136675	243273	106070	143369	216363	93438	207599	89774	115489	117269	326928	257306	283688	99168
	N9972	---	---	---	---	---	2.677	936.774				34799	42206	53209	25089	21230	47399	18870	21267	21497	16031	82675	49313	43267	16626	91471	23713	37709	32773	37214	39131	35667	83678	16050	47891	31622
	N9971	---	---	---	---	---	7.299	936.597				545616	742528	462438	492066	233537	291848	341444	413212	220620	403551	133095	99549	86367	49568	90958	228606	129331	42272	144311	503325	450362	434538	377626	211398	342767
	N9970	---	---	---	---	---	2.738	935.687				166307	386001	139638	63305	87204	112247	214309	221852	54272	255182	139030	148619	141215	53169	266478	56635	149001	200769	92493	68777	108198	62438	78569	124345	161442
	N997	---	---	---	---	---	1.91	141.015				1.10944e+07	2.09192e+07	2.13436e+07	1.4194e+07	1.65685e+07	1.11536e+07	1.09287e+07	2.55175e+07	1.97577e+07	2.23445e+07	1.7339e+07	1.41852e+07	2.71636e+07	3.06827e+07	2.35448e+07	3.60879e+07	3.79966e+07	3.1255e+07	9.88889e+06	3.66978e+07	1.3368e+07	1.71226e+07	2.91773e+07	2.6441e+07	1.57086e+07
	N9969	---	---	---	---	---	2.382	935.022				134400	190504	91479	110166	63369	69220	166758	255046	85473	225744	113449	124269	74081	211433	187315	285579	67867	135374	38347	154575	35439	92314	81528	148924	84504
	N9968	---	---	---	---	---	2.753	933.005				25650	7351	27746	166349	41165	150707	196771	33847	61026	56864	15003	30318	78634	43406	19391	18987	39756	70802	39086	101674	67107	129432	107801	22634	104792
	N9967	---	---	---	---	---	2.459	932.505				90790	10091	52359	134041	32397	129860	96472	23216	25139	32975	58061	66268	172580	7673	147934	25339	37225	23729	42485	139107	98222	103135	34562	79659	110603
	N9966	---	---	---	---	---	8.403	932.027				2424933	1440932	4102369	2230291	1280874	1276270	2294578	1694841	2249968	1911956	1439026	2396674	1036810	2082587	82222	1408346	959344	555643	689012	1673587	1779978	1504771	918304	1097783	1127389
	N9965	---	---	---	---	---	1.955	931.617				67108	73562	171865	77005	0	149402	155413	138598	195961	125134	7557	150173	0	76925	0	68632	68961	373222	265059	200226	216089	253280	90190	218528	125699
	N9964	---	---	---	---	---	1.024	931.616				1303092	2264206	724221	1041744	12906	114424	0	127789	494131	104310	269238	0	235714	71534	45935	1000106	1107358	1049470	1263418	1356459	527591	403553	785578	710095	222633
	N9963	---	---	---	---	---	8.338	931.002				0	0	0	0	0	0	14277	0	0	156771	539574	73861	679889	1100346	1981556	155497	85357	434283	778213	885917	1215136	1307071	1296080	749039	1442682
	N9962	---	---	---	---	---	8.112	930.989				551229	335607	192975	320229	218275	312107	283953	168958	200421	213648	345341	169695	327250	396051	425861	173519	125760	179390	1477711	412065	579228	593147	406099	253420	540370
	N9961	---	---	---	---	---	2.612	930.517				191872	93448	26806	20870	90544	38086	80825	54667	202518	20690	70972	23285	18137	24369	33570	39602	36710	88120	64398	11325	20075	145384	42463	17861	41906
	N9960	---	---	---	---	---	2.833	929.34				40698	91055	19017	34584	35463	40806	35209	104895	26396	85302	38119	34580	56105	39227	42502	45311	17452	14939	16529	20914	15409	110572	35523	37305	46443
	N996	---	---	---	---	---	3.323	141.012				4.48886e+06	3.75704e+06	1.36469e+07	1.86651e+06	3.48984e+06	4.35505e+06	5.90744e+06	4.78108e+06	5.03415e+06	7.73174e+06	6.73281e+06	5.24185e+06	1.28662e+07	2.14795e+06	1.26099e+07	3.98842e+06	4.06461e+06	6.05835e+06	4.61488e+06	6.52017e+06	3.24733e+06	6.89771e+06	5.69333e+06	7.02156e+06	8.05687e+06
	N9959	---	---	---	---	---	2.703	929.259				71051	283798	372783	139984	170323	136784	165882	347302	117173	281411	108514	158935	397755	218318	367557	231299	252705	140669	29315	116423	367564	666023	143588	106271	308700
	N9958	---	---	---	---	---	2.902	929.01				484447	321416	898720	501271	469226	843097	435014	283212	755579	159414	847438	380764	477169	329796	570827	581584	705963	340408	546420	516151	576510	609291	328445	614345	265550
	N9957	---	---	---	---	---	8.157	928.877				274627	562763	343089	577126	415660	593355	370390	809804	534916	471604	824636	679125	1268481	945939	1298110	777265	548148	698477	794244	604729	358405	383696	565071	636675	879888
	N9956	---	---	---	---	---	8.383	928.029				2091600	713117	1573939	693477	505816	201408	860662	619835	1399109	687563	1642205	799232	1432184	718699	804823	939344	605070	888445	1550454	536418	1009593	1068439	1192577	717861	1055745
	N9955	---	---	---	---	---	2.785	927.005				707861	1657209	824435	1268413	983917	1512785	1140762	958065	1419017	381992	1182950	874016	1475282	1234352	871394	732033	806330	954110	1036987	1079593	1066324	1871011	1150653	813559	789407
	N9954	---	---	---	---	---	8.095	925.857				433544	245273	687339	513153	397047	570292	219300	241303	17868	348368	250365	91799	371492	142566	164470	0	325203	386029	83399	270258	414953	366923	262695	252705	348458
	N9953	---	---	---	---	---	2.788	925.342				166924	37035	61919	58531	36204	58631	89714	120062	79190	40359	162672	112444	19621	147045	99623	76347	30989	19457	0	86528	79020	91007	70371	109825	42106
	N9952	---	---	---	---	---	2.427	925.342				16163	50874	81799	158932	24858	52574	100697	88111	37360	33464	25696	19568	67732	43565	95655	211097	78222	196212	93656	21860	18204	74103	64632	24279	68927
	N9951	---	---	---	---	---	5.713	924.369				143698	85934	28433	319361	66508	64412	62874	24627	429806	85056	0	32594	100850	0	0	0	0	0	0	0	128881	100768	88576	58563	44011
	N9950	---	---	---	---	---	8.095	923.863				1310142	758364	1178543	1181366	702783	830162	934864	726139	641916	790241	680041	346351	895581	481858	700276	469632	640986	601222	441143	505702	824479	922040	648844	708988	1140062
	N995	---	---	---	---	---	2.729	140.974				7.09395e+07	1.19766e+08	4.53823e+07	4.33374e+07	1.51055e+08	7.29575e+07	1.29172e+08	9.30905e+07	7.99604e+07	6.15513e+07	9.21039e+07	1.17323e+08	4.8206e+07	6.9095e+07	47865115	2.16019e+08	1.58533e+08	7.31486e+07	1.29629e+08	1.48833e+08	6.70102e+07	1.25503e+08	9.18748e+07	1.60249e+08	5.98489e+07
	N9949	---	---	---	---	---	8.4	923.097				1197632	354539	643670	1183775	334083	865806	473430	446950	801264	934451	0	616404	253180	0	0	729990	82462	0	243116	92963	547410	458700	249114	670859	284620
	N9948	---	---	---	---	---	2.797	922.001				17534	1959	20345	3020	15591	29480	54577	28134	15030	13328	24923	20331	5224	8109	2879	35237	21503	29221	0	52783	16310	21705	21770	20113	34588
	N9947	---	---	---	---	---	2.702	921.006				6158	39971	134327	40786	156758	101688	279042	58410	18367	148706	66423	113751	102237	62353	19789	131309	92035	93895	21246	69843	155920	156664	158739	52206	59496
	N9946	---	---	---	---	---	8.454	920.542				1981175	1318519	4647980	2340795	1113289	134532	2681592	1494346	1932247	25277	882656	1064495	1306616	895317	740937	1304476	906910	1273602	1439293	1438708	1303634	279964	1513480	1401723	1465841
	N9945	---	---	---	---	---	8.383	920.045				5029859	3061442	8947523	5905640	2158543	3713024	3952441	2801079	3672727	4433958	2847992	3531444	2670683	3576134	3036602	3307280	2630512	2562092	2166324	2934604	3020530	2720888	4289296	3354366	3571226
	N9944	---	---	---	---	---	2.393	919.259				20248	18470	39679	71540	23485	74603	17257	47474	2653	21434	30100	21441	63505	127057	22358	15445	23623	108726	197086	52713	96823	113841	69379	9516	77194
	N9943	---	---	---	---	---	8.41	918.975				2836883	3082855	3528488	1040444	2564244	2336471	3590604	2104056	4147407	1147210	4305518	3245689	2952866	3018492	2392234	2548730	2009377	2071570	2824711	1995668	2158906	1902841	2553002	1821734	2382630
	N9942	---	---	---	---	---	2.708	918.684				17636	19705	25751	34596	16696	40160	25964	54004	52785	59251	25416	22484	67326	26783	63846	27974	0	18482	0	76510	22827	34500	22834	39293	36813
	N9941	---	---	---	---	---	2.651	918.262				148974	38427	59240	36212	156634	240890	33843	172352	91827	53878	118848	41386	135225	40152	16128	38272	141154	46963	19164	51305	139661	245563	83591	41184	208222
	N9940	---	---	---	---	---	2.759	917.76				63622	74672	268552	198366	41740	141328	104413	147577	199065	62165	40412	107603	68144	123858	230150	141421	132112	200059	34058	84298	233137	197641	128793	98541	79890
	N9939	---	---	---	---	---	1.183	917.543				9292471	7744034	7102156	4185430	6201192	7030408	6921251	11329636	11362209	11829157	1229814	3939700	3620812	5881774	2328652	5915314	5341732	756440	876632	507937	5615594	5846310	6575748	4617864	5102602
	N9938	---	---	---	---	---	2.837	914.034				15490	4422	8337	2169	5499	2934	15636	2996	3290	0	0	0	8126	0	5815	3575	3493	16883	7674	0	9899	27153	6322	2665	22602
	N9937	---	---	---	---	---	8.098	911.862				428806	381775	437862	661504	143341	329525	191887	426129	233135	436332	400172	485291	864898	782532	808431	510280	257441	449225	366461	789925	661505	698900	740250	572703	647091
	N9936	---	---	---	---	---	8.072	909.77				521026	127256	667981	359657	224930	248118	397194	156699	313390	275894	82875	52492	278145	120799	162037	163022	23074	86006	97891	173671	126146	354078	504796	47971	185990
	N9935	---	---	---	---	---	8.69	909.321				28825	28467	0	45887	10214	38627	50604	0	13180	42000	72915	97495	23700	32809	87737	54311	64455	71765	72670	102595	84165	46983	40532	49698	38076
	N9934	---	---	---	---	---	1.927	907.601				7568610	6621821	6218132	7396326	5192857	5810762	6124716	5476400	6506756	6239481	56027	262968	1620145	1177564	1297506	273926	872574	296807	712144	477689	4751006	4796194	4809258	4193886	4462999
	N9933	---	---	---	---	---	1.44	907.601				4118402	2972448	3958959	4176341	2941632	4410016	2939198	2791700	3700066	3287414	73685	498277	1596802	1051704	1510664	165851	1203626	354542	1069794	721203	2335875	2710991	2167332	3151686	3398038
	N9932	---	---	---	---	---	5.424	907.258				5780400	3917552	4241558	3572618	1336380	11347408	2101990	3127190	1269176	1978046	0	1605448	99447	83197	0	76962	0	87423	30271	0	2416086	1845105	2391949	2572060	4072573
	N9931	---	---	---	---	---	2.65	907.257				105469	122127	150753	20716	65524	230886	27733	45923	41727	146577	190764	70292	63160	14829	112666	118274	58219	47910	133734	61763	70480	249220	270791	37261	163551
	N9930	---	---	---	---	---	1.935	905.583				488066	388453	236359	439956	260465	265429	730261	291218	589344	344959	0	0	303452	220232	286576	5414	41583	16280	24709	0	669545	684639	526101	461497	558314
	N993	---	---	---	---	---	2.923	140.974				1.90887e+08	9.34238e+07	7.80549e+07	4.50571e+07	8659.78	7.70493e+07	1.15735e+08	1.23125e+08	1.75365e+08	121279075	1.23946e+08	1.17323e+08	1.16205e+08	1.29332e+08	1.16473e+08	392783	530340	8.64249e+07	0	1.48819e+08	8.24879e+07	1.19701e+08	1.58561e+08	1.91936e+08	201468458
	N9929	---	---	---	---	---	2.351	904.728				14174	11122	10214	20161	20377	4852	27931	11449	21886	7691	26373	15132	16924	6809	12071	5991	19306	20841	20807	11159	16153	25622	22359	16415	27451
	N9928	---	---	---	---	---	2.756	904.007				165109	12082	159643	179452	51769	22298	34238	20211	53105	81860	142585	50126	77893	133604	34142	35515	42143	69040	44291	31606	131296	197316	184691	59960	244158
	N9927	---	---	---	---	---	8.133	903.976				673083	476501	458613	628055	802907	415776	490643	462218	495744	599674	624852	436663	695049	790369	1273592	232013	259532	544504	2745150	585928	927294	589169	879849	759203	722542
	N9926	---	---	---	---	---	2.876	903.757				588696	427393	435631	304644	135485	482694	320604	1334290	533548	633167	339330	458744	1126584	240327	545656	716456	571060	0	0	97323	1042930	555760	465869	361778	757394
	N9925	---	---	---	---	---	2.954	903.511				27204	28639	55962	93738	9659	43292	24341	21400	24068	55073	23293	49911	151639	74525	73330	0	19313	0	0	14631	118354	155298	49824	20585	51138
	N9923	---	---	---	---	---	1.866	901.544				4746596	3919613	6469484	5132406	3104909	4032602	4670624	3428818	3580190	3218589	62712	1096874	969873	674422	1097048	144643	127651	286330	183746	630349	3846130	3240603	3137430	3556930	4033788
	N9922	---	---	---	---	---	1.16	901.442				0	0	0	0	2445096	3724706	4520312	3255960	4575472	6113405	1452294	562377	1354763	4335578	549552	0	0	0	0	0	1342825	1476278	1963841	1797998	1586486
	N9921	---	---	---	---	---	1.13	898.63				184122	241851	100022	109668	0	0	0	90176	89801	0	411093	1463706	485612	0	0	886012	128651	641697	0	51850	1367114	1497300	1475917	1339833	1391028
	N9920	---	---	---	---	---	8.397	897.501				1558345	1448628	1367978	1308940	1209775	856584	1530329	1528108	1371877	1479041	1718289	959733	1529935	1586258	1262715	1536423	1593808	1483535	1192522	1348166	1713075	1409114	1335092	1774314	1445422
	N992	---	---	---	---	---	8.375	140.961				7.38321e+07	6.75647e+07	3.634e+07	6.47978e+07	5.5072e+07	5.52165e+07	5.81957e+07	6.85411e+07	6.75372e+07	6.17881e+07	6.34819e+07	6.65845e+07	6.54296e+07	7.1456e+07	6.39377e+07	7.85984e+07	7.96558e+07	6.88181e+07	7.35883e+07	8.78341e+07	6.69175e+07	6.36246e+07	7.10898e+07	6.33482e+07	69150517
	N9919	---	---	---	---	---	8.097	896.852				3172095	2541846	2985640	3097611	1615906	2921776	2179027	1837016	1814370	2823746	2316428	1460001	2409558	2298808	2842938	1257808	1516383	1906602	2035836	2299128	2500038	2684273	2245918	2550291	2956971
	N9918	---	---	---	---	---	8.367	895.015				10879819	8778395	12816765	10883630	5752591	7620720	8356202	8299845	7988696	8310664	10243854	8529855	10319931	9986358	8845041	8568974	7501408	9015436	8427968	7057518	9552470	7355320	8970865	7968234	8632861
	N9917	---	---	---	---	---	1.914	893.587				3107110	2644343	2689854	3193266	2558388	2700658	3037629	2313266	2925923	2658531	14672	0	205942	0	0	0	304392	0	18650	0	1971442	2217043	2234260	1862003	1861254
	N9916	---	---	---	---	---	2.671	893.25				181086	13150	22626	66583	44690	37736	81320	16115	125880	11749	8815	16809	29955	19148	44694	184262	57176	19109	9914	44341	28362	34559	77143	19547	12974
	N9915	---	---	---	---	---	2.456	892.27				64933	24047	93131	10427	11223	14228	12586	10374	51397	51251	19782	18922	12487	34659	64631	32692	57365	21799	43654	88685	77949	48366	22811	75826	18999
	N9914	---	---	---	---	---	2.684	891.758				17650	268518	127753	270484	53469	173395	76830	174255	193978	48257	43385	244166	35596	178480	81108	241728	108800	178819	74556	181657	248117	202858	52365	86265	103609
	N9913	---	---	---	---	---	1.409	891.607				2607271	1581976	1885440	1268577	1425974	2067163	1612858	1763606	2463685	1675677	0	0	0	0	0	0	0	0	0	0	1779848	1680964	1342880	1777904	1868716
	N9912	---	---	---	---	---	1.913	891.569				297850	203657	288763	335225	101356	81289	539601	204499	363456	143317	0	0	29192	0	0	0	0	0	0	0	276065	139188	245207	41430	248848
	N9911	---	---	---	---	---	1.183	891.53				5055540	4238386	3334398	1762867	2377456	2874082	2406797	6181252	6451504	6710127	0	992392	1852238	4800606	1008486	3615290	2653342	224459	429071	337525	3258442	2924790	2414344	2933322	3705337
	N9910	---	---	---	---	---	2.824	891.508				829482	1374525	700736	1018117	976357	873095	676459	217659	729388	943546	762028	798695	835525	457386	747250	1505827	553650	270407	285113	1058693	1420810	2027459	1554717	981990	904305
	N991	---	---	---	---	---	8.362	140.799				7.7283e+06	1.33893e+07	8.28288e+06	1.50016e+07	5.74806e+06	8.88696e+06	1.41425e+07	8.10007e+06	2.23067e+07	7.82138e+06	2.46989e+07	1.33994e+07	1.22002e+07	1.25066e+07	2.6247e+07	2.70452e+07	1.10932e+07	2.44075e+07	2.18469e+07	2.78977e+07	6.33348e+06	8.6598e+06	1.24251e+07	1.01419e+07	8.48844e+06
	N9909	---	---	---	---	---	2.73	891.253				182873	14300	164462	108365	67625	48515	49863	154655	134379	138664	184538	147383	219771	170286	292032	49877	179922	215059	176813	168760	126584	145431	225241	300251	317373
	N9908	---	---	---	---	---	8.4	891.022				3882626	2495585	5153860	2209734	1434158	2513530	3035962	2952925	3191313	2984475	1576597	1575596	1198056	2198781	1291156	2097004	1900183	2134990	1010484	1614106	2103645	1802536	1758149	2047524	1783161
	N9907	---	---	---	---	---	2.813	891.009				1311424	660526	599156	511354	781413	816796	545616	361259	296560	1239792	351387	1360335	694523	1474748	575778	1079309	1204259	895715	739468	732325	697296	998399	934715	840081	888770
	N9906	---	---	---	---	---	2.837	888.013				212093	78338	153374	104185	111328	35586	176315	91270	239547	117781	92140	85441	183818	22624	164136	42846	138381	148446	244503	79744	96174	126704	50727	60104	27889
	N9905	---	---	---	---	---	1.417	887.543				909262	2178933	2657371	1288456	1874931	111760	1558422	1968239	1104619	562653	3060717	1151868	4783073	320600	375598	3490012	2260106	2848074	2144981	2219341	1558308	873813	425208	413853	1443377
	N9904	---	---	---	---	---	1.863	887.529				606721	837484	1941379	1429029	309404	374152	1262905	501867	751510	701100	57062	23593	67144	50621	86083	59838	27263	47676	33896	63766	791748	618910	61997	823648	1076476
	N9903	---	---	---	---	---	8.844	887.286				100170	89216	221900	107176	108392	94084	194601	82251	69570	49075	27469	10652	0	53435	25444	455865	35633	16186	0	1020892	144984	139320	192120	162173	172182
	N9902	---	---	---	---	---	8.379	887.029				2519770	1833592	3692672	1583823	1233913	1172621	2309930	1391167	1927658	1214506	2297406	1857135	2028900	918074	1158472	708828	1279494	2617681	885149	1293543	1158979	1468904	1688446	1684550	1279871
	N9901	---	---	---	---	---	8.094	886.847				816234	373298	432472	805947	490568	479710	508787	470732	260820	730965	784523	406848	1069573	1079119	1550390	545812	799415	583958	327141	692814	638727	902217	737113	549015	907948
	N9900	---	---	---	---	---	1.862	885.547				14770102	18817550	18608198	17919274	16574091	15851897	19147996	16969286	19773024	19607842	7325130	4408008	10508189	7272838	8153054	7707360	5159314	6938398	7377476	5706516	15817680	15183871	15534178	12953805	13585454
	N990	---	---	---	---	---	7.748	140.07				103971	77994.7	262574	174523	153947	27099.8	19053	128686	97799.2	45302.6	5.23914e+06	1.39056e+06	143390	141951	35331.6	221051	801890	2.01011e+06	128028	209718	638242	641514	35401.7	1.03797e+06	602161
	N99	---	---	---	---	---	3.203	88.0386				1.66882e+07	7.72459e+06	6.23733e+06	1.72533e+07	10141754	1.24846e+07	1.89789e+07	8.65321e+06	3.17947e+07	1.11133e+07	9.80341e+06	6.68552e+06	1.12502e+07	6.88796e+06	1.26344e+07	8.18781e+06	1.10177e+07	9.62787e+06	9.70778e+06	1.30091e+07	2.39722e+07	1.66708e+07	2.63469e+07	2.32669e+07	2.19699e+07
	N9898	---	---	---	---	---	4.725	885.546				61861	110164	48343	329917	226884	27579	35506	36922	151639	172588	38921	12079	76807	120834	10590	11970	10420	106291	30727	17317	246558	97027	203350	45804	48107
	N9897	---	---	---	---	---	2.382	885.346				56112	42420	102697	102875	54846	52129	58859	17493	42660	97789	26073	36811	63525	54370	49939	62872	112935	104379	34615	157556	18637	39597	60134	70711	132174
	N9896	---	---	---	---	---	8.085	884.848				1250536	1271826	1312090	1441654	697140	1219244	880519	956746	875033	1128818	925639	877845	1964752	1538998	2278050	969200	1147814	1171795	1140779	1306640	1721396	1460270	1395694	1445480	1490711
	N9895	---	---	---	---	---	8.105	884.759				436803	72445	210128	134808	295436	252962	190294	111566	469719	233500	185851	279314	152087	152348	251102	97638	0	69537	167834	0	159145	322495	220217	130454	88064
	N9894	---	---	---	---	---	1.359	883.532				9716396	12527495	19030214	8965887	11041653	16371901	10317040	11740961	9668219	15405381	12196741	8544722	17058058	12912953	11625370	17053446	10413789	11599370	13162226	8919050	7644742	7315669	3919904	10543835	8200598
	N9893	---	---	---	---	---	1.804	883.532				6245046	7240875	11429999	5070662	5834702	7297778	9550284	7774158	9755319	8363672	2507542	1521616	2603564	2150685	1771747	2602539	1901443	2315553	2063509	1873867	5653833	6021732	6226604	5768306	5752148
	N9892	---	---	---	---	---	2.502	883.015				20905	32982	29256	14439	15163	18833	21553	120883	34173	14538	42734	73799	39905	14199	17982	29714	19504	25585	16486	101287	19105	60115	23293	55745	61302
	N9891	---	---	---	---	---	8.088	882.765				841242	480623	493682	608609	468541	394580	127800	675736	958393	498711	196888	225249	430538	447405	36778	275994	58654	417537	436659	171609	665746	954489	231811	511762	425202
	N9890	---	---	---	---	---	6.139	882.25				286722	198908	116747	265742	60772	96689	124227	193563	180932	131295	0	0	0	0	0	0	0	0	0	0	144230	135722	168061	134828	148051
	N989	---	---	---	---	---	1.576	140.07				2.60083e+06	1.99554e+06	1.75203e+06	1.92002e+06	658384	1.71929e+06	1.54592e+06	411928	1.82567e+06	1.54746e+06	1.48974e+06	883395	686658	4.72689e+06	3.76261e+06	1.57413e+06	2.27463e+06	981757	888128	2.51996e+06	1.59131e+06	362209	1.54178e+06	539133	325803
	N9889	---	---	---	---	---	1.975	881.587				5483210	4862458	4138384	4997071	3752938	3154914	4112010	3558197	4408368	5151046	73579	757882	1807495	1051261	886654	1511963	1304406	348212	979118	428366	4781080	4646246	4629216	3384518	3499416
	N9888	---	---	---	---	---	1.442	881.585				4213976	3612033	5159348	4120494	3328848	4877882	2493816	3572172	3960316	3643668	94565	932906	2810557	1851142	2163649	1411957	2186701	915331	2311769	1349454	3657318	3124786	3932169	3752291	3740015
	N9887	---	---	---	---	---	8.377	881.034				977162	892502	1990706	1119300	691177	859795	1227884	818559	648505	709879	779436	890382	568900	687589	180250	945992	624025	581546	668128	767354	567584	534979	732399	743310	394837
	N9886	---	---	---	---	---	2.628	880.754				31637	18489	18330	22710	46883	31464	50417	46738	30732	89429	107855	101827	97754	24243	26936	46665	97765	26051	18386	75752	14316	96127	78182	73697	64902
	N9885	---	---	---	---	---	2.868	880.234				11928	10889	6125	23262	26721	43305	39945	54029	36894	3756	18541	17031	30012	7682	73485	13329	37925	24996	21076	31160	40962	47167	29000	52701	36127
	N9884	---	---	---	---	---	1.447	879.572				2437582	1445250	1436546	2950369	1404717	2076961	869206	1272593	1704532	2308999	71211	853196	1837282	603524	1777526	1390065	2077949	223922	2025072	870321	1599112	1675723	1736152	1826329	1897848
	N9883	---	---	---	---	---	1.947	879.572				2630006	1961275	1261242	1911369	1742030	1427163	1701343	1317108	1894264	1886270	45277	750610	1249728	316082	495137	2326593	2381263	227108	586916	296367	2652110	2335969	2475981	1435774	1795397
	N9882	---	---	---	---	---	2.797	879.253				250049	607614	217543	735911	69639	84554	604906	313598	315628	656562	232585	336174	147366	278654	128882	472305	235808	208718	79076	257207	333383	645165	259844	203827	290383
	N9881	---	---	---	---	---	8.385	879.041				48614300	39895896	75744728	51375228	28534852	38829668	43738144	39494980	37023192	41047048	35365860	38273708	31666358	37367972	27163526	36739844	32720410	33778444	29139560	35223000	37132168	34370548	38401936	37953764	39467756
	N9880	---	---	---	---	---	2.737	878.509				76956	54110	16671	36621	84516	29988	219827	38456	7229	141452	58688	23357	118493	62547	128341	115082	48576	17788	18034	45130	83318	129560	19839	133449	24496
	N988	---	---	---	---	---	3.108	140.034				1.11023e+07	1.48454e+07	4.49566e+06	1.04949e+07	1.4727e+07	2.85923e+06	2.02722e+07	1.10075e+07	7.94922e+06	9.70532e+06	2.08368e+06	8.44958e+06	5.01963e+06	4.52857e+06	2.70982e+06	1.49375e+07	1.40447e+07	1.16633e+07	2.00977e+06	1.56461e+07	5.5549e+06	1.3187e+07	5.51074e+06	1.71799e+07	2.52502e+07
	N9879	---	---	---	---	---	8.106	877.935				942055	477090	427519	779656	255334	534314	296637	576319	748526	492413	158781	336353	1055507	0	0	610352	48794	40733	887167	5987	395276	503688	96860	302476	410476
	N9878	---	---	---	---	---	1.417	877.59				1839438	1331740	1376372	267531	1054809	1404986	677484	754727	1084623	595068	0	0	0	0	133600	0	0	0	0	0	827273	913939	503817	1062676	996286
	N9877	---	---	---	---	---	2.365	877.004				127195	118307	129185	79675	149066	86746	199813	172823	104527	25186	149235	87043	42280	58821	218589	39926	114437	80244	68497	46472	24021	104338	105358	45895	120155
	N9876	---	---	---	---	---	2.376	876.505				48247	46657	32959	92075	21533	51631	22161	23789	74507	15435	19520	19067	31284	66818	20629	57020	15093	93789	16921	78851	21673	70912	43295	39770	26972
	N9875	---	---	---	---	---	7.294	876.088				1212665	1260408	1261103	1340529	970192	1306605	1110353	861022	953595	1382112	506398	657657	618162	549879	617623	662780	546479	438744	773797	1164070	1188888	1069098	1164432	1052400	1025906
	N9874	---	---	---	---	---	2.784	875.761				148486	23394	257144	226731	152931	44972	311264	89270	159830	57363	122870	245514	176156	244673	50760	136852	98051	215005	82929	78951	283666	480746	303912	233376	138233
	N9873	---	---	---	---	---	2.863	875.338				1132721	1362154	610948	421131	686662	1221496	663947	724899	1389248	392726	1296802	878984	1304762	1001106	1239064	961082	895271	636478	776098	1013688	1283018	1959234	569993	1129441	1066838
	N9872	---	---	---	---	---	2.878	874.668				1299225	1743048	1120144	1629946	1491298	1802133	1323061	1623704	636387	1083203	1089325	1388470	1387550	1583131	1128368	1960144	1798740	1776689	2861274	818336	836914	745168	1152644	1170830	1373496
	N9871	---	---	---	---	---	7.313	874.094				4157882	4098672	3414197	3981400	3040137	3593319	3157837	3541203	2832634	3128886	1755002	2297084	1927714	1744890	1935925	2257408	1742348	1708608	2566967	3881329	3332677	3411388	2970461	3270365	3111776
	N9870	---	---	---	---	---	0.695	873.702				0	1266043	1261942	10539	2999091	2022291	876636	274232	593333	216589	0	40131	0	1220604	562249	762883	693836	7756	0	242800	7305	1522909	1528086	1530361	655579
	N987	---	---	---	---	---	3.214	140.034				1.47797e+07	1.48454e+07	4.67915e+06	6.36215e+06	1.4567e+07	1.74464e+07	2.13845e+07	1.70531e+07	5.03526e+06	9.70532e+06	8.50226e+06	9.75756e+06	4.6176e+06	7.88556e+06	9.88753e+06	1.49375e+07	9.96155e+06	1.24864e+07	3.73778e+06	1.56461e+07	5.91762e+06	1.3187e+07	6.87989e+06	1.71799e+07	2.62841e+07
	N9869	---	---	---	---	---	1.911	873.51				255013	195298	441808	415267	143489	16927	230055	63326	99162	77472	18028	637112	113940	0	0	843749	45406	26105	31244	44039	122467	173825	57263	133205	71361
	N9868	---	---	---	---	---	2.896	873.341				1624296	1499826	1316899	2308224	2635412	1324857	1568936	2498856	1236320	2182350	2204638	1214412	2279801	1272172	2045803	2191303	1408596	2631144	562203	3893	1940589	3609192	1185028	2108056	1641923
	N9867	---	---	---	---	---	5.709	873.229				62720	60035	80499	21647	24926	16139	0	34336	4921	44396	43238	13574	27811	63930	65491	50549	123584	15540	16688	57592	34690	49526	30550	30092	66524
	N9866	---	---	---	---	---	2.891	872.673				2451021	1593173	1603022	2294577	1852624	1807469	2513960	2559478	1930800	2265996	1498121	1176238	2601262	1221856	1173152	2070233	1919245	2405114	900774	1157548	2391956	1993647	2012492	1960587	1363691
	N9865	---	---	---	---	---	2.346	872.672				973953	1474440	1993218	1263814	1127276	2248009	1585694	2837381	1086989	639842	1288870	3808220	1717192	3535699	1578581	2735508	1130610	3087451	1707721	2082116	2171638	1698874	1191238	1699475	1397766
	N9864	---	---	---	---	---	1.572	872.63				0	84716	20045	41462	124364	54117	35881	48230	61104	39568	43067	0	46982	20122	210957	17747	30203	0	0	23448	104986	96609	158246	187043	91942
	N9863	---	---	---	---	---	2.868	872.008				906782	2034341	1575515	1398469	1521971	1490163	848518	1700840	1406692	1080348	1547575	1069765	1061168	1130376	2584000	2780157	1824466	1401201	651878	1555306	1564988	1792143	2123276	1373188	2393190
	N9862	---	---	---	---	---	2.342	872.007				1448246	1762248	1351640	1767586	1058111	386938	2659761	1773789	961916	1885316	1738651	3476140	1102306	1088534	2711539	1628718	2380690	2495595	1695022	2264907	2020096	1767743	1139739	1978128	1068890
	N9861	---	---	---	---	---	1.835	871.69				373290	985184	0	686778	749914	746552	96272	346805	249663	59781	134372	0	434764	68776	371615	171917	490934	53019	24606	284163	39399	295667	175583	341578	311399
	N9860	---	---	---	---	---	1.565	871.689				790362	701066	39460	322102	624176	468200	209061	459114	134452	461896	45200	0	164483	81165	33238	149598	47247	25680	40006	222786	471489	540852	457551	327931	288582
	N986	---	---	---	---	---	8.563	140.01				2.20902e+08	2.58867e+08	1.92418e+08	2.33178e+08	2.03745e+08	1.7863e+08	1.78074e+08	2.28524e+08	1.85682e+08	2.07728e+08	2.25831e+08	2.34333e+08	2.97097e+08	1.8217e+08	238211763	3.09305e+08	3.08375e+08	2.06524e+08	4.05434e+08	361611825	2.35502e+08	2.48813e+08	2.29043e+08	2.51605e+08	2.65607e+08
	N9859	---	---	---	---	---	2.802	871.677				136729	57268	32435	73628	67408	129472	167812	86443	54922	99329	90600	115116	80082	98448	169836	86718	98231	130950	17184	58997	25437	225736	222729	26202	120563
	N9858	---	---	---	---	---	1.788	871.531				733824	2012445	1547509	689554	533637	756893	1181805	1422061	1808048	1740612	654682	475668	611134	215059	151485	425470	399819	1036030	421130	264207	1374560	803193	659105	1316642	1158226
	N9857	---	---	---	---	---	1.361	871.531				1139970	1318586	1717007	1582194	924952	1868737	470334	1288711	1056576	2019365	3877791	1274412	2439125	1309640	1969020	3445224	3293442	3581708	1765780	1223404	768119	766405	535302	1105119	998153
	N9856	---	---	---	---	---	2.854	871.341				549920	1658474	691629	1719006	1561523	943065	1297355	865618	1245952	757254	1808203	2435432	506297	549181	743017	670584	1257059	996166	736484	633052	1487069	985134	770809	1060595	546350
	N9855	---	---	---	---	---	8.103	869.838				6125750	4534868	5616482	5364068	2979100	4599300	3583439	3435181	3245762	4445172	3671474	2598445	4419254	4851632	5988200	2601763	2480596	3897510	4542108	3656048	5168771	4526285	4767624	4770120	5191412
	N9854	---	---	---	---	---	2.756	869.345				91383	107060	211039	222023	105135	147518	108432	55255	65318	44962	98780	45124	219927	110622	206689	116241	73276	83075	113166	15583	116161	156422	222683	34196	226429
	N9853	---	---	---	---	---	1.438	868.606				3768006	2006168	1663193	2760272	3027833	1090623	4689783	3889087	5946502	1841348	2953284	75628	1419004	440892	1798321	2475110	1831949	2549684	380137	2257350	5823594	4828146	3877556	2355604	4200236
	N9852	---	---	---	---	---	1.979	867.567				4505899	4070343	3214515	4564048	3199227	2815035	3668192	2443270	3964004	4225179	0	60540	339996	289190	285143	431378	733693	65484	435360	217826	3532560	3113680	3236614	2015251	2355393
	N9851	---	---	---	---	---	1.406	866.587				6864464	7354520	9247184	5221975	5872716	7661412	7189016	8291668	8442938	7787683	2637324	2574275	568273	2643812	1215430	2415377	2419390	3094868	1081856	2363594	5510290	5570330	5305738	6115600	5578917
	N9850	---	---	---	---	---	2.815	866.501				40644	77109	154139	94250	110148	98938	121548	72020	17983	55716	58331	29116	76140	54411	126440	12754	117610	13179	87930	29929	111074	132380	207362	39288	73808
	N985	---	---	---	---	---	5.567	140.009				3.90937e+06	3.24195e+06	804215	3.33734e+06	9.27782e+06	3.87656e+06	2.12984e+06	3.18111e+06	3.1196e+06	5.64459e+06	1.39457e+07	1.16583e+07	2.90738e+06	1.91853e+07	7.33009e+06	6.49834e+06	1.12875e+07	1.41765e+07	1.51493e+07	5.90509e+06	8.25879e+06	8.39654e+06	9.25973e+06	8.72703e+06	8.66807e+06
	N9849	---	---	---	---	---	1.97	865.553				3577325	2376393	2306535	3174082	2103266	1595237	2264032	1545357	3033721	2827088	27677	100227	339202	444435	214850	221468	281649	42046	689819	51748	2471638	2019139	2345169	1165766	1833445
	N9848	---	---	---	---	---	2.884	865.004				182298	250037	198981	453975	63062	294086	107471	325142	324097	507467	229251	146287	178137	365121	260495	106794	0	81166	66801	38862	377030	244688	188985	83561	20693
	N9847	---	---	---	---	---	1.444	863.577				3366550	2552346	2687396	3312568	2801094	2358154	1629154	1634040	2142336	2825938	1854770	2454144	3474297	332583	839560	1752166	237754	180636	3165826	342812	3393147	2968064	2526493	3397566	3258015
	N9846	---	---	---	---	---	2.721	863.01				69500	102653	83270	53902	75975	34980	104292	66090	214583	54936	136766	115732	263924	33109	76039	87133	137945	157557	63449	154702	175674	189540	219392	155617	301750
	N9845	---	---	---	---	---	2.57	862.505				33547	15203	43854	43072	25055	222734	123398	48087	26042	34586	66145	43850	88397	70078	74173	126899	82846	22932	79084	43621	17296	182679	46914	89062	89079
	N9844	---	---	---	---	---	8.421	862.001				1306961	879925	1410253	665178	948541	1142533	1656254	936890	1459152	824563	771921	1124218	771958	602451	103330	942934	464039	400647	57720	837987	753617	857040	858858	594895	655042
	N9843	---	---	---	---	---	1.381	861.546				3287277	3822544	4724583	3822262	4031362	5188572	3330406	3657330	4048951	5530105	14692895	6622052	27295970	13719098	13667869	20281546	11756684	12216252	17521860	13292925	4707212	3839952	3417355	4794432	3626432
	N9842	---	---	---	---	---	1.801	861.546				5005094	7433844	5737458	5845396	6634655	5982127	6557661	6157218	6930146	6738362	4812328	2354902	8127018	3584854	4326500	5062040	3671414	3780797	4829638	3172713	6793557	6409016	6799258	6379200	6112799
	N9841	---	---	---	---	---	8.11	860.018				448092	191570	61833	369048	195895	272776	165088	250811	187287	340739	339881	86304	143861	76287	292100	138896	173909	185161	1150254	336204	339407	314761	285076	417958	271698
	N9840	---	---	---	---	---	1.525	859.534				1179366	1666737	23187	160671	15940	182625	1222946	1164580	47611	69658	6630837	46629	5850066	38031	4281796	9449723	6340328	4666514	0	5011960	1291414	867480	465856	2104914	1005552
	N984	---	---	---	---	---	2.188	140.008				2.87678e+06	2.24476e+06	482507	2.65581e+06	4.8799e+06	2.05542e+06	1.1166e+06	1.50404e+06	2.03121e+06	2.33045e+06	8.2142e+06	6.22232e+06	1.15728e+06	7.38186e+06	3.09915e+06	2.74493e+06	5.35049e+06	5.72847e+06	6.09509e+06	2.62267e+06	4.44565e+06	4.01521e+06	4.66799e+06	4.42712e+06	4.34501e+06
	N9839	---	---	---	---	---	8.134	857.911				527128	524229	495559	629713	199417	237231	205786	658538	203623	311171	431581	273082	700328	556891	736532	262263	461987	307503	417187	606836	646007	424932	590702	411654	551306
	N9838	---	---	---	---	---	1.807	857.519				2076547	2566996	3451944	1577454	2280285	2000890	2644547	2863559	3922876	3653877	1231058	1696846	864666	832598	1015567	1509135	1205273	1337630	1631533	907429	1750836	2315396	2580218	1921622	2121167
	N9837	---	---	---	---	---	1.373	857.519				2170233	1384401	4146961	1910765	2090381	4624844	2577588	1928450	2662964	3704171	5428957	2534899	6159506	5332942	4827922	9126856	5517553	5541208	5068586	3654498	2514496	1388749	1390855	3168753	2336948
	N9836	---	---	---	---	---	8.37	856.976				94381	154847	81345	421820	416038	647839	168436	647105	142809	339085	169909	243414	587619	121880	111810	76909	189853	26201	96533	122097	198831	501841	105780	321797	299071
	N9835	---	---	---	---	---	8.383	855.021				812547	495716	561854	467575	205391	154977	155995	342244	54835	680486	661385	275399	203008	606293	736252	97309	2015559	476234	0	2135588	1324591	715915	553940	488191	386764
	N9834	---	---	---	---	---	2.597	854.016				121704	16147	18932	40729	47274	23014	62095	6127	92414	73964	39025	55787	88732	50303	91498	81254	110260	78836	117511	40345	19861	59354	130095	26481	9575
	N9833	---	---	---	---	---	2.817	853.253				67387	110190	50871	25614	57436	34597	32595	150808	55471	118569	46740	83321	44478	54844	19381	168881	14084	15406	17321	65701	137952	138207	255904	97828	53296
	N9832	---	---	---	---	---	8.09	852.894				512811	546733	341238	342305	464414	301146	487880	559570	467230	488988	455819	310869	279771	0	55273	57653	509669	335854	174959	368148	371881	323299	321015	543716	391860
	N9831	---	---	---	---	---	1.418	851.571				3457446	2442889	3231898	2470216	2545258	3938133	2621634	2320979	2548945	3276514	105188	408897	1013259	408295	1031379	147910	471233	479092	1405917	547271	3289971	2739721	2898756	3096393	3356422
	N9830	---	---	---	---	---	1.977	851.537				2087456	1279781	903713	2147014	1451068	485241	1455476	820635	1631670	1959156	0	161047	224196	0	80439	1236655	861607	0	496126	27425	1703049	1287707	1649074	541069	1165342
	N983	---	---	---	---	---	3.769	139.997				0	0	0	0	0	0	44329.2	39363.6	49747.6	36409.8	24503.5	32294.8	37518.9	34401.1	27415.8	77427.8	54904.4	83139.8	41435.5	97549.3	26585	123274	181668	84075.1	37542.6
	N9829	---	---	---	---	---	8.401	850.523				831514	1257299	3208139	1578618	901712	1383721	2108076	1383050	1477979	1568889	969884	1349529	823973	668953	450172	771374	1411376	1180907	811138	1041837	876159	922595	580803	1043979	1317572
	N9828	---	---	---	---	---	2.748	850.258				148943	112601	452396	124242	141070	200547	242001	212309	235745	88592	112523	53555	215065	75591	299952	364855	206376	177167	333399	457767	120760	401313	147118	193655	96178
	N9827	---	---	---	---	---	8.398	850.019				4255641	3801465	7481008	4213894	2849101	4015308	5100720	3856494	4496412	3636408	2084583	4006146	2485544	3525486	878324	3870223	1859800	2888480	1703408	2277058	2196959	2287532	2662186	2945714	2703690
	N9826	---	---	---	---	---	2.747	850.012				152470	95773	258813	364508	203982	123287	227703	320365	205362	446499	237654	332728	97854	118573	262438	358194	153043	612779	335743	258156	69510	260698	129292	313655	297410
	N9825	---	---	---	---	---	1.428	849.56				6276568	4328200	5045337	4879689	4057422	5023190	3453824	2960749	4700954	5029496	844841	65448	1812958	333061	671295	178996	17339	160415	932768	199282	3927528	4175094	3554428	3193530	3831348
	N9824	---	---	---	---	---	1.912	849.56				2777572	2224771	3466142	2495567	1913027	2333366	2025385	1589382	2817858	2659261	436459	35501	537041	304273	245943	91640	146335	222481	440740	121107	1512430	1441198	1608526	1201760	1195972
	N9823	---	---	---	---	---	1.799	849.548				1466193	2891415	873894	2487511	2360816	1630242	2314488	1160688	2317342	2069642	865268	71520	1038907	390667	529977	225649	239120	401048	595075	294719	1800981	1665769	1416789	1389919	1419185
	N9822	---	---	---	---	---	2.669	849.014				129916	155270	100222	47032	77156	164862	15877	62032	136010	71810	75435	126128	30495	123161	46762	50102	27172	78773	217752	65332	99064	72646	134512	195450	51880
	N9821	---	---	---	---	---	8.34	848.998				0	0	0	57448	0	0	0	0	0	0	922180	429368	1236063	2043456	3812794	263217	21027	1047213	1385955	2031145	3011035	2790455	2284732	2400646	2762917
	N9820	---	---	---	---	---	1.574	848.626				84660	131262	0	275464	151947	36299	117339	86984	157181	61934	25745	0	79720	32293	46110	0	9926	0	0	0	98837	165210	63797	54392	76460
	N982	---	---	---	---	---	2.362	139.996				2.22371e+06	1.49321e+06	48241.8	856081	160869	196638	58534.5	62139.5	36477.9	103165	516123	748587	159951	193771	735130	113193	209688	616644	317397	1.02542e+06	320002	326163	691188	260633	202391
	N9819	---	---	---	---	---	9.059	848.271				31980	31265	71283	55000	70592	25978	47584	40748	16889	43223	7718	9744	10761	15605	29701	127113	9221	6789	0	359022	65143	42567	8938	37733	30090
	N9818	---	---	---	---	---	6.676	848.264				4544344	4228151	3658830	4068082	4419149	5518987	4595072	4847372	3072779	5083134	6359212	4285264	3773382	3426032	4162271	5893902	4917824	2961645	1986276	5121914	4504096	4835966	5117334	4840265	4525566
	N9817	---	---	---	---	---	2.876	847.76				14036	18924	30271	24670	0	32522	21854	18509	15433	16316	17624	40051	38996	9954	14867	15016	40739	21511	22908	17656	14188	48337	22133	25093	26907
	N9816	---	---	---	---	---	1.836	847.531				94271	342186	193916	0	0	0	206358	207106	313787	0	1192431	297351	937895	253781	475254	335203	330828	1015062	587872	190538	220127	510827	342089	452476	306686
	N9815	---	---	---	---	---	1.526	846.62				4378229	6936849	2843371	5667902	4068986	3924806	5631281	3394037	3997921	4425616	2011076	127724	1831513	1508981	2263358	571809	495698	2508361	901220	1219755	5657562	4414134	6261126	3638646	3625340
	N9814	---	---	---	---	---	7.607	846.399				203649	490953	615823	342190	198058	349048	202512	384408	265037	235747	315066	122158	307866	299177	233857	223975	407860	152426	138785	532919	411887	265029	357456	351543	180591
	N9813	---	---	---	---	---	8.378	846.027				3887429	2446764	5365553	2916734	1310736	2653756	2892980	2128762	2192427	1962218	2429841	2591762	2585619	2339488	2678902	1930250	1525423	2505389	1726784	2530649	1683797	2057370	2623790	1832546	2031720
	N9812	---	---	---	---	---	8.157	845.907				153699	165348	0	121297	41547	157801	51187	219425	54896	33724	248367	361357	156588	272832	553696	388534	199001	190179	112036	105349	255159	180450	292278	120012	269160
	N9811	---	---	---	---	---	1.762	844.604				4804452	6747930	4518418	5024195	7376278	5366891	5819780	6044414	6264481	6004987	5393972	2137032	5970028	4165979	5131196	4706380	4010872	3540077	2558553	4959471	7263986	6298980	6620856	5818986	6325978
	N9810	---	---	---	---	---	1.417	844.603				17768264	23618994	7489534	19489114	20153370	13184265	18829610	20742670	22813618	12112753	17516688	7554461	12300742	11348258	11395323	10878211	12415418	9176944	10142014	11714128	23306224	19067700	19029900	18066132	18192568
	N981	---	---	---	---	---	4.817	139.983				1.2796e+08	1.46951e+08	8.85785e+07	9.23569e+07	1.70718e+08	9.57971e+07	8.72987e+07	6.06591e+07	7.72884e+07	150015860	1.64898e+08	2.05692e+08	244405877	1.57518e+08	2.10778e+08	2.11891e+08	2.97953e+08	243190413	3.40197e+08	4.36207e+08	1.78665e+08	1.63588e+08	1.57949e+08	1.53393e+08	1.53069e+08
	N9809	---	---	---	---	---	8.106	842.83				3871892	4267432	2578586	2873878	3530530	1877479	4535061	4036584	4937991	4930378	3833978	3042908	5501002	5307646	6855358	2829496	1847195	4419377	5033812	2310082	3461746	5863909	1925558	2627022	2741855
	N9808	---	---	---	---	---	2.511	842.661				17777	13454	211121	151971	93027	88179	34152	102130	49743	38447	131472	33620	46244	104992	64015	89423	86087	23798	85004	100524	50869	120407	69165	108752	40589
	N9807	---	---	---	---	---	1.297	842.587				3133492	2226550	2963882	2274146	1578274	2659298	662709	1852848	71623	598714	12681039	450474	8333674	619162	10827836	10962978	12395720	1483604	10284534	3575248	9446494	8200022	9002752	9168687	1242790
	N9806	---	---	---	---	---	1.816	842.586				919617	2647762	1678345	2137690	2331066	1746248	1832074	1564623	2066658	1599808	3301051	2117952	3800294	2869656	3739468	3212182	2353380	2524556	2793962	2788142	2552316	2666881	2442546	2034389	2626378
	N9805	---	---	---	---	---	0.516	841.601				133687	104842	40642	66866	89440	11090	24607	38906	26511	33240	22055	90026	24401	14193	12673	22051	31356	18378	93386	6331	133022	173035	28050	28061	81233
	N9804	---	---	---	---	---	0.276	841.601				133687	8529	6171	47070	26705	22021	44955	67901	37847	39960	0	0	0	0	0	0	0	0	0	0	131476	84793	76152	15300	51868
	N9803	---	---	---	---	---	1.664	841.578				3020	219630	634834	183593	273228	453678	105696	287944	346424	49461	188623	115441	48054	105518	101336	34526	297116	58131	62953	45511	75469	285706	244748	537570	57418
	N9802	---	---	---	---	---	2.759	841.335				180257	304521	612151	673622	570688	726980	727871	529764	426034	586460	387558	622990	636994	890699	607863	497427	855486	532622	646890	1278542	552064	833974	767953	758221	594529
	N9801	---	---	---	---	---	8.396	841.092				2061066	1249945	1425257	2526924	1405392	1872555	1056810	1415128	1723563	2040645	283629	1571662	839572	0	0	1825527	644741	108257	1020107	226257	1456562	1477823	1346172	1343457	1277832
	N9800	---	---	---	---	---	8.088	840.889				207580	205241	92893	353416	343780	358890	128791	200325	131055	42008	155601	258147	467539	121768	183130	219299	304266	69282	108667	308693	136535	316615	389798	340696	213015
	N980	---	---	---	---	---	0.611	139.111				43347.6	11254.4	18867.5	20071.2	17671.6	8999.3	9497.38	55690.6	10424.4	63288.1	61148.5	37809.3	39077.8	12005.4	24868.7	86787.5	13433	70725.7	29561.5	62344.2	12954.1	49953.3	41209.5	16470.7	44642.6
	N98	---	---	---	---	---	5.407	88.0386				4.73384e+07	5.0544e+07	4.91777e+07	4.17551e+07	4.05707e+07	3.89144e+07	4.22097e+07	5.43449e+07	4.8273e+07	1.71522e+07	3.69452e+07	3.09948e+07	2.59763e+07	8.59194e+06	1.03423e+07	9.29686e+06	9.67137e+06	3.19467e+07	5.72796e+06	9.1432e+06	5.02812e+07	4.89133e+07	4.64994e+07	5.14423e+07	5.41521e+07
	N9799	---	---	---	---	---	8.035	840.821				73648	20012	54550	48653	126179	69914	17067	0	0	31991	89889	0	167878	331032	776031	37814	0	0	78023	177635	323217	453493	212779	288363	509174
	N9798	---	---	---	---	---	2.862	840.668				1087233	1108394	1307365	1425302	936910	1085859	1392259	1570820	1072018	1702347	1236092	1358569	1684164	1356041	1043949	1618402	1580498	1230047	676547	717727	1235836	1957054	1469611	1506081	1646812
	N9797	---	---	---	---	---	1.464	840.572				3497249	6261772	8748821	5944620	5160352	1892298	6266188	1689849	8120978	7486939	5142190	4787670	2179234	3947829	2119760	4566896	4265092	3916666	2840365	3787474	6159550	5950042	4912092	6587520	948876
	N9796	---	---	---	---	---	2.3	840				2553386	2796020	2510610	4016314	2541170	2553740	3356331	5067228	1545682	6017547	1541052	1406978	3300874	2684764	2674761	3339030	3803972	2847554	2446419	961622	2514140	1872932	1632908	1653044	1549692
	N9795	---	---	---	---	---	2.934	840				2448181	3828485	3526312	4690258	1655268	3578726	3492250	2501286	2342085	4059560	3806409	3795361	3197690	3599624	3985134	0	0	4759606	0	4545213	3511343	2525113	6520612	2423042	4643060
	N9794	---	---	---	---	---	2.937	839.752				235371	224053	119014	144599	32496	439390	156055	70084	181859	217039	67238	147872	116842	233733	131831	53769	16112	0	26272	229119	181384	216064	236479	242920	255331
	N9793	---	---	---	---	---	2.611	839.752				77141	95661	76422	52997	231703	150168	54862	115690	184017	31560	174682	105508	174821	52500	14179	126659	188104	201346	108310	60531	405832	175923	101920	162827	106163
	N9792	---	---	---	---	---	2.865	839.337				1922384	4809158	1692592	2907068	1777778	2151873	1653332	3830872	2552676	5350652	3311409	3709593	6350428	2103002	879370	2940147	2017283	1863971	1326367	1846598	2431830	2189994	1798423	2899334	3176342
	N9791	---	---	---	---	---	2.313	839.336				3115135	1655844	1948470	1504300	5245676	1050250	1907477	2474928	2535710	2897580	2067541	3235195	1940595	1812430	5799394	2888069	2177870	1619908	2971012	5417754	1585125	3831584	2622105	1081610	2581262
	N9790	---	---	---	---	---	5.243	839.211				15223936	9708088	9674557	4290703	5409044	8468948	21433174	11423632	7398602	11267862	12539280	4522721	8512357	7366086	9857048	5060559	4947598	9876620	16374770	4564392	7308818	7994982	21615202	8916436	8513816
	N979	---	---	---	---	---	1.599	139.111				150331	111849	129401	175607	192562	77726.3	76910.9	68840.4	92995.3	40094.9	63570.6	464207	76416.9	126032	37745.9	116818	0	78265.5	127964	146509	66680.4	263731	292637	113798	151448
	N9789	---	---	---	---	---	5.333	839.21				9378986	5835170	9674556	13772407	6711276	8468948	21375668	6817922	10908513	11285685	12539280	4678946	3489032	12389433	12143666	8181373	8628592	8400774	7928498	7716114	12366900	12547524	21509050	8419724	8513816
	N9788	---	---	---	---	---	8.051	838.818				160540	122325	26315	44343	0	40281	277713	57552	97369	173647	391122	36736	305494	1172018	2321845	65959	26064	199783	469088	504467	859528	957222	509106	834752	768544
	N9787	---	---	---	---	---	2.379	838.668				1638441	2740114	4763549	2429226	2397141	3868808	3753763	1872048	3827701	1567566	7452168	3709717	1974168	1670495	6087929	2919690	6834250	3570309	2424204	8640560	2308729	4499380	3833154	3525312	5259396
	N9786	---	---	---	---	---	8.384	838.041				8431432	6507158	16182695	8916260	4364721	6986588	8151698	6333748	6893612	8399677	5554474	6390287	5279095	7701862	5454463	6679224	5736156	5739238	5073065	6247361	6437972	6647379	6183014	6643586	7574008
	N9785	---	---	---	---	---	2.9	838.006				10480399	6199369	12886990	5170194	7101777	3558972	5867100	8981687	10864698	6852166	8232776	10641489	9107232	6855439	10069192	8465424	3628470	0	0	4691224	8754042	6604864	3505183	4235166	9266518
	N9784	---	---	---	---	---	1.267	837.576				723362	563505	673783	391986	4426	8657	550035	370293	605504	12363	0	995214	5133972	1147640	1379387	781372	0	0	0	0	577745	644199	741933	187586	645238
	N9783	---	---	---	---	---	1.898	837.56				1123269	838311	915028	854064	731139	261132	518138	329899	1111300	1114348	160040	254545	443480	155190	146040	284655	130970	175938	1370923	172217	1146931	859051	1081398	537708	627112
	N9782	---	---	---	---	---	1.45	837.559				3654675	2391971	3174688	1972526	1315636	2551086	2798100	1703779	3258274	2485895	617891	3971686	5133000	821746	1609482	3269922	969946	1118229	5848452	960764	3481528	3066610	3227110	3401226	3396881
	N9781	---	---	---	---	---	2.899	837.506				1316604	2198412	2088456	1338179	421502	1441331	2750919	1533709	1623925	3862182	1729658	790004	1997787	1667708	2126404	1407474	2001498	1258498	738068	1161416	2106552	2555026	2975512	1059782	1519593
	N9780	---	---	---	---	---	2.373	837.34				3341320	3432952	4196112	10919364	6070898	3045358	5843055	2817376	5779288	4567452	7343478	4132338	1963169	5642031	5737331	3193260	8691987	2654965	2423487	4595508	4111673	3273672	3368475	3122304	3179471
	N978	---	---	---	---	---	0.271	139.111				89193.2	66588.6	71167.8	13155.9	13258.1	46192.9	19166.7	39066.3	35175.3	49721.8	6731.64	32852.5	14542.2	27203.7	5815.82	86787.5	6862.88	23464.7	11982.4	17087.4	17000.4	123700	59921.8	56315.2	12080.4
	N9779	---	---	---	---	---	2.891	837.34				4313626	5912072	2502165	3038906	3047482	3499692	6215524	6094120	2985146	1849745	2707476	5331644	5811290	3888667	4397774	4237550	4662980	3918146	2947815	3216587	3846654	5273383	2462538	4774558	2850012
	N9778	---	---	---	---	---	2.744	837.247				173148	201021	86875	255938	123485	132342	314531	146956	417196	190421	145835	137578	264193	536033	204537	229632	115287	319250	93536	106106	152345	398176	94273	195258	206313
	N9777	---	---	---	---	---	8.413	836.973				3943407	4146547	1220024	4036154	3362752	2271062	3249322	3129350	1595071	3218098	4426460	2056202	2271312	4220897	3940546	3037390	3305268	2286902	3356839	3273275	3249400	4093260	3314545	1169584	4755080
	N9776	---	---	---	---	---	2.335	836.675				1576461	1766909	3212118	5584064	3609394	3837706	5722978	2220207	5402948	2653460	5658984	4299836	8618363	2429307	3967354	3785838	3550415	2307264	3625096	5300461	5364836	2263739	3803652	5910402	2119665
	N9775	---	---	---	---	---	2.878	836.672				3499318	2624870	3248073	3702954	3626647	2687657	4142546	2772028	3570778	3704455	3733754	5097088	2944981	5012404	3124660	4137068	4993225	1632773	2356870	2278369	5294013	4007928	5764370	4471267	3629418
	N9774	---	---	---	---	---	1.341	836.54				3028241	5663147	5631580	4754416	5523899	6845936	3422628	7036479	2878364	9658677	8306621	4242349	14283463	8192655	9946966	14437368	8655242	7561457	11356604	6250898	6181502	2615944	3243984	8045770	6159621
	N9773	---	---	---	---	---	2.315	836.007				3249084	2289634	4561604	4013966	5612176	3928615	2184814	3318344	5380226	5360268	11605411	3820243	3028589	4480242	3346735	4270700	3565902	5959842	5398768	5949670	7071956	5926990	2159942	5533734	3933637
	N9772	---	---	---	---	---	2.71	835.756				49579	110210	186638	84965	25234	53851	130615	64696	28069	88310	42004	24669	92141	15522	18404	118178	67138	165129	51868	30583	146931	203454	55915	103010	66806
	N9771	---	---	---	---	---	2.386	835.756				27558	191316	67882	23535	84774	44281	52578	80786	103803	100557	19661	53430	79740	135441	46078	238894	31895	205742	169814	58846	133213	73306	55331	36830	122155
	N9770	---	---	---	---	---	1.447	835.538				8113640	10215898	2764240	5636430	7720632	4349597	4982942	7672963	6184654	9902630	11399482	3340006	4649256	222007	420438	1494042	590052	428647	3728399	472018	6753124	6409538	4670476	7173466	5534893
	N977	---	---	---	---	---	1.798	139.05				6.06858e+06	5.79469e+06	5.32219e+06	6.11947e+06	5.19804e+06	4.40233e+06	5.45557e+06	5.55262e+06	3.84218e+06	2.49866e+06	5.85078e+06	6.80561e+06	2.62591e+06	9.37926e+06	6.79386e+06	9.62823e+06	9.79561e+06	5.60902e+06	7.44764e+06	1.0301e+07	6.78022e+06	5.58484e+06	6.73133e+06	7.26029e+06	6.34338e+06
	N9769	---	---	---	---	---	1.791	835.533				8338578	11320835	6584525	11123276	9635271	8528839	10507959	9228781	11090698	9747389	4562053	2185877	9609218	2961369	4259000	5391071	3937603	3618859	5904282	3187449	8955251	9094526	8367962	7749644	7860938
	N9768	---	---	---	---	---	2.883	835.346				3274486	3000429	1770014	1762832	1504329	1461012	2601951	1779433	2095318	2227071	1081956	2509140	2874677	1025781	2805780	3114184	2473494	1017202	1028762	1139966	1754580	2900020	2912439	1744356	1966883
	N9767	---	---	---	---	---	2.335	835.343				1005670	2466480	1238198	1206662	1732610	1484234	1876315	1487603	1167972	1968711	1254084	1783671	1509523	1860098	2143438	1661997	979542	2195266	2769948	1180877	1802178	1404255	2294921	1474060	3371852
	N9766	---	---	---	---	---	1.353	834.526				2985744	5640642	4815184	4004353	4595036	5440672	3584051	5583480	4353389	6296636	490397	3259937	7818922	6338334	4846982	9965427	6859233	4535194	7431663	4247995	2678894	2238386	853188	5066822	3492321
	N9765	---	---	---	---	---	2.642	834.343				49059	32642	40486	57135	12006	25912	13310	68958	18207	21877	6828	37111	22088	41817	24057	18946	19759	55918	18963	52412	24705	78996	47499	15350	35640
	N9764	---	---	---	---	---	2.849	834.009				1804152	1042316	809783	877186	590878	1505178	1058954	851966	1145740	1362577	1611697	949004	1660032	1068693	1202124	779889	734196	581288	950305	1431110	1167677	2076607	669708	762015	607975
	N9763	---	---	---	---	---	1.512	833.606				1199912	2045742	661310	1634996	1582075	540179	1012200	679333	2288421	1505498	436075	0	229009	30265	32447	0	112472	41262	0	30197	1426445	1225929	1273915	397727	996016
	N9762	---	---	---	---	---	1.806	833.515				2256358	2673110	3038989	2453015	1664500	2306455	3210631	2587801	4031060	2965671	3441643	2625380	5752436	2262577	2837013	4263917	2678327	3442702	4804216	1758645	3517074	4261802	4132173	3311462	3715522
	N9761	---	---	---	---	---	1.394	833.515				746510	833115	159543	1357866	1130993	1787660	1482410	1703700	1868596	1452074	12763620	6737475	15948280	10611956	8737491	18227070	12346416	10980047	18961392	9343032	2662657	1893293	1766291	2369672	2535952
	N9760	---	---	---	---	---	2.51	833.013				114655	117783	161681	33186	98183	25123	36695	68395	63488	70188	209224	155936	62042	36953	45238	65356	61123	70157	31078	57922	95317	136810	91388	40107	75732
	N976	---	---	---	---	---	7.492	139.049				1.19308e+07	1.1542e+07	1.0611e+07	1.05321e+07	1.02872e+07	8.8032e+06	9.23679e+06	1.21805e+07	11829475	9.57283e+06	1.60043e+06	1.86866e+06	1.83297e+06	179388	2.76901e+06	312849	2.65125e+06	102588	1.685e+06	4.48147e+06	6.92645e+06	6.58211e+06	7.36446e+06	7.00305e+06	7.11512e+06
	N9759	---	---	---	---	---	8.117	833.013				755915	831787	891259	1226915	932277	882019	484261	743923	608175	1038486	1039735	406462	1044028	942408	1204592	508638	396534	590419	3120332	1297544	1261733	1019864	1055209	923745	1108621
	N9758	---	---	---	---	---	8.154	832.9				450035	761853	443178	700273	640765	768161	430383	1109846	936014	518655	811559	808175	1388804	799582	1661823	773502	676857	27311	1011496	702899	795850	534939	789954	586292	844628
	N9757	---	---	---	---	---	1.694	832.603				1110960	4053217	660980	4257292	340539	1058690	1203727	1094400	506382	3922060	643184	0	144714	18512	70488	175361	169160	261640	238012	50347	643312	604043	910126	425173	365237
	N9756	---	---	---	---	---	1.439	832.603				5293731	3539959	1883855	1845096	3261290	3179859	2786384	4401537	3500550	2192251	1487716	102614	542145	111024	338132	175361	236960	428777	221894	434695	3264832	1878487	4510988	3153771	3350831
	N9755	---	---	---	---	---	8.156	830.899				1489458	1751874	1465227	1530879	1750774	1813646	1407942	2216751	1987850	1323666	2024580	1506445	2520638	2457618	2894586	1972167	1886712	1697650	2156646	2000263	1596868	1071603	1863695	1545119	1720261
	N9754	---	---	---	---	---	1.431	830.59				1330031	938000	999638	501793	502263	1180391	1145560	748296	2147899	1227648	2729730	678460	1239474	818342	219911	954565	211496	1500664	176508	882285	1360251	2342822	1204064	912552	1772744
	N9753	---	---	---	---	---	8.362	830.113				128610	0	151921	163077	0	71101	0	0	115394	0	350831	1001650	83812	91891	0	506346	260206	95781	316093	199463	494635	313740	341766	264865	103459
	N9752	---	---	---	---	---	8.393	828.986				892892	572950	1095550	1121803	1053158	994849	246585	447937	1359838	539549	1302320	1170105	2191595	2874136	2016702	972952	915828	1165032	2140598	1245276	1383145	1054212	503166	354109	238085
	N9751	---	---	---	---	---	8.095	827.884				896863	825104	855291	907604	506930	883354	536317	671595	639209	679743	435049	411313	589523	340530	457214	203066	130174	103044	459861	700754	729609	880107	566837	474481	567564
	N9750	---	---	---	---	---	0.373	827.589				57439	66022	110525	22059	54025	35313	54666	32462	99899	76691	101658	62655	162396	8937	27658	34794	0	66697	0	0	176799	95060	154579	88009	85468
	N975	---	---	---	---	---	1.751	139.038				2.84448e+06	2.21213e+06	3.6145e+06	2.335e+06	1.49603e+06	1.73547e+06	1.89534e+06	2.17457e+06	2.23622e+06	2.07807e+06	927694	618144	305596	836201	366550	978532	824125	861700	394819	843686	2.17813e+06	436357	1.50505e+06	1.50489e+06	2.38298e+06
	N9748	---	---	---	---	---	4.168	827.183				166436	48825	65708	0	40971	0	0	0	82741	59287	178575	323297	619797	182772	81239	114946	112168	154686	194075	135400	227560	635440	72644	191630	332047
	N9747	---	---	---	---	---	7.355	827.178				279620	280307	58176	311211	320449	226509	111921	408774	113162	144753	130197	323251	250413	259060	278096	238254	328238	102426	424102	583882	213564	161173	398492	296438	241110
	N9746	---	---	---	---	---	8.403	826.017				362376	0	460083	150852	408313	180919	669861	347644	130679	181442	63896	224839	285680	77274	151632	106096	0	74662	47188	45177	493024	249419	264374	365108	160298
	N9745	---	---	---	---	---	8.094	825.882				1991359	1501532	1720814	2017071	1582769	1734146	1374586	1477175	1037915	1617159	1329767	1039214	1437205	1094346	1122308	1044859	1247438	1475793	1249442	1534826	1410955	1626634	1599977	1586765	1602596
	N9744	---	---	---	---	---	5.327	825.213				481313	2675257	1107754	974782	1083563	1108666	1148147	1282169	1291024	843996	674690	857579	1607102	1534962	854408	1121185	1523502	3275896	1300804	2268304	238003	590253	1299044	887122	1222330
	N9743	---	---	---	---	---	4.176	825.186				593550	352436	357996	173890	312294	152241	509054	129979	452467	874823	927648	1901335	1324315	1226071	913244	444046	670416	955091	964893	1080287	3630650	2747556	805320	795704	978812
	N9742	---	---	---	---	---	2.647	823.669				14425	48741	65818	77814	32244	15120	51971	13734	27065	50416	72568	72156	91164	12295	31008	48164	53261	37784	35758	33794	44302	74921	58764	64035	33434
	N9741	---	---	---	---	---	1.939	823.546				2405494	1546956	2289750	2203139	1340339	1618984	1407938	1123344	2061517	1915783	27623	110381	562925	346177	269864	705210	429885	59166	1291660	177170	1318418	1474100	1297698	1191731	1065563
	N9740	---	---	---	---	---	1.421	823.541				3978293	3068924	4615923	3299059	2154659	3451557	2497852	2087444	3897379	3364102	582730	1921953	289237	1046405	2030806	2254832	1685783	1450349	5989282	1520838	3332990	2952354	3520366	3146080	2976252
	N974	---	---	---	---	---	7.071	139.024				1.32144e+06	2.31168e+06	1.97823e+06	1.0139e+06	2.49641e+06	1.58378e+06	912506	1.63283e+06	2222239	2.48233e+06	2.75257e+06	2.05686e+06	2.53598e+06	3.85003e+06	5.43118e+06	1.69565e+06	4.44678e+06	5.51799e+06	9.88754e+06	7.02114e+06	2.73681e+06	2.63228e+06	1.28136e+06	1.88e+06	3.23549e+06
	N9739	---	---	---	---	---	8.729	823.21				12561	10764	110455	14672	107027	31854	133009	30723	51563	0	0	0	13384	8667	29471	119478	51145	31340	43621	409193	48746	68650	28258	67176	70855
	N9738	---	---	---	---	---	8.339	823.019				152054	38053	63507	182379	77266	69305	0	100872	89358	130726	0	96706	210561	703774	83983	94013	95088	182334	106437	362569	504686	927753	575885	265827	431415
	N9737	---	---	---	---	---	1.348	822.633				0	101374	0	0	116316	128435	55264	247314	194823	0	775680	1650084	783562	1232685	1010253	2027356	853350	1090423	248899	2188962	524272	1002439	901876	850319	492487
	N9736	---	---	---	---	---	1.503	822.551				67823	14607	1902	27458	31525	56903	18944	19884	31125	24617	1422851	2236944	1029361	860751	1792028	3670560	3449687	2874276	4086536	3338148	51244	57012	24549	73352	32273
	N9735	---	---	---	---	---	1.397	821.527				2087588	1486042	2211590	668261	909904	1791955	641697	1082486	1617499	2094850	1026872	2830734	3064481	418205	1357100	1195778	1053216	1325506	4535904	392568	2291172	2535250	2621094	2509151	2284786
	N9734	---	---	---	---	---	1.844	821.515				105096	445289	544411	169187	44635	144386	51978	370279	579414	158451	491516	89831	274698	14949	41632	639153	428409	583593	1959456	81013	61966	682724	31280	63796	339979
	N9733	---	---	---	---	---	4.906	821.254				115695	229188	28461	107088	232149	207454	35915	202560	266411	1010413	1758942	206697	1022503	1368178	2221134	1491747	3351157	3752862	4224034	4969145	917006	1220375	986737	925689	1000523
	N9732	---	---	---	---	---	8.411	821.002				19581846	18021072	27682482	20183948	14253030	18210794	21112054	17953294	18792334	17593358	14214789	18632618	14323990	15166187	10545461	17483818	14181307	15633171	12792092	14970719	17096902	15581148	17066158	16059932	16300765
	N9731	---	---	---	---	---	6.054	820.355				196461	117787	77416	216897	149761	100532	80694	126535	47073	67056	29639	10189	0	10262	31109	51739	14848	21631	0	12300	219276	95006	104968	149231	212987
	N9730	---	---	---	---	---	3.222	819.32				2473500	1285799	3443906	3526362	273704	2294752	2806544	1950438	1283505	1838375	0	0	0	0	7610	0	0	0	0	0	408816	1121492	497135	502063	348981
	N973	---	---	---	---	---	6.757	139.024				1.30156e+06	1.3162e+06	2.62259e+06	879172	1.12338e+07	1.9414e+06	1.82045e+06	2.10944e+06	6.29868e+06	2.65854e+06	8.43975e+06	5.50568e+06	5.65107e+06	8.98849e+06	1.16655e+07	8.91231e+06	7.22666e+06	5.80711e+06	1.21126e+07	9.27464e+06	552844	1.06781e+06	3.04855e+06	2.47669e+06	2.09012e+06
	N9729	---	---	---	---	---	8.167	818.969				111073	194655	204993	261257	385531	139033	40395	432094	72411	201158	276344	93179	324094	257648	559555	267740	262817	279649	155703	387847	165086	270575	163680	185863	332233
	N9728	---	---	---	---	---	1.855	818.587				9768195	14046210	9990322	12214137	13731773	11762694	9314960	11671366	12372949	11454240	6569104	2859407	9234887	5602667	6451539	5810367	4795546	4767570	6511313	5211296	11337049	10711627	10230408	9880934	10101688
	N9727	---	---	---	---	---	1.594	818.587				35978944	46950196	9862981	42099600	42482264	40225648	33659152	36030528	41731800	42611160	5523358	11770720	35349136	4437168	6581764	4960890	6337983	17738556	7231775	5569749	11589140	10635220	10025558	9880934	30766798
	N9726	---	---	---	---	---	9.067	818.259				22541	41109	147821	63774	77475	79045	132700	40779	44465	54298	12825	7205	37056	68809	60458	229607	31945	4679	0	510583	73961	103928	90944	120003	71132
	N9725	---	---	---	---	---	1.79	816.575				6447924	8248377	4234071	6056401	7364511	6797854	6950690	6090492	6984486	6848906	22698948	4653626	10535640	7724226	8248192	7911700	6656648	6395420	8302316	6913816	8700276	9275592	9123495	8457585	8488831
	N9724	---	---	---	---	---	1.414	816.574				16109587	19443424	19788714	16240426	17505992	20076856	17895750	18027516	21160582	21270568	1995690	16130057	31504578	22312292	18301158	24622628	23066668	18863048	19733862	19074244	22199130	20970820	20248786	22146796	20716746
	N9723	---	---	---	---	---	8.09	815.883				322511	298835	338607	388793	347593	391137	359638	45646	172804	397550	311047	517543	591932	326536	908112	195462	791938	194384	327105	637173	713694	421562	421043	411200	506558
	N9722	---	---	---	---	---	7.924	815.441				190788	70886	90921	210434	106524	122167	0	562491	0	0	0	0	114476	0	38239	0	89658	0	116738	205318	153402	185842	119826	144501	233721
	N9721	---	---	---	---	---	8.089	814.941				798296	725085	526294	667621	666471	898889	683616	756921	481432	707054	388168	476875	423462	63278	70987	159515	707715	416080	289873	627307	486334	678012	552048	398053	370341
	N9720	---	---	---	---	---	1.8	814.56				2457129	4531532	2497770	3262263	4182274	3391838	3099942	3654303	3001826	3934073	509753	1320450	4633008	2503588	3245444	2772209	2052964	2019366	2675152	2318800	4234198	3057326	3350223	3509932	3447634
	N972	---	---	---	---	---	7.459	139.024				7.05274e+06	7.37094e+06	6.58135e+06	5.34225e+06	4.50817e+06	4.17119e+06	3.01386e+06	3.44144e+06	4.66101e+06	4.98696e+06	4.66206e+06	3.54983e+06	3.42778e+06	6.89063e+06	7.97361e+06	9.42279e+06	1.25083e+07	1.95431e+07	1.13807e+07	9.41953e+06	3.99024e+06	4.78704e+06	4.83236e+06	5.02773e+06	4.29935e+06
	N9719	---	---	---	---	---	1.367	814.558				2749150	5917394	2578116	3581068	4822864	4757487	3245034	5097630	4023076	6880574	4308900	3784022	7145609	4825334	5562290	8407018	2867713	2335398	2579178	3701977	5365491	3651078	3316501	6490063	4276883
	N9718	---	---	---	---	---	0.4	813.572				75119	24972	57826	73165	12150	47771	14562	49473	21837	36635	9641	21516	9221	11735	24203	13242	51412	28889	0	0	131221	117880	13718	8725	79174
	N9717	---	---	---	---	---	8.369	813.012				17782766	14123165	23287020	18256928	11938190	13858067	14388370	13954552	15576006	13111776	18282158	14177143	17630654	16108071	16052449	14542956	13623322	16969550	14941621	13306249	14412687	13917644	14621047	13933712	13822550
	N9716	---	---	---	---	---	8.132	812.891				0	353379	150346	233670	110509	140878	150328	134404	263171	69027	195028	242355	361903	270695	175632	296966	395647	73557	263724	325615	113564	153289	100066	210091	105064
	N9715	---	---	---	---	---	1.329	812.539				1156010	1962276	1348086	1785905	1751299	1969830	933888	2237330	1055397	2437447	1963886	299059	3261151	2130990	2024606	2867016	1304980	1533876	946742	1338565	946264	1546992	283682	2164919	1307547
	N9714	---	---	---	---	---	1.819	812.539				257456	698315	462275	317752	510735	389654	398489	798373	592776	748862	515569	277306	656121	533522	581259	530742	284380	245668	325918	711723	798402	661350	830154	494340	503547
	N9713	---	---	---	---	---	2.708	812.012				266608	242268	362070	235011	305893	227271	208336	189925	214881	126885	308001	227440	228724	244022	138304	170454	250755	477346	196562	248076	320407	138160	227446	155263	549282
	N9712	---	---	---	---	---	2.194	812.012				103453	232539	174198	374555	109912	90167	42937	37203	185195	78447	144573	81719	117108	136213	94335	232707	89733	138979	120218	265671	108527	236560	223505	77064	25289
	N9711	---	---	---	---	---	8.091	811.798				949484	653556	823202	810235	336517	451343	676514	247634	627616	852188	297814	69402	166373	291890	295002	288714	48799	127834	348705	329710	560542	446043	443284	215461	310595
	N9710	---	---	---	---	---	7.31	811.584				547712	652002	765375	783636	604349	534881	352401	400442	407902	554943	104511	190218	193485	180856	143587	364904	274617	113425	459029	803119	488754	409701	373578	580741	505235
	N971	---	---	---	---	---	6.595	139.024				5.8424e+06	5.80558e+06	2.62259e+06	3.12476e+06	1.12341e+07	6.48787e+06	4.38038e+06	5.02169e+06	6.29868e+06	8107990	8.43975e+06	132053	40905.3	2.36086e+06	1.16655e+07	8.91231e+06	1.77424e+06	6.46691e+06	1.17759e+06	3.03647e+06	5.90572e+06	5.66093e+06	6.37495e+06	6.00274e+06	6.06789e+06
	N9709	---	---	---	---	---	1.343	810.529				2083945	3146886	4304653	3354062	3449342	4241648	2336681	3602168	2706602	3831994	3635693	1649598	6397914	4498588	5072951	5676153	3320314	1890736	2085132	2938531	2889718	2483771	833124	4086060	2872117
	N9708	---	---	---	---	---	1.81	810.528				284707	840836	894820	392111	293762	721652	638333	1098575	1389921	938964	940458	425663	739724	763912	795635	622051	959386	448579	220413	607794	769684	1218058	1070561	719575	1044638
	N9707	---	---	---	---	---	1.931	809.527				1019300	956818	814026	1108924	927711	531821	909857	355703	1231864	1108461	33916	130501	180035	25511	7937	355412	147715	148482	527485	19469	705642	745903	622294	355356	638860
	N9706	---	---	---	---	---	1.432	809.527				1095230	251689	385006	44846	197777	1039885	270084	365296	153347	795691	169530	670288	43591	346251	340490	450337	579443	408225	1951820	23343	522384	683893	266846	822887	132897
	N9705	---	---	---	---	---	8.399	809.021				5536588	3791563	10950898	5568419	2898349	3998443	5805364	4807318	4112521	3905295	2902350	4681022	2210584	3097014	1385065	5182474	3632067	3362525	3051358	2755929	4285640	3999022	4677338	3613593	4351315
	N9704	---	---	---	---	---	8.129	808.003				402618	295722	333731	530551	312062	238109	195196	218929	448438	392975	390621	135780	541830	384211	618755	174342	152943	393935	2294852	404243	139625	252900	470016	625070	665798
	N9703	---	---	---	---	---	1.418	807.548				846902	462483	1260294	753195	518455	391449	243448	334600	1108011	400483	349299	524857	483195	538888	868544	1238947	569866	946864	1814485	1266130	74597	1215246	902369	554524	879937
	N9702	---	---	---	---	---	1.802	807.501				2443468	3952269	1953564	2636082	3125823	3708014	2955142	2845160	4271474	3519716	1928119	1640915	3132103	697774	451298	1964671	1394376	1968730	2089908	838264	3158581	3613588	3017274	2453371	3006878
	N9701	---	---	---	---	---	1.402	807.5				1120640	1504073	423933	552981	1038532	1107478	1357304	1155562	1112886	2713068	4833250	3455652	6890622	2741242	1267272	7879035	7402101	4669654	9683785	4593524	1129843	1084818	1056943	1106844	909349
	N9700	---	---	---	---	---	8.735	807.238				335599	378238	998876	296273	486797	281388	798661	312066	487399	182208	15267	48957	95619	156308	129648	737510	331735	226085	11766	1660568	382007	357971	343219	330161	370699
	N970	---	---	---	---	---	3.176	139.015				9.75457e+06	2.19167e+06	854740	8.8223e+06	817399	7.99572e+06	2.72855e+06	3.61104e+06	4.18243e+06	1.7461e+06	9.70142e+06	8.95687e+06	1.24833e+07	2.84522e+07	3.9299e+07	2.93725e+06	1.91586e+06	5.65223e+06	1.48801e+07	1.91486e+06	9.60653e+06	2.51394e+06	954078	1.19727e+07	1.04993e+07
	N97	---	---	---	---	---	1.213	88.0386				1.26006e+07	7.07414e+06	1.08739e+07	1.30798e+07	1.05207e+07	1.42371e+07	1.8507e+07	1.40856e+07	5.19252e+06	7.3337e+06	9.06115e+06	9.67922e+06	9.29113e+06	1.28984e+07	9.15665e+06	1.49902e+07	2.19311e+07	1.21193e+07	1.38205e+07	2.3625e+07	7.75522e+06	1.29865e+07	1.17495e+07	1.89267e+07	1.46399e+07
	N9699	---	---	---	---	---	1.503	806.554				0	26019	40630	0	0	0	7265	0	8093	0	1279456	2907070	2147340	2362568	3314982	3362788	1955150	3426495	5657784	2991930	165979	119926	49373	536264	49071
	N9698	---	---	---	---	---	8.131	806				1613411	1887694	1655437	1733752	1569549	1657321	1525895	1364428	1616127	1493141	1864356	788282	2187822	1830507	2461110	1337532	964093	1378051	6092689	1764850	2288964	1505100	1900718	1682273	1912324
	N9697	---	---	---	---	---	8.377	805.028				3249738	2593405	4460656	3027136	1882420	1971301	2882253	2566787	2177059	1946338	3689824	3244956	3170512	3434088	1635893	2758235	1849732	3432550	2726234	2094205	2320360	3101861	2470109	2146394	2461390
	N9696	---	---	---	---	---	2.505	804.996				50005	91644	25433	76596	34227	18795	50386	64645	43749	55850	71232	20871	145962	15026	29762	12472	76938	76069	37557	13959	23196	71756	18256	17479	18137
	N9695	---	---	---	---	---	1.427	804.577				3217182	7387063	4570580	3798648	5035460	3158496	5123234	4542701	6489102	2409857	5817744	1991620	2389101	2148881	1445303	3829609	2588036	5040038	3661032	2547070	6410177	5087335	4499650	5174074	3008524
	N9694	---	---	---	---	---	1.431	804.555				1147254	1631157	1070495	1054883	1136799	712181	1193433	1191254	1476709	1123472	1699940	613473	1305350	697681	622381	1336100	775773	1067177	1509596	1173505	1474211	1095822	1030480	1100387	1076446
	N9693	---	---	---	---	---	6.022	804.353				56967	0	53412	43969	0	55723	41739	29922	39034	38200	101506	232032	167890	220852	137371	199554	131315	198343	331639	225049	11540	74669	46102	145987	14850
	N9692	---	---	---	---	---	2.429	804.336				53555	65479	172264	52006	57779	55126	107831	56226	166087	182195	19161	89494	108545	141302	115637	63439	159366	165110	67280	149478	39348	109564	125005	105045	99287
	N9691	---	---	---	---	---	2.861	803.998				2384047	1324222	1188290	981504	1268764	924328	2061404	1490732	1170414	1197254	2698341	1778298	1874131	1928269	1547546	1264332	1809777	830916	1322099	787465	1291140	1084404	2157105	947209	1406761
	N9690	---	---	---	---	---	8.04	803.888				390160	109688	211856	230650	72033	201896	32857	21475	24357	234175	101354	35324	396392	124220	397578	140723	295292	314632	4821	316320	443322	608077	251781	356162	312376
	N969	---	---	---	---	---	2.994	139.015				1.8846e+06	6.91178e+06	624351	868634	1.21195e+06	872633	2.14281e+06	3.03555e+06	6.8491e+06	5.68523e+06	1.18068e+07	7.12161e+06	845650	2.84522e+07	640000	2.23956e+07	1.28843e+07	9.80181e+06	1.47594e+07	1.80999e+07	1.77014e+06	1.81375e+06	2.09553e+06	1.08364e+06	455088
	N9689	---	---	---	---	---	1.741	803.563				318472	185196	51516	559236	111600	110678	410193	262588	263379	260550	90990	0	321380	366795	299910	140510	247230	179279	495940	318090	497747	403875	433402	544732	598841
	N9688	---	---	---	---	---	2.6	803.36				29279	39130	24014	50679	21277	35394	33252	32697	74864	11129	70168	15827	58151	41527	50906	107544	28944	28454	54573	100737	36526	67506	25930	74463	30747
	N9687	---	---	---	---	---	2.855	803.333				1061001	1863998	1570369	2022300	1844432	2026425	1432226	2232133	2290597	1932964	1848270	3000539	2727348	2227157	1116208	1197542	1769802	1316589	1730376	2009755	1960777	1414825	1905532	1615874	1813109
	N9686	---	---	---	---	---	5.332	803.235				190246576	201322400	190300448	215107664	179763008	170744352	144963280	220167520	132313272	156774048	153553728	205387632	215951968	178636320	253543888	293699584	266066512	199746368	166484112	284282816	203586496	196058592	196393296	213194416	209980928
	N9685	---	---	---	---	---	0.991	803.067				530637	156496	634152	273123	109294	453062	331473	175805	249173	178175	422109	368700	27928	710652	555821	22439	475593	1265244	187324	522028	622818	532486	583943	659158	502138
	N9684	---	---	---	---	---	2.876	802.669				2978084	3753756	1825070	3346023	2667601	1886973	2851033	2818330	1750264	4818074	1898793	3993441	3263934	1674872	1532600	2343198	1589784	1792299	1946825	2221164	1068128	2029230	1715634	3729611	1904722
	N9683	---	---	---	---	---	1.475	802.56				95766	118743	821089	654130	728562	300167	552877	85260	555350	350322	1506760	1119990	1179859	911096	159854	848587	767651	1416125	532373	556285	1090352	1074205	1476871	535606	1737748
	N9682	---	---	---	---	---	2.316	801.338				2084427	1326796	3038472	1132933	1282333	1874973	1857320	1468137	2382885	852196	2128483	1538634	1338308	1718669	1608864	566357	1753372	2099616	1491000	1445359	2464760	2245876	3493800	2155275	1701282
	N9681	---	---	---	---	---	2.861	801.335				1069740	2087169	1402794	2750060	2307482	1920718	1477145	757661	2955104	3922864	2182464	1407248	2435375	1966717	2999426	2888117	1217456	1917895	2549942	2781552	2401678	4324305	2199011	3167318	3322194
	N9680	---	---	---	---	---	8.097	800.871				2791707	2509957	2730676	3042067	1978529	2605571	2091623	1864694	1265577	2493943	1891093	1519521	2234391	2220820	2495730	1816532	1409631	1795849	1905879	1949950	2405166	2644638	2090552	2531661	2561988
	N968	---	---	---	---	---	3.46	139.015				3.73288e+06	2.39564e+06	5.69021e+07	7.22936e+06	1.07584e+06	1.24773e+06	7.16285e+06	6.06384e+06	6.42153e+06	2.30295e+06	2.73337e+06	840581	7.22147e+06	1.0312e+06	2.49772e+06	930246	219028	778581	43023.1	83294	9.37734e+06	8.84253e+06	1.00421e+07	1.54469e+07	1.68927e+07
	N9679	---	---	---	---	---	2.843	800.673				2292602	2340154	1116952	2185164	1600720	1779148	1836381	2686250	1396869	1116025	1683220	1322284	2245325	2175593	2417542	2534468	2349275	1018790	1315824	1490702	1284769	1939256	1331744	1459269	1692220
	N9678	---	---	---	---	---	2.28	800.672				1475507	883746	3626845	1607866	1452475	1324621	1226395	1221754	1690229	2375313	557923	914203	1177218	1731416	1466185	1401762	1272303	1602505	1092775	1305826	1256245	1422992	1385381	1417419	752605
	N9677	---	---	---	---	---	2.421	800.67				926567	1606174	1255409	3050344	1225694	1362572	1070598	2545826	875682	906302	1514664	1107785	1040311	2559168	939193	1953806	2929034	2182566	1682037	2178529	1166068	2160675	1351045	2120471	1373986
	N9676	---	---	---	---	---	6.214	800.365				285539	244640	579081	182440	123808	206409	484627	276052	324116	173432	0	0	12730	0	10217	11319	15867	0	0	0	125626	107619	50809	87907	99793
	N9675	---	---	---	---	---	2.685	799.672				93966	15984	35533	35940	25409	20577	56316	19079	37827	43390	75736	54317	93135	42395	97343	22799	22490	65714	41610	48349	49243	74382	47824	38504	80401
	N9674	---	---	---	---	---	8.387	799.045				5107058	4153070	7676651	5267861	2467342	4840746	4371652	4093832	3889676	3978732	3889199	3707093	3132301	3269993	2294467	3670896	3135860	3559871	2617030	3066219	3686510	3721257	3740505	3974127	3479394
	N9673	---	---	---	---	---	8.096	798.875				6333242	4969207	5262888	6020810	3809148	5120892	4742034	4186833	3406341	5436102	4231728	3026340	4924656	3922352	4922484	3395476	3505507	3701920	4226266	4636414	5105854	5261978	5157602	4667098	5108196
	N9672	---	---	---	---	---	5.13	798.222				215416	70919	245597	116876	136422	104864	155381	122403	193787	102219	179059	49308	129257	371038	385683	331822	528601	396643	441593	590952	174746	310080	312796	234591	161781
	N9671	---	---	---	---	---	8.222	798.03				553140	767474	197793	481418	218131	577873	284146	306447	669435	359992	229231	203411	529155	5769881	0	258246	40008	42573	266052	124213	269113	191314	319932	321224	236442
	N9670	---	---	---	---	---	1.056	797.533				3221588	5302109	4193752	3449162	591524	773489	1125895	2657940	4100023	1704680	0	177618	1663473	433992	247748	2729974	2627952	1232444	3123581	1603515	2389160	2990916	3579742	2032162	2598501
	N967	---	---	---	---	---	5.527	138.99				1.92987e+06	618199	1.54214e+06	244222	257940	1.39032e+06	546962	1.42538e+06	416790	226361	15336.2	39926.4	17263.5	0	14948.7	12929.9	14010.8	60528.2	0	0	1.94481e+06	2.17804e+06	1.37024e+06	970162	1.1361e+06
	N9669	---	---	---	---	---	8.383	797.041				89323056	69209288	129791712	92946752	53144468	72736304	79704976	72277104	65670996	73138056	63092160	68542264	60152380	67075196	52853064	67971784	59711140	61559752	52553168	63502904	74069952	67737408	71719856	69055680	70990216
	N9668	---	---	---	---	---	8.399	796.956				2050489	3007363	1885598	3994171	2227499	3952368	2667477	4198020	2953881	3123056	2908078	2809448	3514036	1350809	1517553	4008436	3876103	2421276	2689144	2048898	2591756	2234662	2778088	2564126	1468728
	N9667	---	---	---	---	---	0.602	795.561				734727	455615	1381605	421294	754662	418347	1285421	810603	536195	738254	443071	809919	713084	590684	468911	271394	254310	505559	532291	506095	1699441	1040819	625437	1402991	1647364
	N9666	---	---	---	---	---	0.323	795.559				307594	670663	224426	656102	338049	273706	404075	460419	433521	270050	0	7194	2985	7580	429131	236828	0	8968	0	0	1092565	436698	852154	310997	629925
	N9665	---	---	---	---	---	1.353	795.502				124229	235097	63103	251447	368834	306857	49472	132217	153192	147729	2858022	673472	3708824	1197390	710386	4147640	2070766	1383043	3358654	2276710	331054	350500	614648	232849	551250
	N9664	---	---	---	---	---	1.831	795.501				896024	1473370	1799211	643421	903250	1106158	474745	2224094	888673	276693	1371851	327167	2219919	386829	463686	1260765	613516	951741	1422157	661130	413415	1184956	77648	1258332	2115642
	N9663	---	---	---	---	---	1.835	794.539				0	13777	0	123922	22426	0	36350	76485	44115	95316	288889	400105	1678728	412112	248238	29650	973831	429907	44919	346073	1635157	1567698	1235029	1765288	2091783
	N9662	---	---	---	---	---	5.971	794.502				225899	345456	59447	407986	136547	156546	82851	71837	133948	165937	1114700	1000408	1783436	873076	1635687	730959	1417783	609756	582999	645438	752308	579433	615132	435356	639618
	N9661	---	---	---	---	---	2.987	794.342				313100	332870	313602	294749	239300	513329	358258	242777	447296	194206	492826	263932	693773	280505	287084	114688	246995	0	0	0	55604	318646	595247	413281	784164
	N9660	---	---	---	---	---	5.34	794.332				427056	742343	664842	1456851	530651	726905	285815	697813	711521	637643	42270	169322	30136	0	0	68138	31330	29535	0	32868	356531	234460	227432	210295	423708
	N966	---	---	---	---	---	7.664	138.983				2.03757e+06	2.06254e+06	1.77477e+06	1.49517e+06	782112	837760	553757	1078424	1.46661e+06	911246	1.35056e+06	2.19128e+06	1.81176e+06	1.21765e+06	1.01854e+06	1.84516e+06	2.03308e+06	2.60567e+06	1.71591e+06	1.68093e+06	1.90856e+06	1.83997e+06	1.94728e+06	1.75443e+06	1.65072e+06
	N9659	---	---	---	---	---	1.947	793.569				454151	636733	175935	641318	544910	77908	351096	578558	673341	723647	312975	368948	654349	751208	617911	972335	1107686	350808	660329	80518	891658	747515	741053	465662	691431
	N9658	---	---	---	---	---	6.034	792.425				240730	293744	246922	333425	177358	266830	79758	158842	106197	106824	494268	615196	773771	677784	990361	631743	1205167	485896	224313	528084	564064	649728	648957	707757	760367
	N9657	---	---	---	---	---	6.148	791.246				387269	554159	388737	356572	119257	185644	356490	412866	289019	499276	168005	228488	227934	273803	276027	432572	379854	375136	357342	583949	290100	184726	290437	373557	249720
	N9656	---	---	---	---	---	1.883	790.556				3153321	11605949	2412376	4766975	10278858	1640891	8974838	9927575	12166508	9800059	6350882	4368693	8973269	4109575	4478676	7003821	5650930	5528313	7138780	4612674	9157827	9130962	8862207	8787823	8831943
	N9655	---	---	---	---	---	1.428	790.555				21069308	25023198	23014202	20871472	20034364	24876930	20199632	20757576	26491794	26104464	23217930	17512824	26088718	13731776	10997612	23841574	19043118	21537346	26155844	15625142	22061366	21015006	21255610	21741234	18918150
	N9654	---	---	---	---	---	6.075	790.345				685798	629049	487395	581401	363112	503055	323039	290596	175281	331626	759661	461885	487956	728261	955257	1029467	1506740	907090	59186	748655	971109	967341	931089	1009776	1064842
	N9653	---	---	---	---	---	8.178	789.876				52343	263426	200850	250256	113555	168358	246822	81203	230595	75410	846730	489290	332849	146293	641278	319985	161774	390017	369376	152012	152855	106174	349315	205650	174789
	N9652	---	---	---	---	---	1.523	789.613				256889	482460	0	152089	524630	434955	35093	274322	99919	199749	150119	0	150019	1062861	800515	287705	1182004	0	633208	1163951	387302	543976	23644	199759	574505
	N9651	---	---	---	---	---	1.431	789.546				12336466	10487328	7061030	9829219	9551539	9228074	10087333	12125078	10815667	5964196	13130769	2820802	28450588	851031	1328262	25219484	3249932	2003000	2236442	2141705	11120719	10294088	6844850	13166253	11907242
	N9650	---	---	---	---	---	8.093	788.875				1230257	802178	1011383	1007120	748833	1116676	592819	581982	873207	948914	1144784	918557	1768380	2115104	1924196	1088938	1200322	1618705	757437	1550782	1860809	1239751	1392754	1275476	1609780
	N965	---	---	---	---	---	2.197	138.98				5.37541e+06	5.79143e+06	5.461e+06	2.15599e+06	4.6959e+06	2.43016e+06	2.78491e+06	4.73658e+06	5.04814e+06	3.14684e+06	4.98947e+06	2.44449e+06	1.42923e+06	7.02711e+06	2.48249e+06	2.13675e+06	2.92546e+06	4.15788e+06	6.76747e+06	1.26698e+07	3.94133e+06	5.77616e+06	4.95859e+06	2.49489e+06	6.34092e+06
	N9649	---	---	---	---	---	1.365	788.542				8710316	28484916	9794288	14748541	26309130	13833564	17691156	22201060	17760448	13507466	25852976	6730378	62342268	38724996	44625780	45697780	22315850	19951648	26470806	33666336	21996418	19969060	15923794	25967538	20787518
	N9648	---	---	---	---	---	1.82	788.541				27981174	36131720	21110944	37126172	32528066	29439324	24216760	26343692	26534866	28314552	14975286	4677374	25332316	14535016	20385686	17184542	12818130	9535544	16174534	15567358	27467956	24604528	26950160	24851404	24668888
	N9647	---	---	---	---	---	4.78	788.541				671161	2654243	366433	3618580	3026068	746986	874543	826033	939908	866513	767496	58409	5344992	835619	2285534	544509	696904	562742	2127324	2074366	1629312	1252419	2329782	3133197	2260494
	N9646	---	---	---	---	---	2.712	788.331				89309	153387	27453	134144	113411	86551	87907	222800	61068	87625	81944	97573	155999	50570	100569	305255	395757	129802	289737	88156	200886	338153	163866	213807	227750
	N9645	---	---	---	---	---	6.131	788.267				672519	669692	613988	586941	222422	607892	375984	446636	202849	572199	929166	430765	279918	608162	708974	1115815	1240230	1053443	65027	846740	794925	594724	541416	578330	782478
	N9644	---	---	---	---	---	9.041	788.257				38375	13080	33298	21344	42009	36580	35232	16420	14135	22978	21105	20047	0	16075	20804	17450	54693	28284	10544	24246	47336	30499	32134	45196	10838
	N9643	---	---	---	---	---	1.783	787.529				36338560	38717172	30998570	41863896	28912170	31217730	27884304	26993282	32394218	28823034	3220216	2004446	6719672	3866206	4632400	3589118	3098624	2620008	3320866	2831718	16549677	17251106	16974740	18127876	16455091
	N9642	---	---	---	---	---	1.431	787.529				14735123	17716820	11414492	20718820	17374052	13177543	12341818	13200158	13330204	13299422	8947567	4526839	20898176	243669	12751500	13263265	214060	7863963	162923	8263972	9273871	8216724	6570066	5547484	9977370
	N9641	---	---	---	---	---	2.256	787.334				35042	16300	21332	32312	38769	19458	64088	64355	31123	17432	70394	23868	0	42238	40383	14647	19591	29548	24120	42281	75251	64412	73294	16360	75766
	N9640	---	---	---	---	---	2.637	787.329				46398	48830	31258	20417	69380	19575	11477	70962	44694	95880	55134	27292	67030	46343	25097	31642	39929	37827	15699	50086	28958	54734	67409	56688	17378
	N964	---	---	---	---	---	8.229	138.978				1.4567e+06	2.35827e+06	1.21117e+06	1.63104e+06	2.88793e+06	2.20642e+06	1.7269e+06	3.70765e+06	1.37263e+06	1.88787e+06	1.7996e+06	2.00046e+06	1.15531e+06	2.8743e+06	2.43856e+06	3.45833e+06	5.83358e+06	1.8536e+06	1.42043e+06	5187151	1.88334e+06	2.15546e+06	2.10524e+06	2.28086e+06	2.20344e+06
	N9639	---	---	---	---	---	7.287	787.026				51767	123222	90949	166025	22400	12828	137522	74751	18770	12686	32187	12675	107903	97592	71514	211158	130734	135901	101151	66175	91458	174369	135268	110950	121122
	N9638	---	---	---	---	---	8.18	787.025				308511	217718	128152	186563	74481	158619	84984	157967	219334	89527	136333	143984	100866	0	0	201444	178811	67816	93920	117039	170999	206648	71300	183246	268472
	N9637	---	---	---	---	---	2.876	787.001				1001372	2176402	1042410	1582058	1426919	1570363	942632	1866094	1290329	2755203	1299765	690168	2068916	1761842	1253627	1719047	1263437	942431	766892	815769	2114831	1189194	1334508	1101912	952080
	N9636	---	---	---	---	---	8.096	786.875				2602736	2837422	2945806	3006116	1537317	2372903	2204004	1877366	1718338	2664306	3151969	2386275	3634206	3722620	4501818	2536703	2893320	2443075	2110331	3595219	3154233	3005391	3214247	3177048	3241084
	N9635	---	---	---	---	---	8.091	786.785				646147	587288	445004	479671	451714	309450	631722	373881	761723	355852	223601	95902	369926	472269	61823	74943	47389	286835	370170	102793	434459	484338	152374	428867	308027
	N9634	---	---	---	---	---	1.356	786.529				6019334	6922420	9699083	7264264	8892664	9959487	6505802	9725876	3395918	9896137	18751098	9132704	36056580	25354468	25287134	29970672	17285208	16996702	18872614	17390246	8439270	8534434	5016692	12325320	9113639
	N9633	---	---	---	---	---	1.811	786.529				5777820	7942474	6594220	5790624	6085111	7194868	6371152	7327604	8505651	6936522	6122882	3006313	11252002	5854633	7349088	6690421	5833238	5035114	5390162	5869194	7622583	7621531	7240668	7756655	7651014
	N9632	---	---	---	---	---	4.766	786.529				23752	89128	95471	54513	164671	20184	29106	52760	203440	23264	102737	12337	356687	70130	159120	77077	82106	26274	78502	119052	207003	180214	92544	165557	33792
	N9631	---	---	---	---	---	2.872	786.334				1427106	2893287	1932513	1977004	1107910	1253182	1215753	1243326	1036641	1784824	1941656	1161144	1994939	2106513	1659408	1798460	1634701	1094408	1180957	1441788	837706	1364549	1703570	1218991	664374
	N9630	---	---	---	---	---	8.15	785.878				486047	737076	336467	508376	593712	365324	690986	335062	664531	542285	329397	750296	1173123	446915	894709	1124533	916468	342969	834379	394769	574525	392813	758410	752782	767987
	N963	---	---	---	---	---	7.911	138.969				5.66368e+06	3.59341e+06	5.08317e+06	3.60011e+06	3.65401e+06	2.91081e+06	3.58895e+06	3.38893e+06	4.88879e+06	3.27313e+06	2.05354e+06	1.49077e+06	980752	3.62951e+06	1.91054e+06	1.52738e+06	2.90215e+06	3.27506e+06	692384	2.78887e+06	2.75647e+06	2.74638e+06	3.35689e+06	2.86137e+06	3.21821e+06
	N9629	---	---	---	---	---	2.866	785.667				1768237	3225430	3026645	3341078	1804806	1247295	1776105	2414392	2033053	5545272	4096106	2036457	2253562	3346870	2511585	1212661	3060052	2600389	1916602	1671220	2582230	2222767	1635262	1864358	1902447
	N9628	---	---	---	---	---	2.332	785.667				1107321	841886	1505262	3154782	2337920	1899819	1794271	2518048	1628444	1931531	3860830	2838174	2067105	2691231	1936755	2237566	1478644	3057082	1251984	1304170	3331922	4952540	1428267	3262683	1725889
	N9627	---	---	---	---	---	1.821	785.588				1618753	899372	936717	1284815	571547	1664872	703975	2006672	1398655	911941	0	0	0	0	0	0	0	0	0	0	597135	405042	334668	504496	679286
	N9626	---	---	---	---	---	2.108	785.521				161697	42841	89246	150902	80163	29309	75679	25796	281696	167145	134963	445267	221603	260247	36260	652232	370662	40664	229084	295579	309474	179228	109492	86896	142199
	N9625	---	---	---	---	---	1.773	785.516				1948576	1947550	2035526	1611638	1906879	2231146	1734107	1804476	2592234	1394499	42595	198294	170130	210732	242652	142140	196115	82084	0	130399	568064	984524	1017354	849836	869182
	N9624	---	---	---	---	---	7.931	785.406				607179	343386	350020	487033	664807	657653	0	2314728	90563	106038	0	0	342587	0	92549	499578	670531	15311	361809	512695	604350	637710	347490	382567	394908
	N9623	---	---	---	---	---	2.891	785.004				3305446	2045269	2315331	3367867	3584614	5977536	5224389	4047334	3734496	4412854	3219582	5231853	5688644	3060898	3224830	2978014	3797576	1800822	3051030	3460916	4559129	2801659	4844478	4229116	4725082
	N9622	---	---	---	---	---	8.153	784.785				829224	1199519	881756	923220	1170719	810270	1242763	1018459	1649854	974965	588401	563560	921606	727653	982990	666648	268271	727756	912658	276631	525779	319994	929965	472714	709977
	N9621	---	---	---	---	---	8.033	784.784				1585166	435250	849366	936939	1213042	606352	516275	107961	1773422	670932	675974	638852	1037444	308993	215382	151573	101930	51397	45734	176772	965793	1379499	635204	741332	771098
	N9620	---	---	---	---	---	1.34	784.513				98024	391711	515393	281012	247882	597880	0	274182	222820	504861	2642940	1837665	2895214	4353808	2533243	4886702	3060806	2086252	1510424	2573826	118160	180798	197904	447972	338802
	N962	---	---	---	---	---	2.017	138.888				5.45154e+06	6.22189e+06	5.20992e+06	4.98998e+06	6.39884e+06	4.88378e+06	6.26396e+06	6.82743e+06	7.90979e+06	6.47451e+06	1.00834e+06	8.2551e+06	6.99832e+06	1.32221e+07	7.64104e+06	6.97114e+06	8.13997e+06	6.14067e+06	2.30142e+06	3.93634e+06	50295.1	771750	3.42784e+06	4.42485e+06	4.71397e+06
	N9619	---	---	---	---	---	2.872	784.337				2440719	2864840	2538242	3006181	3088563	2643810	3160582	3934468	3599054	4687601	3151001	3444684	2695946	2428728	4643705	3193754	1722088	2743084	2064032	1746668	2652322	3200196	1885039	2194519	2198063
	N9618	---	---	---	---	---	7.899	784.149				2766132	2601730	2818527	2710818	2092710	2570795	1919577	2197114	2378952	2213049	2795300	2187692	3142162	2018910	2556022	2445133	2844284	1950576	3733419	2884416	2475372	2378347	2680913	2441079	2704517
	N9617	---	---	---	---	---	2.888	783.671				2030491	1082206	4035930	3386972	2196068	2155486	3978115	2157993	5380786	2341376	2258291	4429999	5512513	4223167	2322820	3492457	3118055	2481775	2719607	2356114	2816535	3404684	3377636	2194954	1988248
	N9616	---	---	---	---	---	2.332	783.669				3268341	1365095	3389842	1682506	2469895	2331749	2058741	6609618	1310149	3303762	2132734	1548833	2155281	1834125	2943508	2594633	2458215	2247738	3113351	1696418	3015492	1540096	1620469	2521593	3402211
	N9615	---	---	---	---	---	2.82	783.66				1880325	2114796	1818859	1848068	3454402	1135877	2090503	2768234	1328314	2954358	1809060	1653262	1789628	3353978	2206088	2588332	2081542	1314446	1950395	2192859	1222496	4371674	1234737	1078058	1395933
	N9614	---	---	---	---	---	2.883	783.005				2931058	4814426	2463636	4622998	3694339	2948126	5006916	5465925	5026744	4132840	5621636	3717856	2232266	2077495	4112766	4584877	3537846	2820794	1810415	3406976	4679050	2989470	5059169	3288691	2998298
	N9613	---	---	---	---	---	2.299	783.004				2041639	4122742	2545059	1831898	2447256	2929500	4452106	2584754	2097754	2901016	2099786	2556986	3882004	4803253	2852924	3505524	2192807	4087616	2232427	3945372	2967341	2059957	1647486	2375550	1749331
	N9612	---	---	---	---	---	2.897	782.341				2705304	2198081	3530068	2249867	1158326	1866001	2118574	1218561	2027260	1511432	1078767	1797333	1135373	1769537	2882691	2469774	1873180	1003014	1051520	1126822	1885596	2091612	1321033	2159310	1720154
	N9611	---	---	---	---	---	0.637	781.549				810609	588895	1061042	1265937	334643	444970	1179204	452616	460513	1525105	846478	593473	941743	420889	460559	128453	700493	633353	260348	596061	980441	833802	551661	1587432	716382
	N9610	---	---	---	---	---	0.344	781.547				380242	1102663	590400	509289	272968	339493	199535	394021	436211	277229	301373	307333	1879	3661	160231	7715	212661	205704	6272	9400	998016	709521	614761	484126	540597
	N961	---	---	---	---	---	6.456	138.858				1.00384e+06	339036	326368	334495	1.12678e+06	444298	777774	1.61547e+06	299180	924786	876495	529530	380791	788221	613143	792331	266343	359144	66207.1	89771.3	1.67952e+06	722098	395619	1.50571e+06	883468
	N9609	---	---	---	---	---	2.922	781.008				1279654	1540282	1182016	1059428	3334	332769	669788	554843	1315106	311262	685586	791807	826622	514996	719824	538558	726188	0	0	953814	1075460	808713	671522	952337	1231626
	N9608	---	---	---	---	---	1.494	780.538				0	13159	0	0	0	0	0	0	0	0	2085848	4447343	3575366	2491758	3132753	5342598	2132919	4104738	11988535	3624654	273679	374174	100727	93449	37028
	N9607	---	---	---	---	---	2.715	780.005				13567	10399	27658	14549	60444	59789	45544	111674	99276	60091	28164	85182	13669	41773	30889	41329	57094	16626	44474	35572	12524	51702	62616	31860	14900
	N9606	---	---	---	---	---	8.425	779.999				1520769	2295440	3697218	2013253	1274723	2188244	3326687	1595992	2393058	1884994	1054824	3187404	1450933	1519135	718389	1197356	1653270	2230490	1170181	1070422	1598365	713158	1072858	1170338	1751225
	N9605	---	---	---	---	---	8.1	779.958				2164114	1644757	957093	2276561	970027	1361161	992883	1381121	2366310	1318712	1133425	1163264	2498832	42051	0	1535873	263518	104346	1956074	401207	1033437	1226757	1305815	1561813	1469655
	N9604	---	---	---	---	---	8.877	779.184				11451	6768	5270	0	13672	0	7083	0	7977	6485	0	19128	27168	59857	46450	46411	21932	25709	34060	71197	13546	21549	26345	16763	26578
	N9603	---	---	---	---	---	1.849	777.574				595393	1199606	395898	676600	625849	775696	439924	738864	1313529	616861	1092492	145832	2423439	882279	1454028	1005836	817286	701924	1497110	1089180	1436468	981743	832601	1132028	1307330
	N9602	---	---	---	---	---	8.091	776.983				901543	919127	488117	829933	990149	906191	517525	875106	871305	473195	474801	761022	655408	228924	105144	302996	752052	351714	506387	880987	490148	477122	499032	541027	451655
	N9601	---	---	---	---	---	8.209	776.879				188262	111928	126601	42593	25725	42130	0	36104	51525	47442	19322	87607	31560	141653	98690	70754	41456	48218	45077	65976	93445	68823	51344	23085	11428
	N9600	---	---	---	---	---	1.453	776.542				4988944	6166597	6065389	6419678	5633583	6798540	4278091	4098161	6242188	5714682	3816225	1443030	1634078	2228774	1561542	2244518	3467478	3862924	2578730	1197150	3442967	2400993	2537228	2789532	2442916
	N960	---	---	---	---	---	0.893	138.858				167550	271002	213221	63481.7	78254.1	136410	147034	41584.4	108406	82987.1	26046	22659.7	26605.4	13073.7	15289.5	14179.6	17113.2	27588.6	26789.7	15208.2	618064	416228	588277	279999	174641
	N96	---	---	---	---	---	0.537	88.0386				6.1643e+07	1.92373e+07	4.4692e+07	6.79314e+07	3.21601e+07	2.61451e+07	3.87602e+07	3.62375e+07	1.66172e+07	7.3937e+07	5.07672e+07	3.72897e+07	2.53995e+07	1.0203e+08	5.09799e+07	8.75386e+07	1.00965e+08	5.89699e+07	4.29786e+07	5.46553e+07	3.21917e+07	7.29623e+07	3.37973e+07	7.22918e+07	1.29157e+08
	N9599	---	---	---	---	---	1.89	776.531				22648230	16622218	12979774	27792376	12912112	19982416	14268414	10675110	18709860	12304068	917264	222772	802238	568636	499185	116760	298074	467024	264981	120845	7111220	5985593	5150386	5801505	9074333
	N9598	---	---	---	---	---	1.029	776.519				1793448	1688542	1819442	2381477	198579	451840	179707	818100	2162049	326168	565761	152194	582991	342047	726789	864124	516805	0	590185	300118	349488	564005	1381408	1878681	635917
	N9597	---	---	---	---	---	1.083	775.548				2360946	3553937	1787658	3046679	1081930	538880	1079156	1580476	2233187	1420913	815470	260846	1630024	346640	168249	2000616	1574735	299571	1542060	1171784	1786588	2194369	1575068	1567472	981431
	N9596	---	---	---	---	---	8.405	774.973				1305086	2220129	763618	2913014	1979226	2560344	1403395	3243812	1391950	1828229	1627710	1199668	2506849	467380	720497	1648772	2578500	1397355	2466372	1591127	2036405	1247919	1638030	1951313	1937267
	N9595	---	---	---	---	---	2.718	774.681				57520	116380	143951	65063	72318	44819	271467	206963	241789	44469	171267	237121	122798	281847	135457	57757	75100	269110	130618	207957	264150	221489	135136	183953	130262
	N9594	---	---	---	---	---	1.406	774.569				426979	664194	397725	737790	554177	411982	589801	356376	540215	588920	0	0	0	0	0	0	0	0	0	0	239072	186244	251445	158615	217225
	N9593	---	---	---	---	---	8.103	773.858				5833270	4913871	5600259	6533649	3397322	5051482	4501694	3641008	3652766	4923644	4375868	2851962	5567052	4966418	6670436	3248273	2658150	4096062	4673803	3662162	5566820	4988823	4798438	5165876	5179604
	N9592	---	---	---	---	---	1.073	773.531				7565010	12745245	8869833	8063634	8582131	5980014	7723582	8186082	12573906	7141904	1780056	888510	6405685	1563062	810296	5609855	5361168	3767461	5754376	3825908	8076798	8780557	8841576	8062843	6224262
	N9591	---	---	---	---	---	1.818	773.517				471083616	450083008	388440256	580408192	377500096	420853120	358511104	312997952	375918912	340945216	986315	2389701	60794580	21862662	28364648	3888044	11237210	1612569	7728514	8182532	199753312	189236352	186368704	191449152	203440144
	N9590	---	---	---	---	---	1.439	773.512				141713040	149220064	116670408	180700784	151231056	154110128	106186936	86684432	112186416	144094576	490932	456995	25014324	12992797	16638637	746232	6143056	457948	5351092	6019620	56550240	55518748	50451372	52007228	58540328
	N959	---	---	---	---	---	2.062	138.858				1.73472e+06	2.32866e+06	2.20503e+06	1.30701e+06	1.4598e+06	897985	2.18825e+06	2.49402e+06	2.63697e+06	138619	393139	2.13055e+06	176493	446832	647163	1.23164e+06	347981	1.00392e+06	296980	311315	2.042e+06	1.78005e+06	2.19708e+06	1.81159e+06	1.90635e+06
	N9589	---	---	---	---	---	8.386	773.021				1478301	648631	786521	986622	779200	767691	327900	458608	182706	909056	1584679	1079509	213426	861951	651541	642070	3345352	577758	0	4034382	1218621	1290192	984837	990161	815648
	N9588	---	---	---	---	---	8.101	771.863				13159926	8934447	11166117	12285961	7674028	10191034	8802651	7310288	7769715	9646286	8368938	5827839	9759575	10382198	13433761	6434081	5934581	8059238	8919415	7883415	10730020	10300017	10273967	11005345	10730777
	N9587	---	---	---	---	---	1.414	771.536				9685063	10723378	6622014	12272986	9489938	10772112	8711357	7301148	8213284	9549549	0	0	525001	1167663	400457	0	184306	0	259399	157441	4263776	3681922	3336810	3580885	4108126
	N9586	---	---	---	---	---	1.748	771.536				14733483	15013650	12055380	18680172	12935879	13103393	13075395	12040440	14078769	12249841	0	3139	374162	224828	450587	0	201941	0	0	39907	5800646	6978788	6031752	6737932	5971519
	N9585	---	---	---	---	---	1.803	771.501				20917246	22138940	19008066	23771416	20055496	18930756	16785252	15110853	17810380	18806436	109505	2898	3218753	2447437	3031883	0	1287958	16837	457588	770654	10185199	11042218	11581857	9991854	10092453
	N9584	---	---	---	---	---	1.44	771.501				9527438	9652162	8256490	11820829	9965345	9980019	7279742	6236059	7491616	9050877	0	2898	1001052	1214584	1061728	0	269288	0	0	76048	3714234	3895982	3309847	3737876	4250864
	N9583	---	---	---	---	---	2.476	771.328				79872	14725	64405	33660	15731	33984	70136	52251	14508	22845	21453	20811	15065	37024	18558	19660	43614	24600	16639	21732	67034	45689	20753	17881	104049
	N9582	---	---	---	---	---	0.733	770.683				0	244925	386420	0	495920	333718	85901	12600	10277	8397	0	9021	0	668578	77963	166652	48106	0	0	0	8934	164120	39531	16120	142277
	N9581	---	---	---	---	---	2.371	770.663				46973	12178	59833	204843	96539	93657	132309	97405	85245	6864	24780	215938	38123	33596	90860	129305	139092	129815	101916	125942	100653	161164	158368	104820	32693
	N9580	---	---	---	---	---	2.611	770.658				116673	97129	80863	72279	19245	46066	19263	137159	18393	35582	37487	42750	58651	59306	32884	60100	25822	24461	84930	122560	130762	148633	29049	48370	59654
	N958	---	---	---	---	---	5.337	138.858				130023	85567.1	135143	56180.3	650026	34948.9	555305	502434	411321	226194	1.31323e+06	59720.1	124266	220225	26513.9	616172	48902.9	51101.2	52085.1	55760.4	164134	503982	726895	40936.3	42199
	N9579	---	---	---	---	---	1.06	770.533				3243210	3545316	2327228	4025011	393436	0	2093717	1226463	2230070	714685	0	0	1289354	0	0	1694884	1085104	0	1079556	502382	863536	1756197	1330498	1487174	1829935
	N9578	---	---	---	---	---	2.049	770.374				59566	85790	0	0	75719	0	0	38733	37505	0	53911	122394	108019	0	46090	219075	147525	172069	274946	173769	95551	190867	81464	98300	128293
	N9577	---	---	---	---	---	1.769	769.483				1010927	868148	1143837	772016	880943	1486278	1065189	680554	502430	721868	0	0	166549	70043	171421	79204	104948	0	0	0	499668	949224	439894	393709	126831
	N9576	---	---	---	---	---	6.632	769.265				5701606	4817039	4709462	5007792	5540590	6862898	6464912	5887717	5100586	5239176	3579454	3012351	2983473	2823045	2947191	4616882	4689374	2810238	1831241	4382754	4658526	4980720	5579741	5991332	4960330
	N9575	---	---	---	---	---	2.917	768.665				1578242	1282792	1301590	1447194	846089	1746246	1060815	740150	1714949	1033942	969791	1117656	820506	1199272	1288442	1990380	1085732	0	0	832934	1030859	661982	784680	1113297	881835
	N9574	---	---	---	---	---	6.027	768.38				194179	155688	206999	123716	112304	151374	67837	98336	110720	195678	320004	418689	471554	466604	637423	386814	589517	439752	209961	394768	208201	321073	265991	344967	323523
	N9573	---	---	---	---	---	6.068	768.299				235828	147760	283940	202132	86842	131864	163964	135266	171712	227538	224724	329710	149060	395634	361295	463540	489698	415323	300996	401736	115919	260970	177222	234989	173989
	N9572	---	---	---	---	---	8.401	768.017				7881197	6299622	14565630	7666404	4829235	6389175	8465725	7082974	7760122	7641571	5709189	6652318	4524930	6217582	2966426	6417899	6148256	5883082	3335014	5447889	4906384	4332809	6518800	4603426	5920272
	N9571	---	---	---	---	---	2.892	767.998				879240	3595900	1749614	1404812	2149465	2069176	1305730	1282944	1328560	1600212	1430454	2747816	1319798	1350509	2132751	2256582	1012441	732748	1358199	2378844	1180753	2556413	2762609	1862671	2047164
	N9570	---	---	---	---	---	8.07	767.856				0	0	0	35221	0	0	0	0	0	35895	962652	67420	1269047	1720439	3574873	210678	214826	618497	1102101	855718	768572	546743	670254	753708	708103
	N957	---	---	---	---	---	2.969	138.065				425063	449517	111515	520804	1.60975e+06	248390	321844	199425	381800	401972	9.24248e+06	5.37757e+06	6.08211e+06	2.18816e+07	9.47012e+06	3.5141e+07	2.29372e+07	9.65515e+06	3.60337e+07	3.33143e+07	591199	1.63413e+06	537373	908790	2.03987e+06
	N9569	---	---	---	---	---	1.692	767.538				177689	765369	107507	319692	791518	60057	16160	181652	306254	86971	135464	14888	319572	110432	415252	163630	31166	26203	123501	16375	175056	268430	408369	378961	108774
	N9568	---	---	---	---	---	0.458	767.527				888781	746650	322538	349148	643872	328511	713530	773939	311989	382340	282578	329467	722918	191879	168136	157703	412498	499695	6913	6443	519200	880406	431262	522379	1378599
	N9567	---	---	---	---	---	1.716	767.472				298241	1443958	365280	466686	503907	669939	906774	810155	981198	550486	1153058	477917	1387965	382619	262465	961550	806208	145342	245534	923336	66125	1623656	590276	740289	647412
	N9566	---	---	---	---	---	7.133	767.391				210701	239369	376052	199205	113314	197967	173956	141678	158937	188314	0	0	0	1655	0	0	0	0	8748	0	52456	107964	50071	43782	45468
	N9565	---	---	---	---	---	2.869	767.336				1602912	1392184	1986343	1618870	1706322	2148758	2126061	2238856	2486127	2355035	2686792	2652920	2961802	3054706	2840556	2973212	1677231	1942894	2143078	1666683	2507296	1922966	1826421	1688412	1174984
	N9564	---	---	---	---	---	9.034	767.246				135975	92662	189212	114864	162416	116230	208857	120229	109689	32103	18741	35715	29808	125247	111206	354538	91584	44010	4930	758418	150389	182680	181361	75254	206177
	N9563	---	---	---	---	---	8.341	766.993				106775	0	0	0	16802	0	21381	0	0	90752	2508015	768322	3580088	5457341	9145365	699894	790655	2500663	2711742	5149939	6141941	5873548	4585134	4339035	5344966
	N9562	---	---	---	---	---	2.876	766.668				2254114	1710643	2786189	2698346	2522922	2299304	3119320	2715640	3124398	3398430	2280504	4747962	3066626	3430665	4341094	2777518	2442475	2728650	2280651	1734098	2305901	1886022	1601047	2602040	2291198
	N9561	---	---	---	---	---	2.343	766.667				2915951	2781896	1663284	1825744	2168506	1403704	1947439	2025165	2633939	2472676	2669028	4067083	4984162	2941244	3456682	2616396	2486165	2711788	1332511	3544028	2977446	4188064	2660566	2179032	2732642
	N9560	---	---	---	---	---	1.522	766.536				1129632	3430091	691597	1268941	2186680	1450510	448781	1531560	1477693	1689431	391684	146232	1620754	725104	1439694	113784	152305	811813	1120055	933122	2860443	2011675	2093761	1186016	1350219
	N956	---	---	---	---	---	0.222	138.055				7.19408e+06	9.18197e+06	9.1811e+06	6.03157e+06	5.45603e+06	6.2466e+06	6.53528e+06	6.77491e+06	9.9219e+06	5.27771e+06	1.01463e+06	873809	1.14065e+06	1.03894e+06	1.77097e+06	2.09361e+06	707242	1.25252e+06	2.61014e+06	1.82497e+06	1.95058e+07	6.93479e+06	3.26195e+06	8.92156e+06	1.28934e+07
	N9559	---	---	---	---	---	6.064	766.299				1075098	689230	1148774	971716	657352	868830	635878	666637	683668	849357	1097748	1102291	967400	1349956	1552955	1596572	1670659	1392914	1180163	1601743	568108	1090295	846454	1113679	819120
	N9558	---	---	---	---	---	8.671	766.258				133749	123585	43145	123277	114509	139020	65170	125533	69615	145444	163202	51875	110248	115248	90756	144579	272166	155480	117551	270226	135790	103583	137468	84846	135565
	N9557	---	---	---	---	---	6.15	766.223				712744	686496	712722	633761	551861	576042	465746	544422	488584	705186	702199	432711	372398	654627	649522	961654	839030	1041041	349907	1202320	384008	531947	521542	362558	479424
	N9556	---	---	---	---	---	2.885	765.335				2620647	3337118	1493754	1837979	2114822	2575356	2095436	4025796	2152811	2160083	2150841	2528485	2020429	3078186	1742489	2921116	3074686	1655183	1440317	1904749	1768598	1853030	2652935	4342349	1830739
	N9555	---	---	---	---	---	2.325	764.672				1513951	984909	1735379	1199695	1769434	1327505	2124805	1202283	886092	684398	921714	2015949	2467176	1098256	1168918	2617353	792466	2043187	1518062	1615226	1525361	1274823	1676175	2273046	3881359
	N9554	---	---	---	---	---	2.874	764.672				2458174	1793733	1139101	1899777	1385970	1815200	2190092	1675086	2834044	1641316	1341876	1798448	2048576	1527917	2290113	1842055	1871450	1912892	1364799	1347546	2645890	1442924	1838825	2742045	2347184
	N9553	---	---	---	---	---	1.477	764.521				779010	943998	524047	193470	883110	678292	816067	643790	1591229	1277920	622782	296191	369279	763926	1262562	99078	959079	313759	192666	1076043	928585	644355	1191924	225059	820967
	N9552	---	---	---	---	---	2.685	764.341				88019	78717	50004	169560	24006	66543	32091	40143	53350	77449	32421	21044	88801	66936	25131	27200	47456	82503	43129	106144	23824	101241	50567	128962	64764
	N9551	---	---	---	---	---	6.144	764.226				2320184	2052224	2691832	2168102	1875055	2049219	1719576	1974917	1483176	2525971	2264973	1562584	1420920	2148597	2303786	2820880	2619808	2937686	2277564	3712886	1349826	1702827	1744762	1418103	1556728
	N9550	---	---	---	---	---	8.378	764.025				3741187	2701023	5594603	3640155	1679071	3592536	3360202	3052008	3129297	2927056	3953646	3406777	3238891	3952768	2687842	3414170	789232	4203591	2545795	2739378	3167806	3514838	1601368	2844754	1856925
	N955	---	---	---	---	---	0.547	138.055				9.08513e+06	9.87256e+06	5.82257e+06	8.3383e+06	8.51926e+06	3.47589e+06	7.74952e+06	1.11053e+07	8.76284e+06	3.39727e+06	8.26385e+06	4.91767e+06	3.69868e+06	1.23378e+07	3.52499e+06	1.2432e+07	6.85714e+06	1.04552e+07	7.35339e+06	1.37232e+07	1.99546e+06	1.4411e+07	1.33688e+07	1.12095e+07	1.207e+07
	N9549	---	---	---	---	---	8.736	763.191				39587	106419	117055	96528	270036	91729	238556	88629	177512	23067	12342	0	0	0	13932	218135	79491	24327	0	633234	119936	146458	107435	127454	110990
	N9548	---	---	---	---	---	2.727	762.675				385415	56259	113755	232188	126281	143135	143944	175736	265041	234525	161396	104373	118498	226619	275756	264215	78637	305892	17656	248649	339402	305688	111715	117149	86490
	N9547	---	---	---	---	---	4.981	762.585				84319	161449	0	144297	333197	51650	0	0	18508	41936	9637	0	1386781	65401	280299	106015	51329	0	44556	69741	47096	197635	44308	152897	173415
	N9546	---	---	---	---	---	4.749	762.585				20302	19980	0	20466	32273	0	0	0	0	44808	0	0	167567	24691	116506	22614	11469	13144	27488	77081	98643	92344	110461	84131	115477
	N9545	---	---	---	---	---	1.442	762.525				1077966	3379678	2356252	3806773	2309292	1301352	677945	2092453	2891552	1306844	2898894	2481144	1975900	1140818	300890	2457994	2389918	2222184	3492494	1989416	1524254	1441085	190067	2238701	925350
	N9544	---	---	---	---	---	1.768	762.516				2745699	9127	28215	23056	7555946	2839249	1500343	5872143	7534569	17291	455248	401098	179674	14080	0	358441	121998	474486	318052	263763	3320099	3115063	2457424	2567427	2965592
	N9543	---	---	---	---	---	5.173	762.242				979402	1165247	856501	951570	1183233	800905	422080	883209	755104	705443	2150073	908004	1351257	1985338	3135074	2682281	3675608	2548986	3557744	4316155	1360275	1302692	1421709	1443812	1628197
	N9542	---	---	---	---	---	8.11	762.046				705522	570891	333096	874779	437994	517856	521023	486776	590274	685531	835904	255823	596083	444376	810621	405067	448844	516488	2609550	961090	937699	792225	652547	690686	1031955
	N9541	---	---	---	---	---	8.099	761.862				915848	573557	950174	1654239	699612	581171	1281958	725859	964340	1203734	1649958	1348456	1922033	2550048	3444499	1013570	826003	1494500	1230742	773112	1902181	1831102	930609	1393196	1836160
	N9540	---	---	---	---	---	1.82	761.578				6533608	8296186	2469704	8201065	8245719	6261658	3874800	5372815	5565488	6434970	2652760	351070	10259569	6901652	9005017	6651525	6704345	2387086	5435408	7550866	7139938	7100157	5774132	6434418	7087618
	N954	---	---	---	---	---	2.067	138.055				4.56032e+06	7.84718e+06	8.45932e+06	6.23889e+06	8.28382e+06	4.84679e+06	9.37648e+06	7.80323e+06	7.59301e+06	9.6061e+06	1.37085e+07	1.92347e+07	3.68306e+06	2.51078e+07	4.2871e+06	5.8464e+07	2.20118e+07	9.93906e+06	2.80358e+07	3.88225e+07	1.90623e+07	1.11401e+07	1.50069e+07	10075145	1.57062e+07
	N9539	---	---	---	---	---	1.473	761.578				8147891	12400197	4864017	10685713	9766792	9997573	6208690	7483202	7303712	8078458	4983866	625619	18186154	15230998	13105152	12297030	13573444	4601177	14890660	16052419	10358375	9746254	10166878	8422131	8468448
	N9538	---	---	---	---	---	4.901	761.577				98878	853006	0	718553	853940	557998	104501	22906	90040	86912	101202	0	2160703	719706	1186939	257016	297466	82486	289897	618065	640076	538623	1389947	822212	246692
	N9537	---	---	---	---	---	1.09	761.532				1144281	2359851	948230	1590932	490581	713107	900326	803388	1985238	697678	579417	0	270526	0	0	851657	650027	174355	811199	338461	1208495	1058849	952864	932265	901453
	N9536	---	---	---	---	---	1.85	761.508				29335070	30051508	23073000	37185164	24249040	27080672	24400128	18972242	25451754	24399868	257974	160270	1670372	337682	176720	623141	1461230	240645	722324	472222	11513663	11179764	10365587	9826962	11992773
	N9535	---	---	---	---	---	1.345	760.512				15988562	18747758	1713176	22958302	17704438	2499384	13186298	12353338	13787721	16778432	3042568	1049204	9239434	3039120	2784731	8103894	4572696	3077097	4205014	2366897	7293720	6885796	6146208	8005978	6877049
	N9534	---	---	---	---	---	8.234	760.075				3168548	3787418	1756772	3186460	2384652	3418744	2744184	3015711	4359942	2928822	2757218	1763482	4084684	262148	606939	3013836	1330831	833287	3203090	1269628	2238016	1990743	2522299	2306856	2466392
	N9533	---	---	---	---	---	8.373	760.056				4388936	3753547	5156680	3006865	1724523	2997500	2722346	1763652	1823374	2338126	2468416	4534833	1400977	1953624	339563	2450169	2465836	2723586	1440062	2811774	3380617	4039624	3111063	3765381	3309155
	N9532	---	---	---	---	---	8.134	759.931				1473310	1095165	1304325	1414795	1111450	1408421	834668	1419131	699522	670163	1256934	943750	1483414	1038604	1448096	950458	1273781	909910	726654	1658000	1480710	1504673	1563578	1066465	1511696
	N9531	---	---	---	---	---	8.104	759.862				3439863	2655296	3097498	1888317	2282445	1275314	2104673	2359171	2035705	2576739	2123003	3105943	5090016	4942941	6328796	2896604	2765319	3726982	1594467	3503614	4090136	4442983	3642664	3991542	4574402
	N9530	---	---	---	---	---	1.861	759.499				175715280	165401408	147196752	221049696	134239744	157168800	143216320	107423280	149062288	127761632	383824	581676	8441270	962661	1552718	2170791	9043227	534118	2262916	1034220	68568344	61061520	62851508	63254556	77585912
	N953	---	---	---	---	---	2.313	138.054				2.65544e+07	1.97764e+07	1.17587e+07	2.17449e+07	1.96687e+07	2.0348e+07	1.7709e+07	2.03895e+07	2.14655e+07	2.87935e+07	5.17727e+07	2.71861e+07	4.67047e+07	3.91277e+07	6.29408e+07	6.25495e+07	6.9065e+07	3.22522e+07	5.42452e+07	119169357	3.5212e+07	4.22486e+07	4.68248e+07	23925560	3.94577e+07
	N9529	---	---	---	---	---	1.469	759.499				44767308	47423948	37263220	63834660	47110476	50704540	34623864	27803242	22187802	42068112	0	363815	2699861	454192	719526	600816	3932947	0	501741	717387	15223093	16040325	14846069	15967432	15315983
	N9528	---	---	---	---	---	8.398	759.092				4579970	3228238	2394475	5247874	2385228	3538804	3366282	3370175	4095084	3679533	1312698	3116437	2178133	0	130745	4757466	1416112	112355	3288390	847733	3584086	3244982	3071057	3164502	3523400
	N9527	---	---	---	---	---	2.768	759.008				50566	86909	44349	72417	70753	71711	32907	58131	37020	121532	21174	104146	167507	41554	30669	95885	24461	141475	59235	30228	139390	85123	110338	150374	38722
	N9526	---	---	---	---	---	8.027	758.829				1429050	143693	820669	1033694	94603	606093	55052	6450	20665	615519	63990	0	0	54536	63966	6296	7030	0	32564	0	684969	982746	199886	404842	590597
	N9525	---	---	---	---	---	9.033	758.24				115891	144642	117084	131027	147856	113299	97092	108633	77065	101974	117946	120610	168782	143982	165771	105658	94195	35160	78831	121138	130825	106995	34860	14680	100973
	N9524	---	---	---	---	---	1.392	757.572				1017840	1900294	2098711	3527672	1588232	3020214	1450651	1678032	1217180	2330191	0	0	22601	0	0	0	0	0	0	0	595631	563556	261006	817471	436821
	N9523	---	---	---	---	---	1.803	757.518				227290896	246997664	201171120	267213872	239997024	203394704	223856016	195214640	211198576	229833504	944627	1286811	38800800	20509616	24358624	413338	1880017	1458354	7989948	5365772	119743256	138968640	137387200	115687312	95388608
	N9522	---	---	---	---	---	1.409	757.518				154432832	180288224	120331824	198862432	166436528	150491376	144698592	120125960	148509808	148922096	116197	97112	17204780	5114646	7463369	0	675668	34838	2364944	1467903	72618728	72435616	66582056	65313108	72969856
	N9521	---	---	---	---	---	5.048	757.232				16937	0	29399	23744	18536	25977	0	14468	40874	40388	63976	0	69958	140434	129717	105474	239869	227886	234656	357885	32559	118253	108472	80725	32810
	N9520	---	---	---	---	---	8.085	756.91				0	0	0	0	0	0	0	0	18901	0	782954	266941	660335	875542	1501158	278574	122866	383930	712961	440645	141388	207902	266980	193913	177284
	N952	---	---	---	---	---	7.861	138.054				385149	998158	548970	389103	524278	463353	303802	315475	794188	819739	9.45906e+06	2.88891e+06	1.86285e+06	4.20384e+06	5.09994e+06	1.23837e+06	2.49119e+06	8.0362e+06	2.61083e+06	3.00315e+06	2.77394e+06	2.78203e+06	3.1531e+06	3.17063e+06	2.78852e+06
	N9519	---	---	---	---	---	8.382	756.037				11868811	9496737	21811002	13083250	6777250	10708607	11446241	9560366	8803181	10838569	8644545	10001653	8060156	10246918	9658818	10108313	7366382	9131278	6832915	8944524	11021872	9533166	8731522	9652227	9299768
	N9518	---	---	---	---	---	1.417	755.505				10154815	11564571	8888802	15210685	10135362	10887473	9718551	7478252	9463588	10183694	46979	24295	653666	717549	1397540	47534	0	129680	64391	128441	4607350	4022548	4831470	3977738	5149886
	N9517	---	---	---	---	---	1.786	755.505				17926292	16556432	15307295	18995538	13911262	15905172	15381398	12935766	15071514	13872478	2445	0	2848570	1996659	2920936	0	133752	3342	869667	234099	8962707	9614392	8360210	9092587	9160663
	N9516	---	---	---	---	---	6.041	755.317				152543	70976	18720	105015	89257	68900	13477	67984	39814	14002	296388	93945	256428	110039	219784	381192	336138	76295	18114	214514	160325	260512	161685	216369	189224
	N9515	---	---	---	---	---	8.411	754.975				5541926	6010930	1792610	3528550	4274698	3555466	6453772	5182194	4007842	5631965	6739360	2422966	5482825	3299934	5451613	4846680	2770392	2843724	5462396	4647718	4702876	4045933	2454800	5142629	4748834
	N9514	---	---	---	---	---	6.685	751.205				16567553	16110987	13229859	17801482	9294934	5837008	6033828	7711596	10428248	9673997	2351082	5999612	9645930	2616412	6115338	8330434	5139110	3519523	3759143	5461698	10500341	11182427	9995607	10781584	9633692
	N9513	---	---	---	---	---	5.488	751.199				45319	16554	0	189080	509884	27581	0	46044	16029	71665	1387674	995160	134612	1464590	925311	267504	992118	677765	912573	195935	438419	387588	398303	447434	517376
	N9512	---	---	---	---	---	7.314	751.071				1620493	1659385	1619935	1848392	1334371	1754825	1390193	1528727	1396202	1299143	909331	944696	931496	874338	905466	1245948	874467	764946	1258465	1958105	1434400	1515464	1423503	1580419	1371060
	N9511	---	---	---	---	---	1.689	750.542				497092	477551	247617	1209392	151147	403348	503557	348188	1567709	400360	2031359	184572	3637001	1672940	3025720	1434616	995138	1208530	918283	2628113	566401	1418312	792384	1537983	1116031
	N9510	---	---	---	---	---	1.499	750.541				2100036	3998362	740049	3640519	2885441	1918182	1748954	1985430	1836862	2069084	2187125	152283	3431283	2430940	4048566	2062833	1118953	765671	1762304	4561829	3571551	3533116	3360040	2517930	3371447
	N951	---	---	---	---	---	0.745	138.054				1.79456e+06	1.21026e+06	2.48426e+06	2.12291e+06	1.83731e+06	6.07737e+06	1.53331e+06	1.16863e+07	1.52428e+06	7.07302e+06	8.84637e+06	8.5026e+06	9.1807e+06	1.29809e+07	9.49897e+06	1.37768e+07	9.67773e+06	9.08374e+06	4.436e+06	1.47431e+07	1.94839e+06	654543	1.03302e+06	601619	1.53301e+06
	N9509	---	---	---	---	---	1.866	750.518				41776	2606	0	47777	7211	15452	31827	13373	0	5859	523726	3823976	2862524	253591	220304	1355358	547010	1283456	155716	181995	33292	92289	23364	20519	28764
	N9508	---	---	---	---	---	8.117	750.044				73810	126787	63522	0	0	111894	0	48549	0	0	0	82528	432649	0	212462	108047	209521	238104	847931	431728	260622	366670	145771	228515	68222
	N9507	---	---	---	---	---	1.189	749.28				22659828	21470936	19928748	13260380	15382388	20403528	17028318	28391962	27409582	28157254	13350325	14143697	18006140	24434426	8326130	20088626	17418770	9770342	8815737	5847915	20597714	18822764	18204658	18076934	20003786
	N9506	---	---	---	---	---	7.315	749.077				6808938	6841181	6349144	7113932	5415158	5970210	5416884	5771585	5057556	5636492	3573503	4211891	3636449	3311514	3818778	4363046	3779376	2772903	4888732	6307182	5707509	5280200	5789620	5660421	5538000
	N9505	---	---	---	---	---	8.11	748.848				1090945	921431	615940	790806	856931	535378	762796	1104077	1034189	477810	559170	790204	1196016	1178559	1963096	494915	318134	757626	930617	397809	1419758	1412094	553115	1165091	779294
	N9504	---	---	---	---	---	2.578	748.667				7645	48979	38467	116842	109956	82600	112978	26703	124579	32398	142367	91755	50554	102979	68418	18795	24439	62652	13107	64424	77350	105609	76724	61073	17797
	N9503	---	---	---	---	---	1.428	748.526				7598628	4974738	8336360	9331751	10209952	7675000	7469512	8205784	8570574	9445762	3525571	376323	6295778	5127538	6375842	4267017	3502190	2740387	5092532	7151418	8548788	4533257	7190924	6964898	7306698
	N9502	---	---	---	---	---	6.673	748.212				1785578	1309847	922342	1131540	1651226	1772396	890252	1232803	1536768	1803550	1839342	1083500	1161864	1297604	2341692	1791412	1358544	2577476	1353566	1728697	1606392	1597060	1361176	1559866	1635882
	N9501	---	---	---	---	---	8.335	748.109				1025500	0	992402	395689	125656	361177	304878	359472	92341	116271	1262056	2596848	598252	375899	80283	1822346	2012006	648353	1163315	978044	794261	1323532	781480	837368	498658
	N9500	---	---	---	---	---	8.154	747.935				245526	316464	515244	517245	322045	701130	291886	443835	277756	186938	520606	927150	975423	671161	918214	723744	691963	551382	100199	833412	701748	501029	757068	589576	628568
	N950	---	---	---	---	---	0.534	138.018				9.55119e+06	2.19005e+07	7.0129e+06	1.05758e+07	7.73311e+06	8.14467e+06	1.97814e+07	2.00272e+07	2.04742e+07	2.63305e+07	8.78374e+06	4.0015e+07	2.40997e+07	1.49241e+07	1.32848e+07	2.32302e+07	2.45415e+07	1.54475e+07	1.24221e+07	1.63442e+07	1.21382e+07	1.07e+07	2.79233e+07	2.21112e+07	2.13743e+07
	N95	---	---	---	---	---	6.413	88.0386				9.27645e+06	9.91885e+06	3.34591e+06	9.84271e+06	3.81346e+06	8.61896e+06	3.50463e+06	1.14682e+07	2.04086e+07	1.57922e+07	6.04534e+06	5.23758e+06	1.55756e+07	1.9317e+07	8.1863e+06	1.31794e+07	1.24635e+07	1.04337e+07	1.02661e+07	1.48545e+07	6.134e+06	1.07748e+07	1.44e+07	6.56639e+06	6.80103e+06
	N9498	---	---	---	---	---	1.888	747.495				7453100	7661027	5658044	8581621	7133580	6621884	7110308	4856394	6217490	5829919	0	0	2149310	108649	445647	1303822	1246568	0	398342	78496	5253050	4389388	3982464	4374573	4433686
	N9497	---	---	---	---	---	8.537	747.265				1207312	995316	745244	942411	842671	854047	907480	966436	873062	713416	1762405	1198697	930765	1016038	1619386	1277411	1217082	1674744	1547565	1622500	1140584	1088067	1200388	1030154	1076172
	N9496	---	---	---	---	---	8.74	747.217				32300	133901	313118	44526	122948	56314	257517	63401	92919	50969	0	17260	12184	0	0	151230	53479	49608	0	636880	62663	81762	73680	144090	56439
	N9495	---	---	---	---	---	8.392	746.988				2577409	2806534	2526684	2326116	2071407	891387	1707894	2056922	2597244	1298093	3800068	2787178	5778205	2053388	2171993	4140978	2601204	2968139	2690582	2105711	1153900	2152700	2727401	2505420	1245733
	N9494	---	---	---	---	---	8.12	746.851				5909910	5919616	4109570	4035673	4427999	5201301	6115060	5296303	6338156	4080970	5871514	4259478	8302276	7558414	9664700	4217572	3252167	6359061	7249798	4510745	5230327	8783825	3294860	3653284	3880318
	N9493	---	---	---	---	---	8.164	745.916				185461	219221	145660	75643	114862	149355	45495	90472	195684	0	137039	50474	67652	0	345045	295747	346386	102268	95864	162316	106190	175830	148782	173313	207306
	N9492	---	---	---	---	---	1.568	745.573				97928	209998	8284	81547	166176	40359	89595	60307	87707	58993	40627	4379	591907	64667	55959	59201	72994	26817	24147	104750	255576	186698	199728	145433	75310
	N9491	---	---	---	---	---	1.789	745.522				96093112	113541808	88178200	107057168	109849216	87795888	89560192	80239400	84290200	98231256	65539	42283	3846551	1553424	2700482	339056	931464	317253	2927434	1007144	49234456	55063448	54025724	43295364	39209992
	N9490	---	---	---	---	---	1.437	745.521				50804244	54900008	46844504	66668960	55469296	59008756	43296944	37477984	45222080	51274444	0	0	1443898	246807	1026785	0	112220	0	103081	324245	16838696	18062512	17075588	18822164	19702180
	N949	---	---	---	---	---	0.718	138.018				7.77532e+06	2.18927e+07	5.85465e+06	5.42012e+06	1.99089e+07	1.59253e+07	2.76314e+06	2.03e+07	1.05051e+07	1.58679e+07	5.31837e+06	3.69883e+07	1.48243e+07	2.65112e+07	2.19037e+07	1.56413e+07	1.65732e+07	1.24492e+07	2.28502e+07	1.23496e+07	7.6184e+06	1.40821e+07	5.40836e+06	2.20925e+07	7.43924e+06
	N9489	---	---	---	---	---	1.093	745.501				3892712	5242172	3970690	3373641	1966663	2038162	2280267	3103832	5553795	2172645	0	310531	3881577	668354	797407	3536722	3510136	2175158	4309592	2196674	3295739	3637829	3698983	3407485	2353623
	N9488	---	---	---	---	---	1.476	745.483				6605891	9177619	6009236	10487106	8034356	9130271	5589566	4009118	6331972	6912730	0	127116	4410901	753107	2324741	3081263	6588793	0	1931163	901647	2111192	4621796	4030380	1661452	2300988
	N9487	---	---	---	---	---	1.878	745.468				14061656	10277389	11139275	17890318	8835235	13398585	11407344	9159314	12590821	11006190	0	159414	3170864	310971	684269	2098711	3301128	7339	896265	256311	7183391	6918623	6209464	7150358	8001996
	N9486	---	---	---	---	---	1.5	745.467				2172297	2844564	1821300	3303653	2404812	2904006	1701643	1263584	1895960	2167594	0	38615	1263813	234057	710724	796894	1230449	0	625916	316145	858602	1362021	1231640	613076	748947
	N9485	---	---	---	---	---	6.683	745.237				389243	219807	368637	139923	1659141	1932972	1293096	1144844	907590	1684946	3086166	1280285	1006470	1428561	1604795	0	0	0	0	0	1022387	1155630	1108757	1101272	985782
	N9484	---	---	---	---	---	8.117	744.851				11908478	12344911	7699298	7632448	10005465	8484347	11706595	10848137	13869539	8575541	12277534	9051194	15622167	13972300	20657030	9627020	6165856	12063079	14972556	8813425	10214482	12158459	8106299	6704089	7358003
	N9483	---	---	---	---	---	1.758	744.554				9284153	8606876	6469519	12130371	6713994	8546562	7797542	6541706	7390712	6236056	3461462	135211	3888225	2445565	3524563	2285336	1871074	919591	2106097	2763386	5300052	5902707	4987519	5318016	6209185
	N9482	---	---	---	---	---	8.263	744.012				532688	208724	70599	503199	142006	271123	1388622	262207	739284	30588	125396	879331	626451	266454	60490	134632	218205	44076	497803	212779	247435	474052	227695	139061	381069
	N9481	---	---	---	---	---	1.792	743.503				140087552	169225424	136235136	166375664	152766448	124375664	139211056	123920368	131767200	139746752	429812	1011426	15163659	3217464	4353708	1369714	2660616	936478	6083952	1479368	78936216	87255296	90131544	71832248	58972348
	N9480	---	---	---	---	---	1.422	743.502				104283088	112456640	87530560	133208816	110093680	104906392	92233840	77994472	96408504	103046984	132907	187211	9616688	1755697	2270192	0	1102834	381776	2334357	725961	44039376	45624068	44001768	42501228	49745352
	N9479	---	---	---	---	---	4.93	743.272				195648	400535	35711	91860	81831	334208	106392	392062	215600	669978	805868	66973	452485	773277	733298	450371	698780	1453909	943017	1089677	529822	568008	529177	445650	911361
	N9478	---	---	---	---	---	4.976	743.257				707371	1336744	111104	971932	1043022	813758	503357	1282451	891505	1562159	2180151	316220	1459706	2706778	2403447	2054688	3337274	3579837	3500890	6170006	1740472	1799721	1541897	1238301	1711642
	N9477	---	---	---	---	---	8.09	742.916				181896	278942	123951	583659	89588	267213	274859	306323	394619	165231	608686	528356	547220	499408	196676	600494	964229	435602	278942	630495	342188	436895	519732	405526	560718
	N9476	---	---	---	---	---	8.046	742.84				67493	12523	2092	66354	47846	0	17755	49485	0	25917	596318	26932	697501	1433268	2640544	32695	78369	327944	379559	481716	1205749	1139505	522001	907668	882947
	N9475	---	---	---	---	---	1.481	742.537				43130704	11155304	48940592	59921764	43751816	63978984	31684680	5827310	31586002	42832996	8385032	2633913	25722940	24211954	7427152	15336009	8716666	7576862	9136862	10362789	12688695	26433300	21691500	26614034	24223590
	N9474	---	---	---	---	---	1.872	742.533				33903364	31806432	27459494	40784368	24828088	196860	27902190	21219568	28311050	21881712	5589343	1849144	15021987	6089252	8973200	5434404	4327616	3179094	6101982	6702218	19803198	17182964	15801789	18491016	21869244
	N9473	---	---	---	---	---	2.78	742.014				154390	91800	99628	38268	78841	86352	63015	40527	52759	32877	44214	64949	48960	95717	15523	24619	39818	71822	12367	19183	72358	56139	36547	81873	88908
	N9472	---	---	---	---	---	8.104	742.004				3521825	3562682	1648663	4550775	2337036	2985411	2683787	2597872	4078402	2710736	1914662	2159452	4218453	68137	253543	2997634	760620	425663	4009121	780532	2420675	2584724	2319384	2413736	2044237
	N9471	---	---	---	---	---	1.401	741.526				107249328	120930608	134633280	156410784	101600888	167680304	94467776	78357552	88424448	131858232	239362	692038	39973280	31128876	26056576	1906663	1641346	943714	28417752	9122754	48727236	44143156	36585096	50152292	46786156
	N9470	---	---	---	---	---	1.78	741.526				82798664	71139224	72365488	95551080	50410236	81452672	71160872	55413672	66924580	58311764	311396	460775	10869342	6682318	7604102	383707	482816	743782	3374211	2192125	37046712	39176296	32298284	41566504	45772436
	N947	---	---	---	---	---	1.933	138.018				4.05908e+06	6.81406e+06	2.04857e+06	5.55606e+06	6.7635e+06	2.75954e+06	1.53918e+06	8.59392e+06	1.68936e+06	7.89614e+06	6.93117e+06	8.5226e+06	5.6083e+06	3.96799e+06	7.02824e+06	8.19397e+06	5.40857e+06	8.4139e+06	6.6841e+06	4.25837e+06	6.80683e+06	1.66095e+06	7.47169e+06	3.20953e+06	5.12679e+06
	N9469	---	---	---	---	---	0.594	741.516				481392	248345	372375	89071	196489	230385	332562	165607	42305	289812	31974	70475	100794	129029	108850	87223	99025	266706	74268	69177	493422	435315	114640	142740	244341
	N9468	---	---	---	---	---	5.79	741.234				0	0	0	0	373891	455861	45735	20269	34228	460797	76048	107585	41784	176574	168407	0	0	0	0	0	35523	51165	70409	21469	29890
	N9467	---	---	---	---	---	8.046	740.842				0	0	0	0	0	0	5333	0	0	0	1398139	135168	1637617	3840112	7320942	621809	279318	1112712	1580790	1059252	2535482	3239342	1554003	2249834	2294014
	N9466	---	---	---	---	---	1.868	740.521				1206260	652550	646567	1789988	169403	1783304	927402	796305	634145	967887	1799298	827980	3484251	1859097	2272398	1945882	1537736	1000555	819727	1946564	621363	1242494	305367	1368033	1667650
	N9465	---	---	---	---	---	1.471	740.521				1265094	966744	113597	1815588	626024	2461364	409787	412008	861347	440674	5746189	3030183	5713626	6919290	7117042	5168203	4310970	3052213	5224520	4928062	3145707	2592944	4443352	4067568	1705591
	N9464	---	---	---	---	---	1.187	739.624				0	1603119	10637437	12909946	1131757	16955294	2241034	0	861138	465119	1852716	2255609	288473	2421907	1788488	210474	3286343	4642160	0	255774	1798483	2538375	2606946	3039532	2416445
	N9463	---	---	---	---	---	1.122	739.61				0	802143	5092478	6679632	557038	8038642	1044429	0	440555	280040	5383124	8146452	786531	1162436	907786	80844	1689020	14081780	0	164012	965743	1171133	1263061	1579389	1134699
	N9462	---	---	---	---	---	1.772	739.51				4443060	2774390	3066356	4386426	2719838	3410231	2511188	1986561	3097964	3037119	79389	0	436099	556497	776278	0	0	117666	48603	178764	1228178	1939124	1291027	2441511	2020589
	N9461	---	---	---	---	---	1.399	739.51				3213330	4730306	4252332	4827434	3883630	5190730	3993350	3138183	4226349	4632302	39112	0	644157	1688226	758098	0	0	0	407447	0	1775261	1387878	1234557	1175256	1945015
	N9460	---	---	---	---	---	2.399	739.343				29990	117461	21830	133902	115683	117102	69400	208646	62176	105259	127883	97700	42137	190616	180126	103299	113792	247256	98079	113719	149344	114994	87322	156939	187273
	N946	---	---	---	---	---	1.73	138.018				3.73714e+06	4.7042e+06	3.37501e+06	2.66273e+06	3.47657e+06	5.25195e+06	3.0484e+06	2.98917e+06	5.11177e+06	3.67718e+06	3.24683e+06	3.63309e+06	4.32204e+06	2.61186e+06	4.84539e+06	3.11684e+06	3.36693e+06	3.69795e+06	5.13332e+06	3.41613e+06	4.25614e+06	2.91662e+06	6.60729e+06	3.27249e+06	3.19171e+06
	N9459	---	---	---	---	---	2.75	739.342				258992	105644	164511	187688	104779	104144	131151	68826	84172	64228	35873	256309	288570	157248	176789	574103	82585	130548	22640	101223	108773	143888	267422	59206	664668
	N9458	---	---	---	---	---	8.093	739.028				656075	968822	687644	870858	941594	682071	826238	1123127	948140	790823	697503	964129	950687	214065	174434	428281	942973	618270	770442	789057	578285	403394	766817	502941	840649
	N9457	---	---	---	---	---	8.412	739				34707124	29578620	44733840	31862750	26440072	28180814	34463796	29834292	31697150	31484362	23258220	28704576	24195002	24918928	17941742	28446090	24541826	25687846	20899344	24517000	28290214	24118152	28882466	26297554	26235266
	N9456	---	---	---	---	---	8.188	738.934				1608709	2341065	923952	2276513	1187133	1678356	1468341	1644847	2685611	1369858	1550102	1498497	2659138	182351	526701	1917960	1027424	766251	3151844	596023	1271907	960361	1282952	1086099	1039500
	N9455	---	---	---	---	---	2.668	738.68				107421	80882	90965	86792	129084	280559	131271	74335	165945	181270	114140	218618	135252	155436	136854	125546	78463	155997	49795	118040	71889	66430	83372	169002	55823
	N9454	---	---	---	---	---	9.041	737.232				120605	120978	254592	179732	182264	174744	286447	131483	138279	64843	59032	26147	49318	172162	118313	547660	104258	113440	17116	947623	206575	238256	128939	112191	186325
	N9453	---	---	---	---	---	8.114	737.032				323845	144489	485133	326817	380067	600108	127337	390553	242639	309568	440167	189242	678301	168728	463416	258264	168150	172614	1993236	415887	345426	366258	405275	493582	468204
	N9452	---	---	---	---	---	8.038	736.837				0	0	19967	0	0	0	0	0	0	0	1696083	125939	2034345	3817075	8012386	268959	250321	1173174	1727009	588398	595263	532423	497838	662823	597532
	N9451	---	---	---	---	---	1.53	736.529				270852	92922	20500	196255	429313	156184	90267	36734	95176	41620	1133468	303722	1171093	761121	949366	509723	215986	389702	456096	2563744	1551568	603922	1240599	411779	787362
	N9450	---	---	---	---	---	8.116	735.034				2246678	2052580	1629158	2756888	1521069	2181159	1388057	1721728	2165135	1835491	2409250	1031218	2292822	2272145	2463246	1447466	1810591	1434351	7707409	2682198	2500450	2635151	2007944	2248842	2742182
	N945	---	---	---	---	---	0.344	138.018				1.5128e+07	2.22875e+07	2.40052e+07	5.11512e+06	2.0828e+07	1.07027e+07	2.10797e+07	1.69261e+07	1.38427e+07	2.69841e+07	5.35425e+06	2.86585e+06	3.30409e+06	2.34199e+06	1.326e+07	2.31835e+07	3.34422e+06	1.70707e+06	1.84403e+06	2.4748e+06	18875891	20573775	2.18961e+07	1.75184e+07	2.39812e+07
	N9449	---	---	---	---	---	8.393	735.005				3716394	2736587	1866167	2531816	1961086	2859295	2427035	3484863	3009198	1627394	2153740	1222913	2462406	3201897	1334675	2426535	1739850	3327427	2271793	1794700	2408107	1357387	2211969	1456901	2176783
	N9448	---	---	---	---	---	8.158	734.921				1317713	1492471	1310926	1575370	1497882	1793952	1156209	1964672	1762764	1184460	1869685	1779579	2328650	1999868	2808241	1552782	1385906	1933638	2047201	1675493	1518052	869073	1602133	1811160	1481076
	N9447	---	---	---	---	---	8.16	732.922				4047712	4675586	3637404	4148116	4011959	4527904	3673236	5533306	4787668	3907237	4958178	4928328	5752242	5625732	7008929	4638964	5124564	4367256	5494325	4845690	4411960	3565819	4570966	4276838	4258204
	N9446	---	---	---	---	---	2.871	732.663				1900019	1126473	1917526	1327137	833648	1007737	785155	1247294	1270126	1835095	929411	1996280	1281632	1831386	1487116	1589888	1223831	963474	727543	838855	1323011	1234344	819784	1902134	961159
	N9445	---	---	---	---	---	5.155	732.381				711960	234099	665037	853065	50593	209697	275073	109814	73433	419372	1516063	15685553	7881723	2231337	11287391	3954656	287830	2110479	0	282604	7416244	5845200	2169471	3297832	6254020
	N9444	---	---	---	---	---	5.476	732.38				246723	190657	2116784	177768	28836	684842	419544	537487	393743	0	52823	305035	117728	13787	212095	38854	0	0	0	0	8521831	8638318	13748399	14088371	9738813
	N9443	---	---	---	---	---	2.938	731.999				2942665	2200268	1875660	2619792	2700518	4744053	2200400	2449988	2790312	1596064	2479759	1502446	3101636	3445940	4513998	3719896	0	0	0	2603520	3364881	2144042	1955964	1656147	1928751
	N9442	---	---	---	---	---	1.472	731.503				35120040	38526912	33440670	51086548	40876860	42113432	30465968	24551816	31761192	37998632	639967	2012474	30403228	9468050	13427685	3366317	2658918	363497	16561637	6102714	18334880	20203030	18605472	19234460	21800668
	N9441	---	---	---	---	---	1.833	731.502				101505592	101609936	86981168	115544104	96550800	96737792	81448176	66645600	85387024	84044808	1024873	4687681	56954840	16488973	24856630	8458561	6190905	1901408	29439720	8141799	62607908	62034452	59369740	60160232	60958116
	N9440	---	---	---	---	---	1.883	731.469				6044476	5801033	4557464	7448274	4858978	5559633	5198040	3434188	5411520	4395668	0	0	833385	1204	87847	1496170	3043524	0	82488	0	5227522	4763122	3754288	3889051	4350574
	N944	---	---	---	---	---	8.628	138.018				3031641	2.61307e+06	1.29137e+06	809559	2.40916e+06	1.80081e+06	2.38436e+06	3.14305e+06	1.33076e+06	2.62626e+06	2.16657e+06	3.79109e+06	2.94257e+06	2.34426e+06	1.72787e+06	2.08567e+06	3.69149e+06	3.13263e+06	2.074e+06	3.8601e+06	3.37159e+06	2.93089e+06	3.12865e+06	1.64444e+06	1.91256e+06
	N9439	---	---	---	---	---	1.037	731.456				1009523	489954	619547	658647	16431864	16416702	14311635	15762409	21199306	17218566	17978606	5607816	17470386	12131184	13336964	789430	797957	1022446	690875	1131362	23402658	19080996	20745486	19090446	17144336
	N9438	---	---	---	---	---	2.852	731.335				2906676	3464436	1843519	2396252	2268592	3473404	923838	2655088	832830	2924561	2467844	2186707	2449186	2474110	1727999	3907263	1949488	2307892	1625431	1645792	2473992	2129044	2194294	2632381	1544105
	N9437	---	---	---	---	---	2.332	731.333				1520355	1891160	2453884	1288888	1334428	1793115	2767975	2721604	2720213	1699790	3942629	1734789	1381833	1717720	1246882	3985239	1038868	2631925	1142997	2333317	2373998	810303	2309829	1234741	653331
	N9436	---	---	---	---	---	8.367	731.01				38842984	33588188	48214536	43159380	25661222	30750650	31897420	30342150	32619834	29442556	41938588	33301326	40405852	36136988	36810420	30804016	30517852	36618724	33785864	27663252	34714504	30991944	36139828	34220012	32968396
	N9435	---	---	---	---	---	2.878	730.668				2420900	2543678	3282796	2147586	2577061	2253546	2910713	2057349	2277842	2547481	1418762	2644385	2902997	2825501	3653468	3130202	1357167	1955475	1864767	1886908	3375769	3320686	1791678	3225478	2101260
	N9434	---	---	---	---	---	2.367	730.667				3435402	4438264	4124975	3158944	4495813	2232585	1143565	1374196	3087384	3551601	2117100	2838620	2281372	2495260	4053049	2845084	3652730	1338958	2185289	2238114	3506917	3553257	1755017	1706064	1688618
	N9433	---	---	---	---	---	2.792	730.499				318221	253836	222516	413544	168357	397350	308102	104819	129822	403677	296608	202611	371011	673038	381712	674562	199594	325282	485061	32953	452288	357126	533190	438081	374982
	N9432	---	---	---	---	---	2.654	730.498				130599	116896	280520	166592	57932	207632	47847	100390	190618	163967	179210	104009	213900	116816	111034	619440	142627	247139	496322	263083	452437	378754	419043	474734	92716
	N9431	---	---	---	---	---	5.927	730.396				81817	177578	31994	144059	59239	40454	17650	67205	16725	13964	56263	86568	47917	13525	50456	89137	126315	31125	0	18427	79266	61087	89177	51536	98684
	N9430	---	---	---	---	---	2.522	730.331				67755	47744	212550	70312	157570	121524	201607	401152	59917	188757	169008	234767	115623	287458	217457	187486	188915	212064	319294	279206	450973	192717	116212	21057	71019
	N943	---	---	---	---	---	8.066	137.995				1.39809e+06	1.14204e+06	1.0725e+06	683851	1.73966e+06	868848	865956	1.6026e+06	2.17086e+06	922356	415368	582342	265616	953030	735119	1.63481e+06	1.01424e+06	1.23035e+06	414188	918328	1.02463e+06	1.3358e+06	742615	927293	1.17987e+06
	N9429	---	---	---	---	---	6.659	730.252				2764442	2552797	2307041	2665572	2333779	3117138	2760426	2779016	2023507	2756670	3878244	2872736	2164754	2458458	2737804	4461320	4072465	3063980	2032509	5262942	3072300	2974094	3249701	3265489	2706778
	N9428	---	---	---	---	---	8.385	730.05				1980583	1113157	4169540	900461	1840578	1583762	1419700	1053607	1041905	1540773	2555865	2161067	1946355	2492632	1852235	3122380	3020292	2083170	648436	3057184	2855620	2427158	1831924	2720314	2692934
	N9427	---	---	---	---	---	2.902	729.999				4925338	3208828	5459008	3955172	6549479	3593147	2635711	5668381	3312187	3753767	4519152	5325566	5114369	2073876	2339235	1608980	3457697	2577875	3479194	2237461	4767338	2749910	3854436	2494758	3175612
	N9426	---	---	---	---	---	8.093	729.905				1249983	922032	1451144	1278872	1145673	1017426	902202	852021	1113860	1296257	1073589	652548	1020807	723498	873736	619681	846413	601493	1275061	945010	1058313	960750	1063059	1140090	995254
	N9425	---	---	---	---	---	1.806	729.489				160465312	185677632	152059232	181278448	176954560	149504816	158794192	134397008	154345072	169021056	3977334	21399056	145053232	33257500	50787224	30072958	19062010	6318292	48059868	17143232	125994040	140539280	140505312	124692800	99498216
	N9424	---	---	---	---	---	1.435	729.489				99180632	105439696	85120232	131549712	111432776	115438376	82214232	71098344	90422488	104030776	2130125	11165196	95545752	25383258	35045368	15910943	13543065	3318318	44143856	15993477	60285184	58093240	56770948	60856928	63978000
	N9423	---	---	---	---	---	1.003	729.442				0	0	0	0	261698	1407768	118048	1323552	2230612	990181	656096	269344	1005864	920780	410252	122366	0	0	0	0	1374757	1553347	1607078	2256478	438623
	N9422	---	---	---	---	---	2.88	729.336				837544	2090995	2148497	2340287	1253605	2624336	942365	3235316	1335674	2594790	1538566	1658720	2246058	2085228	1973486	1502072	1744398	1284993	1128961	1498432	1927648	1799470	1792893	2305883	1562166
	N9421	---	---	---	---	---	0.498	729.326				51318	208743	109615	95292	117710	147483	42134	57266	133738	172554	0	30316	89892	14014	0	0	0	0	0	26173	61527	69644	251160	81587	64973
	N9420	---	---	---	---	---	0.671	728.821				240252	104065	178722	165398	166685	288559	131735	127625	261076	138774	272123	235909	184762	100425	167949	108540	230869	9846	243475	67178	172939	208441	329054	168979	536462
	N942	---	---	---	---	---	6.383	137.995				1.05906e+06	296138	176739	1.24534e+06	81200.9	37310.6	35137.5	49905.5	41652.8	71179.7	679966	317763	1.65935e+06	2.95966e+06	1.30232e+06	1.85043e+06	1.15591e+06	555500	494316	282527	300886	319530	140763	292307	383911
	N9419	---	---	---	---	---	0.564	728.821				240252	267818	178722	99026	102369	288559	254958	66509	165332	119731	8763	11200	68526	22547	42869	200654	6490	9846	9479	11891	67793	243370	329054	168979	536462
	N9418	---	---	---	---	---	0.449	728.523				14678	16208	14661	14176	0	11794	42035	12635	68855	0	15797	12219	12655	15019	0	14466	0	0	0	0	51644	34016	26401	27002	15755
	N9417	---	---	---	---	---	2.784	728.332				19444	106771	32050	47226	13028	76604	15469	12202	14610	24620	27582	44532	29857	17837	37879	44585	18575	36947	37098	16677	53926	168627	12062	14897	80216
	N9416	---	---	---	---	---	8.094	727.908				3820893	3622910	3340660	4192005	3126608	4237850	3228664	2969678	2721201	3214004	2337568	2633427	3510921	2379554	2492160	2287886	2877368	2141805	2537694	3248804	2924445	2815475	3483899	3167346	3261842
	N9415	---	---	---	---	---	1.765	727.508				94865920	73494736	82805976	106864648	62626576	94434936	73731928	60725032	78592080	65663428	63269	0	6708815	1686743	1854816	40059	136868	105662	1774527	453545	40150680	39925748	32538618	41956452	49905952
	N9414	---	---	---	---	---	1.41	727.508				89999640	95142968	88706616	114828584	84918744	112074032	75633128	64454420	78350664	97608448	0	144434	13769431	4606624	4104152	251929	0	0	11829447	467496	39088128	33691452	30773954	34526648	36799580
	N9413	---	---	---	---	---	1.439	727.475				4621560	5645946	4867749	6845376	7414750	5296664	3886716	4058529	4765639	5945874	117649	564728	4650100	1746503	2950974	0	707829	0	2035131	557718	3800514	3147118	3750524	3095629	3397993
	N9412	---	---	---	---	---	1.869	727.475				11096668	12029584	10661678	14616101	10564253	10899731	10731934	8121118	9504641	9876156	296279	1467529	7655840	2680377	4937828	1193898	1436597	213539	2975533	1213165	8824526	8063378	8737608	7712652	7688151
	N9411	---	---	---	---	---	1.281	727.443				2898446	4838664	2638470	2153408	2847158	1911800	1109221	3322207	1675832	2231199	4615374	3315967	18182016	15211272	22348354	2321786	2813915	2500501	4991036	7570762	6843751	5487350	4061858	9160453	9851137
	N9410	---	---	---	---	---	2.691	727.34				319137	306970	216150	65623	259071	177664	346577	90128	36161	274897	244042	227532	188030	128760	368800	119953	313699	315427	82177	391492	192265	415219	125783	187174	190790
	N941	---	---	---	---	---	3.07	137.985				1.39505e+07	1.06757e+07	67554.2	8.94627e+06	105441	8.24281e+06	1.06867e+07	1.03744e+07	1.32609e+07	9.92399e+06	7.54512e+06	1.28563e+07	6.96272e+06	199809	1.24868e+07	222086	414318	200365	71580.9	138389	1.26273e+07	1.17162e+07	1.47139e+07	1.18908e+07	1.39732e+07
	N9409	---	---	---	---	---	8.559	727.187				924309	860453	2225221	909136	1024780	740386	1569818	867258	812315	678073	137373	428301	496911	718766	622326	1320150	529843	561704	0	2349193	736558	661906	914668	791892	712251
	N9408	---	---	---	---	---	5.319	727.177				40998	272858	712327	189490	100026	356788	74229	261761	183002	150954	343777	452238	677242	407524	469013	650335	1218388	411340	677501	320838	407784	500967	464381	498449	377618
	N9407	---	---	---	---	---	7.269	727.163				195626	279023	200280	195199	339817	244360	275289	305498	225586	235000	270958	400186	256169	420887	256448	318701	456027	341511	670118	717347	216663	179104	219059	217040	197504
	N9406	---	---	---	---	---	8.401	727.021				6944052	6507177	14546157	9668565	5831115	6564479	8365508	7271728	7402834	6461168	5982104	6534246	4429100	6659080	2997764	7414963	5319242	5807786	4083297	5560406	6524767	4942013	6366562	5645425	6044474
	N9405	---	---	---	---	---	1.558	726.541				941942	2555326	141990	2311459	2048218	950348	560139	1184694	563969	1056957	826992	0	2858440	1078238	1906890	838881	595709	45875	485201	1273471	1989816	1936828	1344816	1021683	1126260
	N9404	---	---	---	---	---	1	726.1				2456820	860807	2754930	1292568	421449	2623597	1665282	762154	1061528	518140	2752970	1878886	1142480	3952365	4223146	786454	4480362	9803487	1066252	1487625	3370338	3169935	3080290	2842941	2968361
	N9403	---	---	---	---	---	1.771	725.493				3478003	2583264	2451630	3379615	1140042	2609927	2270702	2340368	2430291	2212578	0	0	0	22813	0	0	0	0	0	0	1252364	701117	742101	898359	1226465
	N9402	---	---	---	---	---	1.406	725.492				2305278	2713990	2650784	3222690	1794305	3225454	2430028	1162543	2705202	2412995	0	0	0	234175	41774	0	0	0	0	0	428963	561050	670888	1357891	552910
	N9401	---	---	---	---	---	8.734	725.233				2400008	3295328	5870750	2182953	5106206	2427334	6540598	2695545	3622147	1944698	495905	696826	911208	1380151	1086424	5369857	2658072	1735784	241744	13120989	3551856	3480597	3408070	3230862	3522955
	N9400	---	---	---	---	---	1.592	724.525				120434	566008	0	437534	1047477	169757	165307	438398	285369	445917	49048	61183	174752	446337	417355	41490	98472	37649	57786	256046	702661	487004	420999	166869	706031
	N940	---	---	---	---	---	2.851	137.985				336675	86374	171019	133564	9.80003e+06	201943	1.07613e+07	92617.1	104624	112935	78936.9	1.28563e+07	142226	2.01502e+07	298964	1.07261e+07	1.4813e+07	1.48068e+07	8.23891e+06	1.6801e+07	123401	323134	194678	85998.2	302911
	N94	---	---	---	---	---	1.958	88.0386				2.16176e+07	1.94052e+07	1.91145e+07	2.34256e+07	4.03715e+07	1.95352e+07	4.30821e+07	3.25417e+07	3.809e+07	1.59538e+07	1.19704e+07	1.87676e+07	3.35872e+07	4.46887e+07	1.59289e+07	4.41418e+07	5.2148e+07	2.19137e+07	2.14059e+07	4.43972e+07	2.66113e+07	1.58574e+07	2.30305e+07	4.65177e+07	3.37768e+07
	N9399	---	---	---	---	---	9.177	723.163				90224	73702	65208	129025	55592	70420	55875	53707	72369	81022	17650	49861	78861	7036	58021	55393	77896	7664	46460	65296	60837	69559	55049	46542	110616
	N9398	---	---	---	---	---	8.371	723.024				4209318	2774121	3938305	3994562	1845995	1623667	2765369	2418865	2504572	3202954	2469236	2874862	2330619	2754524	2270170	2170770	1801834	2962065	2501435	1814030	2935214	1564154	3383175	2249810	3103119
	N9397	---	---	---	---	---	8.188	722.775				697755	1060738	841758	516377	901689	523235	962538	969959	1301724	404049	1135126	770764	1749600	1621575	1913983	376323	118829	1418992	1353676	450806	459191	407115	690202	516222	500685
	N9396	---	---	---	---	---	1.8	722.513				1781089	1426449	1650698	1887618	1650546	1484211	813296	1413666	1579187	2246120	1711607	507693	3653589	2032934	2053716	968120	1177014	1385411	1340929	1382973	2637466	2139378	1641628	1465244	1493637
	N9395	---	---	---	---	---	1.431	722.509				2726505	4859326	3409446	5904785	4025042	3758926	6087696	3074976	4989772	7699325	3589356	1508424	5731964	4290770	8368634	4039853	3124235	2601527	5771418	7531246	3112734	7056108	7568200	6727046	7046232
	N9394	---	---	---	---	---	6.242	721.28				0	0	0	0	532128	595950	478949	216725	123876	558019	386965	89816	118681	526792	45870	0	0	0	0	0	130255	96839	113866	102520	54936
	N9393	---	---	---	---	---	8.168	720.995				604649	407332	543610	403996	648727	663042	405229	1114418	524481	314206	870434	724012	803601	499646	1152415	1083800	970421	645177	462388	1087380	604621	729671	670277	819724	921584
	N9392	---	---	---	---	---	2.01	720.382				641268	351905	0	483808	311701	49292	454733	109672	496257	606515	672950	607937	113256	932842	623462	645110	1089363	2305616	1461886	665921	1374642	956449	1285806	384371	496278
	N9391	---	---	---	---	---	1.094	719.483				1149307	2341702	1220080	1182143	385396	250181	216061	502191	1668617	495617	0	0	509799	0	0	1538329	1171690	358361	1361147	211664	971886	1032771	981984	456938	520088
	N9390	---	---	---	---	---	8.373	719.081				711719	752499	1635976	1514397	369054	1130644	328783	1487168	514571	1010628	1112720	581178	1155949	933481	368105	1327550	1548698	437704	182575	1382400	857809	1748751	415325	872454	617132
	N939	---	---	---	---	---	0.597	137.985				1.23473e+06	1.5312e+06	588506	1.50241e+06	397186	876943	1.15853e+06	1.18111e+06	715683	590918	1.56375e+06	1.15367e+06	967929	870373	473458	1.46409e+06	829488	896078	1.3347e+06	324769	1.96586e+06	1.37223e+06	1.01781e+06	1.85814e+06	1.69556e+06
	N9389	---	---	---	---	---	1.79	718.533				4215148	3872392	4100379	5184734	3431466	4419517	4446928	3619597	3252190	4165906	46838	0	52476	101103	208023	0	0	12205	80738	90443	429251	634912	415634	1159542	724448
	N9388	---	---	---	---	---	1.662	718.491				0	17731584	0	5855050	15132053	887	1103869	11830050	16593810	14103068	181272	44125	1843308	851797	0	0	493190	364437	0	306143	652416	7685492	702332	6949020	7983910
	N9387	---	---	---	---	---	4.979	718.236				235919	540528	23946	309772	204032	571711	23405	414148	644772	728990	1533276	44364	281771	1920100	2318904	2408854	4011413	4224754	3433286	3715970	1574218	1738183	1574190	1421515	683108
	N9386	---	---	---	---	---	8.094	717.902				470724	823585	569975	746714	241220	835293	474442	483796	249947	500906	542936	768239	1052374	769417	1016753	606784	1054777	935424	294272	715706	709640	1066113	1181748	469143	940530
	N9385	---	---	---	---	---	1.84	717.488				44590740	46951720	38677640	55351548	39991084	44359072	39512388	29766344	40125492	37177016	390777	769634	3812621	2735554	4219868	3215589	2843779	744725	5470703	1436336	23824560	22743470	23292240	22220084	23577444
	N9384	---	---	---	---	---	1.944	717.452				219952	358462	95024	344795	433744	23013	360764	286167	278840	449272	0	291003	1609201	46550	64816	16132885	7634662	0	485317	94727	858894	763576	847742	513689	779594
	N9383	---	---	---	---	---	1.239	717.433				3237720	2390062	738016	2827067	2561945	1832664	1161556	1916430	1452525	1085019	647814	1122361	0	0	0	711455	496690	0	0	145460	2496182	1069892	2109778	437686	1647399
	N9382	---	---	---	---	---	1.5	716.523				14240427	2236821	726400	17855838	3950340	14368440	11278465	9711130	12535974	13501867	4588202	340666	5106608	3809358	2190201	4862077	2307373	2224162	7057116	2880144	4449764	9750293	3501926	8215123	3087589
	N9381	---	---	---	---	---	1.454	716.494				1942044	2065333	1991218	3019048	2729747	2857056	1794482	1481354	2131791	2699849	178318	22405	10230328	12062544	15678077	438253	5714126	140605	409525	5173274	85415	1259211	419630	1962006	89078
	N9380	---	---	---	---	---	1.976	716.36				0	284954	0	0	579665	82696	273437	318436	208628	286223	943881	1584703	241276	325332	220641	410792	1037966	943688	221898	287018	802193	686488	749029	596358	635935
	N938	---	---	---	---	---	3.373	137.985				401613	273249	1.41614e+07	115084	124965	314078	156420	190911	418000	94000.5	45550.8	53619.5	73848	126734	285706	241254	213780	264500	176660	239644	288024	52050.6	423131	382631	453174
	N9379	---	---	---	---	---	4.992	716.241				1032030	2402610	1471462	1556642	2156688	2388666	756374	1889133	2403560	3560542	4783386	596027	2208595	3217656	7209916	7094226	11096024	12115204	9627047	11963636	4789242	2944206	4268786	4862220	4740730
	N9378	---	---	---	---	---	8.955	716.228				449250	427538	539110	438474	418063	427767	516351	609803	492616	380388	347728	458610	409620	481945	500201	469641	397012	387147	443213	567915	526109	540622	423685	467894	558527
	N9377	---	---	---	---	---	8.378	716.041				52254552	40146168	75013792	50981360	30947916	43219856	44667332	40323536	39003528	40938428	38104188	40179528	34931148	38635536	31306210	38937344	34896816	35983252	30233286	37219164	41345520	38631988	40038420	39586080	40631808
	N9376	---	---	---	---	---	8.092	715.909				2067966	1963522	1945997	2409411	1665305	1965751	1492814	1455682	1245115	2017838	2721708	2147076	2226098	2427448	2537001	1854418	3132560	2273997	1759680	3151113	1905843	1786542	2506801	2328991	2192093
	N9375	---	---	---	---	---	1.794	715.51				67170336	66742080	62483068	77311568	57266384	68530144	60092988	49635012	60502652	57763016	2173979	2387579	28899068	9837226	14849492	1915099	1495061	2109298	16356256	4877838	42704404	42071160	39545428	40832300	45800924
	N9374	---	---	---	---	---	1.368	715.51				38655360	45624632	34940592	51074932	44321664	44560880	37980400	31618132	38115436	46406436	2845822	2397154	23011460	8779698	11503249	4252231	3934912	173067	383676	5818480	24798402	22922864	24029830	24050678	24988600
	N9373	---	---	---	---	---	1.834	715.473				14990225	21501544	14001313	19040928	22774412	14986228	17397344	13810578	15642217	20574800	423874	3057009	7948206	1391568	1849334	7963640	6640884	799417	6677918	1320806	14256334	15611767	18207676	10162296	7357857
	N9372	---	---	---	---	---	1.318	715.473				14883054	15853778	13015958	50407	16085904	18663974	10702841	9942677	13290491	16135573	171279	1951906	6280297	567565	1152240	4204796	4237114	121915	4315162	653499	8767326	7731814	8819680	9336308	8765617
	N9371	---	---	---	---	---	8.378	715.038				253557936	198609824	365700448	265092704	152582352	209606752	223742080	200844288	189877184	208934064	187821072	197971408	173693424	195126352	156085056	196130064	174255136	178558080	153679536	188191248	212334736	202284112	200648288	202740128	206386000
	N9370	---	---	---	---	---	8.395	714.953				2158343	3909693	885011	5121274	4195732	4725942	2676982	5059518	3457127	3271898	1691796	2304866	4297385	805854	537629	4817946	5131586	2588320	2752612	1401121	2144963	3315104	3075655	3999343	4136356
	N937	---	---	---	---	---	3.706	137.89				737298	2.12009e+06	7.26447e+06	3.0919e+06	2.08197e+06	1.32586e+06	3.0459e+06	4.36076e+06	1.90912e+06	8.24802e+06	4.86315e+06	4.08427e+06	3.68182e+06	8.13948e+06	5.82007e+06	7.09423e+06	6.00172e+06	4.24201e+06	1.34196e+07	5.86988e+06	28893.6	720659	2.75579e+06	2.98939e+06	3.78531e+06
	N9369	---	---	---	---	---	8.135	714.912				575643	683022	643143	486832	690067	440885	448684	507944	374226	517942	349021	697065	768490	363404	368720	743972	1275265	404370	865609	701870	469580	453921	692338	569734	494039
	N9368	---	---	---	---	---	1.466	714.509				20606770	20019156	16617969	22177592	18955708	28239792	16412417	14789828	20944404	27075746	8457281	6447436	34015756	11313616	10587509	10887183	6609882	6933929	18933896	9276538	17853730	15849246	16614774	15778708	16951368
	N9367	---	---	---	---	---	1.875	714.505				37519456	32180058	32480502	37798	24897916	39638852	33256904	24111440	33218644	28849210	2709922	2820833	24812962	8073507	11321748	4243728	2444641	2554480	8735433	4429187	24190530	34774	20640264	26147500	29252808
	N9366	---	---	---	---	---	8.537	714.377				361583	307161	210139	125325	0	196703	364437	318077	286347	511845	236941	32057	93869	412479	562686	307339	361252	491084	181653	1291087	401370	400215	504786	435897	357950
	N9365	---	---	---	---	---	2.003	714.346				82686	94592	0	0	153471	0	35208	0	126393	146901	697367	1070502	245754	119869	110683	394438	821996	321922	288781	147720	435597	543621	499320	218823	179224
	N9364	---	---	---	---	---	8.083	713.82				1460737	1484284	1251126	1585285	734270	1504005	1335931	884286	1044882	1323553	350259	383459	74116	591137	741978	559784	341820	362466	645000	919355	983498	1029811	995822	628637	451126
	N9363	---	---	---	---	---	1.201	713.607				0	273219	4462548	6323560	641134	7250830	966748	0	232511	0	0	0	0	901054	632550	300237	2965560	71510	0	0	1026299	1529379	2959733	1389874	373645
	N9362	---	---	---	---	---	1.801	713.495				142381648	106760024	119263848	158690832	92942824	142225584	115921952	93971016	120267448	100679648	2088272	6794834	82379792	19415664	27528880	2829081	2031932	3782767	29316498	7802700	89360720	85038320	76249400	90381936	105251920
	N9361	---	---	---	---	---	1.421	713.495				90544112	95989168	80788224	114571616	101733400	104925808	84802312	69023872	85979704	97031400	1941149	6484055	82069680	20049016	26757404	2915418	1973148	2227571	48204116	7904309	55986296	51820220	51502300	52879040	56707320
	N9360	---	---	---	---	---	1.946	713.414				106559	75665	103630	54822	128042	92968	126651	195012	54360	0	651525	962424	274480	397320	372507	473917	582692	1198824	120802	326591	444516	536858	269250	237481	254437
	N936	---	---	---	---	---	2.223	137.89				2.42246e+07	2.2211e+07	2.42215e+07	2.04582e+07	2.77419e+07	2.34499e+07	2.66986e+07	1.2499e+07	3.15519e+07	1.57511e+07	2.85783e+07	3.06716e+07	2.83924e+07	2.54889e+07	2.11282e+07	1.88819e+07	1.66355e+07	1.72187e+07	3.28222e+07	3.90998e+07	991097	4.09196e+06	1.96167e+07	9159536	2.11403e+07
	N9359	---	---	---	---	---	6.077	713.35				386853	732576	5246035	331142	515800	396402	4792612	2307227	2018430	539960	27597	439210	169547	263530	139636	905630	825662	586071	0	397057	1217010	1006031	1105278	1157677	1099000
	N9358	---	---	---	---	---	6.734	712.225				433448	573641	227490	564906	197625	276425	154669	440124	398436	99992	1894206	777487	486572	710972	752006	1511626	1247953	1567552	474337	736849	659041	455132	330127	531567	513547
	N9357	---	---	---	---	---	1.782	711.48				5042230	4186896	4767829	6225842	2594354	4782238	3953658	3554397	3271166	3413154	38583	93619	3735142	1145485	2052925	118846	0	128916	1648177	332430	2635930	2869900	1883750	3139076	4531892
	N9356	---	---	---	---	---	1.41	711.479				3012166	4216054	3042204	5018676	3650865	4172785	2991959	3306937	2972825	2682203	0	167069	2927642	782517	537704	210050	124360	0	824717	0	2269136	1772958	1934935	1722422	1615022
	N9355	---	---	---	---	---	1.138	711.289				2144907	4461344	1814505	2072616	2113977	1972029	3087856	1664607	2562702	1817122	0	860633	118001	0	150082	0	527730	0	1002962	0	1459229	2342545	2433855	1248892	1364214
	N9354	---	---	---	---	---	5.906	711.222				0	0	0	0	646833	774164	654166	159999	108646	628748	813466	237218	225819	579685	256632	0	0	0	0	0	177308	289568	71992	118092	144641
	N9353	---	---	---	---	---	0.757	710.149				3533825	1240108	638158	809682	726643	733126	468076	638821	528491	268639	473078	93012	120704	13912	91621	79092	109628	14571	92937	99066	464400	585882	662462	1011845	3264941
	N9352	---	---	---	---	---	8.13	710.024				1135049	1198958	938003	1064883	1193065	1056015	930778	851108	1102001	1041808	1294661	710203	1437787	1639280	1384478	633871	827020	1202199	4658552	1192977	1204851	856475	1269313	1145210	1219824
	N9351	---	---	---	---	---	8.13	708.022				4610835	4134006	3903141	4378147	4298264	4566858	3759684	4705984	4888854	4506560	5210308	2475143	5550223	5235376	6275338	3589730	3118599	4131152	17099022	5396500	5527775	4504072	5211652	5279983	5215220
	N9350	---	---	---	---	---	2.58	707.995				108292	38597	24812	23011	32401	38422	114509	24019	64099	58576	37534	129189	49995	20204	144032	17678	31123	13480	41192	10856	23331	83960	55301	17957	82202
	N935	---	---	---	---	---	1.423	137.059				67371.7	1.12508e+06	103093	65946	812874	873569	618938	295517	568470	807717	331050	1.74638e+07	277734	684156	320176	295311	138870	883765	254180	278513	192407	839975	105300	372509	1.12965e+06
	N9349	---	---	---	---	---	8.046	707.91				385794	130671	80167	223909	64023	256294	67909	41151	70810	154217	0	241454	0	58911	109417	60030	39254	109238	0	0	332341	169535	214706	82771	199096
	N9348	---	---	---	---	---	9.175	707.187				40932	50016	84040	47195	10575	42634	46325	52323	31853	50470	38542	17771	23772	0	16839	16858	16281	17258	18522	64587	66212	56415	39574	23489	18808
	N9347	---	---	---	---	---	0.594	706.96				137779	253716	127657	129942	119686	212496	236619	196157	198897	107397	176912	193385	249080	194269	162451	104696	37192	224724	201534	233360	180869	143142	175247	117214	130570
	N9346	---	---	---	---	---	2.801	706.336				75429	53736	35462	52985	18122	13278	15379	24157	51722	20471	57306	0	19506	79438	184908	24266	69664	13664	65215	20441	53148	87869	29368	63783	76603
	N9345	---	---	---	---	---	8.067	705.913				1727504	411701	858813	983881	142223	693949	373666	344392	565596	636944	903275	619161	559648	336132	408979	328517	1078256	875483	45807	949875	1230434	1453913	1055794	1099208	1347397
	N9344	---	---	---	---	---	0.684	705.576				260323	59161	184184	445722	266308	625968	185642	337800	285009	353950	312191	260958	360454	273381	128079	141867	301150	360400	253727	278319	1010902	434203	103562	101131	262691
	N9343	---	---	---	---	---	0.365	705.576				154268	171671	297458	26795	132592	68529	188649	96556	181554	57106	0	132234	0	25201	47471	0	18971	14533	0	0	630113	278058	220927	197006	249597
	N9342	---	---	---	---	---	0.63	705.296				668236	409133	423219	722301	408550	471606	359254	498635	451249	631260	446468	319156	298583	516525	274029	306861	258702	377079	305650	355024	396470	434057	338512	389544	252836
	N9341	---	---	---	---	---	2.703	705.003				211883	73340	254598	138414	216461	78496	143618	22478	19238	109084	121002	65279	108922	245873	201788	261096	181843	56296	189391	213891	232584	264554	123881	168044	117112
	N9340	---	---	---	---	---	0.709	703.598				307108	200385	189947	475839	111492	165855	185069	258679	132841	266853	391768	175465	409975	217036	297861	309796	350906	377638	118837	76913	109183	423472	67471	201481	415032
	N934	---	---	---	---	---	8.562	137.034				7.57693e+06	6.24408e+06	5.72523e+06	6.61826e+06	6.76175e+06	6.08636e+06	5.75328e+06	8.31321e+06	6.60048e+06	6.63938e+06	7.6056e+06	7.33772e+06	6.68911e+06	6.77778e+06	7.02558e+06	8.31036e+06	8.4493e+06	7.50298e+06	7.36015e+06	7.40526e+06	9.8566e+06	5.8614e+06	6.25891e+06	8.26333e+06	5.32477e+06
	N9339	---	---	---	---	---	1.908	703.505				44421	10821638	8770838	11842338	10940883	10319	9212126	8289152	9709107	10609192	78943	35952	2020580	845206	1431054	85418	10282	8379	2497451	438490	5914846	27187	7397956	6154896	6874188
	N9338	---	---	---	---	---	1.498	703.476				2619901	2612025	1624828	4190842	2216634	2291863	1655000	1245852	2191649	3013270	0	370653	2076804	240037	1325217	5430378	1971821	194184	3247394	253773	1126587	1500071	1155522	541180	834775
	N9337	---	---	---	---	---	1.862	703.474				12795425	14266321	10803185	16574141	11827923	14215337	11700318	8735862	12675474	10777157	156155	542710	5205000	482819	1327011	4666169	2083509	392593	4044988	319888	8024398	7008709	7389820	6940568	6952532
	N9336	---	---	---	---	---	8.399	703.01				967943	649125	1306445	851409	307699	465476	750615	97320	464443	465032	25126	1234396	144119	9779	0	322345	26289	570094	33313	320255	292254	543472	120081	119858	158738
	N9335	---	---	---	---	---	8.096	702.896				4868872	4005000	4056259	4791253	2766271	3918503	3196640	3158194	2799268	4529330	3498293	2290966	3677916	3728866	3854408	2717871	2225273	2964303	3901304	3029809	3846288	3990290	4293675	3696786	4097576
	N9334	---	---	---	---	---	7.363	702.166				898069	1181994	798805	1101824	938195	732656	712054	1097249	650972	740535	801129	1040109	1042792	968204	924966	1047012	1507405	879707	1412292	1559008	739789	1051544	1097491	811039	819558
	N9333	---	---	---	---	---	1.792	701.493				48535816	48373132	44962072	55917192	43885396	50710232	44934044	37047132	44225216	45215280	460373	1311994	11971885	3262768	5405408	1459687	1049603	722386	9586001	1498942	31936342	32537618	32898208	32582090	32436520
	N9332	---	---	---	---	---	1.463	701.457				1300974	1970799	1165888	3556853	3440404	2669458	2297263	981459	1907779	1878498	116047	2330282	7745461	558020	1747737	11893242	3032880	0	6328458	796102	2370562	2219696	1701272	2163572	900996
	N9331	---	---	---	---	---	1.837	701.457				11165838	11018239	9150314	11449978	8646190	11490344	9092317	6870922	9738532	8208874	38664	3025187	6814690	1398491	2050703	9792280	5196403	315652	7170890	604792	7250700	6807160	7057034	6788342	8051920
	N9330	---	---	---	---	---	8.189	700.986				2483217	3759194	1779468	3298853	1825544	2733718	2121426	2502452	3324804	2311940	2500829	2285378	4016577	421132	943350	2571630	1422649	752509	4018421	1015545	2557016	1972635	2308514	1846295	2203539
	N933	---	---	---	---	---	6.015	137.034				3.24631e+06	2.2189e+06	1.36723e+06	1.77333e+06	2.18188e+06	2.13857e+06	2.38773e+06	1.89324e+06	2.72453e+06	4.63329e+06	1.86385e+07	1.35405e+06	2.013e+06	2.87164e+08	2.61208e+08	1.3653e+06	1376837386	6.14025e+06	4.68391e+08	5.91577e+08	2.97066e+06	1.75085e+06	2.97513e+06	2.3341e+06	3.3095e+06
	N9329	---	---	---	---	---	8.323	700.968				1808201	2303754	1224743	2081728	1251415	1875702	1442604	1551908	2238686	1631573	2318467	446078	2690974	3873002	7872854	1740315	306228	1479733	2842057	1899395	2631006	1770794	2346534	2099454	2257272
	N9328	---	---	---	---	---	8.096	700.898				12151415	10606641	10866693	13365100	8518013	11472976	9327767	9007418	7914390	10193603	8981943	6731498	10074311	8528639	9610179	6580078	7816046	8393716	9104020	8616494	10230765	10334457	10642488	10836723	10142207
	N9327	---	---	---	---	---	1.383	700.497				10860922	16523173	15880331	11987854	13940943	15263960	8869718	10424839	9208970	13119432	8669247	5224024	131062896	89509144	118445008	3848556	5735783	12231241	49371444	32351408	28335502	21511676	11447583	32909248	28700344
	N9326	---	---	---	---	---	1.863	700.378				93958	87380	524222	333755	437627	978421	429905	108025	102782	678239	0	102586	219808	318406	124708	16279	292117	111600	3107	607777	505955	572283	737791	793389	1062525
	N9325	---	---	---	---	---	2.01	700.329				40835	76069	0	0	476648	0	201657	0	57444	137535	793313	1017950	46552	386616	65862	309017	813204	1115754	798658	43475	918351	618629	719381	169300	317872
	N9324	---	---	---	---	---	0.818	699.544				181645	84153	16608	31935	27889	13783	72777	37929	13017	13284	12812	13119	16370	13929	18266	14552	0	0	17275	0	29471	91725	28716	30568	23827
	N9323	---	---	---	---	---	1.424	699.479				37897592	42419052	37264268	52096484	44843096	48715052	36046496	30564612	39668436	46367108	998564	3164836	24959848	5307676	6228918	3082592	1656714	860556	28697526	2206982	26926906	25485306	24189346	22784284	24936376
	N9322	---	---	---	---	---	1.801	699.479				73000112	58449884	58395608	80498800	49235548	74227616	57683712	45796484	61587176	54606520	490455	2786192	28062524	3312117	4959002	2672534	2139726	1402170	12302115	1790700	47295432	44404848	36638992	48503644	56945808
	N9321	---	---	---	---	---	1.321	699.408				349935	790718	874531	386516	593717	620784	458426	922439	839258	323899	5090663	12065485	7711940	5596807	5306056	15810842	6499811	5613410	14201925	7238602	2389525	5091364	2106010	5879885	4306237
	N9320	---	---	---	---	---	1.946	699.396				723607	427091	285267	229881	189248	365494	377070	490538	758380	188198	3537989	3165788	1883252	1639362	3442025	1657568	1447204	5881708	584185	2023801	2275413	2092415	2181643	2199416	2404414
	N9319	---	---	---	---	---	2.702	698.992				19636	163096	99406	28305	20469	96540	30282	49233	81277	42593	108184	25373	47164	25246	31986	64877	56894	58740	24317	16702	70288	103158	33848	19193	24408
	N9318	---	---	---	---	---	8.038	698.878				0	0	0	33778	0	0	0	0	44053	0	2930849	375581	3009112	5144746	10679083	314393	418214	1511111	2544573	897224	504909	420924	782903	761966	667212
	N9317	---	---	---	---	---	1.373	698.484				775780	340094	159092	440139	165250	5979	147729	439546	406681	459053	582794	88747	3375536	3085217	6275514	0	172908	990200	784018	1637159	2688496	2413944	1189368	2234393	2530923
	N9316	---	---	---	---	---	6.676	698.196				2276355	2777598	1705886	2994664	1518413	1743624	1308509	2071636	1081854	1547698	1406782	1047900	1638510	617945	1045311	1745976	1557723	553884	435548	1305138	1470533	1394992	1271642	1428005	1422826
	N9315	---	---	---	---	---	2.868	697.994				2742461	2113385	1768341	2346199	2037384	2414173	1572308	1772737	1766807	1486233	1779612	1982421	2175487	2596783	1826162	2551056	2546509	2126020	1155655	1592265	3597086	1741298	1673054	1391428	1769454
	N9314	---	---	---	---	---	8.425	697.994				4178684	3229689	5681782	1413325	2052477	2486780	4721920	3929345	2451113	4008540	2285450	3423583	1173857	2960128	1555597	2693151	3145391	3088434	1740909	2913205	2683302	2762633	3707154	2888724	3085859
	N9313	---	---	---	---	---	1.77	697.465				1824326	1194317	1586498	1347208	1367565	1154152	1202472	1175864	1435306	446441	0	0	0	92334	0	0	0	0	0	0	360241	721392	998185	935657	731917
	N9312	---	---	---	---	---	1.971	697.381				0	0	45098	0	0	0	40811	0	42970	0	959219	1215894	629614	1073483	1343795	802720	668940	1246494	58896	487739	602523	509416	617652	226905	376434
	N9311	---	---	---	---	---	2.875	697.33				5722148	3860324	2358582	2047285	4926918	4539076	3861151	3667239	3269300	4035475	2857480	5250100	5152294	4022832	3990746	3667974	4339560	2274601	0	2924469	2510491	2631944	4738329	2569104	3570772
	N9310	---	---	---	---	---	2.335	697.329				3126092	2281266	3293980	2322790	3670440	3049001	3680475	2670168	4389200	2683930	5384668	2351627	1830226	3720516	3936338	5314050	3439936	6422523	3888625	4736949	1827912	2341137	2734092	4914176	2820968
	N931	---	---	---	---	---	6.303	137.034				6.86633e+07	4.64037e+07	6.61402e+07	5.29804e+07	4.32252e+07	5.58366e+07	5.61931e+07	4.46537e+07	6.53006e+07	3.74908e+07	9.16873e+08	2.68675e+08	7.26638e+08	2.87164e+08	2.61208e+08	1238435441	1379741176	928929057	7.14194e+06	1.09015e+07	2.69292e+08	2.54708e+08	2.6807e+08	2.99565e+08	2.98242e+08
	N9309	---	---	---	---	---	2.742	696.662				3199988	6861668	2042084	3619029	6776801	4506970	3938897	1628494	4093513	2470488	3442763	4185234	2505659	2990880	2295645	6128014	6075644	5308932	4526586	4294674	3083964	3442143	3413726	2750775	3063752
	N9308	---	---	---	---	---	2.346	696.662				4218060	3507140	3380247	4765031	5612984	5849354	4316548	8519822	5770762	6102856	5896849	8657371	5478791	7979037	6793486	4780668	6397618	5019663	5937834	9879840	4441216	5927244	3776961	3761086	4374145
	N9307	---	---	---	---	---	2.921	696.661				3103407	5595907	8372411	5834067	7096804	4242316	5233768	4806890	4067296	5839654	3360171	3555476	6381636	3676684	6440148	6421130	5991682	0	0	4243630	6084490	4375118	6748466	4875236	6209312
	N9306	---	---	---	---	---	6.671	696.27				3288653	3106719	3316226	3646748	2685257	3290018	1909044	3052387	2103722	3048708	5366620	4059709	2745284	2508748	3455724	7046602	6592154	3466736	2415582	6566892	3323350	2987248	3131411	3107747	2805364
	N9305	---	---	---	---	---	8.146	696.096				549783	429482	200567	477632	232059	518257	279601	441535	416689	352942	561255	201855	505917	501433	869623	621015	651061	311780	2372263	914492	875583	595049	833298	437244	676074
	N9304	---	---	---	---	---	2.26	695.996				4290300	4845830	8610579	5602372	7481359	4627194	5969090	6047868	4813712	6847674	9265434	10743145	8171748	6485380	7502654	9497684	4144189	16106424	3585588	1380849	7333971	4418065	4276388	8340788	5800584
	N9303	---	---	---	---	---	2.418	695.995				5773788	7155341	6093451	8106869	10199284	4355021	6522768	4630183	8116884	7355982	9235578	5896582	10001744	10781032	7428892	7065548	8062846	16106424	7792699	15133087	9353932	12913036	6670814	6648679	8446451
	N9302	---	---	---	---	---	2.86	695.995				5572372	9816016	8222282	7386473	11823340	5321702	8782633	5897051	5826894	6726094	6833333	7519402	5946032	7909391	5051623	7520671	4933440	4297030	5931478	5576020	9727540	8639421	10807721	5669180	7085869
	N9301	---	---	---	---	---	1.257	695.452				21798852	19729722	13918511	14560416	16072717	14783535	13484298	14700670	14531972	14736136	5314361	9712067	2355702	2259386	3907619	6273378	6827796	3214532	1948773	2393284	13785567	14467480	17309798	10878896	11498745
	N9300	---	---	---	---	---	2.848	695.33				6928264	13718025	3475898	13220772	7810746	11208965	5456364	9340831	10028331	9601000	4532460	9854482	11811774	6711689	8444762	10840905	5012542	8710107	6771184	8781636	3403534	11238984	10914448	8854228	7145256
	N930	---	---	---	---	---	3.137	137.034				1.85183e+07	18693471	7.84049e+06	2.79288e+07	3.19553e+07	2.16932e+07	2.65812e+07	2.43753e+07	1.51646e+07	2.25205e+07	8.34208e+06	1.94513e+07	5830105	1.70347e+07	1.1517e+07	2.46452e+07	1.8545e+07	3.18972e+07	4.41129e+07	1.80372e+07	2.69074e+07	1.91652e+07	1.43137e+07	4.1535e+07	1.55126e+07
	N93	---	---	---	---	---	8.56	88.0386				3.13033e+07	7.86033e+07	1.41661e+07	3.4377e+07	5.24343e+07	5.17575e+07	3.33302e+07	3.14041e+07	4.9349e+07	3.42458e+07	3.18322e+07	5.86165e+07	5.62442e+07	3.45296e+07	3.62172e+07	4.44348e+07	5.18732e+07	5.14479e+07	6.41252e+07	3.60257e+07	5.7986e+07	2.73646e+07	3.35229e+07	3.71744e+07	4.65466e+07
	N9299	---	---	---	---	---	2.337	695.329				4855034	9141941	6631180	9862583	8036652	7558284	4021084	7026536	8053624	17757030	7720734	19633440	10513225	9726367	7228450	5562097	9381474	8940653	9256359	18055624	5826245	11730592	9395800	4188212	9317219
	N9297	---	---	---	---	---	2.871	694.665				12671771	18856564	9694483	7006472	6952586	7729024	6693074	8672787	9625113	9269844	5799207	10979012	11483829	14316678	8930492	8930621	5420860	4637534	4414184	7344235	6587220	11668992	7864614	10924806	8236829
	N9296	---	---	---	---	---	2.345	694.664				10279540	5354135	9323535	8627661	8932943	8350292	8225166	10771996	9580876	6609385	14875902	18944958	5692610	15943180	6449294	4118662	8583556	8885743	11263486	6720160	5612328	6806616	6888251	7143142	3936470
	N9295	---	---	---	---	---	2.272	694.002				12460124	4925830	15923332	7946069	7479042	9826507	8591090	11635558	8821869	7001763	6188059	8839097	9064674	7899371	4712616	10480909	8511657	5765000	6838456	15721934	9015365	5081390	2579206	6111156	4416814
	N9294	---	---	---	---	---	2.666	694.002				4690008	2793054	4235896	3545289	6218747	3046396	7336608	3377749	4018890	4501882	9861347	6336634	3640839	3583404	7038780	8353475	6778496	8465277	4193923	4536142	3831496	3909765	6916330	4447818	4280651
	N9293	---	---	---	---	---	8.255	694.001				1503192	3185444	244368	1398783	1125881	2205242	3725096	1966572	3111967	1932530	184127	2524214	2988673	1220548	1323066	2624765	1224021	0	62472	146343	2653258	149958	7204	2168407	8289
	N9292	---	---	---	---	---	2.352	694.001				12519105	9480476	18548164	9068511	6884923	9826507	8637068	11656308	7861290	6881366	6188059	8861660	9112796	9163984	5261695	10480909	7515325	9391018	6850594	15814029	9084822	5001269	8910887	5866988	11210729
	N9291	---	---	---	---	---	2.909	693.998				7639694	6669280	7485606	7779377	6093649	5738778	9394905	9894546	8984798	4769466	6690199	7588905	7875038	10588071	9792945	8159999	6535974	0	0	4502175	10506098	4374082	7698757	6643704	8017559
	N9290	---	---	---	---	---	1.246	693.433				4217426	1562689	3113394	1600106	1563122	1814896	2520708	2217620	1916363	1836281	1329284	3636510	773583	1306806	1104684	2725865	2822359	313420	0	488128	2444991	4827531	4230754	3034143	3701866
	N929	---	---	---	---	---	8.565	137.023				1.09713e+07	8.75935e+06	7.35711e+06	9.45508e+06	8.43895e+06	8.98897e+06	8.90925e+06	1.18564e+07	1.11732e+07	8.7201e+06	9.94666e+06	8.50299e+06	7.75855e+06	8.77976e+06	7.8213e+06	9016414	1.26053e+07	1.07616e+07	1.28131e+07	7.99937e+06	1.02929e+07	1.40629e+07	1.02511e+07	9.06587e+06	1.26813e+07
	N9289	---	---	---	---	---	2.38	693.335				7387007	5913175	7417098	5767448	6647426	7071054	3707844	5076340	4387310	5639730	3686908	3461742	6198404	5881398	5714156	4123874	10864556	6224850	6038937	7637755	2835269	2426718	5244127	6367326	5861677
	N9288	---	---	---	---	---	2.248	693.334				2719730	5913176	4060560	4603424	4703034	1587830	5938086	5014594	4203116	3582400	6218450	3467975	6178202	5881399	5820884	4854767	10859069	5536343	2914712	3983062	3502628	3068098	5117454	4433640	3748537
	N9287	---	---	---	---	---	2.859	693.334				4509125	10419187	5920909	3251087	6758841	4144616	5657002	4159136	8793893	4484933	7197018	5911875	2756436	4909736	6348774	5106498	5963439	4762036	4136706	3206837	5791576	4443487	3024663	5364362	6350963
	N9286	---	---	---	---	---	1.036	693.122				6567646	2146032	6193581	3492616	5960868	12957299	11511309	7070538	6966420	4668839	7361506	2275218	4757047	12163612	12030578	2020126	8175779	13260019	1612143	2531225	11424667	7892879	8489759	10138195	9321598
	N9285	---	---	---	---	---	8.389	692.97				5532106	7492043	5078908	9971239	7390268	10402844	7157296	10628820	6786027	8855521	6979436	8374096	9007611	5086074	4332963	9535272	9689044	6229458	6824088	6112338	7220776	6228076	7345216	7314238	7749686
	N9284	---	---	---	---	---	2.324	692.668				3717018	5961345	3595878	3387281	2811925	4989872	3309169	4305824	3965516	3977454	4258012	4150798	2526486	2447429	2340742	5401574	2212242	2341044	5355604	2819429	2123432	1936916	3691891	3425905	5118490
	N9283	---	---	---	---	---	2.873	692.668				2552746	3572026	3736703	3189454	3517935	3285504	4892987	4230550	3182212	4258598	4137020	3058511	3354453	1716896	6116055	2668245	2247887	2425348	1814498	2479428	4379558	2134743	2903087	1951195	3381176
	N9282	---	---	---	---	---	1.075	692.133				6280055	2288438	6456391	3375136	1107184	6593268	4171901	2105658	3990143	1724508	6345164	4793395	3180792	11399771	11934866	2271512	8854169	15103174	1919608	2865442	8009246	7570772	7455086	6675518	6481400
	N9281	---	---	---	---	---	1.021	692.12				12243219	4638482	12608104	6754532	2356101	13699971	8211534	4290823	7436912	3271501	10705860	7287453	6906882	18655576	19198852	4577916	17084406	30405222	3868649	5622834	15676478	15090151	15847521	13484767	13864625
	N9280	---	---	---	---	---	2.871	692.003				1861185	867482	1657977	2146668	1959749	2590122	1330372	1133610	1187560	1891929	1365742	1744384	1903454	1313542	647101	1194136	913141	1336110	0	799337	1462516	1456543	2483628	2786474	1957892
	N928	---	---	---	---	---	3.132	137.023				1.41016e+07	1.60295e+07	1.62849e+07	1.89743e+07	1.17353e+07	1.84791e+07	2.14899e+07	1.52936e+07	5.98074e+06	2.62512e+07	2.08219e+07	9.64675e+06	1.50136e+07	1.47809e+07	3.18312e+07	2.12463e+07	1.38087e+07	1.43223e+07	8.55168e+06	2.34679e+07	4.52654e+07	1.46532e+07	1.56208e+07	2.6499e+07	3.00842e+07
	N9279	---	---	---	---	---	2.372	692.002				3017918	1853997	1229257	1447228	3217530	2063244	1553995	539749	839590	1104146	1071834	1907186	1777836	1565802	611849	1289696	2029550	1590707	623702	1944114	961604	2229592	728156	885575	1311482
	N9278	---	---	---	---	---	8.189	691.897				357036	578444	212140	748655	479765	265274	419906	758335	788178	247135	1721192	1654213	1497385	663158	2012705	537956	695464	1279654	1100056	740887	357726	538971	773624	772305	821428
	N9277	---	---	---	---	---	4.945	691.391				0	0	0	41098	0	14827	0	16807	0	21719	1817340	5180183	3718325	1944283	6705340	6285600	1115078	2572592	114339	620368	1013268	709121	530368	457360	794831
	N9276	---	---	---	---	---	7.606	691.321				382354	515949	467139	555760	344153	393895	487905	418322	453748	395979	29425	0	0	0	0	0	0	0	0	0	71389	125665	163503	200892	225720
	N9275	---	---	---	---	---	8.38	691.017				3279667	1181555	716218	1408967	1207309	1348601	925409	1243891	513149	2937989	2730902	1798962	903546	1945129	1623078	1596191	4896368	2159244	549277	6366012	2604748	2903484	1867508	1870420	2733736
	N9274	---	---	---	---	---	8.097	690.895				1756047	1592016	1853196	1690465	1418437	1564140	1505674	1233890	811090	1659955	2570028	1762958	2433612	2702043	3367174	1737752	1905904	2356509	1492719	2165358	2194816	2121416	2464822	2410316	2496008
	N9273	---	---	---	---	---	1.807	690.477				178413	87913	163366	82765	37681	116713	75173	50609	204031	24925	7154772	5352909	16138430	3986198	6554428	12034233	7916336	9665925	7836692	7235038	12754987	12948844	16693466	12581895	9905000
	N9272	---	---	---	---	---	1.441	690.475				46886	0	0	76120	0	0	0	0	63610	0	2323347	1469518	6398759	1222608	2937406	4531390	2797181	2500302	4057409	2717483	3734192	2083342	2130340	3116083	3311658
	N9271	---	---	---	---	---	0.482	689.584				781217	1194525	1150792	2197140	1500742	938791	852551	1477218	1278475	1386713	6661	606008	2461294	777380	1034575	870797	958215	1249052	444995	1070590	2514072	1727940	1005347	707308	1929311
	N9270	---	---	---	---	---	8.257	689.223				2079886	2198714	2440789	1907403	1835727	2469216	2484202	2704662	2143767	2442720	64054	0	0	0	0	0	0	0	0	0	819625	757828	922216	857114	794544
	N927	---	---	---	---	---	1.213	137.023				8.1726e+07	5.53365e+07	7.14897e+07	5.61927e+07	5.39853e+07	4.09106e+07	4.39094e+07	6.30236e+07	7.48935e+07	5.83548e+07	6.27872e+07	6.7802e+07	5.20907e+07	6.13711e+07	7.15477e+07	9.02687e+07	7.81807e+07	7.56715e+07	4.08867e+07	8.13732e+07	6.89142e+07	7.64605e+07	7.71854e+07	6.84694e+07	6.71495e+07
	N9269	---	---	---	---	---	8.575	689.159				0	0	13212	0	1298551	1624686	1385774	780888	647758	1236724	1285061	704392	375901	1124735	733098	0	0	0	0	0	399158	272221	502502	321733	328204
	N9268	---	---	---	---	---	0.562	688.948				313817	327991	348672	303840	167134	112877	261594	174225	171358	184184	236865	464709	124620	286018	294058	181000	186161	143284	296135	10474	42822	254323	91215	161221	116695
	N9267	---	---	---	---	---	0.397	688.948				118983	310660	294255	127101	116227	145036	216369	182676	168494	207329	0	4476	170321	7620	10647	7781	7500	21847	0	10474	254854	364894	320913	117194	80441
	N9266	---	---	---	---	---	8.095	688.897				5381776	4639688	4903137	5577874	3584490	3925404	3629331	3579154	3015244	4260770	5779114	5179368	6907304	6989438	7814776	4851972	5568188	5887988	4470666	6605751	6116081	5650300	5969886	5378324	5943281
	N9265	---	---	---	---	---	8.092	688.807				1287652	945714	657184	609514	622468	675944	990234	914386	1084547	807287	44778	386407	55421	69740	980917	124650	307970	548754	677236	252671	972016	1283034	527824	625019	721668
	N9264	---	---	---	---	---	1.869	688.463				1315097	1115652	954586	1234651	1820136	1426666	1597482	1190149	975806	1744524	7260439	2126194	9405412	3079467	6239324	9064583	12215857	10022452	3948943	4122924	8076357	9069417	37267	8401024	7291329
	N9263	---	---	---	---	---	8.148	687.9				1100420	1482618	1379400	1832047	1328679	1447719	1340901	1386286	1661169	1193690	1133800	1602193	2539288	1740015	1673149	2944967	2999019	1174254	2246198	1816124	1608197	1056529	1754969	1608102	1633914
	N9262	---	---	---	---	---	1.426	687.477				15423421	15639916	13081463	17373770	17376332	16876792	14400036	11979361	13506731	17504638	3195372	15214771	49162272	10295368	14247718	21054238	6008878	3823024	57092856	9834835	14024118	12164882	12665643	11930959	13081313
	N9261	---	---	---	---	---	1.797	687.477				22469826	25773260	19993264	25480566	24819834	23608320	21673154	18795220	21543912	26436600	2324394	20965984	58817536	12658455	19498856	27590656	4877794	3711198	59405736	7313884	21688964	23017754	24820690	20450838	17937814
	N9260	---	---	---	---	---	5.962	687.373				40692	174650	0	42929	33815	32899	0	95264	59115	33603	339438	269628	475745	250259	357065	228876	338702	231680	158120	154910	297628	263130	313077	178312	134834
	N926	---	---	---	---	---	0.3	137.023				4.26271e+07	4.50843e+07	2.56807e+07	1.31454e+07	3.89319e+07	10927560	1.50564e+07	2.66242e+07	1.3591e+07	9.46792e+06	9.83334e+06	1.4165e+07	1.07068e+07	9.78268e+06	7.59904e+06	2.17391e+07	3.72024e+07	5.92821e+06	5.90411e+06	6.11141e+06	3.58416e+07	2.83973e+07	2.43552e+07	2.85104e+07	3.73737e+07
	N9259	---	---	---	---	---	8.122	686.886				287810	394289	341501	291252	208452	168879	287963	189026	219438	174452	509040	63242	220277	87287	716273	255537	300679	454263	56575	61598	224136	160464	184008	202920	322787
	N9258	---	---	---	---	---	8.15	686.809				1670131	2156297	1687540	1936741	2275716	1632167	2786951	2371155	3140396	1729577	1159418	1682068	1582946	2943042	2261894	427868	909489	1917622	1983361	1422007	1309440	841882	1663995	1482118	1735652
	N9257	---	---	---	---	---	8.049	686.809				2529431	973357	1983352	1657014	2262241	1434350	691236	440024	60475	1461454	148940	158129	275231	2943042	524797	1286042	203053	1882134	369885	704035	2128024	2603932	1335051	1713884	1766511
	N9256	---	---	---	---	---	8.982	686.217				852292	729544	1220629	881435	1101198	941340	1176787	742624	835870	847391	624616	566228	733330	760746	824746	1486446	815417	688965	552038	2351905	961376	944794	1004506	807682	938754
	N9255	---	---	---	---	---	5.656	686.204				290247	430502	190617	341154	252808	241278	139833	205705	48862	292974	848393	431760	227317	347168	662325	636035	1451936	527030	327365	1525807	338908	271558	240335	283689	349429
	N9254	---	---	---	---	---	7.528	686.14				0	289242	0	46175	0	23166	25101	41498	394506	0	0	121326	300939	0	0	68598	39661	0	918701	0	78585	89958	50703	79882	68578
	N9253	---	---	---	---	---	8.405	686.016				8965827	9590584	15856609	10496694	7335889	9549777	11126292	9625868	9521974	8836707	6889909	10102157	6697238	7563984	3825663	7873298	6435818	8859739	5090008	6674528	7243114	5712210	6729804	6551744	7951446
	N9252	---	---	---	---	---	1.381	685.501				7059119	7429450	7968168	9438104	6741028	10588766	5916890	5160128	6293428	8812066	0	7704	396428	1195723	869971	10995	0	0	3057108	0	3593075	2735602	2072943	3428108	3023937
	N9251	---	---	---	---	---	1.067	685.48				968222	1399010	424440	551547	0	0	96563	0	709288	0	0	212626	4025629	0	0	1000168	2118719	0	2838114	823220	241093	194148	775331	364634	496905
	N9250	---	---	---	---	---	1.801	685.463				44543880	38447164	36307476	51864884	33971524	49942124	37012988	29262982	41828476	37299580	4640516	63053036	164223440	19030526	32260144	80932624	10554447	8682828	80111944	12298637	45050600	41796200	37305756	45501888	52524272
	N925	---	---	---	---	---	0.504	137.023				3.26279e+07	2.60177e+07	1.39399e+07	1.12912e+07	1.97442e+07	7.09724e+06	1.80119e+07	8.56856e+06	1.40303e+07	2.45816e+07	1.74362e+07	1.65043e+07	1.54955e+07	1.79851e+07	2.13714e+07	2.28417e+07	3.72024e+07	1.25834e+07	2.76347e+07	2.42895e+07	2.47225e+07	1.12206e+07	9.44782e+06	2.06549e+07	1.23379e+07
	N9249	---	---	---	---	---	1.428	685.463				19959748	20635186	19391850	26574762	24813232	27392748	17833538	15079047	19988948	24703326	7585318	69966000	126339016	23648750	33487368	96905256	16450499	8477720	148950688	20337648	18875316	18044312	19093616	20372616	22109822
	N9248	---	---	---	---	---	8.341	684.991				13223	4983	29054	17966	55440	27406	0	0	0	0	5032410	1866460	8508323	10537584	19509266	1530379	1512913	5527672	6609746	9448689	11305960	12292450	7998814	8333640	11045517
	N9247	---	---	---	---	---	7.93	684.375				381781	416894	481950	281317	435223	404398	0	1048471	102743	71459	0	0	254557	52083	110249	117449	466930	0	213112	400323	462654	481897	259077	274383	278627
	N9246	---	---	---	---	---	1.799	683.446				1041955	874725	648964	1300461	785143	1480028	904659	549451	1133022	705452	290153	907652	2888223	400086	766135	1907692	0	103798	1334415	321589	1599924	890770	783131	811203	1383136
	N9245	---	---	---	---	---	1.864	683.344				604238	821229	715852	843289	407319	450064	335081	618657	428604	271529	0	0	174346	0	35854	0	36624	0	0	0	327377	415140	356326	351604	491657
	N9244	---	---	---	---	---	0.995	682.055				188088	17132	176015	43273	17090	190004	282263	44882	100304	51843	343880	187201	24610	364072	340939	47743	583476	870656	17629	158325	390460	300480	295969	225067	298282
	N9243	---	---	---	---	---	8.365	682.018				1285460	2143214	1692313	1577101	849724	1426779	1180720	1398846	1657735	653370	791823	357911	759508	1244599	524914	1253950	1309600	1057000	1062859	391684	1087491	1041710	1494135	419116	520333
	N9242	---	---	---	---	---	0.533	681.569				41646	52949	43086	44451	67427	53434	47245	36609	13471	15753	60074	12022	26048	0	24688	16952	18443	20132	24355	0	202223	106722	46076	98525	61160
	N9241	---	---	---	---	---	5.783	681.214				0	0	0	0	5862966	6970818	5790536	3104173	2611497	6491642	7049390	3498706	3412215	3704694	4157958	0	0	0	0	0	2637074	2494266	2542084	2246539	2568246
	N9240	---	---	---	---	---	0.468	680.566				746760	457228	770492	1487119	485540	413403	302011	465725	416618	458284	481105	180971	622541	229526	767253	498119	16981	347733	0	0	1439964	432472	516588	822356	557950
	N924	---	---	---	---	---	1.93	137.023				2.67192e+07	2.02878e+07	4.33324e+07	1.52568e+07	1.3444e+07	1.33483e+07	1.92385e+07	4.20266e+07	4.55108e+07	3.55253e+07	4.6271e+07	4.47119e+07	4.00049e+07	4.69866e+07	4.81244e+07	4.99281e+07	5.11413e+07	4.52296e+07	4.12896e+07	6.00559e+07	4.59759e+07	2.9101e+07	6.51493e+06	5.19501e+07	2.4568e+07
	N9239	---	---	---	---	---	5.333	680.173				1525795	2491114	1592004	1800062	658693	1040999	1279547	986980	923399	595026	0	42363	123761	125841	58858	52736	197400	45974	60087	197593	379221	582303	507100	1021691	798143
	N9238	---	---	---	---	---	8.794	679.786				31259	56598	27646	37889	39903	0	29168	66206	34857	17488	146762	90104	81897	211616	101688	21619	20120	236090	45526	278803	94826	89882	79252	49783	187857
	N9237	---	---	---	---	---	0.622	679.562				4850194	2330872	2966971	1754036	2360583	3458588	1575977	1264146	1168214	1822539	1052174	1877550	1181050	1257206	1780173	1447176	1982717	984927	1269228	798666	5218213	1755510	2431296	3225956	1578952
	N9236	---	---	---	---	---	5.155	679.562				1046847	1561116	1233882	626556	1003114	1421444	1213702	1504228	1717803	931063	291100	839320	662398	326925	152553	260664	422540	485243	206980	31352	1193247	989096	1247235	1290929	507044
	N9235	---	---	---	---	---	0.538	679.561				4884410	1268420	1615857	907297	1780481	391249	2870852	2798879	3443564	1973370	1056601	1330683	1690879	1248986	1790054	1447176	1970837	1417982	6367	2076752	5223087	4587790	2431296	1279400	1137981
	N9234	---	---	---	---	---	1.118	679.548				493047	1242802	90582	1782380	1367027	344328	378260	585190	242605	782342	446	0	661896	0	486020	281358	267165	237880	2686802	79989	845017	1094631	818454	545293	768031
	N9233	---	---	---	---	---	1.004	679.091				4746266	1347740	4653122	2304331	1201439	3454372	2841856	1337312	2133387	1287643	2174208	2672668	754416	7059990	4576486	2203995	5640122	5180927	1411686	2101646	4448294	4149416	4093760	2974833	2989298
	N9232	---	---	---	---	---	2.861	678.993				1869894	1961406	909751	2711172	908646	1430270	1371619	1108842	1052259	1319639	1451192	650856	769159	1422696	2480019	1266459	787089	516454	812117	1328368	1321530	1310503	2243603	2380214	945348
	N9231	---	---	---	---	---	8.364	678.055				7887154	4772275	8288767	7156576	3899791	5617025	5000025	4815117	4096016	6073383	5479214	8057401	2655368	4143005	2615642	4472582	4726802	6155996	2421360	4933089	5751498	6176662	4383710	5210534	5301595
	N9230	---	---	---	---	---	2.853	677.662				1485556	2351194	1879120	1044964	1237012	910027	1378609	1424682	1350848	872763	1627637	1444660	2370254	1254350	2464636	1427903	2140704	1259776	840391	960585	2984999	2269229	1157736	974984	973738
	N923	---	---	---	---	---	1.359	136.99				2.23513e+06	1.03189e+06	900481	979986	982384	1.45911e+06	2.07899e+06	1.05954e+06	1.57839e+06	706633	179164	1.12202e+06	152250	3.12132e+06	2.29528e+06	1.30692e+06	162398	2.4941e+06	220047	163096	3.41323e+06	3.42646e+06	4.82501e+06	1.60174e+06	2.95915e+06
	N9229	---	---	---	---	---	7.504	677.34				636747	842001	935802	744600	749007	733487	301777	651246	552975	698114	448521	201389	357172	417450	503027	491020	533035	159986	517828	688402	662496	606429	566432	603784	509858
	N9228	---	---	---	---	---	2.742	677.331				138333	26735	54223	63561	51215	39357	133332	121995	104758	194826	18317	158709	130401	139182	80491	149460	65810	19376	22245	48484	358641	157396	97685	186652	78729
	N9227	---	---	---	---	---	0.955	677.093				133714	0	79972	15957	0	122566	16750	12123	14449	10757	0	22599	49418	180916	44183	40028	139454	89779	0	16405	65697	58629	85330	60014	48010
	N9226	---	---	---	---	---	8.4	677.089				6692682	3761572	3834103	7751242	4091954	5440088	4591166	4898924	5997772	5768936	2286571	4726795	2840271	123205	0	6274504	2925260	0	4447350	1550410	4499806	4518612	4225958	3747411	4648509
	N9225	---	---	---	---	---	5.921	676.342				361937	457507	328894	475473	321132	409110	191162	294914	115598	296625	624913	537586	487951	515102	726865	428282	1067950	565924	303328	574185	285044	392810	332387	381348	318185
	N9224	---	---	---	---	---	2.465	676.335				2066960	2199206	834871	928198	1375428	864402	1105400	1426128	2519147	1291926	1035437	3365758	1863469	1233550	1094474	1709428	438643	926714	1540210	2552847	2285366	1407580	430846	1257608	970932
	N9223	---	---	---	---	---	8.102	675.884				10993645	8680267	9786431	10896298	6106283	9157286	7914570	7147378	6395029	8768276	7380400	5849213	9038788	9556218	11451059	6159266	5254462	7743061	8646819	7089054	9731772	9359209	8958108	9012956	9971940
	N9222	---	---	---	---	---	0.532	675.567				101749	104024	79148	136272	54428	110907	107166	56325	34019	43137	132165	11306	27980	59370	70814	24223	51572	25854	113187	106769	169025	156790	137256	64075	103916
	N9221	---	---	---	---	---	5.972	675.338				41151	246947	14695	96736	57949	49904	0	18866	96781	35181	51265	109234	128528	57302	96397	94265	118915	65629	0	17378	207223	132928	14568	59078	45922
	N9220	---	---	---	---	---	1.362	674.519				155596	659138	80346	90446	214012	97153	126601	190682	331591	94773	1761958	1120280	795790	1244208	2104235	637935	1594589	249517	0	2599231	2383822	2924207	1647018	2434671	1988556
	N922	---	---	---	---	---	1.012	136.89				2.15453e+07	1.79358e+07	1.06549e+07	4.15524e+07	3.34999e+07	2.88126e+07	6.49319e+06	3.27378e+07	6.91886e+06	1.33629e+07	1.89195e+07	2.56698e+07	2.03644e+07	2.92934e+07	8.98544e+06	1.30722e+07	1.74576e+07	3.96973e+06	1.28778e+07	2.12464e+07	1.14101e+06	1.36514e+07	3.46412e+06	3.69683e+07	1.89776e+07
	N9219	---	---	---	---	---	1.408	674.483				94156	171057	187974	45435	499710	107454	127524	74074	108935	91472	7436630	4205154	31961370	11824999	20091426	8985524	6471928	6711213	27864470	12447284	8692242	7322052	8986957	7436440	7794687
	N9218	---	---	---	---	---	1.807	674.483				999947	74521	507759	913605	160251	902192	21659	1281931	317801	524412	6548553	5941674	33089384	9687846	17713272	7979028	4221634	8426605	13634557	7984721	16477574	13072225	16068177	15963185	18148616
	N9217	---	---	---	---	---	0.708	674.183				2093344	1973148	1230382	2102002	970685	1286859	1037584	2152277	951122	1108604	407614	527115	376538	132458	146644	202908	218781	276379	362764	611382	1262952	977000	1863130	4757530	5198143
	N9216	---	---	---	---	---	0.401	674.183				1911807	1718001	1500422	1597324	917518	1424995	772957	1347640	925377	933980	99990	57295	27376	26399	74697	45507	11527	114176	0	0	1231146	744389	1959211	4110194	2303473
	N9215	---	---	---	---	---	8.386	674.021				2612843	1977683	5093858	2626315	1606762	1953002	2329316	2114578	2110474	2045023	1673348	2213778	2785864	4945318	6798293	1782663	1398251	1478390	2071172	2482549	2562731	2484355	2040322	2275082	2210059
	N9214	---	---	---	---	---	8.101	673.884				29248028	23244568	25305536	26978966	17384582	22216218	20197132	17648516	17344548	22780880	19499856	14125543	23401574	22754800	27830102	15036659	13907281	19270412	20022698	19439250	24906266	23248126	23502266	23718694	25886728
	N9213	---	---	---	---	---	1.968	673.382				812742	479928	102511	399201	448156	98668	524329	475875	801874	762551	4084084	5780612	2351945	4082423	3439659	3076579	3217679	9648170	2874928	2591294	4208252	3739044	4000471	2263768	2622414
	N9212	---	---	---	---	---	8.356	672.97				4844132	4269253	2475426	1626649	2966251	3306998	2723972	4471540	3169874	2689828	7171314	2770929	1953418	3828256	6435642	2230561	1260546	7509447	7420272	2356631	4900160	1500266	5887606	1980883	2214337
	N9211	---	---	---	---	---	8.455	672.969				3317313	6773228	4303352	3085602	2968780	3035604	3096925	2027723	4004572	2658422	7581335	3940055	6978633	2598256	6616156	3891790	4625330	7808550	4708502	3296579	5145347	3525993	6336094	3723678	4634610
	N9210	---	---	---	---	---	1.805	672.468				781771	1779782	553777	930688	744929	873787	784123	1030833	898701	490080	3775972	6438296	57930452	14793871	28525198	14615045	7546870	5537139	18364674	10037365	22027352	17333970	17573986	18587506	22118442
	N921	---	---	---	---	---	2.29	136.89				200452955	2.0332e+08	2.09886e+08	1.98377e+08	1.35155e+08	2.17296e+08	2.40218e+08	2.45426e+08	2.76294e+08	1.41326e+08	2.48506e+08	2.67256e+08	2.28865e+08	2.24407e+08	216950009	1.80523e+08	1.41409e+08	1.47383e+08	1.69849e+08	331111066	5.29443e+06	4.56721e+07	9.14553e+07	8.93268e+07	2.10261e+08
	N9209	---	---	---	---	---	1.414	672.468				644997	1136629	913312	437999	1262615	888143	515828	1203649	902250	908903	12536915	20440676	149572432	60029836	87379648	56754648	40603068	14340993	140171472	53293460	19634920	18245150	21136762	19100230	19020332
	N9208	---	---	---	---	---	1.402	671.485				7066351	7221694	6797849	8009178	6979475	11265921	5772060	4900927	5433440	7332113	141364	1038651	3343504	1987753	821349	0	0	0	8810199	242785	4318576	2679547	3486947	3239990	3504535
	N9207	---	---	---	---	---	1.768	671.481				6963650	6008810	5907870	8271086	4872204	8186326	6714918	4621312	6419126	6122488	0	280193	2221510	642407	1254130	0	0	0	1401526	124783	3510252	3930177	2869162	3927863	4520242
	N9206	---	---	---	---	---	1.844	671.448				3126233	3892279	3050350	3933916	3527481	3925588	3212946	2719886	2874179	2998176	403279	3067620	7873948	734942	1807530	3574023	1312481	600080	5024044	390504	3826617	2913360	2954202	3400978	3357062
	N9205	---	---	---	---	---	1.994	671.365				432993	0	0	184703	86221	0	0	41937	167022	314380	2301010	4056302	1455562	1510049	1091925	2224730	1661896	2909265	3352958	1657614	2440825	1807347	2439718	482762	1193501
	N9204	---	---	---	---	---	8.111	671.196				62938	0	56309	111559	168533	169437	0	60852	92859	220350	115981	0	104835	74030	126800	0	80288	0	3284609	305370	262427	189922	408350	87313	172130
	N9203	---	---	---	---	---	7.63	671.106				527806	535099	233344	115981	46913	96230	0	47167	185032	127309	48960	0	0	61167	371377	366156	252918	1564721	1124461	288886	313381	318503	272469	353425	323468
	N9202	---	---	---	---	---	1.398	670.45				4460693	103316	2443649	2646691	1980677	1819412	2609286	2749549	2865186	2205173	1972229	1035290	6895017	2463162	2715847	3555862	929042	4504356	4395240	2261795	1343913	1548230	588326	772654	956234
	N9201	---	---	---	---	---	8.069	669.879				0	0	0	0	0	0	0	0	0	0	3166534	988123	3758923	4318348	8637120	817173	719277	2346140	3152668	1838517	1988886	1466850	1955423	1905030	1819517
	N9200	---	---	---	---	---	1.26	669.435				21630278	16928868	13342606	14196592	12951999	11095467	13558413	14712764	13852761	12094765	3978251	8268022	3934968	2952701	2845998	8084257	5962168	2046978	1273600	2022718	13371120	12958439	13679038	10411834	10697069
	N920	---	---	---	---	---	2.019	136.89				1.9376e+08	2.13632e+08	1.84237e+08	1.85688e+08	2.26863e+08	179812257	193855906	2.23668e+08	2.41287e+08	221399703	3.90529e+07	2.85619e+08	2.71771e+08	3.67539e+08	2.59224e+08	2.4262e+08	2.67067e+08	2.01301e+08	286318656	124593810	6.89497e+06	4.42691e+07	1.43564e+08	1.52046e+08	1.55058e+08
	N92	---	---	---	---	---	6.367	88.0022				1.10802e+07	7.01039e+06	1.06128e+07	6.44835e+06	7.19347e+06	6.09859e+06	6.08897e+06	7.28151e+06	904004	8.06936e+06	8.43296e+06	9.46891e+06	7.70897e+06	1.24958e+07	1.43575e+07	7.00286e+06	1.00959e+07	9.2885e+06	1.3284e+06	1.41726e+07	5.85068e+06	8.11639e+06	7.13846e+06	8.1143e+06	7.27198e+06
	N9199	---	---	---	---	---	5.392	669.176				1246464	2446187	794722	4446918	2893257	1610668	397927	2406516	344360	2327740	779619	520658	1986413	811859	659562	486965	1554006	499270	1049598	821108	1124375	629107	596490	1320044	1401977
	N9198	---	---	---	---	---	2.417	668.675				142410	232503	289358	177184	618573	174609	153898	174524	199267	356242	221399	371346	153107	350306	321962	193508	202068	179177	137339	91258	101627	412132	334927	213317	189461
	N9197	---	---	---	---	---	5.391	668.172				10527538	16269086	8142670	16435050	11813992	5412466	8623105	9679212	2142062	9886240	9816217	4332590	10923742	3577155	5318750	5843108	5096528	2805266	3611216	3958595	4294553	6818101	6646800	8226719	8463824
	N9196	---	---	---	---	---	1.247	667.419				2841599	2951351	1602535	2340954	2756716	1974082	1354728	1923565	1875573	1338996	763834	2763966	213598	0	0	1162155	705936	902921	0	0	2194070	2914314	2253990	2383346	2506338
	N9195	---	---	---	---	---	8.277	667.003				16835	10359	10885	10316	9892	0	0	3448	163510	33296	0	100488	460728	553110	1952957	0	108809	26567	131090	260496	237385	1121970	141168	24912	629671
	N9194	---	---	---	---	---	2.671	666.679				267125	27985	114150	44873	71269	170681	101431	75073	31232	87332	28457	212161	28047	159036	69205	138386	137824	129649	148001	208009	17292	98289	71751	98647	87332
	N9193	---	---	---	---	---	0.961	666.614				135990	0	101028	21919	0	80749	104937	49752	26045	5138	96714	65092	0	156412	19080	9119	221162	480576	0	27677	135594	133845	170291	60284	29389
	N9192	---	---	---	---	---	6.604	666.235				183507	41952	47678	41479	216294	203565	150691	198885	262846	196313	31450	0	22132	126706	43798	0	0	0	0	0	190938	265409	153961	336068	77506
	N9191	---	---	---	---	---	7.958	666.23				0	0	0	0	0	0	0	0	0	0	3571217	1847815	1854867	1195642	1778222	612585	399448	2665324	1006507	228994	895158	413136	1014733	1121213	604703
	N9190	---	---	---	---	---	5.387	666.21				571874	2099270	2230004	2390477	1016280	1051495	766303	610220	1737985	1365575	1700573	1254632	648547	0	935676	0	112371	972904	0	38915	1931817	1318829	1067976	2332800	1556748
	N919	---	---	---	---	---	3.145	136.89				2.67425e+08	2.74893e+08	3.34557e+07	2.14445e+08	7.82558e+07	1.97779e+08	3.03852e+08	387515420	3.36109e+08	4.07313e+08	3.66497e+08	4.38814e+08	4.34326e+08	4.59452e+08	3.5675e+08	3.4157e+07	3.44067e+07	3.02394e+07	3.06244e+07	7.91354e+07	6.51249e+06	8.08013e+07	2.05546e+08	1.96664e+08	2.29273e+08
	N9189	---	---	---	---	---	8.338	666.104				1800244	375355	2195070	1444326	594623	307879	691212	399207	546957	1000500	2821478	3735660	1554617	586033	168111	4181557	2178805	2633944	3040292	2609780	3448286	3148522	1595976	2142623	2512225
	N9188	---	---	---	---	---	1.004	666.059				186041936	71342968	218058368	88505256	58646896	254183872	197797888	112208560	143647152	82799472	271011712	205403616	108523952	380910752	312078144	89654464	321004608	689322816	88815480	147944928	310664512	269842048	290340000	278011456	274856704
	N9187	---	---	---	---	---	1.064	665.376				695871	175164	1296614	841066	19791370	27810090	28641272	25609800	21274560	23999496	0	0	0	0	200430	4800	0	37010	0	9699	12603578	11965389	13174073	10819038	8905958
	N9185	---	---	---	---	---	0.938	665.066				3061906	1136200	3437776	1428485	612495	3445728	2377079	1290960	1711412	898350	3685416	2442100	1022416	4987459	3896443	1324285	4966202	11629015	1479931	2360614	4384138	3283954	3675201	3775998	3557154
	N9184	---	---	---	---	---	8.452	664.983				2664632	2444147	1958054	1715839	2695062	2259285	1503202	880473	3156305	1549634	5413428	2373767	7081431	3080033	2492482	2488824	2846606	3671164	3073406	2566582	2218767	1605796	3555811	1419636	1588712
	N9183	---	---	---	---	---	8.32	664.981				3888888	2030407	3506711	3166400	2203524	2723432	3634697	3730637	3019952	2634650	9066549	2453996	7347280	2209176	2781048	2424940	1486769	3121503	2157559	1664897	1410377	1707022	1904825	2209769	2313869
	N9181	---	---	---	---	---	8.107	664.067				1340155	1614220	727708	2018510	947200	1423392	797112	951818	1040057	1316220	1732531	650982	1357761	1099569	1187620	963852	1356492	990461	4488405	1932728	1519412	1670714	1497643	1456403	1581286
	N918	---	---	---	---	---	2.947	136.89				2.67425e+08	2.74893e+08	1.61366e+07	9.14494e+06	2.39902e+08	9.95066e+06	1.47926e+07	3.919e+07	3.36109e+08	4.07313e+08	3.66497e+08	4.38814e+08	4.34326e+08	4.59452e+08	5.47696e+07	4.5927e+08	3.49382e+08	4.10795e+08	4.42052e+08	4.20728e+08	1.15142e+06	8.08013e+07	1.92683e+07	12218157	10501151
	N9179	---	---	---	---	---	8.102	663.885				3019647	1553111	2619015	2348528	1623973	2381952	2102571	1685974	1809249	2376261	3372596	2824863	4101500	5114194	5542168	2839296	2644530	3309176	2170050	2970132	3549539	3672335	3445701	3807314	3773060
	N9178	---	---	---	---	---	1.323	663.568				914012	668818	566361	414380	727300	309611	702516	914521	360209	349246	0	99930	0	178524	0	0	597264	0	9153704	0	505633	1529165	180330	436433	147396
	N9177	---	---	---	---	---	0.747	663.568				17675314	5283648	8773736	5515432	9745794	8748992	7964334	1749188	2266634	13666630	18093832	5114202	5394842	8109024	9030232	6530441	8390671	7059390	4154850	3973452	2540801	1484519	2377344	6003310	10945837
	N9176	---	---	---	---	---	0.534	663.568				6885493	5976464	5385710	4890074	2329636	4927485	6739582	7152824	16973414	5307281	903190	5755567	4176992	2714859	4058382	3853724	6357974	6770986	104469	7732297	25347794	16828462	9564170	3507959	10945837
	N9175	---	---	---	---	---	4.93	663.568				4958889	4728875	2113203	4292134	907086	4702848	3407133	4855914	5716308	2279134	5565012	2924319	4437145	4415772	3568224	3048523	3429558	2513196	2040998	4705446	4356368	5921222	3729660	4759006	4474193
	N9174	---	---	---	---	---	5.936	663.329				0	0	37678	32401	16110	0	20151	14837	18567	19694	13823	79037	122682	64092	47823	51576	73788	27740	103459	72888	19787	99254	25508	18527	67525
	N9173	---	---	---	---	---	2.622	663.325				222736	235498	206439	172403	160935	148078	71988	37038	82795	135787	35066	60644	18225	278267	241778	32527	28341	59525	158233	130005	226583	198310	21408	26410	129540
	N9172	---	---	---	---	---	6.677	663.308				1094042	1236392	741335	1032936	733115	1300554	1026424	986108	1225105	1490203	1159232	746032	635920	343740	631971	1188062	1518856	1060036	1601992	1288381	940044	912314	919815	792990	941085
	N9171	---	---	---	---	---	5.698	663.292				228783	367583	685970	195516	74378	85490	364701	285172	359057	35864	663162	0	196926	80272	326472	51418	176066	9341	44190	157245	24614	143815	284339	193414	309571
	N9170	---	---	---	---	---	8.034	662.976				287292	35741	260231	223802	28146	87829	85878	8380	15007	228739	18152	23445	29341	6063	40131	16476	10715	5290	0	32881	97283	113611	23719	36320	78359
	N917	---	---	---	---	---	1.272	136.89				2.89817e+07	3.43438e+07	2.35424e+07	2.95781e+07	3.11525e+07	1.44891e+07	22749353	2.94778e+07	3.52186e+07	2.71525e+07	2.17177e+07	2.98e+07	2.9114e+07	2.68624e+07	3.30766e+07	2.92321e+07	1.36488e+07	7.34083e+06	2.42379e+07	3.11334e+07	981859	2.19376e+07	2.56997e+07	3.67116e+07	4.44651e+07
	N9169	---	---	---	---	---	1.745	662.486				0	25037	0	0	0	0	18567	0	186359	0	700708	109745	4567702	650180	3549880	92714	134230	764107	49643	54478	1824074	1123468	1874854	1630632	2042097
	N9167	---	---	---	---	---	8.385	662.026				252242	29958	38392	356806	0	24080	31000	0	130385	21500	140891	160055	37269	144476	0	51203	9125	13110	13275	519355	84364	372204	8126	88755	11242
	N9166	---	---	---	---	---	7.277	662.014				61546	187527	52694	331556	91146	89440	98777	162312	138951	199980	18415	219605	224744	239500	114848	253252	211831	111220	173781	219604	163728	181964	196958	293659	115043
	N9165	---	---	---	---	---	8.137	661.957				2400040	1961214	2372609	2751687	2102624	2315035	1620216	2614363	1442926	1941983	2454764	2695674	3143764	2166674	3001512	2051420	2845539	2158556	2373013	3121474	2839933	2797154	2665340	2834806	3018631
	N9164	---	---	---	---	---	8.107	661.885				7846958	6256076	7069970	6920602	4992120	6150372	5998713	5504794	4943368	5660036	7354758	7142021	10818374	11532843	13215818	7294581	6955698	8671951	6133516	8529171	10077436	9518064	8359298	9049237	9671523
	N9163	---	---	---	---	---	1.21	661.543				2504051	1787922	1751059	1887574	1953108	1825503	1975516	2043028	3432770	3086344	252224	0	194880	0	439188	233898	0	254456	643608	0	2080790	4178210	3904760	3153109	2168234
	N9162	---	---	---	---	---	1.415	661.494				25404	184555	80994	12131	194874	58178	148078	256891	314806	111755	9600381	577096	15754271	9280343	18161012	1142656	4265551	12400347	3608596	6209306	3337416	3377714	3337658	10008	3110492
	N9161	---	---	---	---	---	1.838	661.493				24322	202676	79045	37725	164731	38603	97816	168724	88150	57241	2020643	114926	6894919	2151800	6031034	450948	311815	2549886	51400	1271445	2450476	2029244	2468957	1725492	1931444
	N9160	---	---	---	---	---	2.831	661.325				2120819	2484826	533073	826204	1249646	676581	915678	1725688	1768046	1457779	1527127	1250841	2201686	1867678	1144662	1068247	664552	1352881	984570	1821374	1984177	2119374	403683	1247549	1313125
	N916	---	---	---	---	---	3.777	136.89				2.59023e+07	8.07627e+06	3.86158e+07	6.77704e+07	2.68407e+07	2.04253e+07	2.68623e+07	3.10502e+07	3.99339e+07	3.47719e+07	8.58517e+07	6.72471e+07	2.26736e+07	1.237e+08	2.03606e+08	1.36171e+08	6.94729e+07	1.00632e+08	1.64471e+08	4.60443e+07	201318	5.91577e+06	3.84334e+07	2.42836e+07	3.78361e+07
	N9159	---	---	---	---	---	8.572	661.159				360208	215049	402806	267235	358328	281216	447427	190834	177423	296674	26010	0	174095	204422	152287	321227	105969	178692	0	1190062	398813	332609	291121	381411	346796
	N9158	---	---	---	---	---	8.033	660.925				0	0	0	0	0	0	0	0	0	0	6319270	953052	5032543	8034763	15341525	741378	575005	3560452	4245298	929110	805945	667138	1272296	1186275	985453
	N9157	---	---	---	---	---	8.026	660.853				3089622	760303	1610424	2806588	360398	1765719	696521	372003	46000	1757280	117139	124366	51269	251911	249601	72343	142943	257454	68886	486650	1748946	2978473	1179866	1397489	1352804
	N9156	---	---	---	---	---	2.871	660.66				1887302	1917190	1474487	3545364	3047608	1663154	1876053	1868731	3364849	1618353	2670384	1479326	3129134	2000988	1350302	2494086	2396284	2036253	1216131	1469782	4078538	1902717	2832836	2174697	2984180
	N9155	---	---	---	---	---	1.843	660.466				792728	21093	1090192	719265	1711615	598674	1142417	122333	1326346	22524	3165385	1744074	55623668	16036721	36919864	3584550	3151666	4204608	6310496	4237367	9177216	8306224	9030973	11504011	11297402
	N9154	---	---	---	---	---	1.84	660.429				0	0	0	0	0	0	0	0	0	0	617893	787340	491384	23185	71188	4828729	2235930	825774	404147	64341	292220	135727	208764	203652	74750
	N9153	---	---	---	---	---	2.857	659.995				2572192	1782200	1479227	2380491	2984199	2682106	1500681	3275350	1955868	2995342	2887296	2243279	3174268	2986669	2444770	3427400	1736448	2320577	1865444	3140815	2995384	3440470	1980377	2598742	1993573
	N9152	---	---	---	---	---	8.151	659.87				1278128	1956028	1861554	1536382	940920	999026	1323974	1192899	1914114	1504263	1583364	708679	967846	862111	1277400	1730017	1367260	1593852	697749	799076	1171024	1317867	1437886	1145982	1139949
	N9151	---	---	---	---	---	1.211	659.525				832929	1714010	3658191	1257211	795420	1557826	1405574	1571763	2935919	1648766	919162	407745	280346	250397	0	293266	221974	3797197	184106	0	2288071	937161	1664533	2763954	531861
	N9150	---	---	---	---	---	1.7	659.493				144362	512996	178411	127466	228928	99855	340879	416714	299702	137144	435770	264474	10739596	3527890	7717437	857576	933066	496531	530831	968756	3870720	2745780	3203196	2406747	2471420
	N915	---	---	---	---	---	1.777	136.89				4.47171e+07	4.90607e+07	4.03536e+06	2.89132e+07	5.34129e+07	2.54912e+07	4.80602e+07	3.30822e+07	5.59425e+07	5.21619e+07	8.68984e+07	8.68667e+07	6.18061e+07	1.62674e+08	7.33553e+07	9.40531e+07	1.2296e+08	7.15896e+07	1.95414e+08	3.018e+08	803990	461439	2.78783e+06	5.0544e+06	4.50642e+06
	N9149	---	---	---	---	---	1.715	659.473				3907072	10395827	5246255	4074957	6905204	3691063	5136028	7569580	5532540	3707244	9012329	5937516	204998144	67109904	152783104	18893508	21402194	11337238	14986122	23088932	69067856	46524684	55278268	41154872	45781816
	N9148	---	---	---	---	---	1.378	659.473				3798499	13021490	5657538	3423157	11945905	4208992	7294350	13763555	8366502	4768474	35767316	21869658	445780704	189341840	373038848	77276536	126824232	54478700	108087424	139376464	87373904	88105144	66873448	78701160	82108760
	N9147	---	---	---	---	---	1.865	659.449				349941	808955	131079	264108	1231297	576330	591948	652279	620718	586548	140634	2190988	2127278	554706	4585837	3454821	1251555	397090	5172446	82369	3722069	3317174	3529130	722063	292796
	N9146	---	---	---	---	---	7.496	659.337				2510364	2627624	2940384	3941784	2733468	2396952	1427961	2309478	1813133	2609909	1815171	3553791	1883704	1556108	1051373	3512932	3047884	2719602	2877071	3109460	2434642	2345024	2182098	2243440	2229996
	N9145	---	---	---	---	---	2.348	659.332				2502223	1660056	3054400	2131214	2868543	3232732	2940390	2530726	1408673	3238130	1268435	3763134	3890660	2482022	4157983	6445505	4204000	1878293	2141732	1581477	4075468	3546771	4077703	1222250	3223182
	N9144	---	---	---	---	---	2.859	659.329				5377437	1315526	1063040	2957094	2442918	2646282	1887628	4264718	3746161	2848162	2725990	3389828	4238526	2383906	4565757	3617172	3172495	2089415	2628521	2059400	3186685	2883549	2331230	1555582	2530999
	N9143	---	---	---	---	---	8.352	659.017				195642	100991	99328	13697	42878	67377	14709	33442	50452	55264	162643	94826	748633	1265456	3074403	128562	29947	678024	1002755	1508378	2007746	2510982	1126491	1524498	1831352
	N9142	---	---	---	---	---	1.385	658.486				769024	2020047	773462	1050560	1618367	1183189	1147362	1479507	1626479	1139794	2811116	4267714	39887712	14217898	21774210	1841416	1179803	2193654	43405848	11967101	13377614	10140971	7121132	14832569	12987253
	N9141	---	---	---	---	---	1.798	658.451				24431	510098	63810	133415	354420	61285	149546	618388	158653	128705	1145430	724060	10977961	1026014	2261402	4061924	4456880	1902338	62701	1377187	8742534	7262360	7592470	8659537	9312463
	N9140	---	---	---	---	---	1.424	658.45				39667	34823	0	0	0	0	0	0	156320	0	3026182	2099515	19749022	4325964	5807208	9769104	14921507	6610993	22071582	4400457	5762302	4945844	4773658	4230167	5132432
	N914	---	---	---	---	---	3.459	136.89				1.28104e+07	1.2488e+07	2.78183e+08	6.98715e+07	4.00304e+07	5.70388e+07	1.86326e+07	4.60502e+07	6.7812e+07	8.275e+07	1.9803e+07	4.93214e+07	3.54407e+07	3.65588e+07	4.91483e+07	2.78172e+07	33222054	2.49458e+07	1.96822e+07	3.12269e+07	1.62747e+06	5.57992e+06	4.18537e+07	5.11565e+07	1.88381e+07
	N9139	---	---	---	---	---	8.573	658.23				247142	226526	60361	132294	177953	184462	200830	40370	117400	199517	0	83335	61931	34812	22237	302410	243309	81208	0	1222606	359597	367465	282115	177803	337370
	N9138	---	---	---	---	---	8.4	657.997				5329401	4508645	7593132	5163590	3914108	4704284	6087122	4338407	5656178	5137172	4665930	5492209	4804918	3778684	2760914	5389773	4477186	5195434	3661797	4604348	4241070	2530088	4652896	3729551	2856332
	N9137	---	---	---	---	---	8.052	657.878				3566	10467	6201	2770	0	0	0	0	0	2526	698422	109532	777845	1312589	3318524	119429	190160	384687	483177	573999	656551	346029	516042	610189	485361
	N9136	---	---	---	---	---	1.207	657.506				210149	66704	730438	325803	418983	235727	189738	269242	1522196	491988	995011	1300073	4035663	3649452	7074981	0	0	365191	872319	977775	1097841	1550420	1143697	882503	338445
	N9135	---	---	---	---	---	1.276	657.494				88975	26882	332752	166678	203931	64435	112406	68367	360443	159576	403655	619436	9600400	7890906	19829972	20542	0	1818029	3015250	3168067	2030532	2134952	2593863	1800812	1639123
	N9134	---	---	---	---	---	1.766	657.466				5956715	4333159	5024047	7270194	4904772	7171356	4456318	4427808	5669036	5351716	153408	0	1553560	746370	1992364	32073	258513	105756	22489	48887	3310191	2786928	2374790	3247745	4448143
	N9133	---	---	---	---	---	1.378	657.457				1832067	1725958	1502912	2295249	1876372	2231371	1718620	1582252	1727758	2363409	9600802	455867	11370652	10320739	17323260	2246323	6037382	13386959	2344281	6660386	5378296	4967668	4468874	4893008	4806422
	N9132	---	---	---	---	---	1.874	657.43				93861	0	132658	0	526101	120724	136469	236819	428348	450254	139727	6463892	5189771	819064	1315249	4762895	883747	331109	7283235	245909	1435230	937273	1406623	887307	239026
	N9131	---	---	---	---	---	2.014	657.35				68800	36277	91622	50572	48222	0	94206	0	154083	51886	1109651	1241956	401977	1364133	858630	675651	535541	2339672	1888107	811020	1219123	620442	876576	206366	477631
	N9130	---	---	---	---	---	2.769	657.334				1465440	835359	1435854	1710058	959005	1477825	1631173	1758987	2155200	1210488	1202494	1236971	2065943	1357425	737210	575119	1030005	1651318	896334	2423727	1262606	1530482	869758	1618092	1354882
	N913	---	---	---	---	---	6.362	136.862				6.95083e+06	1.17374e+07	1.09987e+06	8.7535e+06	1.97757e+06	1.07956e+07	2.53179e+06	3.30115e+06	2.23983e+06	6.49565e+06	2.70444e+06	5.3579e+06	5.15795e+06	7.45479e+06	3.7879e+06	1.26676e+06	8.91436e+06	2.88628e+06	5.06823e+06	8.05921e+06	2.22116e+07	4.97066e+06	8.50363e+06	1.30805e+07	8.90189e+06
	N9129	---	---	---	---	---	7.948	657.291				632166	1369290	753018	1099732	1860122	1086132	734943	3000460	762088	614183	0	0	584361	61668	71509	569261	700022	80641	510783	417728	423563	333370	522989	422113	516365
	N9128	---	---	---	---	---	8.415	656.994				37692576	34264428	47756392	36381804	29335908	35168864	40322452	36877292	37420004	36926580	28122228	34270092	27449882	31299160	21383846	32685580	30103646	30273580	25876784	28464290	31789054	31170876	33571176	30402488	32990754
	N9127	---	---	---	---	---	8.012	656.882				0	35213	0	0	37037	49930	0	63903	0	19611	140439	55159	173021	129292	165214	0	0	108649	56860	0	439424	344140	59497	421254	216073
	N9126	---	---	---	---	---	1.382	656.472				122646	423403	489435	116536	93765	433578	391236	385104	713497	133779	1015367	1145937	21815800	10382750	12084473	1493471	123076	1593034	26966802	7357252	7672808	9350858	6309570	7633752	7813382
	N9125	---	---	---	---	---	9.005	656.209				355728	317449	656576	396726	510605	368855	725212	382567	378093	350297	69978	137976	305506	458073	467991	945943	350840	272251	6799	2028890	399589	472738	474249	511140	472922
	N9124	---	---	---	---	---	1.13	655.551				135706	340665	0	204753	133760	0	162553	150041	207491	0	3475296	8979882	944685	14506	0	0	0	6230738	0	0	660777	1304413	898746	593487	450947
	N9123	---	---	---	---	---	1.217	655.42				1112614	4185479	1901735	2784088	2102449	2565020	1620369	2960274	4093256	949998	2309103	1686285	1481547	213061	384151	995044	293027	662718	1165255	0	1184805	2032946	1732202	786847	2018735
	N9122	---	---	---	---	---	6.677	655.205				2573737	2194764	2171774	2755307	1165743	1020208	898988	1518841	847643	1058736	1005717	1094646	873431	608094	673350	2272200	1458002	1024758	876176	1382057	1462908	1307284	1270594	1245592	1226498
	N9121	---	---	---	---	---	8.399	655.106				7578910	3925416	4354240	8574322	4048552	6764315	4891286	4593446	6334946	6297856	1987998	4184304	3726182	687360	191336	6646824	3408328	293542	4722920	1469181	4534504	5529722	5243002	4226868	5608758
[truncated: 8,800 more rows]
